# Supplementary material for: EF-P and its paralog EfpL (YeiP) differentially control translation of proline-containing sequences
Source: Nat Commun. 2024 Dec 2;15:10465. doi: 10.1038/s41467-024-54556-9 (PMC11611912; doi:10.1038/s41467-024-54556-9)
Supplement: Supplementary file 4 — Supplementary Data 1 [file 41467_2024_54556_MOESM4_ESM.xlsx]

## Sheet: (A) all EF-P homologs
Supplementary Data 1: List of EF-P homologs
(A) List of 5448 EF-P homologs extracted from a collection of 4763 complete bacterial genomes from the RefDeq database1. Loop length according to manually curated sequence alignment.
1 O'Leary, N. A. et al. Reference sequence (RefSeq) database at NCBI: current status, taxonomic expansion, and functional annotation. Nucleic Acids Res. 44, D733-745 (2016). https://doi.org:10.1093/nar/gkv1189
RefSeqID	Assembly	Name of specie	Number of proteins in the genome with EF-P domain architecture	Sequences of loop	Presence of EpmA	Presence of EarP	Presence of YmfI	Classification	Residues at the tip of the loop	Length of the loop	Final annotation of the protein
WP_011806028.1	GCF_000022305.1_ASM2230v1	[Acidovorax] ebreus TPSY	1 protein	RGGRGAA	-	EarP	-	Gammaproteobacteria: other orders	R	7 residues	EF-P
WP_013173202.1	GCF_000093085.1_ASM9308v1	[Bacillus] selenitireducens MLS10	1 protein	KPGKGSA	-	-	YmfI	Gammaproteobacteria: other orders	K	7 residues	EF-P
WP_007713280.1	GCF_025149125.1_ASM2514912v1	[Clostridium] asparagiforme DSM 15981	1 protein	KPGKGAA	-	-	YmfI	Gammaproteobacteria: other orders	K	7 residues	EF-P
WP_250278086.1	GCF_940677205.1_DSM6011	[Clostridium] colinum	1 protein	KPGKGAA	-	-	YmfI	Gammaproteobacteria: other orders	K	7 residues	EF-P
WP_006442109.1	GCF_022845755.1_ASM2284575v1	[Clostridium] hylemonae	1 protein	KPGKGAA	-	-	YmfI	Gammaproteobacteria: other orders	K	7 residues	EF-P
WP_002609065.1	GCF_012317185.1_ASM1231718v1	[Clostridium] innocuum	1 protein	KTARSAM	-	-	YmfI	Gammaproteobacteria: other orders	R	7 residues	EF-P
WP_013272990.1	GCF_000144625.1_ASM14462v1	[Clostridium] saccharolyticum WM1	1 protein	KPGKGAA	EpmA	-	YmfI	Gammaproteobacteria: other orders	K	7 residues	EF-P
WP_004604777.1	GCF_020892115.1_ASM2089211v1	[Clostridium] scindens	1 protein	KPGKGAA	-	-	YmfI	Gammaproteobacteria: other orders	K	7 residues	EF-P
WP_012739555.1	GCF_000146185.1_ASM14618v1	[Eubacterium] eligens ATCC 27750	1 protein	KPGKGSP	-	-	YmfI	Gammaproteobacteria: other orders	K	7 residues	EF-P
WP_010945263.1	GCF_001647695.1_ASM164769v1	[Haemophilus] ducreyi	1 protein	KPGKGQA	EpmA	-	-	Gammaproteobacteria: other orders	K	7 residues	EF-P
WP_011199687.1	GCF_000007745.1_ASM774v1	[Mannheimia] succiniciproducens MBEL55E	1 protein	KPGKGQA	EpmA	-	-	Gammaproteobacteria: other orders	K	7 residues	EF-P
WP_096501988.1	GCF_002356335.1_ASM235633v1	[Mycobacterium] stephanolepidis	1 protein	KPGKGPA	-	-	-	Gammaproteobacteria: other orders	K	7 residues	EF-P
WP_033178834.1	GCF_003285045.1_ASM328504v1	[Mycoplasma] anseris ATCC 49234	1 protein	KQGRGQA	-	-	-	Gammaproteobacteria: other orders	R	7 residues	EF-P
WP_114190857.1	GCF_003332325.1_ASM333232v1	[Mycoplasma] phocae 105	1 protein	KQGRGQA	-	-	-	Gammaproteobacteria: other orders	R	7 residues	EF-P
WP_095447331.1	GCF_002278035.1_ASM227803v1	[Ochrobactrum] quorumnocens	1 protein	KPGKGGA	-	-	-	Gammaproteobacteria: other orders	K	7 residues	EF-P
WP_275245917.1	GCF_029030725.1_ASM2903072v1	[Pseudomonas] carboxydohydrogena	1 protein	HPGKGTP	EpmA	-	-	Gammaproteobacteria: other orders	K	7 residues	EF-P
WP_005612826.1	GCF_025152405.1_ASM2515240v1	[Ruminococcus] lactaris ATCC 29176	1 protein	KPGKGAA	-	-	YmfI	Gammaproteobacteria: other orders	K	7 residues	EF-P
WP_023391821.1	GCF_013267415.1_ASM1326741v1	Abiotrophia defectiva	1 protein	KPGKGNT	-	-	YmfI	Gammaproteobacteria: other orders	K	7 residues	EF-P
WP_255843057.1	GCF_022807975.1_ASM2280797v1	Abyssalbus ytuae	1 protein	KPGKGPA	-	-	-	Gammaproteobacteria: other orders	K	7 residues	EF-P
WP_274127682.1	GCF_020447305.1_ASM2044730v2	Abyssibius alkaniclasticus	1 protein	KPGKGGA	-	-	-	Gammaproteobacteria: other orders	K	7 residues	EF-P
WP_077140183.1	GCF_001989575.1_ASM198957v1	Abyssicoccus albus	1 protein	KPGKGAA	-	-	YmfI	Gammaproteobacteria: other orders	K	7 residues	EF-P
WP_201341212.1	GCF_016592595.1_ASM1659259v1	Abyssogena phaseoliformis symbiont OG214	1 protein	KPGKGQA	EpmA	-	-	Gammaproteobacteria: other orders	K	7 residues	EF-P
WP_010475096.1	GCF_000018105.1_ASM1810v1	Acaryochloris marina MBIC11017	1 protein	KPGKGSA	-	-	-	Gammaproteobacteria: other orders	K	7 residues	EF-P
WP_284679193.1	GCF_017357865.1_ASM1735786v1	Aceticella autotrophica 3443-3Ac	1 protein	KPGKGAA	-	-	-	Gammaproteobacteria: other orders	K	7 residues	EF-P
WP_133442195.1	GCF_004359375.1_ASM435937v1	Acetilactobacillus jinshanensis	1 protein	NPGRGSA	-	-	YmfI	Gammaproteobacteria: other orders	R	7 residues	EF-P
WP_014254628.1	GCF_000237085.1_ASM23708v1	Acetivibrio clariflavus DSM 19732	1 protein	KPGKGAA	-	-	YmfI	Gammaproteobacteria: other orders	K	7 residues	EF-P
WP_101301300.1	GCF_002844395.1_ASM284439v1	Acetivibrio saccincola	1 protein	KPGKGAA	-	-	YmfI	Gammaproteobacteria: other orders	K	7 residues	EF-P
WP_003517139.1	GCF_001692755.1_ASM169275v1	Acetivibrio thermocellus DSM 2360	1 protein	KPGKGAA	-	-	YmfI	Gammaproteobacteria: other orders	K	7 residues	EF-P
WP_013361800.1	GCF_000196455.1_ASM19645v1	Acetoanaerobium sticklandii	1 protein	KPGKGAA	-	-	YmfI	Gammaproteobacteria: other orders	K	7 residues	EF-P
WP_087636042.1	GCF_002173775.1_ASM217377v1	Acetobacter ascendens	1 protein	TPGKGGA	EpmA	-	-	Gammaproteobacteria: other orders	K	7 residues	EF-P
WP_087636042.1	GCF_002220195.1_ASM222019v1	Acetobacter oryzifermentans	1 protein	TPGKGGA	EpmA	-	-	Gammaproteobacteria: other orders	K	7 residues	EF-P
WP_003625750.1	GCF_004014775.2_ASM401477v2	Acetobacter oryzoeni	1 protein	TPGKGGA	EpmA	-	-	Gammaproteobacteria: other orders	K	7 residues	EF-P
WP_003625750.1	GCF_009914215.2_ASM991421v2	Acetobacter pasteurianus	1 protein	TPGKGGA	EpmA	-	-	Gammaproteobacteria: other orders	K	7 residues	EF-P
WP_006557949.1	GCF_001499615.1_Acetobacter_senegalensis_108B	Acetobacter senegalensis	1 protein	TPGKGGA	EpmA	-	-	Gammaproteobacteria: other orders	K	7 residues	EF-P
WP_168200081.1	GCF_008365315.1_ASM836531v1	Acetobacter vaccinii	1 protein	TPGKGGA	EpmA	-	-	Gammaproteobacteria: other orders	K	7 residues	EF-P
WP_014355695.1	GCF_000247605.1_ASM24760v1	Acetobacterium woodii DSM 1030	1 protein	KPGKGAA	-	-	YmfI	Gammaproteobacteria: other orders	K	7 residues	EF-P
WP_013278703.1	GCF_000144695.1_ASM14469v1	Acetohalobium arabaticum DSM 5501	1 protein	KPGKGGA	-	-	YmfI	Gammaproteobacteria: other orders	K	7 residues	EF-P
WP_014806646.1	GCF_000266925.1_ASM26692v1	Acetomicrobium mobile DSM 13181	1 protein	KMGRGGA	-	-	-	Gammaproteobacteria: other orders	R	7 residues	EF-P
WP_035369334.1	GCF_900660755.1_57792_F01-3	Acholeplasma hippikon	1 protein	KSARSAA	-	-	-	Gammaproteobacteria: other orders	R	7 residues	EF-P
WP_006220534.1	GCF_013267375.1_ASM1326737v1	Achromobacter denitrificans	1 protein	KSGRNAA	-	EarP	-	Gammaproteobacteria: other orders	R	7 residues	EF-P
WP_006220534.1	GCF_008245125.1_ASM824512v1	Achromobacter insolitus	1 protein	KSGRNAA	-	EarP	-	Gammaproteobacteria: other orders	R	7 residues	EF-P
WP_046804079.1	GCF_900636675.1_43781_F01	Achromobacter spanius	1 protein	KSGRNAA	-	EarP	-	Gammaproteobacteria: other orders	R	7 residues	EF-P
WP_006220534.1	GCF_016728825.1_ASM1672882v1	Achromobacter xylosoxidans	1 protein	KSGRNAA	-	EarP	-	Gammaproteobacteria: other orders	R	7 residues	EF-P
WP_012938276.1	GCF_000025305.1_ASM2530v1	Acidaminococcus fermentans DSM 20731	1 protein	KPGKGAA	-	-	YmfI	Gammaproteobacteria: other orders	K	7 residues	EF-P
WP_114913197.1	GCF_003352165.1_ASM335216v1	Acidibrevibacterium fodinaquatile	1 protein	TPGKGGA	EpmA	-	-	Gammaproteobacteria: other orders	K	7 residues	EF-P
WP_240985560.1	GCF_902729405.1_GenomeAssemblyPeptococcaceaeBacteriumINE	Acididesulfobacillus acetoxydans	1 protein	KPGKGAA	-	-	YmfI	Gammaproteobacteria: other orders	K	7 residues	EF-P
WP_065971450.1	GCF_001705075.2_ASM170507v2	Acidiferrobacter thiooxydans	1 protein	KPGKGQA	EpmA	-	-	Gammaproteobacteria: other orders	K	7 residues	EF-P
WP_070077991.1	GCF_001753245.1_ASM175324v1	Acidihalobacter yilgarnensis	1 protein	KPGKGQA	EpmA	-	-	Gammaproteobacteria: other orders	K	7 residues	EF-P
WP_071138605.1	GCF_004103715.1_ASM410371v1	Acidilutibacter cellobiosedens	1 protein	KPGKGAA	-	-	YmfI	Gammaproteobacteria: other orders	K	7 residues	EF-P
WP_015799108.1	GCF_000023265.1_ASM2326v1	Acidimicrobium ferrooxidans DSM 10331	1 protein	KPGKGGA	-	-	-	Gammaproteobacteria: other orders	K	7 residues	EF-P
WP_007423006.1	GCF_000202835.1_ASM20283v1	Acidiphilium multivorum AIU301	1 protein	TPGKGGA	EpmA	-	-	Gammaproteobacteria: other orders	K	7 residues	EF-P
WP_015070480.1	GCF_001441165.1_ASM144116v1	Acidipropionibacterium acidipropionici	1 protein	KPGKGNT	-	-	-	Gammaproteobacteria: other orders	K	7 residues	EF-P
WP_028702518.1	GCF_005890135.1_ASM589013v1	Acidipropionibacterium jensenii	1 protein	KPGKGNT	-	-	-	Gammaproteobacteria: other orders	K	7 residues	EF-P
WP_114044756.1	GCF_003325455.1_ASM332545v1	Acidipropionibacterium virtanenii	1 protein	KPGKGNT	-	-	-	Gammaproteobacteria: other orders	K	7 residues	EF-P
WP_113526773.1	GCF_003966655.1_ASM396665v1	Acidithiobacillus ferridurans	1 protein	KPGKGGA	-	-	-	Gammaproteobacteria: other orders	K	7 residues	EF-P
WP_215849707.1	GCF_020844025.1_ASM2084402v1	Acidithiobacillus ferriphilus	1 protein	KPGKGGA	-	-	-	Gammaproteobacteria: other orders	K	7 residues	EF-P
WP_012536394.1	GCF_013462805.1_ASM1346280v1	Acidithiobacillus ferrooxidans	1 protein	KPGKGGA	-	-	-	Gammaproteobacteria: other orders	K	7 residues	EF-P
WP_010642195.1	GCF_009662475.1_ASM966247v1	Acidithiobacillus thiooxidans ATCC 19377	1 protein	KPGKGGA	-	-	-	Gammaproteobacteria: other orders	K	7 residues	EF-P
WP_015897933.1	GCF_000022565.1_ASM2256v1	Acidobacterium capsulatum ATCC 51196	1 protein	TPGNLRA	-	-	-	Acidobacteria	N	7 residues	EF-P
WP_011720140.1	GCF_000015025.1_ASM1502v1	Acidothermus cellulolyticus 11B	1 protein	KPGKGPA	-	-	-	Gammaproteobacteria: other orders	K	7 residues	EF-P
WP_057223504.1	GCF_002157165.1_ASM215716v1	Acidovorax carolinensis	1 protein	RGGRGAA	-	EarP	-	Gammaproteobacteria: other orders	R	7 residues	EF-P
WP_066697648.1	GCF_028596105.1_ASM2859610v1	Acidovorax temperans	1 protein	RGGRGAA	-	EarP	-	Gammaproteobacteria: other orders	R	7 residues	EF-P
WP_000035083.1	GCF_008632635.1_ASM863263v1	Acinetobacter baumannii	1 protein	KPGKGQA	EpmA	-	-	Gammaproteobacteria: other orders	K	7 residues	EF-P
WP_004927779.1	GCF_000046845.1_ASM4684v1	Acinetobacter baylyi ADP1	1 protein	KPGKGQA	EpmA	-	-	Gammaproteobacteria: other orders	K	7 residues	EF-P
WP_004831207.1	GCF_016576965.1_ASM1657696v1	Acinetobacter bereziniae	1 protein	KPGKGQA	EpmA	-	-	Gammaproteobacteria: other orders	K	7 residues	EF-P
WP_005008939.1	GCF_018324105.1_ASM1832410v1	Acinetobacter bouvetii	1 protein	KPGKGQA	EpmA	-	-	Gammaproteobacteria: other orders	K	7 residues	EF-P
WP_004643557.1	GCF_002055515.1_ASM205551v1	Acinetobacter calcoaceticus	1 protein	KPGKGQA	EpmA	-	-	Gammaproteobacteria: other orders	K	7 residues	EF-P
WP_087511423.1	GCF_002165375.2_ASM216537v2	Acinetobacter chinensis	1 protein	KPGKGQA	EpmA	-	-	Gammaproteobacteria: other orders	K	7 residues	EF-P
WP_106984721.1	GCF_003024525.3_ASM302452v3	Acinetobacter cumulans	1 protein	KPGKGQA	EpmA	-	-	Gammaproteobacteria: other orders	K	7 residues	EF-P
WP_065991924.1	GCF_001704615.3_ASM170461v3	Acinetobacter defluvii	1 protein	KPGKGQA	EpmA	-	-	Gammaproteobacteria: other orders	K	7 residues	EF-P
WP_004808248.1	GCF_009884975.1_ASM988497v1	Acinetobacter dispersus	1 protein	KPGKGQA	EpmA	-	-	Gammaproteobacteria: other orders	K	7 residues	EF-P
WP_054581470.1	GCF_001307195.1_ASM130719v1	Acinetobacter equi	1 protein	KPGKGQA	EpmA	-	-	Gammaproteobacteria: other orders	K	7 residues	EF-P
WP_004721246.1	GCF_002370525.2_ASM237052v2	Acinetobacter guillouiae	1 protein	KPGKGQA	EpmA	-	-	Gammaproteobacteria: other orders	K	7 residues	EF-P
WP_004639622.1	GCF_003323815.1_ASM332381v1	Acinetobacter haemolyticus	1 protein	KPGKGQA	EpmA	-	-	Gammaproteobacteria: other orders	K	7 residues	EF-P
WP_005176835.1	GCF_009914475.1_ASM991447v1	Acinetobacter indicus	1 protein	KPGKGQA	EpmA	-	-	Gammaproteobacteria: other orders	K	7 residues	EF-P
WP_004913097.1	GCF_018336855.1_ASM1833685v1	Acinetobacter junii	1 protein	KPGKGQA	EpmA	-	-	Gammaproteobacteria: other orders	K	7 residues	EF-P
WP_002118666.1	GCF_013122135.1_ASM1312213v1	Acinetobacter lactucae	1 protein	KPGKGQA	EpmA	-	-	Gammaproteobacteria: other orders	K	7 residues	EF-P
WP_166323232.1	GCF_011578285.1_ASM1157828v1	Acinetobacter lanii	1 protein	KPGKGQA	EpmA	-	-	Gammaproteobacteria: other orders	K	7 residues	EF-P
WP_067556395.1	GCF_001704115.1_ASM170411v1	Acinetobacter larvae	1 protein	KPGKGQA	EpmA	-	-	Gammaproteobacteria: other orders	K	7 residues	EF-P
WP_004279747.1	GCF_019343495.1_ASM1934349v1	Acinetobacter lwoffii	1 protein	KPGKGQA	EpmA	-	-	Gammaproteobacteria: other orders	K	7 residues	EF-P
WP_002052936.1	GCF_005281455.1_ASM528145v1	Acinetobacter nosocomialis M2	1 protein	KPGKGQA	EpmA	-	-	Gammaproteobacteria: other orders	K	7 residues	EF-P
WP_004790907.1	GCF_000196795.1_ASM19679v1	Acinetobacter oleivorans DR1	1 protein	KPGKGQA	EpmA	-	-	Gammaproteobacteria: other orders	K	7 residues	EF-P
YP_004996158.1	GCF_000191145.1_ASM19114v1	Acinetobacter pittii PHEA-2	1 protein	KPGKGQA	EpmA	-	-	Gammaproteobacteria: other orders	K	7 residues	EF-P
WP_005406143.1	GCF_003258335.1_ASM325833v1	Acinetobacter radioresistens	1 protein	KPGKGQA	EpmA	-	-	Gammaproteobacteria: other orders	K	7 residues	EF-P
WP_004810438.1	GCF_010918895.1_ASM1091889v1	Acinetobacter schindleri	1 protein	KPGKGQA	EpmA	-	-	Gammaproteobacteria: other orders	K	7 residues	EF-P
WP_004700171.1	GCF_016064815.1_ASM1606481v1	Acinetobacter seifertii	1 protein	KPGKGQA	EpmA	-	-	Gammaproteobacteria: other orders	K	7 residues	EF-P
WP_166009053.1	GCF_011578045.1_ASM1157804v1	Acinetobacter shaoyimingii	1 protein	KPGKGQA	EpmA	-	-	Gammaproteobacteria: other orders	K	7 residues	EF-P
WP_004938364.1	GCF_018139125.1_ASM1813912v1	Acinetobacter soli	1 protein	KPGKGQA	EpmA	-	-	Gammaproteobacteria: other orders	K	7 residues	EF-P
WP_116759278.1	GCF_023824315.1_ASM2382431v1	Acinetobacter tibetensis	1 protein	KPGKGQA	EpmA	-	-	Gammaproteobacteria: other orders	K	7 residues	EF-P
WP_004971615.1	GCF_017498585.1_ASM1749858v1	Acinetobacter towneri	1 protein	KPGKGQA	EpmA	-	-	Gammaproteobacteria: other orders	K	7 residues	EF-P
WP_004782608.1	GCF_018409485.1_ASM1840948v1	Acinetobacter variabilis	1 protein	KPGKGQA	EpmA	-	-	Gammaproteobacteria: other orders	K	7 residues	EF-P
WP_153371167.1	GCF_009557235.1_ASM955723v1	Acinetobacter wanghuae	1 protein	KPGKGQA	EpmA	-	-	Gammaproteobacteria: other orders	K	7 residues	EF-P
WP_068976021.1	GCF_001696605.3_ASM169660v3	Acinetobacter wuhouensis	1 protein	KPGKGQA	EpmA	-	-	Gammaproteobacteria: other orders	K	7 residues	EF-P
WP_075740362.1	GCF_001941625.1_ASM194162v1	Actinoalloteichus fjordicus	1 protein	KPGKGGA	-	-	-	Gammaproteobacteria: other orders	K	7 residues	EF-P
WP_093941356.1	GCF_002234535.1_ASM223453v1	Actinoalloteichus hoggarensis	1 protein	KPGKGGA	-	-	-	Gammaproteobacteria: other orders	K	7 residues	EF-P
WP_069848738.1	GCF_001747425.1_ASM174742v1	Actinoalloteichus hymeniacidonis	1 protein	KPGKGGA	-	-	-	Gammaproteobacteria: other orders	K	7 residues	EF-P
WP_279446393.1	GCF_029774155.1_ASM2977415v1	Actinobacillus arthritidis	1 protein	KPGKGQA	EpmA	-	-	Gammaproteobacteria: other orders	K	7 residues	EF-P
WP_126598503.1	GCF_900638385.1_57566_E02	Actinobacillus delphinicola	1 protein	KPGKGQA	EpmA	-	-	Gammaproteobacteria: other orders	K	7 residues	EF-P
WP_014991472.1	GCF_000801145.1_ASM80114v1	Actinobacillus equuli subsp. equuli	1 protein	KPGKGQA	EpmA	-	-	Gammaproteobacteria: other orders	K	7 residues	EF-P
WP_016528144.1	GCF_004519515.1_ASM451951v1	Actinobacillus indolicus	1 protein	KPGKGQA	EpmA	-	-	Gammaproteobacteria: other orders	K	7 residues	EF-P
WP_005600860.1	GCF_900638445.1_57675_E01	Actinobacillus pleuropneumoniae	1 protein	KPGKGQA	EpmA	-	-	Gammaproteobacteria: other orders	K	7 residues	EF-P
WP_005817738.1	GCF_003101015.1_ASM310101v1	Actinobacillus porcitonsillarum	1 protein	KPGKGQA	EpmA	-	-	Gammaproteobacteria: other orders	K	7 residues	EF-P
WP_014991472.1	GCF_000739435.1_ASM73943v1	Actinobacillus suis ATCC 33415	1 protein	KPGKGQA	EpmA	-	-	Gammaproteobacteria: other orders	K	7 residues	EF-P
WP_030447330.1	GCF_018324685.1_ASM1832468v1	Actinocatenispora sera	1 protein	KPGKGGA	-	-	-	Gammaproteobacteria: other orders	K	7 residues	EF-P
WP_203961858.1	GCF_016865425.1_ASM1686542v1	Actinocatenispora thailandica	1 protein	KPGKGGA	-	-	-	Gammaproteobacteria: other orders	K	7 residues	EF-P
WP_231331414.1	GCF_019175365.1_ASM1917536v1	Actinomadura graeca	1 protein	KPGKGGA	-	-	-	Gammaproteobacteria: other orders	K	7 residues	EF-P
WP_153759281.1	GCF_009650215.1_ASM965021v1	Actinomarinicola tropica	1 protein	KPGKGGA	-	-	-	Gammaproteobacteria: other orders	K	7 residues	EF-P
WP_179901419.1	GCF_019974135.1_ASM1997413v1	Actinomyces capricornis	1 protein	KPGKGPA	-	-	-	Gammaproteobacteria: other orders	K	7 residues	EF-P
WP_172120081.1	GCF_013184985.2_ASM1318498v2	Actinomyces faecalis	1 protein	KPGKGPA	-	-	-	Gammaproteobacteria: other orders	K	7 residues	EF-P
WP_080463387.1	GCF_002076915.1_ASM207691v1	Actinomyces gaoshouyii	1 protein	KPGKGPA	-	-	-	Gammaproteobacteria: other orders	K	7 residues	EF-P
WP_126381452.1	GCF_900637165.1_49699_G02	Actinomyces howellii	1 protein	KPGKGPA	-	-	-	Gammaproteobacteria: other orders	K	7 residues	EF-P
WP_043559650.1	GCF_030253495.1_ASM3025349v1	Actinomyces israelii	1 protein	KPGKGPA	-	-	-	Gammaproteobacteria: other orders	K	7 residues	EF-P
WP_159523818.1	GCF_013177295.1_ASM1317729v1	Actinomyces marmotae	1 protein	KPGKGPA	-	-	-	Gammaproteobacteria: other orders	K	7 residues	EF-P
WP_003782199.1	GCF_016127855.1_ASM1612785v1	Actinomyces naeslundii	1 protein	KPGKGPA	-	-	-	Gammaproteobacteria: other orders	K	7 residues	EF-P
WP_009405746.1	GCF_016127955.1_ASM1612795v1	Actinomyces oris	1 protein	KPGKGPA	-	-	-	Gammaproteobacteria: other orders	K	7 residues	EF-P
WP_034503263.1	GCF_900120245.1_PRJEB17949	Actinomyces pacaensis	1 protein	KPGKGPA	-	-	-	Gammaproteobacteria: other orders	K	7 residues	EF-P
WP_136194386.1	GCF_004798665.1_ASM479866v1	Actinomyces procaprae	1 protein	KPGKGPA	-	-	-	Gammaproteobacteria: other orders	K	7 residues	EF-P
WP_103063377.1	GCF_004102025.1_ASM410202v1	Actinomyces qiguomingii	1 protein	KPGKGPA	-	-	-	Gammaproteobacteria: other orders	K	7 residues	EF-P
WP_067943050.1	GCF_001553565.1_ASM155356v1	Actinomyces radicidentis	1 protein	KPGKGPA	-	-	-	Gammaproteobacteria: other orders	K	7 residues	EF-P
WP_166855012.1	GCF_014595995.2_ASM1459599v2	Actinomyces respiraculi	1 protein	KPGKGPA	-	-	-	Gammaproteobacteria: other orders	K	7 residues	EF-P
WP_026427470.1	GCF_900637295.1_50477_G01	Actinomyces slackii	1 protein	KPGKGPA	-	-	-	Gammaproteobacteria: other orders	K	7 residues	EF-P
WP_194948134.1	GCF_015711475.1_ASM1571147v2	Actinomyces trachealis	1 protein	KPGKGPA	-	-	-	Gammaproteobacteria: other orders	K	7 residues	EF-P
WP_003782199.1	GCF_900637975.1_53550_F01	Actinomyces viscosus	1 protein	KPGKGPA	-	-	-	Gammaproteobacteria: other orders	K	7 residues	EF-P
WP_200277800.1	GCF_016598775.1_ASM1659877v1	Actinomyces weissii	1 protein	KPGKGPA	-	-	-	Gammaproteobacteria: other orders	K	7 residues	EF-P
WP_127842098.1	GCF_004010955.1_ASM401095v1	Actinomyces wuliandei	1 protein	KPGKGPA	-	-	-	Gammaproteobacteria: other orders	K	7 residues	EF-P
WP_023560725.1	GCF_000494755.1_ASM49475v1	Actinoplanes friuliensis DSM 7358	1 protein	KPGKGGA	-	-	-	Gammaproteobacteria: other orders	K	7 residues	EF-P
WP_189333353.1	GCF_018324205.1_ASM1832420v1	Actinoplanes ianthinogenes	1 protein	KPGKGPA	-	-	-	Gammaproteobacteria: other orders	K	7 residues	EF-P
WP_014446328.1	GCF_000284295.1_ASM28429v1	Actinoplanes missouriensis 431	1 protein	KPGKGPA	-	-	-	Gammaproteobacteria: other orders	K	7 residues	EF-P
WP_317791254.1	GCF_033097365.1_ASM3309736v1	Actinoplanes sichuanensis	1 protein	KPGKGPA	EpmA	-	-	Gammaproteobacteria: other orders	K	7 residues	EF-P
WP_122980168.1	GCF_003711105.1_ASM371110v1	Actinoplanes teichomyceticus ATCC 31121	1 protein	KPGKGPA	-	-	-	Gammaproteobacteria: other orders	K	7 residues	EF-P
WP_043574579.1	GCF_002263515.1_ASM226351v1	Actinopolyspora erythraea	1 protein	KPGKGGA	-	-	-	Gammaproteobacteria: other orders	K	7 residues	EF-P
WP_015803955.1	GCF_000023245.1_ASM2324v1	Actinosynnema mirum DSM 43827	1 protein	KPGKGGA	-	-	-	Gammaproteobacteria: other orders	K	7 residues	EF-P
WP_096496123.1	GCF_002354875.1_ASM235487v1	Actinosynnema pretiosum	1 protein	KPGKGGA	-	-	-	Gammaproteobacteria: other orders	K	7 residues	EF-P
WP_016442826.1	GCF_000724605.1_ASM72460v1	Actinotignum schaalii	1 protein	KPGKGPA	-	-	-	Gammaproteobacteria: other orders	K	7 residues	EF-P
WP_022866715.1	GCF_002872015.2_ASM287201v2	Actinotignum urinale	1 protein	KPGKGPA	-	-	-	Gammaproteobacteria: other orders	K	7 residues	EF-P
WP_182415083.1	GCF_014075995.1_ASM1407599v1	Adhaeribacter radiodurans	1 protein	KPGKGPA	-	-	-	Gammaproteobacteria: other orders	K	7 residues	EF-P
WP_185271510.1	GCF_014217805.1_ASM1421780v1	Adhaeribacter swui	1 protein	KPGKGPA	-	-	-	Gammaproteobacteria: other orders	K	7 residues	EF-P
WP_022739459.1	GCF_000478885.1_ASM47888v1	Adlercreutzia equolifaciens DSM 19450	1 protein	KPGKGGA	-	-	-	Gammaproteobacteria: other orders	K	7 residues	EF-P
WP_114516453.1	GCF_011405655.1_ASM1140565v1	Adlercreutzia hattorii	1 protein	KPGKGGA	-	-	-	Gammaproteobacteria: other orders	K	7 residues	EF-P
WP_025372033.1	GCF_000521505.1_ASM52150v1	Advenella mimigardefordensis DPN7	1 protein	KSGRNSA	-	EarP	-	Gammaproteobacteria: other orders	R	7 residues	EF-P
WP_228851622.1	GCF_015476115.1_ASM1547611v1	Aegicerativicinus sediminis	1 protein	KPGKGPA	-	-	-	Gammaproteobacteria: other orders	K	7 residues	EF-P
WP_009575253.1	GCF_009910365.1_ASM991036v1	Aequoribacter fuscus	1 protein	KPGKGQA	EpmA	-	-	Gammaproteobacteria: other orders	K	7 residues	EF-P
WP_202335931.1	GCF_016757735.1_ASM1675773v1	Aequorivita iocasae	1 protein	KPGKGPA	-	-	-	Gammaproteobacteria: other orders	K	7 residues	EF-P
WP_014783353.1	GCF_000265385.1_ASM26538v1	Aequorivita sublithincola DSM 14238	1 protein	KPGKGPA	-	-	-	Gammaproteobacteria: other orders	K	7 residues	EF-P
WP_063388115.1	GCF_031760945.1_ASM3176094v1	Aeribacillus composti	1 protein	KPGKGAA	-	-	YmfI	Gammaproteobacteria: other orders	K	7 residues	EF-P
WP_060776140.1	GCF_001543105.1_ASM154310v1	Aerococcus christensenii	1 protein	KPGKGSA	-	-	YmfI	Gammaproteobacteria: other orders	K	7 residues	EF-P
WP_013668769.1	GCF_001543175.1_ASM154317v1	Aerococcus urinae	1 protein	KPGKGSA	-	-	YmfI	Gammaproteobacteria: other orders	K	7 residues	EF-P
WP_016897019.1	GCF_001518795.1_ASM151879v1	Aerococcus urinaeequi	1 protein	KPGKGSA	-	-	YmfI	Gammaproteobacteria: other orders	K	7 residues	EF-P
WP_067977815.1	GCF_001543245.1_ASM154324v1	Aerococcus urinaehominis	1 protein	KPGKGNT	-	-	YmfI	Gammaproteobacteria: other orders	K	7 residues	EF-P
WP_003142390.1	GCF_001543285.1_ASM154328v1	Aerococcus viridans	1 protein	KPGKGSA	-	-	YmfI	Gammaproteobacteria: other orders	K	7 residues	EF-P
WP_108578191.1	GCF_003065605.1_ASM306560v1	Aeromicrobium chenweiae	1 protein	KPGKGPA	-	-	-	Gammaproteobacteria: other orders	K	7 residues	EF-P
WP_232416674.1	GCF_024508295.1_ASM2450829v1	Aeromicrobium duanguangcaii	1 protein	KPGKGPA	-	-	-	Gammaproteobacteria: other orders	K	7 residues	EF-P
WP_067857844.1	GCF_001509405.1_ASM150940v1	Aeromicrobium erythreum	1 protein	KPGKGPA	-	-	-	Gammaproteobacteria: other orders	K	7 residues	EF-P
WP_153652961.1	GCF_009649075.1_ASM964907v1	Aeromicrobium yanjiei	1 protein	KPGKGPA	-	-	-	Gammaproteobacteria: other orders	K	7 residues	EF-P
WP_033137526.1	GCF_016026615.1_ASM1602661v1	Aeromonas allosaccharophila	1 protein	KSGRNSA	-	EarP	-	Gammaproteobacteria: other orders	R	7 residues	EF-P
WP_010673788.1	GCF_014169735.1_ASM1416973v1	Aeromonas caviae	1 protein	KSGRNSA	-	EarP	-	Gammaproteobacteria: other orders	R	7 residues	EF-P
WP_042652731.1	GCF_900637545.1_51438_G01	Aeromonas encheleia	1 protein	KSGRNSA	-	EarP	-	Gammaproteobacteria: other orders	R	7 residues	EF-P
WP_011707002.1	GCF_016026875.1_ASM1602687v1	Aeromonas hydrophila	1 protein	KSGRNSA	-	EarP	-	Gammaproteobacteria: other orders	R	7 residues	EF-P
WP_005335100.1	GCF_016127195.1_ASM1612719v1	Aeromonas jandaei	1 protein	KSGRNSA	-	EarP	-	Gammaproteobacteria: other orders	R	7 residues	EF-P
WP_011707002.1	GCF_020423125.1_ASM2042312v1	Aeromonas media	1 protein	KSGRNSA	-	EarP	-	Gammaproteobacteria: other orders	R	7 residues	EF-P
WP_011707002.1	GCF_003015165.1_ASM301516v1	Aeromonas rivipollensis	1 protein	KSGRNSA	-	EarP	-	Gammaproteobacteria: other orders	R	7 residues	EF-P
WP_042040889.1	GCF_020149575.1_ASM2014957v1	Aeromonas rivuli	1 protein	KSGRNSA	-	EarP	-	Gammaproteobacteria: other orders	R	7 residues	EF-P
WP_005317282.1	GCF_028355655.1_ASM2835565v1	Aeromonas salmonicida	1 protein	KSGRNSA	-	EarP	-	Gammaproteobacteria: other orders	R	7 residues	EF-P
WP_042046127.1	GCF_014892695.1_ASM1489269v1	Aeromonas simiae	1 protein	KSGRNAA	-	EarP	-	Gammaproteobacteria: other orders	R	7 residues	EF-P
WP_005335100.1	GCF_008693705.1_ASM869370v1	Aeromonas veronii	1 protein	KSGRNSA	-	EarP	-	Gammaproteobacteria: other orders	R	7 residues	EF-P
WP_240574989.1	GCF_032926325.1_ASM3292632v1	Aestuariibaculum lutulentum	1 protein	KPGKGPA	-	-	-	Gammaproteobacteria: other orders	K	7 residues	EF-P
WP_259782769.1	GCF_025136295.1_ASM2513629v1	Aestuariispira ectoiniformans	1 protein	KPGKGGA	-	-	-	Gammaproteobacteria: other orders	K	7 residues	EF-P
WP_012563171.1	GCF_000218565.1_ASM21856v1	Afipia carboxidovorans OM5	1 protein	HPGKGTP	EpmA	-	-	Gammaproteobacteria: other orders	K	7 residues	EF-P
WP_086930383.1	GCF_002157225.2_ASM215722v2	Agarilytica rhodophyticola	1 protein	KPGKGQA	EpmA	-	-	Gammaproteobacteria: other orders	K	7 residues	EF-P
WP_012742291.1	GCF_022453685.1_ASM2245368v1	Agathobacter rectalis	1 protein	KPGKGAA	-	-	YmfI	Gammaproteobacteria: other orders	K	7 residues	EF-P
WP_005544066.1	GCF_023518055.1_ASM2351805v1	Aggregatibacter actinomycetemcomitans	1 protein	KPGKGQA	-	-	-	Gammaproteobacteria: other orders	K	7 residues	EF-P
WP_032995279.1	GCF_900636915.1_45532_F02	Aggregatibacter aphrophilus ATCC 33389	1 protein	KPGKGQA	-	-	-	Gammaproteobacteria: other orders	K	7 residues	EF-P
WP_005544066.1	GCF_900476035.1_53694_C01	Aggregatibacter segnis ATCC 33393	1 protein	KPGKGQA	-	-	-	Gammaproteobacteria: other orders	K	7 residues	EF-P
WP_138852160.1	GCF_005943945.1_ASM594394v1	Aggregatimonas sangjinii	1 protein	KPGKGPA	-	-	-	Gammaproteobacteria: other orders	K	7 residues	EF-P
WP_142842361.1	GCF_030036535.1_ASM3003653v1	Agrobacterium cucumeris	1 protein	HPGKGTP	EpmA	-	-	Gammaproteobacteria: other orders	K	7 residues	EF-P
WP_006313960.1	GCF_003667725.1_ASM366772v1	Agrobacterium fabrum	1 protein	HPGKGTP	EpmA	-	-	Gammaproteobacteria: other orders	K	7 residues	EF-P
WP_027676748.1	GCF_005144425.2_ASM514442v2	Agrobacterium larrymoorei	1 protein	HPGKGTP	EpmA	-	-	Gammaproteobacteria: other orders	K	7 residues	EF-P
WP_003521324.1	GCF_005144435.2_ASM514443v2	Agrobacterium leguminum	1 protein	HPGKGTP	EpmA	-	-	Gammaproteobacteria: other orders	K	7 residues	EF-P
WP_004443607.1	GCF_013285525.1_ASM1328552v1	Agrobacterium pusense	1 protein	HPGKGTP	EpmA	-	-	Gammaproteobacteria: other orders	K	7 residues	EF-P
WP_003504809.1	GCF_003667905.1_ASM366790v1	Agrobacterium tumefaciens	1 protein	HPGKGTP	EpmA	-	-	Gammaproteobacteria: other orders	K	7 residues	EF-P
WP_111840366.1	GCF_021310995.1_ASM2131099v1	Agrobacterium vaccinii	1 protein	HPGKGTP	EpmA	-	-	Gammaproteobacteria: other orders	K	7 residues	EF-P
WP_210898375.1	GCF_018024495.1_ASM1802449v1	Agromyces archimandritae	1 protein	KPGKGGA	-	-	-	Gammaproteobacteria: other orders	K	7 residues	EF-P
WP_067876070.1	GCF_001660485.1_ASM166048v1	Agromyces aureus	1 protein	KPGKGGA	-	-	-	Gammaproteobacteria: other orders	K	7 residues	EF-P
WP_108595449.1	GCF_003070885.1_ASM307088v1	Agromyces badenianii	1 protein	KPGKGGA	-	-	-	Gammaproteobacteria: other orders	K	7 residues	EF-P
WP_139417015.1	GCF_006337065.1_ASM633706v1	Agromyces laixinhei	1 protein	KPGKGGA	-	-	-	Gammaproteobacteria: other orders	K	7 residues	EF-P
WP_243557625.1	GCF_022811705.1_ASM2281170v1	Agromyces larvae	1 protein	KPGKGGA	-	-	-	Gammaproteobacteria: other orders	K	7 residues	EF-P
WP_286309539.1	GCF_030296695.1_ASM3029669v1	Agromyces mangrovi	1 protein	KPGKGGA	-	-	-	Gammaproteobacteria: other orders	K	7 residues	EF-P
WP_234659088.1	GCF_021442325.1_ASM2144232v1	Agromyces marinus	1 protein	KPGKGGA	-	-	-	Gammaproteobacteria: other orders	K	7 residues	EF-P
WP_129191465.1	GCF_004135405.1_ASM413540v1	Agromyces protaetiae	1 protein	KPGKGGA	-	-	-	Gammaproteobacteria: other orders	K	7 residues	EF-P
WP_243568243.1	GCF_022811605.1_ASM2281160v1	Agromyces soli	1 protein	KPGKGGA	-	-	-	Gammaproteobacteria: other orders	K	7 residues	EF-P
WP_067569176.1	GCF_026072915.1_ASM2607291v1	Akkermansia biwaensis	1 protein	CPPRMAS	-	-	-	PVC group	R	7 residues	EF-P
WP_067776872.1	GCF_900097105.1_WK001	Akkermansia glycaniphila	1 protein	CPPRMAS	-	-	-	PVC group	R	7 residues	EF-P
WP_022396830.1	GCF_018847095.1_ASM1884709v1	Akkermansia massiliensis	1 protein	CPPRMAS	-	-	-	PVC group	R	7 residues	EF-P
WP_012419922.1	GCF_009731575.1_ASM973157v1	Akkermansia muciniphila	1 protein	CPPRMAS	-	-	-	PVC group	R	7 residues	EF-P
WP_003802564.1	GCF_019343455.1_ASM1934345v1	Alcaligenes ammonioxydans	1 protein	KSGRNSA	-	EarP	-	Gammaproteobacteria: other orders	R	7 residues	EF-P
WP_003802564.1	GCF_000967305.2_ASM96730v2	Alcaligenes faecalis	1 protein	KSGRNSA	-	EarP	-	Gammaproteobacteria: other orders	R	7 residues	EF-P
WP_289194140.1	GCF_030344935.1_ASM3034493v1	Algibacter luteus	1 protein	KPGKGPA	-	-	-	Gammaproteobacteria: other orders	K	7 residues	EF-P
WP_161862167.1	GCF_009931615.1_ASM993161v1	Algicella marina	1 protein	KPGKGGA	-	-	-	Gammaproteobacteria: other orders	K	7 residues	EF-P
WP_067546524.1	GCF_001593605.1_ASM159360v1	Algoriphagus sanaruensis	1 protein	KPGKGAA	-	-	-	Gammaproteobacteria: other orders	K	7 residues	EF-P
WP_261843889.1	GCF_024347215.1_ASM2434721v1	Aliamphritea ceti	1 protein	KPGKGQA	EpmA	-	-	Gammaproteobacteria: other orders	K	7 residues	EF-P
WP_271273220.1	GCF_024347195.1_ASM2434719v1	Aliamphritea hakodatensis	1 protein	KPGKGQA	EpmA	-	-	Gammaproteobacteria: other orders	K	7 residues	EF-P
WP_004510934.1	GCF_000284355.1_ASM28435v1	Aliarcobacter butzleri ED-1	1 protein	KPGKGAA	-	-	-	Gammaproteobacteria: other orders	K	7 residues	EF-P
WP_024775672.1	GCF_013372265.1_ASM1337226v1	Aliarcobacter cibarius	1 protein	KPGKGAA	-	-	-	Gammaproteobacteria: other orders	K	7 residues	EF-P
WP_105917591.1	GCF_003660105.1_ASM366010v1	Aliarcobacter cryaerophilus ATCC 43158	1 protein	KPGKGAA	-	-	-	Gammaproteobacteria: other orders	K	7 residues	EF-P
WP_026806642.1	GCF_013201705.1_ASM1320170v1	Aliarcobacter faecis	1 protein	KPGKGAA	-	-	-	Gammaproteobacteria: other orders	K	7 residues	EF-P
WP_066162793.1	GCF_003544835.1_ASM354483v1	Aliarcobacter skirrowii CCUG 10374	1 protein	KPGKGAA	-	-	-	Gammaproteobacteria: other orders	K	7 residues	EF-P
WP_115429033.1	GCF_003355515.1_ASM335551v1	Aliarcobacter trophiarum LMG 25534	1 protein	KPGKGAA	-	-	-	Gammaproteobacteria: other orders	K	7 residues	EF-P
WP_013519611.1	GCF_000179015.2_ASM17901v2	Alicycliphilus denitrificans BC	1 protein	RGGRGAA	-	EarP	-	Gammaproteobacteria: other orders	R	7 residues	EF-P
WP_012811098.1	GCF_000024285.1_ASM2428v1	Alicyclobacillus acidocaldarius subsp. acidocaldarius DSM 446	1 protein	KPGKGSA	-	-	YmfI	Gammaproteobacteria: other orders	K	7 residues	EF-P
WP_021295682.1	GCF_022674245.1_ASM2267424v1	Alicyclobacillus acidoterrestris	1 protein	KPGKGAA	-	-	YmfI	Gammaproteobacteria: other orders	K	7 residues	EF-P
WP_274455749.1	GCF_028751525.1_ASM2875152v1	Alicyclobacillus cycloheptanicus	1 protein	KPGKGAA	-	-	YmfI	Gammaproteobacteria: other orders	K	7 residues	EF-P
WP_268046621.1	GCF_026651605.1_ASM2665160v1	Alicyclobacillus dauci	1 protein	KPGKGAA	-	-	YmfI	Gammaproteobacteria: other orders	K	7 residues	EF-P
WP_268008181.1	GCF_026651875.1_ASM2665187v1	Alicyclobacillus fastidiosus	1 protein	KPGKGAA	-	-	YmfI	Gammaproteobacteria: other orders	K	7 residues	EF-P
WP_206655260.1	GCF_017298635.1_ASM1729863v1	Alicyclobacillus mengziensis	1 protein	KPGKGAA	-	-	YmfI	Gammaproteobacteria: other orders	K	7 residues	EF-P
WP_055190709.1	GCF_025137635.1_ASM2513763v1	Aliiroseovarius crassostreae	1 protein	KPGKGGA	-	-	-	Gammaproteobacteria: other orders	K	7 residues	EF-P
WP_019130229.1	GCF_006542665.1_Acom_1.0	Alistipes communis	1 protein	KPGKGPA	-	-	-	Gammaproteobacteria: other orders	K	7 residues	EF-P
WP_141428625.1	GCF_006542685.1_Adis_1.0	Alistipes dispar	1 protein	KPGKGPA	-	-	-	Gammaproteobacteria: other orders	K	7 residues	EF-P
WP_026089691.1	GCF_025144665.1_ASM2514466v1	Alistipes ihumii AP11	1 protein	KPGKGPA	-	-	-	Gammaproteobacteria: other orders	K	7 residues	EF-P
WP_009133551.1	GCF_014163495.1_ASM1416349v1	Alistipes indistinctus	1 protein	KPGKGPA	-	-	-	Gammaproteobacteria: other orders	K	7 residues	EF-P
WP_087309726.1	GCF_900604385.1_PRJEB28786	Alistipes megaguti	1 protein	KPGKGPA	-	-	-	Gammaproteobacteria: other orders	K	7 residues	EF-P
WP_018696504.1	GCF_006542645.1_Aond_1.0	Alistipes onderdonkii subsp. vulgaris	1 protein	KPGKGPA	-	-	-	Gammaproteobacteria: other orders	K	7 residues	EF-P
WP_207299982.1	GCF_017352215.1_ASM1735221v1	Alkalibacter rhizosphaerae	1 protein	KPGKGAA	-	-	YmfI	Gammaproteobacteria: other orders	K	7 residues	EF-P
WP_213166536.1	GCF_014467015.1_ASM1446701v1	Alkalicella caledoniensis	1 protein	KPGKGAA	-	-	YmfI	Gammaproteobacteria: other orders	K	7 residues	EF-P
WP_012959666.1	GCF_029094545.1_ASM2909454v1	Alkalihalophilus pseudofirmus	1 protein	KPGKGAA	-	-	YmfI	Gammaproteobacteria: other orders	K	7 residues	EF-P
WP_011628433.1	GCF_000014785.1_ASM1478v1	Alkalilimnicola ehrlichii MLHE-1	1 protein	KPGKGQA	EpmA	-	-	Gammaproteobacteria: other orders	K	7 residues	EF-P
WP_012063618.1	GCF_000016985.1_ASM1698v1	Alkaliphilus metalliredigens QYMF	1 protein	KPGKGAA	-	-	YmfI	Gammaproteobacteria: other orders	K	7 residues	EF-P
WP_012159479.1	GCF_000018325.1_ASM1832v1	Alkaliphilus oremlandii OhILAs	1 protein	KPGKGAA	EpmA	-	YmfI	Gammaproteobacteria: other orders	K	7 residues	EF-P
WP_079558949.1	GCF_002201795.1_ASM220179v1	Alkalitalea saponilacus	1 protein	KPGKGPA	-	-	-	Gammaproteobacteria: other orders	K	7 residues	EF-P
WP_158748351.1	GCF_014274465.1_ASM1427446v1	Alloacidobacterium dinghuense	1 protein	TPGNLRA	-	-	-	Acidobacteria	N	7 residues	EF-P
WP_144158502.1	GCF_028743495.1_ASM2874349v1	Allobacillus halotolerans	1 protein	KPGKGAA	-	-	YmfI	Gammaproteobacteria: other orders	K	7 residues	EF-P
WP_230225612.1	GCF_022701195.1_ASM2270119v1	Allobaculum mucilyticum	1 protein	KTARSAM	-	-	YmfI	Gammaproteobacteria: other orders	R	7 residues	EF-P
WP_012970957.1	GCF_018409545.1_ASM1840954v1	Allochromatium tepidum	1 protein	KPGKGQA	EpmA	-	-	Gammaproteobacteria: other orders	K	7 residues	EF-P
WP_012970957.1	GCF_000025485.1_ASM2548v1	Allochromatium vinosum DSM 180	1 protein	KPGKGQA	EpmA	-	-	Gammaproteobacteria: other orders	K	7 residues	EF-P
WP_015182065.1	GCF_000317515.1_ASM31751v1	Allocoleopsis franciscana PCC 7113	1 protein	KPGKGSA	-	-	-	Gammaproteobacteria: other orders	K	7 residues	EF-P
WP_035720640.1	GCF_012222825.1_ASM1222282v1	Allofrancisella frigidaquae	1 protein	KPGKGQA	EpmA	-	-	Gammaproteobacteria: other orders	K	7 residues	EF-P
WP_039123397.1	GCF_000815225.1_ASM81522v1	Allofrancisella guangzhouensis	1 protein	KPGKGQA	EpmA	-	-	Gammaproteobacteria: other orders	K	7 residues	EF-P
WP_133942135.1	GCF_012222965.1_ASM1222296v1	Allofrancisella inopinata	1 protein	KPGKGQA	EpmA	-	-	Gammaproteobacteria: other orders	K	7 residues	EF-P
WP_013158449.1	GCF_000092125.1_ASM9212v1	Allomeiothermus silvanus DSM 9946	1 protein	KIGRGGA	-	-	-	Gammaproteobacteria: other orders	R	7 residues	EF-P
WP_112379364.1	GCF_003269425.1_ASM326942v1	Allomuricauda aurantiaca	1 protein	KPGKGPA	-	-	-	Gammaproteobacteria: other orders	K	7 residues	EF-P
WP_045802856.1	GCF_000963865.1_ASM96386v1	Allomuricauda lutaonensis	1 protein	KPGKGPA	-	-	-	Gammaproteobacteria: other orders	K	7 residues	EF-P
WP_166248035.1	GCF_011068285.1_ASM1106828v1	Allomuricauda oceani	1 protein	KPGKGPA	-	-	-	Gammaproteobacteria: other orders	K	7 residues	EF-P
WP_014034406.1	GCF_000224085.1_ASM22408v1	Allomuricauda ruestringensis DSM 13258	1 protein	KPGKGPA	-	-	-	Gammaproteobacteria: other orders	K	7 residues	EF-P
WP_012654285.1	GCF_000016285.1_ASM1628v1	Allorhizobium ampelinum S4	1 protein	HPGKGTP	EpmA	-	-	Gammaproteobacteria: other orders	K	7 residues	EF-P
WP_165217021.1	GCF_011046245.1_ASM1104624v1	Allorhizobium pseudoryzae	1 protein	HPGKGTP	EpmA	-	-	Gammaproteobacteria: other orders	K	7 residues	EF-P
WP_154076263.1	GCF_009664835.1_ASM966483v1	Allosaccharopolyspora coralli	1 protein	KPGKGAA	-	-	-	Gammaproteobacteria: other orders	K	7 residues	EF-P
WP_026658806.1	GCF_000968055.1_ASM96805v1	Alteracholeplasma palmae J233	1 protein	KPGKGAA	-	-	-	Gammaproteobacteria: other orders	K	7 residues	EF-P
WP_061923532.1	GCF_001281485.1_ASM128148v1	Altererythrobacter epoxidivorans	1 protein	QPGKGGA	-	-	-	Gammaproteobacteria: other orders	K	7 residues	EF-P
WP_067600093.1	GCF_001663155.1_ASM166315v1	Altererythrobacter ishigakiensis	1 protein	QPGKGGA	-	-	-	Gammaproteobacteria: other orders	K	7 residues	EF-P
WP_285975325.1	GCF_030284385.1_ASM3028438v1	Altererythrobacter rubellus	1 protein	QPGKGGA	-	-	-	Gammaproteobacteria: other orders	K	7 residues	EF-P
WP_044055985.1	GCF_000730385.1_ASM73038v1	Alteromonas australica	1 protein	KPGKGQA	EpmA	-	-	Gammaproteobacteria: other orders	K	7 residues	EF-P
WP_097115152.1	GCF_020162295.1_ASM2016229v1	Alysiella filiformis DSM 16848	1 protein	KGGRSSA	-	EarP	-	Gammaproteobacteria: other orders	R	7 residues	EF-P
WP_163066689.1	GCF_010669305.1_ASM1066930v1	Aminipila butyrica	1 protein	KPGKGAA	-	-	YmfI	Gammaproteobacteria: other orders	K	7 residues	EF-P
WP_128745520.1	GCF_004103735.1_ASM410373v1	Aminipila luticellarii	1 protein	KPGKGAA	-	-	YmfI	Gammaproteobacteria: other orders	K	7 residues	EF-P
WP_162363458.1	GCF_010120715.1_ASM1012071v1	Aminipila terrae	1 protein	KPGKGAA	-	-	YmfI	Gammaproteobacteria: other orders	K	7 residues	EF-P
WP_274372399.1	GCF_018069705.1_ASM1806970v1	Aminithiophilus ramosus	1 protein	KMGRGGA	-	-	-	Gammaproteobacteria: other orders	R	7 residues	EF-P
WP_018429990.1	GCF_946995915.1_Assembled_genome_of_Aminobacter_niigataensis_MD1	Aminobacter niigataensis	1 protein	KPGKGGA	-	-	-	Gammaproteobacteria: other orders	K	7 residues	EF-P
WP_013048425.1	GCF_000025885.1_ASM2588v1	Aminobacterium colombiense DSM 12261	1 protein	KMGRGGA	-	-	-	Gammaproteobacteria: other orders	R	7 residues	EF-P
WP_015738689.1	GCF_000024605.1_ASM2460v1	Ammonifex degensii KC4	1 protein	KPGKGAP	-	-	YmfI	Gammaproteobacteria: other orders	K	7 residues	EF-P
WP_015009899.1	GCF_000307165.1_ASM30716v1	Amphibacillus xylanus NBRC 15112	1 protein	KPGKGAA	-	-	YmfI	Gammaproteobacteria: other orders	K	7 residues	EF-P
WP_144642918.1	GCF_021391495.1_ASM2139149v1	Amycolatopsis acidiphila	1 protein	KPGKGGA	-	-	-	Gammaproteobacteria: other orders	K	7 residues	EF-P
WP_216216389.1	GCF_018885265.1_ASM1888526v1	Amycolatopsis aidingensis	1 protein	KPGKGGA	EpmA	-	-	Gammaproteobacteria: other orders	K	7 residues	EF-P
WP_113691178.1	GCF_003312875.1_ASM331287v1	Amycolatopsis albispora	1 protein	KPGKGGA	-	-	-	Gammaproteobacteria: other orders	K	7 residues	EF-P
WP_038515597.1	GCF_000732925.1_ASM73292v1	Amycolatopsis japonica	1 protein	KPGKGGA	EpmA	-	-	Gammaproteobacteria: other orders	K	7 residues	EF-P
WP_016333097.1	GCF_000400635.2_ASM40063v2	Amycolatopsis keratiniphila	1 protein	KPGKGGA	EpmA	-	-	Gammaproteobacteria: other orders	K	7 residues	EF-P
WP_013224610.1	GCF_000454025.1_ASM45402v1	Amycolatopsis mediterranei RB	1 protein	KPGKGGA	EpmA	-	-	Gammaproteobacteria: other orders	K	7 residues	EF-P
WP_037320836.1	GCF_000943515.2_ASM94351v2	Amycolatopsis orientalis	1 protein	KPGKGGA	EpmA	-	-	Gammaproteobacteria: other orders	K	7 residues	EF-P
WP_007029629.1	GCF_024628825.1_ASM2462882v1	Amycolatopsis roodepoortensis	1 protein	KPGKGGA	EpmA	-	-	Gammaproteobacteria: other orders	K	7 residues	EF-P
WP_066714679.1	GCF_029101585.1_ASM2910158v1	Amygdalobacter nucleatus	1 protein	KPGKGSA	-	-	YmfI	Gammaproteobacteria: other orders	K	7 residues	EF-P
WP_054744855.1	GCF_001936335.1_ASM193633v1	Amylolactobacillus amylophilus DSM 20533 = JCM 1125	1 protein	KPGKGGA	-	-	YmfI	Gammaproteobacteria: other orders	K	7 residues	EF-P
WP_015212530.1	GCF_000317695.1_ASM31769v1	Anabaena cylindrica PCC 7122	1 protein	KPGKGSA	-	-	-	Gammaproteobacteria: other orders	K	7 residues	EF-P
WP_071315475.1	GCF_001866075.3_ASM186607v3	Anaerobacillus isosaccharinicus	1 protein	KPGKGAA	-	-	YmfI	Gammaproteobacteria: other orders	K	7 residues	EF-P
WP_072537306.1	GCF_900128415.1_PRJEB15655	Anaerococcus mediterraneensis	1 protein	KPGKGAA	-	-	YmfI	Gammaproteobacteria: other orders	K	7 residues	EF-P
WP_004838919.1	GCF_016599815.1_ASM1659981v1	Anaerococcus obesiensis	1 protein	KPGKGAA	-	-	YmfI	Gammaproteobacteria: other orders	K	7 residues	EF-P
WP_004838919.1	GCF_016127475.1_ASM1612747v1	Anaerococcus vaginalis	1 protein	KPGKGAA	-	-	YmfI	Gammaproteobacteria: other orders	K	7 residues	EF-P
WP_184089774.1	GCF_014218335.1_ASM1421833v1	Anaerocolumna cellulosilytica	1 protein	KPGKGAA	-	-	YmfI	Gammaproteobacteria: other orders	K	7 residues	EF-P
WP_185255226.1	GCF_014218355.1_ASM1421835v1	Anaerocolumna chitinilytica	1 protein	KPGKGAA	-	-	YmfI	Gammaproteobacteria: other orders	K	7 residues	EF-P
WP_161838648.1	GCF_009931695.1_ASM993169v1	Anaerocolumna sedimenticola	1 protein	KPGKGAA	-	-	YmfI	Gammaproteobacteria: other orders	K	7 residues	EF-P
WP_146659583.1	GCF_002007645.1_ASM200764v1	Anaerohalosphaera lusitana	1 protein	KLGKGGA	-	-	-	PVC group	K	7 residues	EF-P
WP_013560482.1	GCF_000199675.1_ASM19967v1	Anaerolinea thermophila UNI-1	1 protein	KPGRGNA	-	-	-	Gammaproteobacteria: other orders	R	7 residues	EF-P
WP_271715598.1	GCF_016591975.1_ASM1659197v1	Anaeromicropila herbilytica	1 protein	KPGKGAA	-	-	YmfI	Gammaproteobacteria: other orders	K	7 residues	EF-P
WP_012524751.1	GCF_000022145.1_ASM2214v1	Anaeromyxobacter dehalogenans 2CP-1	1 protein	KPGKGSA	-	-	-	Gammaproteobacteria: other orders	K	7 residues	EF-P
WP_248352666.1	GCF_023169945.1_ASM2316994v1	Anaeromyxobacter oryzae	1 protein	KPGKGSA	EpmA	-	-	Gammaproteobacteria: other orders	K	7 residues	EF-P
WP_248340606.1	GCF_023169965.1_ASM2316996v1	Anaeromyxobacter paludicola	1 protein	KPGKGSA	-	-	-	Gammaproteobacteria: other orders	K	7 residues	EF-P
WP_250227616.1	GCF_940670685.1_M3-9	Anaeropeptidivorans aminofermentans	1 protein	KPGKGAA	EpmA	-	YmfI	Gammaproteobacteria: other orders	K	7 residues	EF-P
WP_006567210.1	GCF_020181435.1_ASM2018143v1	Anaerostipes caccae	1 protein	KPGKGAA	-	-	YmfI	Gammaproteobacteria: other orders	K	7 residues	EF-P
WP_006567210.1	GCF_005280655.1_ASM528065v1	Anaerostipes rhamnosivorans	1 protein	KPGKGAA	-	-	YmfI	Gammaproteobacteria: other orders	K	7 residues	EF-P
WP_066046920.1	GCF_001561955.1_ASM156195v1	Anaerotignum propionicum DSM 1682	1 protein	KPGKGAA	-	-	YmfI	Gammaproteobacteria: other orders	K	7 residues	EF-P
WP_006875888.1	GCF_023008305.1_ASM2300830v1	Anaerotruncus colihominis	1 protein	KPGKGAA	-	-	YmfI	Gammaproteobacteria: other orders	K	7 residues	EF-P
WP_012880818.1	GCF_000024505.1_ASM2450v1	Anaplasma centrale str. Israel	1 protein	QPGKGGA	-	-	-	Gammaproteobacteria: other orders	K	7 residues	EF-P
WP_010264096.1	GCF_000020305.1_ASM2030v1	Anaplasma marginale str. Florida	1 protein	QPGKGGA	-	-	-	Gammaproteobacteria: other orders	K	7 residues	EF-P
WP_075138867.1	GCF_002214625.1_ASM221462v2	Anaplasma ovis str. Haibei	1 protein	QPGKGGA	-	-	-	Gammaproteobacteria: other orders	K	7 residues	EF-P
WP_011450660.1	GCF_000439775.1_ASM43977v1	Anaplasma phagocytophilum str. JM	1 protein	QPGKGGA	-	-	-	Gammaproteobacteria: other orders	K	7 residues	EF-P
WP_145099894.1	GCF_007747655.1_ASM774765v1	Anatilimnocola aggregata	1 protein	KPGKGNA	EpmA	-	-	PVC group	K	7 residues	EF-P
WP_013166434.1	GCF_000092925.1_ASM9292v1	Ancylobacter novellus DSM 506	1 protein	HPGKGTP	EpmA	-	-	Gammaproteobacteria: other orders	K	7 residues	EF-P
WP_163077049.1	GCF_010669125.1_ASM1066912v1	Ancylobacter pratisalsi	1 protein	HPGKGTP	EpmA	-	-	Gammaproteobacteria: other orders	K	7 residues	EF-P
WP_096464731.1	GCF_002355375.1_ASM235537v1	Aneurinibacillus soli	1 protein	KPGKGAA	-	-	YmfI	Gammaproteobacteria: other orders	K	7 residues	EF-P
WP_057898240.1	GCF_019603355.1_ASM1960335v1	Aneurinibacillus thermoaerophilus	1 protein	KPGKGAA	-	-	YmfI	Gammaproteobacteria: other orders	K	7 residues	EF-P
WP_066326165.1	GCF_001634285.1_ASM163428v1	Anoxybacillus amylolyticus	1 protein	KPGKGAA	-	-	YmfI	Gammaproteobacteria: other orders	K	7 residues	EF-P
WP_181554364.1	GCF_015326725.1_ASM1532672v1	Anoxybacillus caldiproteolyticus	1 protein	KPGKGAA	-	-	YmfI	Gammaproteobacteria: other orders	K	7 residues	EF-P
WP_003394108.1	GCF_000019045.1_ASM1904v1	Anoxybacillus flavithermus WK1	1 protein	KPGKGAA	-	-	YmfI	Gammaproteobacteria: other orders	K	7 residues	EF-P
WP_004889583.1	GCF_001187595.1_ASM118759v1	Anoxybacillus gonensis	1 protein	KPGKGAA	-	-	YmfI	Gammaproteobacteria: other orders	K	7 residues	EF-P
WP_127016892.1	GCF_003991135.1_ASM399113v1	Anoxybacter fermentans	1 protein	QRSRGSA	-	-	YmfI	Gammaproteobacteria: other orders	R	7 residues	EF-P
WP_146831097.1	GCF_007993795.1_ASM799379v1	Antarcticibacterium arcticum	1 protein	KPGKGPA	-	-	-	Gammaproteobacteria: other orders	K	7 residues	EF-P
WP_139064807.1	GCF_006159205.1_ASM615920v1	Antarcticibacterium flavum	1 protein	KPGKGPA	-	-	-	Gammaproteobacteria: other orders	K	7 residues	EF-P
WP_218079290.1	GCF_018389385.1_ASM1838938v1	Anthocerotibacter panamensis C109	1 protein	KPGKGSA	-	-	-	Gammaproteobacteria: other orders	K	7 residues	EF-P
WP_322133310.1	GCF_020535405.1_ASM2053540v1	Antiquaquibacter oligotrophicus	1 protein	KPGKGGA	-	-	-	Gammaproteobacteria: other orders	K	7 residues	EF-P
WP_128152517.1	GCF_004014855.1_ASM401485v1	Apibacter raozihei	1 protein	KPGKGPA	-	-	-	Gammaproteobacteria: other orders	K	7 residues	EF-P
WP_249511289.1	GCF_023380225.1_ASM2338022v1	Apilactobacillus apisilvae	1 protein	KPGKGGA	-	-	YmfI	Gammaproteobacteria: other orders	K	7 residues	EF-P
WP_120784364.1	GCF_003627035.1_ASM362703v1	Apilactobacillus bombintestini	1 protein	KPGKGGA	-	-	YmfI	Gammaproteobacteria: other orders	K	7 residues	EF-P
WP_034531060.1	GCF_019575995.1_ASM1957599v1	Apilactobacillus kunkeei	1 protein	KPGKGGA	-	-	YmfI	Gammaproteobacteria: other orders	K	7 residues	EF-P
WP_109035926.1	GCF_003100395.1_ASM310039v1	Aquabacterium olei	1 protein	RGGRGAA	-	EarP	-	Gammaproteobacteria: other orders	R	7 residues	EF-P
WP_102951667.1	GCF_002892535.1_ASM289253v1	Aquella oligotrophica	1 protein	SGTGGGA	-	-	-	Gammaproteobacteria: other orders	T	N/A	EF-P
WP_187968700.1	GCF_014495845.1_ASM1449584v1	Aquibium microcysteis	1 protein	KPGKGGA	-	-	-	Gammaproteobacteria: other orders	K	7 residues	EF-P
WP_072607716.1	GCF_001889605.1_ASM188960v1	Aquibium oceanicum	1 protein	KPGKGGA	-	-	-	Gammaproteobacteria: other orders	K	7 residues	EF-P
WP_148340123.1	GCF_902459485.1_pb_189-2_HGAP3_CTR	Aquicella siphonis	1 protein	KPGKGQA	EpmA	-	-	Gammaproteobacteria: other orders	K	7 residues	EF-P
WP_010880878.1	GCF_000008625.1_ASM862v1	Aquifex aeolicus VF5	1 protein	KPGKGQA	-	-	-	Gammaproteobacteria: other orders	K	7 residues	EF-P
WP_173493568.1	GCF_013283855.1_ASM1328385v1	Aquiluna borgnonia	1 protein	KPGKGPA	-	-	-	Gammaproteobacteria: other orders	K	7 residues	EF-P
WP_250195648.1	GCF_023573145.1_ASM2357314v1	Aquincola tertiaricarbonis	1 protein	RGGRGAA	-	EarP	-	Gammaproteobacteria: other orders	R	7 residues	EF-P
WP_318351247.1	GCF_009689585.1_ASM968958v1	Aquipluma nitroreducens	1 protein	KPGKGPA	-	-	-	Gammaproteobacteria: other orders	K	7 residues	EF-P
WP_114898880.1	GCF_003351745.1_ASM335174v1	Aquirhabdus parva	1 protein	KSGRNSA	EpmA	EarP	-	Gammaproteobacteria: other orders	R	7 residues	EF-P
WP_223131216.1	GCF_019916085.1_ASM1991608v1	Aquirufa lenticrescens	1 protein	KPGKGPA	-	-	-	Gammaproteobacteria: other orders	K	7 residues	EF-P
WP_109322240.1	GCF_003143535.1_ASM314353v1	Aquirufa nivalisilvae	1 protein	KPGKGPA	-	-	-	Gammaproteobacteria: other orders	K	7 residues	EF-P
WP_219892465.1	GCF_019443285.1_ASM1944328v1	Aquisediminimonas profunda	1 protein	QPGKGGA	-	-	-	Gammaproteobacteria: other orders	K	7 residues	EF-P
WP_103525153.1	GCF_005155025.1_ASM515502v1	Aquitalea aquatilis	1 protein	KSGRNAS	-	EarP	-	Gammaproteobacteria: other orders	R	7 residues	EF-P
WP_159875403.1	GCF_009856625.1_ASM985662v1	Aquitalea denitrificans	1 protein	KSGRNAS	-	EarP	-	Gammaproteobacteria: other orders	R	7 residues	EF-P
WP_146782752.1	GCF_007971385.1_ASM797138v1	Arachidicoccus ginsenosidivorans	1 protein	KTARAAA	-	-	-	Gammaproteobacteria: other orders	R	7 residues	EF-P
WP_119984584.1	GCF_003600625.1_ASM360062v1	Arachidicoccus soli	1 protein	KTARAAA	-	-	-	Gammaproteobacteria: other orders	R	7 residues	EF-P
WP_224068775.1	GCF_020042345.1_ASM2004234v1	Arachidicoccus terrestris	1 protein	KTARAAA	-	-	-	Gammaproteobacteria: other orders	R	7 residues	EF-P
WP_014846648.1	GCF_900637725.1_52551_C01	Arachnia propionica	1 protein	KPGKGNT	-	-	-	Gammaproteobacteria: other orders	K	7 residues	EF-P
WP_212327234.1	GCF_018128325.1_ASM1812832v1	Arachnia rubra	1 protein	KPGKGNT	-	-	-	Gammaproteobacteria: other orders	K	7 residues	EF-P
WP_168917696.1	GCF_012563545.1_ASM1256354v1	Arcanobacterium buesumense	1 protein	KPGKGPA	-	-	-	Gammaproteobacteria: other orders	K	7 residues	EF-P
WP_278012070.1	GCF_029625435.1_ASM2962543v1	Arcanobacterium canis	1 protein	KPGKGPA	-	-	-	Gammaproteobacteria: other orders	K	7 residues	EF-P
WP_013170072.1	GCF_900475915.1_48128_H02	Arcanobacterium haemolyticum	1 protein	KPGKGPA	-	-	-	Gammaproteobacteria: other orders	K	7 residues	EF-P
WP_204425619.1	GCF_016904675.1_ASM1690467v1	Arcanobacterium phocisimile	1 protein	KPGKGPA	-	-	-	Gammaproteobacteria: other orders	K	7 residues	EF-P
WP_252674040.1	GCF_023973165.1_ASM2397316v1	Arcanobacterium pinnipediorum	1 protein	KPGKGPA	-	-	-	Gammaproteobacteria: other orders	K	7 residues	EF-P
WP_278057471.1	GCF_029632765.1_ASM2963276v1	Arcanobacterium wilhelmae	1 protein	KPGKGPA	-	-	-	Gammaproteobacteria: other orders	K	7 residues	EF-P
WP_047859885.1	GCF_001027285.1_ASM102728v1	Archangium gephyra	1 protein	KPGKGSA	-	-	-	Gammaproteobacteria: other orders	K	7 residues	EF-P
WP_172127761.1	GCF_013177675.1_ASM1317767v1	Arcobacter acticola	1 protein	KPGKGAA	-	-	-	Gammaproteobacteria: other orders	K	7 residues	EF-P
WP_129094715.1	GCF_013177635.1_ASM1317763v1	Arcobacter aquimarinus	1 protein	KPGKGAA	-	-	-	Gammaproteobacteria: other orders	K	7 residues	EF-P
WP_129012468.1	GCF_013201935.1_ASM1320193v1	Arcobacter cloacae	1 protein	KPGKGAA	-	-	-	Gammaproteobacteria: other orders	K	7 residues	EF-P
WP_014475250.1	GCF_013201725.1_ASM1320172v1	Arcobacter defluvii	1 protein	KPGKGAA	-	-	-	Gammaproteobacteria: other orders	K	7 residues	EF-P
WP_118918296.1	GCF_003544915.1_ASM354491v1	Arcobacter ellisii	1 protein	KPGKGAA	-	-	-	Gammaproteobacteria: other orders	K	7 residues	EF-P
WP_013134296.1	GCF_000092245.1_ASM9224v1	Arcobacter nitrofigilis DSM 7299	1 protein	KPGKGAA	-	-	-	Gammaproteobacteria: other orders	K	7 residues	EF-P
WP_066170107.1	GCF_004299785.2_ASM429978v2	Arcobacter porcinus	1 protein	KPGKGAA	-	-	-	Gammaproteobacteria: other orders	K	7 residues	EF-P
WP_254577052.1	GCF_024267655.1_ASM2426765v1	Arcobacter roscoffensis	1 protein	KPGKGAA	-	-	-	Gammaproteobacteria: other orders	K	7 residues	EF-P
WP_118887311.1	GCF_003544815.1_ASM354481v1	Arcobacter suis CECT 7833	1 protein	KPGKGAA	-	-	-	Gammaproteobacteria: other orders	K	7 residues	EF-P
WP_128359959.1	GCF_013201665.1_ASM1320166v1	Arcobacter venerupis	1 protein	KPGKGAA	-	-	-	Gammaproteobacteria: other orders	K	7 residues	EF-P
WP_111372426.1	GCF_003258705.1_ASM325870v1	Arcticibacterium luteifluviistationis	1 protein	KPGKGPA	-	-	-	Gammaproteobacteria: other orders	K	7 residues	EF-P
WP_031444160.1	GCF_002234495.1_ASM223449v1	Arenibacter algicola	1 protein	KPGKGPA	-	-	-	Gammaproteobacteria: other orders	K	7 residues	EF-P
WP_160618870.1	GCF_022459015.1_ASM2245901v1	Aristophania vespae	1 protein	TPGKGGA	EpmA	-	-	Gammaproteobacteria: other orders	K	7 residues	EF-P
WP_011237513.1	GCF_000025965.1_ASM2596v1	Aromatoleum aromaticum EbN1	1 protein	KSGRNSA	-	EarP	-	Gammaproteobacteria: other orders	R	7 residues	EF-P
WP_053420616.1	GCF_017894365.1_ASM1789436v1	Aromatoleum bremense	1 protein	KSGRNSA	-	EarP	-	Gammaproteobacteria: other orders	R	7 residues	EF-P
WP_169205418.1	GCF_017894385.1_ASM1789438v1	Aromatoleum petrolei	1 protein	KSGRNSA	-	EarP	-	Gammaproteobacteria: other orders	R	7 residues	EF-P
WP_180559465.1	GCF_020268605.1_ASM2026860v1	Arsenophonus apicola	1 protein	KPGKGQA	EpmA	-	-	Gammaproteobacteria: Enterobacterales	K	7 residues	EF-P
WP_121463178.1	GCF_900343015.1_ARADv1	Arsenophonus endosymbiont of Aleurodicus dispersus	1 protein	KPGKGQA	EpmA	-	-	Gammaproteobacteria: Enterobacterales	K	7 residues	EF-P
WP_180817163.1	GCF_013460135.1_ASM1346013v1	Arsenophonus endosymbiont of Aphis craccivora	1 protein	KPGKGQA	EpmA	-	-	Gammaproteobacteria: Enterobacterales	K	7 residues	EF-P
WP_087025992.1	GCF_028736055.1_ASM2873605v1	Arthrobacter agilis	1 protein	KPGKGGA	-	-	-	Gammaproteobacteria: other orders	K	7 residues	EF-P
WP_044575421.1	GCF_000755585.2_ASM75558v2	Arthrobacter alpinus	1 protein	KPGKGGA	-	-	-	Gammaproteobacteria: other orders	K	7 residues	EF-P
WP_104050627.1	GCF_023100725.1_ASM2310072v1	Arthrobacter antioxidans	1 protein	KPGKGGA	-	-	-	Gammaproteobacteria: other orders	K	7 residues	EF-P
WP_227895729.1	GCF_023921125.1_ASM2392112v1	Arthrobacter caoxuetaonis	1 protein	KPGKGGA	-	-	-	Gammaproteobacteria: other orders	K	7 residues	EF-P
WP_074702254.1	GCF_002849715.1_ASM284971v1	Arthrobacter crystallopoietes	1 protein	KPGKGGA	-	-	-	Gammaproteobacteria: other orders	K	7 residues	EF-P
WP_113718004.1	GCF_003268655.1_ASM326865v1	Arthrobacter dokdonellae	1 protein	KPGKGGA	-	-	-	Gammaproteobacteria: other orders	K	7 residues	EF-P
WP_227890006.1	GCF_023022985.1_ASM2302298v1	Arthrobacter gengyunqii	1 protein	KPGKGGA	-	-	-	Gammaproteobacteria: other orders	K	7 residues	EF-P
WP_210229238.1	GCF_018622995.1_ASM1862299v1	Arthrobacter jiangjiafuii	1 protein	KPGKGGA	-	-	-	Gammaproteobacteria: other orders	K	7 residues	EF-P
WP_227911484.1	GCF_025244825.1_ASM2524482v1	Arthrobacter jinronghuae	1 protein	KPGKGGA	-	-	-	Gammaproteobacteria: other orders	K	7 residues	EF-P
WP_233914825.1	GCF_021398215.1_ASM2139821v1	Arthrobacter polaris	1 protein	KPGKGGA	-	-	-	Gammaproteobacteria: other orders	K	7 residues	EF-P
WP_127512663.1	GCF_022637435.1_ASM2263743v1	Arthrobacter sulfonylureivorans	1 protein	KPGKGGA	-	-	-	Gammaproteobacteria: other orders	K	7 residues	EF-P
WP_104054047.1	GCF_018866305.1_ASM1886630v1	Arthrobacter sunyaminii	1 protein	KPGKGGA	-	-	-	Gammaproteobacteria: other orders	K	7 residues	EF-P
WP_227901761.1	GCF_022869865.1_ASM2286986v1	Arthrobacter zhangbolii	1 protein	KPGKGGA	-	-	-	Gammaproteobacteria: other orders	K	7 residues	EF-P
WP_227911484.1	GCF_025244925.1_ASM2524492v1	Arthrobacter zhaoxinii	1 protein	KPGKGGA	-	-	-	Gammaproteobacteria: other orders	K	7 residues	EF-P
WP_023979275.1	GCF_001547995.1_ASM154799v1	Asaia bogorensis NBRC 16594	1 protein	TPGKGGA	EpmA	-	-	Gammaproteobacteria: other orders	K	7 residues	EF-P
WP_013479211.1	GCF_000175215.2_ASM17521v2	Asticcacaulis excentricus CB 48	1 protein	KPGKGGA	-	-	-	Gammaproteobacteria: other orders	K	7 residues	EF-P
WP_161847996.1	GCF_009936215.1_ASM993621v1	Athalassotoga saccharophila	1 protein	KMGRGHSA	EpmA	-	-	Gammaproteobacteria: other orders	R	N/A	EF-P
WP_218111795.1	GCF_015775515.1_ASM1577551v1	Atribacter laminatus	1 protein	KFGKWSW	-	-	-	Gammaproteobacteria: other orders	K	7 residues	EF-P
WP_048885536.1	GCF_001077815.2_ASM107781v2	Aurantiacibacter atlanticus	1 protein	QPGKGGA	-	-	-	Gammaproteobacteria: other orders	K	7 residues	EF-P
WP_047005629.1	GCF_001886695.1_ASM188669v1	Aurantiacibacter gangjinensis	1 protein	QPGKGGA	-	-	-	Gammaproteobacteria: other orders	K	7 residues	EF-P
WP_096381045.1	GCF_002355535.1_ASM235553v1	Aurantimicrobium minutum	1 protein	KPGKGGA	-	-	-	Gammaproteobacteria: other orders	K	7 residues	EF-P
WP_110233253.1	GCF_003194085.1_ASM319408v1	Aurantimicrobium photophilum	1 protein	KPGKGGA	-	-	-	Gammaproteobacteria: other orders	K	7 residues	EF-P
WP_138950076.1	GCF_006065315.1_ASM606531v1	Aureibaculum algae	1 protein	KPGKGPA	-	-	-	Gammaproteobacteria: other orders	K	7 residues	EF-P
WP_185983397.1	GCF_014058705.1_ASM1405870v1	Aureimonas mangrovi	1 protein	KPGKGGA	-	-	-	Gammaproteobacteria: other orders	K	7 residues	EF-P
WP_209735840.1	GCF_017815515.1_ASM1781551v1	Aureimonas populi	1 protein	KPGKGGA	-	-	-	Gammaproteobacteria: other orders	K	7 residues	EF-P
WP_110098522.1	GCF_029853775.1_ASM2985377v1	Auritidibacter ignavus	1 protein	KPGKGGA	-	-	-	Gammaproteobacteria: other orders	K	7 residues	EF-P
WP_035687537.1	GCF_011765605.1_ASM1176560v1	Avibacterium paragallinarum	1 protein	KPGKGQA	EpmA	-	-	Gammaproteobacteria: other orders	K	7 residues	EF-P
WP_103853318.1	GCF_900635775.1_33763_C01	Avibacterium volantium	1 protein	KPGKGQA	EpmA	-	-	Gammaproteobacteria: other orders	K	7 residues	EF-P
WP_011763823.1	GCF_001682385.1_ASM168238v1	Azoarcus olearius	1 protein	KSGRNAA	-	EarP	-	Gammaproteobacteria: other orders	R	7 residues	EF-P
WP_012170921.1	GCF_000010525.1_ASM1052v1	Azorhizobium caulinodans ORS 571	1 protein	HPGKGTP	EpmA	-	-	Gammaproteobacteria: other orders	K	7 residues	EF-P
WP_216128220.1	GCF_018905915.1_ASM1890591v1	Azospira inquinata	1 protein	KSGRNAA	-	EarP	-	Gammaproteobacteria: other orders	R	7 residues	EF-P
WP_014237519.1	GCF_000236665.1_ASM23666v1	Azospira oryzae PS	1 protein	KSGRNAA	-	EarP	-	Gammaproteobacteria: other orders	R	7 residues	EF-P
WP_203386324.1	GCF_016858125.1_ASM1685812v1	Azospira restricta	1 protein	KSGRNAA	-	EarP	-	Gammaproteobacteria: other orders	R	7 residues	EF-P
WP_014240821.1	GCF_000632475.1_ASM63247v2	Azospirillum argentinense	1 protein	QPGKGGA	EpmA	-	-	Gammaproteobacteria: other orders	K	7 residues	EF-P
WP_063634101.1	GCF_013347285.1_ASM1334728v1	Azospirillum oryzae	1 protein	QPGKGGA	EpmA	-	-	Gammaproteobacteria: other orders	K	7 residues	EF-P
WP_111065850.1	GCF_003233655.1_ASM323365v1	Azospirillum ramasamyi	1 protein	QPGKGGA	EpmA	-	-	Gammaproteobacteria: other orders	K	7 residues	EF-P
WP_109324678.1	GCF_003130795.1_ASM313079v1	Azospirillum thermophilum	1 protein	QPGKGGA	EpmA	-	-	Gammaproteobacteria: other orders	K	7 residues	EF-P
WP_045580607.1	GCF_001305595.1_ASM130559v1	Azospirillum thiophilum	1 protein	QPGKGGA	EpmA	-	-	Gammaproteobacteria: other orders	K	7 residues	EF-P
WP_039805301.1	GCF_002220155.1_ASM222015v1	Azotobacter chroococcum	1 protein	KSGRNAA	-	EarP	-	Gammaproteobacteria: other orders	R	7 residues	EF-P
WP_152386826.1	GCF_009363155.1_ASM936315v1	Azotobacter salinestris	1 protein	KSGRNAA	-	EarP	-	Gammaproteobacteria: other orders	R	7 residues	EF-P
WP_012700159.1	GCF_000021045.1_ASM2104v1	Azotobacter vinelandii DJ	1 protein	KSGRNAA	-	EarP	-	Gammaproteobacteria: other orders	R	7 residues	EF-P
WP_029439892.1	GCF_030292135.1_ASM3029213v1	Bacillus albus	1 protein	KPGKGAA	-	-	YmfI	Gammaproteobacteria: other orders	K	7 residues	EF-P
WP_007501192.1	GCF_001191605.1_ASM119160v1	Bacillus altitudinis	1 protein	KPGKGAA	-	-	YmfI	Gammaproteobacteria: other orders	K	7 residues	EF-P
WP_003153123.1	GCF_019396925.1_ASM1939692v1	Bacillus amyloliquefaciens	1 protein	KPGKGAA	-	-	YmfI	Gammaproteobacteria: other orders	K	7 residues	EF-P
WP_000626507.1	GCF_000008445.1_ASM844v1	Bacillus anthracis str. 'Ames Ancestor'	1 protein	KPGKGAA	-	-	YmfI	Gammaproteobacteria: other orders	K	7 residues	EF-P
WP_163239258.1	GCF_019915265.1_ASM1991526v1	Bacillus aquiflavi	1 protein	KPGKGAA	EpmA	-	YmfI	Gammaproteobacteria: other orders	K	7 residues	EF-P
WP_026589975.1	GCF_030285945.1_ASM3028594v1	Bacillus arachidis	1 protein	KPGKGAA	-	-	YmfI	Gammaproteobacteria: other orders	K	7 residues	EF-P
WP_063385573.1	GCF_020002245.1_ASM2000224v1	Bacillus badius	1 protein	KPGKGAA	-	-	YmfI	Gammaproteobacteria: other orders	K	7 residues	EF-P
WP_024715090.1	GCF_004124315.2_ASM412431v2	Bacillus cabrialesii	1 protein	KPGKGAA	-	-	YmfI	Gammaproteobacteria: other orders	K	7 residues	EF-P
WP_048563839.1	GCF_002220285.1_ASM222028v1	Bacillus cereus	1 protein	KPGKGAA	-	-	YmfI	Gammaproteobacteria: other orders	K	7 residues	EF-P
WP_012095350.1	GCF_002250945.2_ASM225094v2	Bacillus cytotoxicus	1 protein	KPGKGAA	-	-	YmfI	Gammaproteobacteria: other orders	K	7 residues	EF-P
WP_170007625.1	GCF_012955605.1_ASM1295560v1	Bacillus fonticola	1 protein	KPGKGAA	-	-	YmfI	Gammaproteobacteria: other orders	K	7 residues	EF-P
WP_046131889.1	GCF_004103615.1_ASM410361v1	Bacillus glycinifermentans	1 protein	KPGKGAA	-	-	YmfI	Gammaproteobacteria: other orders	K	7 residues	EF-P
WP_024122022.1	GCF_004006435.1_ASM400643v1	Bacillus halotolerans	1 protein	KPGKGAA	-	-	YmfI	Gammaproteobacteria: other orders	K	7 residues	EF-P
WP_020452147.1	GCF_014042035.1_ASM1404203v1	Bacillus haynesii	1 protein	KPGKGAA	-	-	YmfI	Gammaproteobacteria: other orders	K	7 residues	EF-P
WP_003236907.1	GCF_023238325.1_ASM2323832v1	Bacillus inaquosorum	1 protein	KPGKGAA	-	-	YmfI	Gammaproteobacteria: other orders	K	7 residues	EF-P
WP_003183413.1	GCF_002074095.1_ASM207409v1	Bacillus licheniformis	1 protein	KPGKGAA	-	-	YmfI	Gammaproteobacteria: other orders	K	7 residues	EF-P
WP_000626515.1	GCF_009739945.1_ASM973994v1	Bacillus luti	1 protein	KPGKGAA	-	-	YmfI	Gammaproteobacteria: other orders	K	7 residues	EF-P
WP_024122022.1	GCF_012648005.1_ASM1264800v1	Bacillus mojavensis	1 protein	KPGKGAA	-	-	YmfI	Gammaproteobacteria: other orders	K	7 residues	EF-P
WP_215551707.1	GCF_018739485.1_ASM1873948v1	Bacillus mycoides	1 protein	KPGKGAA	-	-	YmfI	Gammaproteobacteria: other orders	K	7 residues	EF-P
WP_000626521.1	GCF_018141025.1_ASM1814102v1	Bacillus nitratireducens	1 protein	KPGKGAA	-	-	YmfI	Gammaproteobacteria: other orders	K	7 residues	EF-P
WP_000626512.1	GCF_020861345.1_ASM2086134v1	Bacillus pacificus	1 protein	KPGKGAA	-	-	YmfI	Gammaproteobacteria: other orders	K	7 residues	EF-P
WP_020452147.1	GCF_002993925.1_ASM299392v1	Bacillus paralicheniformis	1 protein	KPGKGAA	-	-	YmfI	Gammaproteobacteria: other orders	K	7 residues	EF-P
WP_000626512.1	GCF_024296885.1_ASM2429688v1	Bacillus paranthracis	1 protein	KPGKGAA	-	-	YmfI	Gammaproteobacteria: other orders	K	7 residues	EF-P
WP_003226377.1	GCF_023238245.1_ASM2323824v1	Bacillus rugosus	1 protein	KPGKGAA	-	-	YmfI	Gammaproteobacteria: other orders	K	7 residues	EF-P
WP_024422954.1	GCF_008244765.1_ASM824476v1	Bacillus safensis	1 protein	KPGKGAA	-	-	YmfI	Gammaproteobacteria: other orders	K	7 residues	EF-P
WP_226517581.1	GCF_020519665.1_ASM2051966v1	Bacillus shivajii	1 protein	KPGKGAA	-	-	YmfI	Gammaproteobacteria: other orders	K	7 residues	EF-P
WP_003355307.1	GCF_001050115.1_ASM105011v1	Bacillus smithii	1 protein	KPGKGAA	-	-	YmfI	Gammaproteobacteria: other orders	K	7 residues	EF-P
WP_003226377.1	GCF_006094475.1_ASM609447v1	Bacillus spizizenii ATCC 6633 = JCM 2499	1 protein	KPGKGAA	-	-	YmfI	Gammaproteobacteria: other orders	K	7 residues	EF-P
WP_003226377.1	GCF_029772985.1_ASM2977298v1	Bacillus stercoris	1 protein	KPGKGAA	-	-	YmfI	Gammaproteobacteria: other orders	K	7 residues	EF-P
NP_390325.2	GCF_000009045.1_ASM904v1	Bacillus subtilis subsp. subtilis str. 168	1 protein	KPGKGAA	-	-	YmfI	Gammaproteobacteria: other orders	K	7 residues	EF-P
WP_024715090.1	GCF_012225885.1_ASM1222588v1	Bacillus tequilensis	1 protein	KPGKGAA	-	-	YmfI	Gammaproteobacteria: other orders	K	7 residues	EF-P
WP_000626519.1	GCF_016605985.1_ASM1660598v1	Bacillus toyonensis	1 protein	KPGKGAA	-	-	YmfI	Gammaproteobacteria: other orders	K	7 residues	EF-P
WP_010328277.1	GCF_003667885.1_ASM366788v1	Bacillus vallismortis	1 protein	KPGKGAA	-	-	YmfI	Gammaproteobacteria: other orders	K	7 residues	EF-P
WP_003153123.1	GCF_000769555.1_ASM76955v1	Bacillus velezensis	1 protein	KPGKGAA	-	-	YmfI	Gammaproteobacteria: other orders	K	7 residues	EF-P
WP_072579230.1	GCF_001889165.1_ASM188916v1	Bacillus weihaiensis	1 protein	KPGKGAA	-	-	YmfI	Gammaproteobacteria: other orders	K	7 residues	EF-P
WP_000626521.1	GCF_008807735.1_ASM880773v1	Bacillus wiedmannii	1 protein	KPGKGAA	-	-	YmfI	Gammaproteobacteria: other orders	K	7 residues	EF-P
WP_007501192.1	GCF_001857925.1_ASM185792v1	Bacillus xiamenensis	1 protein	KPGKGAA	-	-	YmfI	Gammaproteobacteria: other orders	K	7 residues	EF-P
WP_102241946.1	GCF_006874605.1_ASM687460v1	Bacteriovorax stolpii	1 protein	NPGKGSA	EpmA	-	-	Gammaproteobacteria: other orders	K	7 residues	EF-P
WP_005678984.1	GCF_018292205.1_ASM1829220v1	Bacteroides caccae CL03T12C61	1 protein	KPGKGNT	-	-	-	Gammaproteobacteria: other orders	K	7 residues	EF-P
WP_065537562.1	GCF_001688725.2_ASM168872v2	Bacteroides caecimuris	1 protein	KPGKGNT	-	-	-	Gammaproteobacteria: other orders	K	7 residues	EF-P
WP_007210643.1	GCF_018292125.1_ASM1829212v1	Bacteroides cellulosilyticus	1 protein	KPGKGNT	-	-	-	Gammaproteobacteria: other orders	K	7 residues	EF-P
WP_008766998.1	GCF_020091505.1_ASM2009150v1	Bacteroides faecis	1 protein	KPGKGNT	-	-	-	Gammaproteobacteria: other orders	K	7 residues	EF-P
WP_167961800.1	GCF_012113595.1_ASM1211359v1	Bacteroides faecium	1 protein	KPGKGNT	-	-	-	Gammaproteobacteria: other orders	K	7 residues	EF-P
WP_005784338.1	GCF_016889925.1_ASM1688992v1	Bacteroides fragilis	1 protein	KPGKGNT	-	-	-	Gammaproteobacteria: other orders	K	7 residues	EF-P
WP_013545984.1	GCF_000186225.1_ASM18622v1	Bacteroides helcogenes P 36-108	1 protein	KPGKGNT	-	-	-	Gammaproteobacteria: other orders	K	7 residues	EF-P
WP_106069239.1	GCF_002998535.1_ASM299853v1	Bacteroides heparinolyticus	1 protein	KPGKGNT	-	-	-	Gammaproteobacteria: other orders	K	7 residues	EF-P
WP_005825176.1	GCF_017309675.2_ASM1730967v2	Bacteroides humanifaecis	1 protein	KPGKGNT	-	-	-	Gammaproteobacteria: other orders	K	7 residues	EF-P
WP_004312989.1	GCF_009193295.2_ASM919329v2	Bacteroides luhongzhouii	1 protein	KPGKGNT	-	-	-	Gammaproteobacteria: other orders	K	7 residues	EF-P
WP_002558969.1	GCF_019930665.1_ASM1993066v1	Bacteroides nordii	1 protein	KPGKGNT	-	-	-	Gammaproteobacteria: other orders	K	7 residues	EF-P
WP_004299761.1	GCF_001314995.1_ASM131499v1	Bacteroides ovatus	1 protein	KPGKGNT	-	-	-	Gammaproteobacteria: other orders	K	7 residues	EF-P
WP_008766998.1	GCF_014131755.1_ASM1413175v1	Bacteroides thetaiotaomicron	1 protein	KPGKGNT	-	-	-	Gammaproteobacteria: other orders	K	7 residues	EF-P
WP_005825176.1	GCF_018292165.1_ASM1829216v1	Bacteroides uniformis CL03T12C37	1 protein	KPGKGNT	-	-	-	Gammaproteobacteria: other orders	K	7 residues	EF-P
WP_004312989.1	GCF_018289135.1_ASM1828913v1	Bacteroides xylanisolvens	1 protein	KPGKGNT	-	-	-	Gammaproteobacteria: other orders	K	7 residues	EF-P
WP_007763862.1	GCF_009193325.2_ASM919332v2	Bacteroides zhangwenhongii	1 protein	KPGKGNT	-	-	-	Gammaproteobacteria: other orders	K	7 residues	EF-P
WP_106041615.1	GCF_002998435.1_ASM299843v1	Bacteroides zoogleoformans	1 protein	KPGKGNT	-	-	-	Gammaproteobacteria: other orders	K	7 residues	EF-P
WP_272472541.1	GCF_028416635.1_ASM2841663v1	Baekduia alba	1 protein	KPGKGPA	-	-	-	Gammaproteobacteria: other orders	K	7 residues	EF-P
WP_146921626.1	GCF_007970665.1_ASM797066v1	Baekduia soli	1 protein	KPGKGPA	-	-	-	Gammaproteobacteria: other orders	K	7 residues	EF-P
WP_025279195.1	GCF_000512915.1_ASM51291v1	Barnesiella viscericola DSM 18177	1 protein	KPGKGNT	-	-	-	Gammaproteobacteria: other orders	K	7 residues	EF-P
WP_142005407.1	GCF_030296655.1_ASM3029665v1	Barrientosiimonas endolithica	1 protein	KPGKGPA	-	-	-	Gammaproteobacteria: other orders	K	7 residues	EF-P
WP_005866795.1	GCF_013388295.1_ASM1338829v1	Bartonella alsatica	1 protein	KPGKGGA	-	-	-	Gammaproteobacteria: other orders	K	7 residues	EF-P
WP_053943762.1	GCF_001281405.1_ASM128140v1	Bartonella ancashensis	1 protein	KPGKGGA	-	-	-	Gammaproteobacteria: other orders	K	7 residues	EF-P
WP_077973024.1	GCF_002007485.1_ASM200748v1	Bartonella apihabitans	1 protein	KPGKGGA	-	-	-	Gammaproteobacteria: other orders	K	7 residues	EF-P
WP_015398512.1	GCF_000341355.1_ASM34135v1	Bartonella australis AUST/NH1	1 protein	KPGKGGA	-	-	-	Gammaproteobacteria: other orders	K	7 residues	EF-P
WP_005765956.1	GCF_009498695.1_ASM949869v1	Bartonella bacilliformis	1 protein	KPGKGGA	-	-	-	Gammaproteobacteria: other orders	K	7 residues	EF-P
WP_077993998.1	GCF_002007565.1_ASM200756v1	Bartonella choladocola	1 protein	KPGKGGA	-	-	-	Gammaproteobacteria: other orders	K	7 residues	EF-P
WP_013545519.1	GCF_000253015.1_ASM25301v1	Bartonella clarridgeiae 73	1 protein	KPGKGGA	-	-	-	Gammaproteobacteria: other orders	K	7 residues	EF-P
WP_005774585.1	GCF_900638615.1_58174_F01	Bartonella elizabethae	1 protein	KPGKGGA	-	-	-	Gammaproteobacteria: other orders	K	7 residues	EF-P
WP_015856958.1	GCF_000022725.1_ASM2272v1	Bartonella grahamii as4aup	1 protein	KPGKGGA	-	-	-	Gammaproteobacteria: other orders	K	7 residues	EF-P
WP_254770154.1	GCF_024297065.1_ASM2429706v1	Bartonella harrusi	1 protein	KPGKGGA	-	-	-	Gammaproteobacteria: other orders	K	7 residues	EF-P
WP_011181270.1	GCF_000612965.1_PRJEB4971_assembly_1	Bartonella henselae	1 protein	KPGKGGA	-	-	-	Gammaproteobacteria: other orders	K	7 residues	EF-P
WP_012232455.1	GCF_003606325.2_ASM360632v3	Bartonella kosoyi	1 protein	KPGKGGA	-	-	-	Gammaproteobacteria: other orders	K	7 residues	EF-P
WP_100128798.1	GCF_003606345.3_ASM360634v3	Bartonella krasnovii	1 protein	KPGKGGA	-	-	-	Gammaproteobacteria: other orders	K	7 residues	EF-P
WP_241437666.1	GCF_022559585.1_ASM2255958v1	Bartonella machadoae	1 protein	KPGKGGA	-	-	-	Gammaproteobacteria: other orders	K	7 residues	EF-P
WP_011179826.1	GCF_009936175.1_ASM993617v1	Bartonella quintana	1 protein	KPGKGGA	-	-	-	Gammaproteobacteria: other orders	K	7 residues	EF-P
WP_004857743.1	GCF_023920085.1_ASM2392008v1	Bartonella taylorii	1 protein	KPGKGGA	-	-	-	Gammaproteobacteria: other orders	K	7 residues	EF-P
WP_012232455.1	GCF_000196435.1_ASM19643v1	Bartonella tribocorum CIP 105476	1 protein	KPGKGGA	-	-	-	Gammaproteobacteria: other orders	K	7 residues	EF-P
WP_004862819.1	GCF_900638635.1_58174_G01	Bartonella vinsonii	1 protein	KPGKGGA	-	-	-	Gammaproteobacteria: other orders	K	7 residues	EF-P
WP_011199687.1	GCF_011455875.1_ASM1145587v1	Basfia succiniciproducens	1 protein	KPGKGQA	EpmA	-	-	Gammaproteobacteria: other orders	K	7 residues	EF-P
WP_038501009.1	GCF_000743945.1_ASM74394v1	Basilea psittacipulmonis DSM 24701	1 protein	KSGRNAA	-	EarP	-	Gammaproteobacteria: other orders	R	7 residues	EF-P
WP_071565125.1	GCF_003711265.1_ASM371126v1	Bathymodiolus thermophilus thioautotrophic gill symbiont	1 protein	KPGKGQA	EpmA	-	-	Gammaproteobacteria: other orders	K	7 residues	EF-P
WP_011164897.1	GCF_000691605.1_ASM69160v1	Bdellovibrio bacteriovorus	1 protein	KPGKGNQ	EpmA	-	-	Gammaproteobacteria: other orders	K	7 residues	EF-P
WP_243538185.1	GCF_022814725.1_ASM2281472v1	Bdellovibrio reynosensis	1 protein	KPGKGNQ	EpmA	-	-	Gammaproteobacteria: other orders	K	7 residues	EF-P
WP_062153461.1	GCF_001305575.3_ASM130557v3	Beggiatoa leptomitoformis	1 protein	KPGKGQA	EpmA	-	-	Gammaproteobacteria: other orders	K	7 residues	EF-P
WP_014772948.1	GCF_000265405.1_ASM26540v1	Belliella baltica DSM 15883	1 protein	KPGKGAA	-	-	-	Gammaproteobacteria: other orders	K	7 residues	EF-P
WP_014796374.1	GCF_000265505.1_ASM26550v1	Bernardetia litoralis DSM 6794	1 protein	KPGKGPA	-	-	-	Gammaproteobacteria: other orders	K	7 residues	EF-P
WP_039690113.1	GCF_000814825.1_ASM81482v1	Berryella intestinalis	1 protein	KPGKGGA	-	-	-	Gammaproteobacteria: other orders	K	7 residues	EF-P
WP_015882526.1	GCF_000023105.1_ASM2310v1	Beutenbergia cavernae DSM 12333	1 protein	KPGKGPA	EpmA	-	-	Gammaproteobacteria: other orders	K	7 residues	EF-P
WP_015432760.1	GCF_000521725.1_ASM52172v1	Bibersteinia trehalosi USDA-ARS-USMARC-188	1 protein	KPGKGQA	EpmA	-	-	Gammaproteobacteria: other orders	K	7 residues	EF-P
WP_033503736.1	GCF_001263395.1_ASM126339v1	Bifidobacterium actinocoloniiforme DSM 22766	1 protein	KPGKGPA	-	-	-	Gammaproteobacteria: other orders	K	7 residues	EF-P
WP_003808611.1	GCF_003030905.1_ASM303090v1	Bifidobacterium adolescentis	1 protein	KPGKGPA	-	-	-	Gammaproteobacteria: other orders	K	7 residues	EF-P
WP_003825806.1	GCF_001025155.1_ASM102515v1	Bifidobacterium angulatum DSM 20098 = JCM 7096	1 protein	KPGKGPA	-	-	-	Gammaproteobacteria: other orders	K	7 residues	EF-P
WP_004218881.1	GCF_000224965.2_ASM22496v2	Bifidobacterium animalis subsp. lactis BLC1	1 protein	KPGKGPA	-	-	-	Gammaproteobacteria: other orders	K	7 residues	EF-P
WP_015022137.1	GCF_000304215.1_ASM30421v1	Bifidobacterium asteroides PRL2011	1 protein	KPGKGPA	-	-	-	Gammaproteobacteria: other orders	K	7 residues	EF-P
WP_014483972.1	GCF_001281425.1_ASM128142v1	Bifidobacterium breve	1 protein	KPGKGPA	-	-	-	Gammaproteobacteria: other orders	K	7 residues	EF-P
WP_003836469.1	GCF_001025195.1_ASM102519v1	Bifidobacterium catenulatum DSM 16992 = JCM 1194 = LMG 11043	1 protein	KPGKGPA	-	-	-	Gammaproteobacteria: other orders	K	7 residues	EF-P
WP_024540768.1	GCF_002761235.1_ASM276123v1	Bifidobacterium choerinum	1 protein	KPGKGPA	-	-	-	Gammaproteobacteria: other orders	K	7 residues	EF-P
WP_033490946.1	GCF_000737865.1_ASM73786v1	Bifidobacterium coryneforme	1 protein	KPGKGPA	-	-	-	Gammaproteobacteria: other orders	K	7 residues	EF-P
WP_094636883.1	GCF_014898155.1_ASM1489815v1	Bifidobacterium eulemuris	1 protein	KPGKGPA	-	-	-	Gammaproteobacteria: other orders	K	7 residues	EF-P
WP_033490946.1	GCF_000706765.1_ASM70676v1	Bifidobacterium indicum LMG 11587 = DSM 20214	1 protein	KPGKGPA	-	-	-	Gammaproteobacteria: other orders	K	7 residues	EF-P
WP_072726479.1	GCF_014898175.1_ASM1489817v1	Bifidobacterium lemurum	1 protein	KPGKGPA	-	-	-	Gammaproteobacteria: other orders	K	7 residues	EF-P
WP_007056944.1	GCF_000196555.1_ASM19655v1	Bifidobacterium longum subsp. longum JCM 1217	1 protein	KPGKGPA	-	-	-	Gammaproteobacteria: other orders	K	7 residues	EF-P
WP_003836469.1	GCF_020541885.1_ASM2054188v1	Bifidobacterium pseudocatenulatum	1 protein	KPGKGPA	-	-	-	Gammaproteobacteria: other orders	K	7 residues	EF-P
WP_022857767.1	GCF_002282915.1_ASM228291v1	Bifidobacterium pseudolongum	1 protein	KPGKGPA	-	-	-	Gammaproteobacteria: other orders	K	7 residues	EF-P
WP_033518544.1	GCF_001042635.1_ASM104263v1	Bifidobacterium scardovii JCM 12489 = DSM 13734	1 protein	KPGKGPA	-	-	-	Gammaproteobacteria: other orders	K	7 residues	EF-P
WP_024463701.1	GCF_014898195.1_ASM1489819v1	Bifidobacterium subtile	1 protein	KPGKGPA	-	-	-	Gammaproteobacteria: other orders	K	7 residues	EF-P
WP_132023477.1	GCF_013377195.1_ASM1337719v1	Bisgaardia hudsonensis	1 protein	KPGKGQA	EpmA	-	-	Gammaproteobacteria: other orders	K	7 residues	EF-P
WP_126401564.1	GCF_003966715.1_ASM396671v1	Blastochloris tepida	1 protein	FPGKGTP	EpmA	-	-	Gammaproteobacteria: other orders	K	7 residues	EF-P
WP_055038289.1	GCF_001402875.1_ASM140287v1	Blastochloris viridis	1 protein	FPGKGTP	EpmA	-	-	Gammaproteobacteria: other orders	K	7 residues	EF-P
WP_054133022.1	GCF_003431825.1_ASM343182v1	Blastomonas fulva	1 protein	QPGKGGA	-	-	-	Gammaproteobacteria: other orders	K	7 residues	EF-P
WP_113738075.1	GCF_003268615.1_ASM326861v1	Blattabacterium clevelandi	1 protein	KPGKGYA	-	-	-	Gammaproteobacteria: other orders	K	7 residues	EF-P
WP_111918663.1	GCF_003287895.1_ASM328789v1	Blautia argi	1 protein	KPGKGAA	-	-	YmfI	Gammaproteobacteria: other orders	K	7 residues	EF-P
WP_040351083.1	GCF_002222595.2_ASM222259v2	Blautia hansenii DSM 20583	1 protein	KPGKGAA	-	-	YmfI	Gammaproteobacteria: other orders	K	7 residues	EF-P
WP_005946423.1	GCF_034356035.1_ASM3435603v1	Blautia hydrogenotrophica DSM 10507	1 protein	KPGKGAA	-	-	YmfI	Gammaproteobacteria: other orders	K	7 residues	EF-P
WP_193734628.1	GCF_015159595.1_ASM1515959v1	Blautia liquoris	1 protein	KPGKGAA	-	-	YmfI	Gammaproteobacteria: other orders	K	7 residues	EF-P
WP_118508747.1	GCF_033096465.1_ASM3309646v1	Blautia luti	1 protein	KPGKGAA	-	-	YmfI	Gammaproteobacteria: other orders	K	7 residues	EF-P
WP_005427567.1	GCF_025147765.1_ASM2514776v1	Blautia obeum ATCC 29174	1 protein	KPGKGAA	-	-	YmfI	Gammaproteobacteria: other orders	K	7 residues	EF-P
WP_033142644.1	GCF_020215665.1_ASM2021566v1	Blautia parvula	1 protein	KPGKGAA	-	-	YmfI	Gammaproteobacteria: other orders	K	7 residues	EF-P
WP_018598352.1	GCF_010669205.1_ASM1066920v1	Blautia producta ATCC 27340 = DSM 2950	1 protein	KPGKGAA	-	-	YmfI	Gammaproteobacteria: other orders	K	7 residues	EF-P
WP_065541024.1	GCF_001689125.2_ASM168912v2	Blautia pseudococcoides	1 protein	KPGKGAA	-	-	YmfI	Gammaproteobacteria: other orders	K	7 residues	EF-P
WP_008703519.1	GCF_025148125.1_ASM2514812v1	Blautia wexlerae DSM 19850	1 protein	KPGKGAA	-	-	YmfI	Gammaproteobacteria: other orders	K	7 residues	EF-P
WP_275040026.1	GCF_000973545.1_ASM97354v1	Blochmannia endosymbiont of Camponotus (Colobopsis) obliquus	1 protein	NPGKGQA	-	-	-	Gammaproteobacteria: Enterobacterales	K	7 residues	EF-P
WP_250241815.1	GCF_023585785.1_ASM2358578v1	Blochmannia endosymbiont of Camponotus modoc	1 protein	KPGKGQA	-	-	-	Gammaproteobacteria: Enterobacterales	K	7 residues	EF-P
WP_159714886.1	GCF_009827135.1_ASM982713v1	Blochmannia endosymbiont of Camponotus nipponensis	1 protein	KPGKCQA	-	-	-	Gammaproteobacteria: Enterobacterales	K	7 residues	EF-P
WP_192379926.1	GCF_014857065.1_ASM1485706v1	Blochmannia endosymbiont of Colobopsis nipponica	1 protein	KPGKGQS	EpmA	-	-	Gammaproteobacteria: Enterobacterales	K	7 residues	EF-P
WP_046288618.1	GCF_000973505.1_ASM97350v1	Blochmannia endosymbiont of Polyrhachis (Hedomyrma) turneri	1 protein	KPGKGQS	-	-	-	Gammaproteobacteria: Enterobacterales	K	7 residues	EF-P
WP_249512672.1	GCF_023380245.1_ASM2338024v1	Bombilactobacillus thymidiniphilus	1 protein	KPGKGGA	-	-	YmfI	Gammaproteobacteria: other orders	K	7 residues	EF-P
WP_012418174.1	GCF_000070465.1_ASM7046v1	Bordetella avium 197N	1 protein	KSGRNAA	-	EarP	-	Gammaproteobacteria: other orders	R	7 residues	EF-P
WP_066346555.1	GCF_001676745.1_ASM167674v1	Bordetella bronchialis	1 protein	KSGRNAA	-	EarP	-	Gammaproteobacteria: other orders	R	7 residues	EF-P
WP_003810194.1	GCF_900636925.1_45137_F01	Bordetella bronchiseptica	1 protein	KSGRNAA	-	EarP	-	Gammaproteobacteria: other orders	R	7 residues	EF-P
WP_066660613.1	GCF_001676725.1_ASM167672v1	Bordetella flabilis	1 protein	KSGRNAA	-	EarP	-	Gammaproteobacteria: other orders	R	7 residues	EF-P
WP_029581264.1	GCF_006770325.1_ASM677032v1	Bordetella hinzii	1 protein	KSGRNAA	-	EarP	-	Gammaproteobacteria: other orders	R	7 residues	EF-P
WP_005016087.1	GCF_009627355.1_ASM962735v1	Bordetella holmesii	1 protein	KSGRNAA	-	EarP	-	Gammaproteobacteria: other orders	R	7 residues	EF-P
WP_003810194.1	GCF_004008295.1_ASM400829v1	Bordetella parapertussis	1 protein	KSGRNAA	-	EarP	-	Gammaproteobacteria: other orders	R	7 residues	EF-P
WP_003810194.1	GCF_004008975.1_ASM400897v1	Bordetella pertussis	1 protein	KSGRNAA	-	EarP	-	Gammaproteobacteria: other orders	R	7 residues	EF-P
WP_012250266.1	GCF_000067205.1_ASM6720v1	Bordetella petrii	1 protein	KSGRNAA	-	EarP	-	Gammaproteobacteria: other orders	R	7 residues	EF-P
WP_043214801.1	GCF_001698185.1_ASM169818v1	Bordetella pseudohinzii	1 protein	KSGRNAA	-	EarP	-	Gammaproteobacteria: other orders	R	7 residues	EF-P
WP_025419427.1	GCF_001936255.1_ASM193625v1	Borrelia anserina Es	1 protein	KMGRGGS	-	-	-	Gammaproteobacteria: other orders	R	7 residues	EF-P
WP_025407881.1	GCF_023035295.1_ASM2303529v1	Borrelia coriaceae	1 protein	KMGRGGS	-	-	-	Gammaproteobacteria: other orders	R	7 residues	EF-P
WP_012421987.1	GCF_020422925.2_ASM2042292v2	Borrelia hermsii	1 protein	KMGRGGA	-	-	-	Gammaproteobacteria: other orders	R	7 residues	EF-P
WP_151551501.1	GCF_008931845.1_ASM893184v1	Borrelia maritima	1 protein	KTGRGGA	-	-	-	Gammaproteobacteria: other orders	R	7 residues	EF-P
WP_025443915.1	GCF_019668505.1_ASM1966850v1	Borrelia miyamotoi	1 protein	KMGRGSS	-	-	-	Gammaproteobacteria: other orders	R	7 residues	EF-P
WP_025375251.1	GCF_000512145.1_ASM51214v2	Borrelia parkeri HR1	1 protein	KMGRGGS	-	-	-	Gammaproteobacteria: other orders	R	7 residues	EF-P
WP_247065399.1	GCF_023035875.1_ASM2303587v1	Borrelia puertoricensis	1 protein	KMGRGGS	-	-	-	Gammaproteobacteria: other orders	R	7 residues	EF-P
WP_012538741.1	GCF_000019705.1_ASM1970v1	Borrelia recurrentis A1	1 protein	KMGRGGS	-	-	-	Gammaproteobacteria: other orders	R	7 residues	EF-P
WP_120104023.1	GCF_003606285.1_ASM360628v1	Borrelia turcica IST7	1 protein	KTGRGGS	-	-	-	Gammaproteobacteria: other orders	R	7 residues	EF-P
WP_011772169.1	GCF_000012085.2_ASM1208v2	Borrelia turicatae 91E135	1 protein	KMGRGGS	-	-	-	Gammaproteobacteria: other orders	R	7 residues	EF-P
WP_004790140.1	GCF_026571835.1_ASM2657183v1	Borreliella afzelii	1 protein	KTGRGGA	-	-	-	Gammaproteobacteria: other orders	R	7 residues	EF-P
WP_301427037.1	GCF_030445085.1_ASM3044508v1	Borreliella americana	1 protein	KTGRGGA	-	-	-	Gammaproteobacteria: other orders	R	7 residues	EF-P
WP_316255055.1	GCF_032595875.1_ASM3259587v1	Borreliella andersonii	1 protein	KTGRGGA	-	-	-	Gammaproteobacteria: other orders	R	7 residues	EF-P
WP_011193559.1	GCF_000196215.1_ASM19621v1	Borreliella bavariensis PBi	1 protein	KTGRGGA	-	-	-	Gammaproteobacteria: other orders	R	7 residues	EF-P
WP_014023465.1	GCF_030439775.1_ASM3043977v1	Borreliella bissettiae	1 protein	KTGRGGA	-	-	-	Gammaproteobacteria: other orders	R	7 residues	EF-P
WP_184124873.1	GCF_030438475.1_ASM3043847v1	Borreliella californiensis	1 protein	KTGRGGA	-	-	-	Gammaproteobacteria: other orders	R	7 residues	EF-P
WP_014023465.1	GCF_032595915.1_ASM3259591v1	Borreliella carolinensis	1 protein	KTGRGGA	-	-	-	Gammaproteobacteria: other orders	R	7 residues	EF-P
WP_301365337.1	GCF_030438365.1_ASM3043836v1	Borreliella finlandensis	1 protein	KTGRGGA	-	-	-	Gammaproteobacteria: other orders	R	7 residues	EF-P
WP_267510018.1	GCF_026572315.1_ASM2657231v1	Borreliella garinii	1 protein	KTGRGGA	-	-	-	Gammaproteobacteria: other orders	R	7 residues	EF-P
WP_301392899.1	GCF_030438115.1_ASM3043811v1	Borreliella japonica	1 protein	KTGRGGA	-	-	-	Gammaproteobacteria: other orders	R	7 residues	EF-P
WP_014023465.1	GCF_030437945.1_ASM3043794v1	Borreliella kurtenbachii	1 protein	KTGRGGA	-	-	-	Gammaproteobacteria: other orders	R	7 residues	EF-P
WP_184107338.1	GCF_030437705.1_ASM3043770v1	Borreliella lanei	1 protein	KTGRGGA	-	-	-	Gammaproteobacteria: other orders	R	7 residues	EF-P
WP_301394867.1	GCF_030440365.1_ASM3044036v1	Borreliella lusitaniae	1 protein	KTGRGGA	-	-	-	Gammaproteobacteria: other orders	R	7 residues	EF-P
WP_075551924.1	GCF_001936295.1_ASM193629v1	Borreliella mayonii	1 protein	KTGRGGA	-	-	-	Gammaproteobacteria: other orders	R	7 residues	EF-P
WP_320292589.1	GCF_033969665.1_ASM3396966v1	Borreliella sinica	1 protein	KTGRGGA	-	-	-	Gammaproteobacteria: other orders	R	7 residues	EF-P
WP_006433484.1	GCF_030436445.1_ASM3043644v1	Borreliella spielmanii	1 protein	KTGRGGA	-	-	-	Gammaproteobacteria: other orders	R	7 residues	EF-P
WP_301386279.1	GCF_030439705.1_ASM3043970v1	Borreliella tanukii	1 protein	KTGRGGA	-	-	-	Gammaproteobacteria: other orders	R	7 residues	EF-P
WP_151059890.1	GCF_030439285.1_ASM3043928v1	Borreliella turdi	1 protein	KTGRGGA	-	-	-	Gammaproteobacteria: other orders	R	7 residues	EF-P
WP_006068769.1	GCF_000170955.2_ASM17095v2	Borreliella valaisiana VS116	1 protein	KTGRGGA	-	-	-	Gammaproteobacteria: other orders	R	7 residues	EF-P
WP_183220374.1	GCF_030436185.1_ASM3043618v1	Borreliella yangtzensis	1 protein	KTGRGGA	-	-	-	Gammaproteobacteria: other orders	R	7 residues	EF-P
WP_069689904.1	GCF_001741865.1_ASM174186v1	Bosea vaviloviae	1 protein	FPGKGTP	EpmA	-	-	Gammaproteobacteria: other orders	K	7 residues	EF-P
WP_071164083.1	GCF_001856685.1_ASM185668v1	Boudabousia tangfeifanii	1 protein	KPGKGPA	-	-	-	Gammaproteobacteria: other orders	K	7 residues	EF-P
WP_089066185.1	GCF_002216795.1_ASM221679v1	Brachybacterium avium	1 protein	KPGKGPA	-	-	-	Gammaproteobacteria: other orders	K	7 residues	EF-P
WP_012805072.1	GCF_000023405.1_ASM2340v1	Brachybacterium faecium DSM 4810	1 protein	KPGKGPA	-	-	-	Gammaproteobacteria: other orders	K	7 residues	EF-P
WP_096799449.1	GCF_002407065.1_ASM240706v1	Brachybacterium ginsengisoli	1 protein	KPGKGPA	-	-	-	Gammaproteobacteria: other orders	K	7 residues	EF-P
WP_200500594.1	GCF_020792675.1_ASM2079267v1	Brachybacterium halotolerans subsp. kimchii	1 protein	KPGKGPA	-	-	-	Gammaproteobacteria: other orders	K	7 residues	EF-P
WP_263593665.1	GCF_025725725.1_ASM2572572v1	Brachybacterium huguangmaarense	1 protein	KPGKGPA	-	-	-	Gammaproteobacteria: other orders	K	7 residues	EF-P
WP_249480286.1	GCF_023373525.1_ASM2337352v1	Brachybacterium kimchii	1 protein	KPGKGPA	-	-	-	Gammaproteobacteria: other orders	K	7 residues	EF-P
WP_115412755.1	GCF_003355475.1_ASM335547v1	Brachybacterium saurashtrense	1 protein	KPGKGPA	-	-	-	Gammaproteobacteria: other orders	K	7 residues	EF-P
WP_096803319.1	GCF_002407185.1_ASM240718v1	Brachybacterium vulturis	1 protein	KPGKGPA	-	-	-	Gammaproteobacteria: other orders	K	7 residues	EF-P
WP_012671711.1	GCF_017751225.1_ASM1775122v1	Brachyspira hyodysenteriae	1 protein	RAQQRKA	-	-	-	Gammaproteobacteria: other orders	Q	7 residues	EF-P
WP_014488870.1	GCF_000223215.1_ASM22321v1	Brachyspira intermedia PWS/A	1 protein	RAQQRKA	-	-	-	Gammaproteobacteria: other orders	Q	7 residues	EF-P
WP_013114470.1	GCF_000092845.1_ASM9284v1	Brachyspira murdochii DSM 12563	1 protein	RAQQRKA	-	-	-	Gammaproteobacteria: other orders	Q	7 residues	EF-P
WP_013244001.1	GCF_000143725.1_ASM14372v1	Brachyspira pilosicoli 95/1000	1 protein	RAQQRKA	-	-	-	Gammaproteobacteria: other orders	Q	7 residues	EF-P
WP_111334789.1	GCF_003258315.1_ASM325831v1	Bradymonas sediminis	1 protein	KPGKGVA	EpmA	-	-	Gammaproteobacteria: other orders	K	7 residues	EF-P
WP_028161298.1	GCF_002266435.2_ASM226643v2	Bradyrhizobium amphicarpaeae	1 protein	HPGKGTP	EpmA	-	-	Gammaproteobacteria: other orders	K	7 residues	EF-P
WP_027557928.1	GCF_015291705.1_ASM1529170v1	Bradyrhizobium arachidis	1 protein	HPGKGTP	EpmA	-	-	Gammaproteobacteria: other orders	K	7 residues	EF-P
WP_016844580.1	GCF_029714345.1_ASM2971434v1	Bradyrhizobium australafricanum	1 protein	HPGKGTP	EpmA	-	-	Gammaproteobacteria: other orders	K	7 residues	EF-P
WP_063983478.1	GCF_011068405.5_ASM1106840v5	Bradyrhizobium barranii subsp. barranii	1 protein	HPGKGTP	EpmA	-	-	Gammaproteobacteria: other orders	K	7 residues	EF-P
WP_015686372.1	GCF_008932115.1_ASM893211v1	Bradyrhizobium betae	1 protein	HPGKGTP	EpmA	-	-	Gammaproteobacteria: other orders	K	7 residues	EF-P
WP_016844580.1	GCF_029714765.1_ASM2971476v1	Bradyrhizobium brasilense	1 protein	HPGKGTP	EpmA	-	-	Gammaproteobacteria: other orders	K	7 residues	EF-P
WP_195798251.1	GCF_015624505.1_ASM1562450v1	Bradyrhizobium commune	1 protein	HPGKGTP	EpmA	-	-	Gammaproteobacteria: other orders	K	7 residues	EF-P
WP_015686372.1	GCF_000284275.1_ASM28427v1	Bradyrhizobium cosmicum	1 protein	HPGKGTP	EpmA	-	-	Gammaproteobacteria: other orders	K	7 residues	EF-P
WP_008558737.1	GCF_021044685.1_ASM2104468v1	Bradyrhizobium daqingense	1 protein	HPGKGTP	EpmA	-	-	Gammaproteobacteria: other orders	K	7 residues	EF-P
WP_011087158.1	GCF_004359355.1_ASM435935v1	Bradyrhizobium diazoefficiens	1 protein	HPGKGTP	EpmA	-	-	Gammaproteobacteria: other orders	K	7 residues	EF-P
WP_016844580.1	GCF_012871055.1_ASM1287105v1	Bradyrhizobium elkanii USDA 61	1 protein	HPGKGTP	EpmA	-	-	Gammaproteobacteria: other orders	K	7 residues	EF-P
WP_092301496.1	GCF_004114975.1_ASM411497v1	Bradyrhizobium guangdongense	1 protein	HPGKGTP	EpmA	-	-	Gammaproteobacteria: other orders	K	7 residues	EF-P
WP_128925537.1	GCF_004114915.1_ASM411491v1	Bradyrhizobium guangxiense	1 protein	HPGKGTP	EpmA	-	-	Gammaproteobacteria: other orders	K	7 residues	EF-P
WP_027557928.1	GCF_004114955.1_ASM411495v1	Bradyrhizobium guangzhouense	1 protein	HPGKGTP	EpmA	-	-	Gammaproteobacteria: other orders	K	7 residues	EF-P
WP_057863529.1	GCF_001693385.1_ASM169338v1	Bradyrhizobium icense	1 protein	HPGKGTP	-	-	-	Gammaproteobacteria: other orders	K	7 residues	EF-P
WP_014495496.1	GCF_013752735.1_ASM1375273v1	Bradyrhizobium japonicum	1 protein	HPGKGTP	EpmA	-	-	Gammaproteobacteria: other orders	K	7 residues	EF-P
WP_015666849.1	GCF_000344805.1_ASM34480v1	Bradyrhizobium oligotrophicum S58	1 protein	HPGKGTP	EpmA	-	-	Gammaproteobacteria: other orders	K	7 residues	EF-P
WP_018323088.1	GCF_009176665.1_ASM917666v1	Bradyrhizobium ottawaense	1 protein	HPGKGTP	EpmA	-	-	Gammaproteobacteria: other orders	K	7 residues	EF-P
WP_016844580.1	GCF_029714545.1_ASM2971454v1	Bradyrhizobium pachyrhizi	1 protein	HPGKGTP	EpmA	-	-	Gammaproteobacteria: other orders	K	7 residues	EF-P
WP_057835516.1	GCF_001693515.2_ASM169351v2	Bradyrhizobium paxllaeri	1 protein	HPGKGTP	EpmA	-	-	Gammaproteobacteria: other orders	K	7 residues	EF-P
WP_315832528.1	GCF_032397745.1_ASM3239774v1	Bradyrhizobium prioritasuperba	1 protein	HPGKGTP	EpmA	-	-	Gammaproteobacteria: other orders	K	7 residues	EF-P
WP_173643398.1	GCF_017493175.3_ASM1749317v3	Bradyrhizobium quebecense	1 protein	HPGKGTP	EpmA	-	-	Gammaproteobacteria: other orders	K	7 residues	EF-P
WP_215620097.1	GCF_018736085.1_ASM1873608v1	Bradyrhizobium sediminis	1 protein	HPGKGTP	EpmA	-	-	Gammaproteobacteria: other orders	K	7 residues	EF-P
WP_029083344.1	GCF_011516645.4_ASM1151664v4	Bradyrhizobium septentrionale	1 protein	HPGKGTP	EpmA	-	-	Gammaproteobacteria: other orders	K	7 residues	EF-P
WP_028161298.1	GCF_011604665.1_ASM1160466v1	Bradyrhizobium symbiodeficiens	1 protein	HPGKGTP	EpmA	-	-	Gammaproteobacteria: other orders	K	7 residues	EF-P
WP_024337831.1	GCF_900324035.1_BRAD3257	Bradyrhizobium vignae	1 protein	HPGKGTP	EpmA	-	-	Gammaproteobacteria: other orders	K	7 residues	EF-P
WP_270171998.1	GCF_027594865.1_ASM2759486v1	Bradyrhizobium xenonodulans	1 protein	HPGKGTP	EpmA	-	-	Gammaproteobacteria: other orders	K	7 residues	EF-P
WP_028177546.1	GCF_004114935.1_ASM411493v1	Bradyrhizobium zhanjiangense	1 protein	HPGKGTP	EpmA	-	-	Gammaproteobacteria: other orders	K	7 residues	EF-P
WP_241676347.1	GCF_007748115.1_ASM774811v1	Bremerella volcania	1 protein	KPGKGNA	EpmA	-	-	PVC group	K	7 residues	EF-P
WP_087862020.1	GCF_900184705.1_CAMBI-1	Brevefilum fermentans	1 protein	KPGRGAA	-	-	-	Gammaproteobacteria: other orders	R	7 residues	EF-P
WP_005827245.1	GCF_004117055.1_ASM411705v1	Brevibacillus agri	1 protein	KPGKGAA	-	-	YmfI	Gammaproteobacteria: other orders	K	7 residues	EF-P
WP_029099452.1	GCF_961514395.1_Brevibacillus_4475	Brevibacillus aydinogluensis	1 protein	KPGKGAA	-	-	YmfI	Gammaproteobacteria: other orders	K	7 residues	EF-P
WP_047068830.1	GCF_900637055.1_46837_E02	Brevibacillus brevis	1 protein	KPGKGAA	-	-	YmfI	Gammaproteobacteria: other orders	K	7 residues	EF-P
WP_198826541.1	GCF_016406105.1_ASM1640610v1	Brevibacillus composti	1 protein	KPGKGAA	-	-	YmfI	Gammaproteobacteria: other orders	K	7 residues	EF-P
WP_230046624.1	GCF_020923435.1_ASM2092343v1	Brevibacillus humidisoli	1 protein	KPGKGAA	-	-	YmfI	Gammaproteobacteria: other orders	K	7 residues	EF-P
WP_018672563.1	GCF_002706795.1_ASM270679v1	Brevibacillus laterosporus DSM 25	1 protein	KPGKGAA	-	-	YmfI	Gammaproteobacteria: other orders	K	7 residues	EF-P
WP_126427575.1	GCF_003963515.1_ASM396351v1	Brevibacillus marinus	1 protein	KPGKGAA	-	-	YmfI	Gammaproteobacteria: other orders	K	7 residues	EF-P
WP_122965826.1	GCF_022701015.1_ASM2270101v1	Brevibacillus parabrevis	1 protein	KPGKGAA	-	-	YmfI	Gammaproteobacteria: other orders	K	7 residues	EF-P
WP_251870738.1	GCF_023746555.1_ASM2374655v1	Brevibacillus ruminantium	1 protein	KPGKGAA	-	-	YmfI	Gammaproteobacteria: other orders	K	7 residues	EF-P
WP_166972100.1	GCF_011617245.1_ASM1161724v1	Brevibacterium atlanticum	1 protein	KPGKGPA	-	-	-	Gammaproteobacteria: other orders	K	7 residues	EF-P
WP_009881429.1	GCF_003932995.1_ASM393299v1	Brevibacterium aurantiacum	1 protein	KPGKGPA	-	-	-	Gammaproteobacteria: other orders	K	7 residues	EF-P
WP_009377151.1	GCF_016027415.1_ASM1602741v1	Brevibacterium casei	1 protein	KPGKGPA	-	-	-	Gammaproteobacteria: other orders	K	7 residues	EF-P
WP_152346327.1	GCF_011617705.1_ASM1161770v1	Brevibacterium limosum	1 protein	KPGKGPA	-	-	-	Gammaproteobacteria: other orders	K	7 residues	EF-P
WP_025777834.1	GCF_003999335.1_ASM399933v1	Brevibacterium linens	1 protein	KPGKGPA	-	-	-	Gammaproteobacteria: other orders	K	7 residues	EF-P
WP_181273457.1	GCF_017948325.1_ASM1794832v1	Brevibacterium oceani	1 protein	KPGKGPA	-	-	-	Gammaproteobacteria: other orders	K	7 residues	EF-P
WP_167196594.1	GCF_011617465.1_ASM1161746v1	Brevibacterium pigmentatum	1 protein	KPGKGPA	-	-	-	Gammaproteobacteria: other orders	K	7 residues	EF-P
WP_265420421.1	GCF_026168515.1_ASM2616851v1	Brevibacterium spongiae	1 protein	KPGKGPA	-	-	-	Gammaproteobacteria: other orders	K	7 residues	EF-P
WP_231441112.1	GCF_021117425.1_ASM2111742v1	Brevibacterium zhoupengii	1 protein	KPGKGPA	-	-	-	Gammaproteobacteria: other orders	K	7 residues	EF-P
WP_249750926.1	GCF_023573565.1_ASM2357356v1	Brevundimonas albigilva	1 protein	KPGKGGA	-	-	-	Gammaproteobacteria: other orders	K	7 residues	EF-P
WP_055754985.1	GCF_017086445.1_ASM1708644v1	Brevundimonas fontaquae	1 protein	KPGKGGA	-	-	-	Gammaproteobacteria: other orders	K	7 residues	EF-P
WP_207867988.1	GCF_017487405.1_ASM1748740v1	Brevundimonas goettingensis	1 protein	KPGKGGA	-	-	-	Gammaproteobacteria: other orders	K	7 residues	EF-P
WP_201097105.1	GCF_019395145.1_ASM1939514v1	Brevundimonas nasdae	1 protein	KPGKGGA	-	-	-	Gammaproteobacteria: other orders	K	7 residues	EF-P
WP_207822439.1	GCF_017487345.1_ASM1748734v1	Brevundimonas pondensis	1 protein	KPGKGGA	-	-	-	Gammaproteobacteria: other orders	K	7 residues	EF-P
WP_013268837.1	GCF_000144605.1_ASM14460v1	Brevundimonas subvibrioides ATCC 15264	1 protein	KPGKGGA	-	-	-	Gammaproteobacteria: other orders	K	7 residues	EF-P
WP_055754985.1	GCF_002208825.2_ASM220882v2	Brevundimonas vesicularis	1 protein	KPGKGGA	-	-	-	Gammaproteobacteria: other orders	K	7 residues	EF-P
WP_201104535.1	GCF_016656965.1_ASM1665696v1	Brevundimonas vitisensis	1 protein	KPGKGGA	-	-	-	Gammaproteobacteria: other orders	K	7 residues	EF-P
WP_215628168.1	GCF_016616095.2_ASM1661609v2	Breznakiella homolactica	1 protein	SPGKGTA	EpmA	-	-	Gammaproteobacteria: other orders	K	7 residues	EF-P
WP_029091062.1	GCF_001703515.1_ASM170351v1	Brochothrix thermosphacta	1 protein	KPGKGNT	-	-	YmfI	Gammaproteobacteria: other orders	K	7 residues	EF-P
WP_002964799.1	GCF_000054005.1_ASM5400v1	Brucella abortus 2308	1 protein	KPGKGGA	-	-	-	Gammaproteobacteria: other orders	K	7 residues	EF-P
WP_010661385.1	GCF_015326295.1_ASM1532629v1	Brucella anthropi	1 protein	KPGKGGA	-	-	-	Gammaproteobacteria: other orders	K	7 residues	EF-P
WP_004689213.1	GCF_000018525.1_ASM1852v1	Brucella canis ATCC 23365	1 protein	KPGKGGA	-	-	-	Gammaproteobacteria: other orders	K	7 residues	EF-P
WP_004689213.1	GCF_000590795.1_ASM59079v1	Brucella ceti TE10759-12	1 protein	KPGKGGA	-	-	-	Gammaproteobacteria: other orders	K	7 residues	EF-P
WP_004689213.1	GCF_900095155.1_BR141012304v1	Brucella inopinata	1 protein	KPGKGGA	-	-	-	Gammaproteobacteria: other orders	K	7 residues	EF-P
WP_002964799.1	GCF_000007125.1_ASM712v1	Brucella melitensis bv. 1 str. 16M	1 protein	KPGKGGA	-	-	-	Gammaproteobacteria: other orders	K	7 residues	EF-P
WP_004689213.1	GCF_000022745.1_ASM2274v1	Brucella microti CCM 4915	1 protein	KPGKGGA	-	-	-	Gammaproteobacteria: other orders	K	7 residues	EF-P
WP_006013613.1	GCF_000016845.1_ASM1684v1	Brucella ovis ATCC 25840	1 protein	KPGKGGA	-	-	-	Gammaproteobacteria: other orders	K	7 residues	EF-P
WP_121986187.1	GCF_025118245.1_ASM2511824v1	Brucella pseudintermedia	1 protein	KPGKGGA	-	-	-	Gammaproteobacteria: other orders	K	7 residues	EF-P
WP_004689213.1	GCF_000007505.1_ASM750v1	Brucella suis 1330	1 protein	KPGKGGA	-	-	-	Gammaproteobacteria: other orders	K	7 residues	EF-P
WP_011053559.1	GCF_003099975.1_ASM309997v1	Buchnera aphidicola (Schizaphis graminum)	1 protein	KPGKGQS	EpmA	-	-	Gammaproteobacteria: Enterobacterales	K	7 residues	EF-P
WP_006751871.1	GCF_016127755.1_ASM1612775v1	Burkholderia ambifaria	1 protein	KSGRNAA	-	EarP	-	Gammaproteobacteria: other orders	R	7 residues	EF-P
WP_006485608.1	GCF_001718895.1_ASM171889v1	Burkholderia cenocepacia	1 protein	KSGRNAA	-	EarP	-	Gammaproteobacteria: other orders	R	7 residues	EF-P
WP_011351421.1	GCF_009586235.1_ASM958623v1	Burkholderia cepacia	1 protein	KSGRNSA	-	EarP	-	Gammaproteobacteria: other orders	R	7 residues	EF-P
WP_006764780.1	GCF_000959505.1_ASM95950v1	Burkholderia dolosa AU0158	1 protein	KSGRNAA	-	EarP	-	Gammaproteobacteria: other orders	R	7 residues	EF-P
WP_013697093.1	GCF_016698705.1_ASM1669870v1	Burkholderia gladioli	1 protein	KSGRNSA	-	EarP	-	Gammaproteobacteria: other orders	R	7 residues	EF-P
WP_012735039.1	GCF_009931375.1_ASM993137v1	Burkholderia glumae	1 protein	KSGRNAA	-	EarP	-	Gammaproteobacteria: other orders	R	7 residues	EF-P
WP_006025818.1	GCF_016027455.1_ASM1602745v1	Burkholderia humptydooensis	1 protein	KSGRNAA	-	EarP	-	Gammaproteobacteria: other orders	R	7 residues	EF-P
WP_011351421.1	GCF_000012945.1_ASM1294v1	Burkholderia lata	1 protein	KSGRNSA	-	EarP	-	Gammaproteobacteria: other orders	R	7 residues	EF-P
WP_004193484.1	GCF_002346025.1_ASM234602v1	Burkholderia mallei	1 protein	KSGRNAA	-	EarP	-	Gammaproteobacteria: other orders	R	7 residues	EF-P
WP_066485477.1	GCF_001522635.2_ASM152263v2	Burkholderia mayonis	1 protein	KSGRNAA	-	EarP	-	Gammaproteobacteria: other orders	R	7 residues	EF-P
WP_011351421.1	GCF_001718555.1_ASM171855v1	Burkholderia metallica	1 protein	KSGRNSA	-	EarP	-	Gammaproteobacteria: other orders	R	7 residues	EF-P
WP_006401252.1	GCF_003019965.1_ASM301996v1	Burkholderia multivorans	1 protein	KSGRNAA	-	EarP	-	Gammaproteobacteria: other orders	R	7 residues	EF-P
WP_010105318.1	GCF_000959365.1_ASM95936v1	Burkholderia oklahomensis C6786	1 protein	KSGRNAA	EpmA	EarP	-	Gammaproteobacteria: other orders	R	7 residues	EF-P
WP_006476487.1	GCF_000019505.1_ASM1950v1	Burkholderia orbicola MC0-3	1 protein	KSGRNSA	-	EarP	-	Gammaproteobacteria: other orders	R	7 residues	EF-P
WP_042624240.1	GCF_001411805.1_ASM141180v1	Burkholderia plantarii	1 protein	KSGRNSA	-	EarP	-	Gammaproteobacteria: other orders	R	7 residues	EF-P
WP_004193484.1	GCF_000756125.1_ASM75612v1	Burkholderia pseudomallei	1 protein	KSGRNAA	-	EarP	-	Gammaproteobacteria: other orders	R	7 residues	EF-P
WP_047900193.1	GCF_001028665.1_ASM102866v1	Burkholderia pyrrocinia	1 protein	KSGRNSA	-	EarP	-	Gammaproteobacteria: other orders	R	7 residues	EF-P
WP_038750354.1	GCF_001524625.2_ASM152462v2	Burkholderia savannae	1 protein	KSGRNAA	-	EarP	-	Gammaproteobacteria: other orders	R	7 residues	EF-P
WP_034186515.1	GCF_001718535.1_ASM171853v1	Burkholderia seminalis	1 protein	KSGRNAA	-	EarP	-	Gammaproteobacteria: other orders	R	7 residues	EF-P
WP_059564760.1	GCF_001718955.1_ASM171895v1	Burkholderia stagnalis	1 protein	KSGRNAA	-	EarP	-	Gammaproteobacteria: other orders	R	7 residues	EF-P
WP_034206788.1	GCF_001718335.1_ASM171833v1	Burkholderia territorii	1 protein	KSGRNAA	-	EarP	-	Gammaproteobacteria: other orders	R	7 residues	EF-P
WP_009890025.1	GCF_001718635.1_ASM171863v1	Burkholderia thailandensis	1 protein	KSGRNAA	-	EarP	-	Gammaproteobacteria: other orders	R	7 residues	EF-P
WP_084901722.1	GCF_002097715.1_ASM209771v1	Burkholderia ubonensis subsp. mesacidophila	1 protein	KSGRNAA	-	EarP	-	Gammaproteobacteria: other orders	R	7 residues	EF-P
WP_027200891.1	GCF_003991565.1_ASM399156v1	Butyricimonas faecalis	1 protein	KPGKGPA	-	-	-	Gammaproteobacteria: other orders	K	7 residues	EF-P
WP_027200891.1	GCF_016889065.1_ASM1688906v1	Butyricimonas virosa	1 protein	KPGKGPA	-	-	-	Gammaproteobacteria: other orders	K	7 residues	EF-P
WP_071176606.1	GCF_001858005.1_ASM185800v1	Butyrivibrio hungatei	1 protein	KPGKGAA	-	-	YmfI	Gammaproteobacteria: other orders	K	7 residues	EF-P
WP_013281520.1	GCF_000145035.1_ASM14503v1	Butyrivibrio proteoclasticus B316	1 protein	KPGKGAA	-	-	YmfI	Gammaproteobacteria: other orders	K	7 residues	EF-P
WP_035959576.1	GCF_022879615.1_ASM2287961v1	Caballeronia grimmiae	1 protein	KSGRNSA	-	EarP	-	Gammaproteobacteria: other orders	R	7 residues	EF-P
WP_016345863.1	GCF_000402035.1_ASM40203v1	Caballeronia insecticola	1 protein	KSGRNSA	-	EarP	-	Gammaproteobacteria: other orders	R	7 residues	EF-P
WP_008342076.1	GCF_022879815.1_ASM2287981v1	Caballeronia zhejiangensis	1 protein	KSGRNAA	-	EarP	-	Gammaproteobacteria: other orders	R	7 residues	EF-P
WP_021688224.1	GCF_003860345.1_ASM386034v1	Caenibius tardaugens NBRC 16725	1 protein	QPGKGGA	-	-	-	Gammaproteobacteria: other orders	K	7 residues	EF-P
WP_188622903.1	GCF_019856495.1_ASM1985649v1	Caldalkalibacillus thermarum TA2.A1	1 protein	KPGKGAA	-	-	YmfI	Gammaproteobacteria: other orders	K	7 residues	EF-P
WP_011025596.1	GCF_000007085.1_ASM708v1	Caldanaerobacter subterraneus subsp. tengcongensis MB4	1 protein	KPGKGAA	-	-	YmfI	Gammaproteobacteria: other orders	K	7 residues	EF-P
WP_013402574.1	GCF_000166695.1_ASM16669v1	Caldicellulosiruptor acetigenus I77R1B	1 protein	KPGKGAA	-	-	YmfI	Gammaproteobacteria: other orders	K	7 residues	EF-P
WP_013402574.1	GCF_000022325.1_ASM2232v1	Caldicellulosiruptor bescii DSM 6725	1 protein	KPGKGAA	-	-	YmfI	Gammaproteobacteria: other orders	K	7 residues	EF-P
WP_011916839.1	GCF_003999255.1_ASM399925v1	Caldicellulosiruptor changbaiensis	1 protein	KPGKGAA	-	-	YmfI	Gammaproteobacteria: other orders	K	7 residues	EF-P
WP_207180929.1	GCF_017347585.1_ASM1734758v1	Caldicellulosiruptor diazotrophicus	1 protein	KPGKGAA	-	-	YmfI	Gammaproteobacteria: other orders	K	7 residues	EF-P
WP_013402574.1	GCF_000166355.1_ASM16635v1	Caldicellulosiruptor hydrothermalis 108	1 protein	KPGKGAA	-	-	YmfI	Gammaproteobacteria: other orders	K	7 residues	EF-P
WP_013429560.1	GCF_000166775.1_ASM16677v1	Caldicellulosiruptor kronotskyensis 2002	1 protein	KPGKGAA	-	-	YmfI	Gammaproteobacteria: other orders	K	7 residues	EF-P
WP_013291173.1	GCF_000145215.1_ASM14521v1	Caldicellulosiruptor obsidiansis OB47	1 protein	KPGKGAA	-	-	YmfI	Gammaproteobacteria: other orders	K	7 residues	EF-P
WP_013412673.1	GCF_000166335.1_ASM16633v1	Caldicellulosiruptor owensensis OL	1 protein	KPGKGAA	-	-	YmfI	Gammaproteobacteria: other orders	K	7 residues	EF-P
WP_011916839.1	GCF_000016545.1_ASM1654v1	Caldicellulosiruptor saccharolyticus DSM 8903	1 protein	KPGKGAA	-	-	YmfI	Gammaproteobacteria: other orders	K	7 residues	EF-P
WP_166271052.1	GCF_011290485.1_ASM1129048v1	Caldichromatium japonicum	1 protein	KPGKGQA	EpmA	-	-	Gammaproteobacteria: other orders	K	7 residues	EF-P
WP_068516673.1	GCF_001548275.1_ASM154827v1	Caldimicrobium thiodismutans	1 protein	KVAQGQA	-	-	-	Thermodesulfobacteriota	Q	7 residues	EF-P
WP_047194537.1	GCF_001017435.1_ASM101743v1	Caldimonas brevitalea	1 protein	RGGRNAA	-	EarP	-	Gammaproteobacteria: other orders	R	7 residues	EF-P
WP_104356463.1	GCF_015476235.1_ASM1547623v1	Caldimonas thermodepolymerans	1 protein	RGGRNAA	-	EarP	-	Gammaproteobacteria: other orders	R	7 residues	EF-P
WP_264843953.1	GCF_025999835.1_ASM2599983v1	Caldinitratiruptor microaerophilus	1 protein	KPGKGAA	-	-	YmfI	Gammaproteobacteria: other orders	K	7 residues	EF-P
WP_014453312.1	GCF_000284335.1_ASM28433v1	Caldisericum exile AZM16c01	1 protein	KPGKGSP	EpmA	-	-	Gammaproteobacteria: other orders	K	7 residues	EF-P
WP_013450363.1	GCF_000183405.1_ASM18340v1	Calditerrivibrio nitroreducens DSM 19672	1 protein	KMGRGGA	-	-	-	Gammaproteobacteria: other orders	R	7 residues	EF-P
WP_006926625.1	GCF_001886815.1_ASM188681v1	Caldithrix abyssi DSM 13497	1 protein	TPGKGQA	-	-	-	Gammaproteobacteria: other orders	K	7 residues	EF-P
WP_007472802.1	GCF_005843985.1_ASM584398v1	Caminibacter mediatlanticus TB-2	1 protein	KPGKGAA	-	-	-	Gammaproteobacteria: other orders	K	7 residues	EF-P
WP_123351779.1	GCF_005083985.2_ASM508398v2	Caminibacter pacificus	1 protein	KPGKGAA	-	-	-	Gammaproteobacteria: other orders	K	7 residues	EF-P
WP_039667340.1	GCF_013372105.1_ASM1337210v1	Campylobacter armoricus	1 protein	KPGKGPA	-	-	-	Gammaproteobacteria: other orders	K	7 residues	EF-P
WP_094325423.1	GCF_002238335.1_ASM223833v1	Campylobacter avium LMG 24591	1 protein	KPGKGPA	-	-	-	Gammaproteobacteria: other orders	K	7 residues	EF-P
WP_106871630.1	GCF_013201895.1_ASM1320189v1	Campylobacter blaseri	1 protein	KPGKGAA	-	-	-	Gammaproteobacteria: other orders	K	7 residues	EF-P
WP_172231922.1	GCF_013177655.1_ASM1317765v1	Campylobacter canadensis	1 protein	KPGKGPA	-	-	-	Gammaproteobacteria: other orders	K	7 residues	EF-P
WP_002776189.1	GCF_009730395.1_ASM973039v1	Campylobacter coli	1 protein	KPGKGPA	-	-	-	Gammaproteobacteria: other orders	K	7 residues	EF-P
WP_021090997.1	GCF_001298465.1_ASM129846v1	Campylobacter concisus	1 protein	KPGKGAA	-	-	-	Gammaproteobacteria: other orders	K	7 residues	EF-P
WP_025803139.1	GCF_013201645.1_ASM1320164v1	Campylobacter corcagiensis	1 protein	KPGKGPA	-	-	-	Gammaproteobacteria: other orders	K	7 residues	EF-P
WP_027305803.1	GCF_002104335.1_ASM210433v1	Campylobacter cuniculorum DSM 23162 = LMG 24588	1 protein	KPGKGPA	-	-	-	Gammaproteobacteria: other orders	K	7 residues	EF-P
WP_009650064.1	GCF_013372125.1_ASM1337212v1	Campylobacter curvus	1 protein	KPGKGAA	-	-	-	Gammaproteobacteria: other orders	K	7 residues	EF-P
WP_002850016.1	GCF_011600945.2_ASM1160094v2	Campylobacter fetus	1 protein	KPGKGAA	-	-	-	Gammaproteobacteria: other orders	K	7 residues	EF-P
WP_075495240.1	GCF_013201685.1_ASM1320168v1	Campylobacter geochelonis	1 protein	KPGKGAA	-	-	-	Gammaproteobacteria: other orders	K	7 residues	EF-P
WP_005871146.1	GCF_001190745.1_ASM119074v1	Campylobacter gracilis	1 protein	KPGKGPA	-	-	-	Gammaproteobacteria: other orders	K	7 residues	EF-P
WP_082200387.1	GCF_002080395.1_ASM208039v1	Campylobacter helveticus	1 protein	KPGKGPA	-	-	-	Gammaproteobacteria: other orders	K	7 residues	EF-P
WP_066777044.1	GCF_001687475.2_ASM168747v2	Campylobacter hepaticus	1 protein	KPGKGPA	-	-	-	Gammaproteobacteria: other orders	K	7 residues	EF-P
WP_011991592.1	GCF_000017585.1_ASM1758v1	Campylobacter hominis ATCC BAA-381	1 protein	KPGKGPA	-	-	-	Gammaproteobacteria: other orders	K	7 residues	EF-P
WP_034963843.1	GCF_013372165.1_ASM1337216v1	Campylobacter hyointestinalis subsp. lawsonii	1 protein	KPGKGAA	-	-	-	Gammaproteobacteria: other orders	K	7 residues	EF-P
WP_038454728.1	GCF_000736415.1_ASM73641v1	Campylobacter iguaniorum	1 protein	KPGKGAA	-	-	-	Gammaproteobacteria: other orders	K	7 residues	EF-P
WP_039650624.1	GCF_000816185.1_ASM81618v1	Campylobacter insulaenigrae NCTC 12927	1 protein	KPGKGPA	-	-	-	Gammaproteobacteria: other orders	K	7 residues	EF-P
YP_002343982.1	GCF_000009085.1_ASM908v1	Campylobacter jejuni subsp. jejuni NCTC 11168 = ATCC 700819	1 protein	KPGKGPA	-	-	-	Gammaproteobacteria: other orders	K	7 residues	EF-P
WP_086224751.1	GCF_002139935.1_ASM213993v1	Campylobacter lanienae NCTC 13004	1 protein	KPGKGAA	-	-	-	Gammaproteobacteria: other orders	K	7 residues	EF-P
WP_012661892.1	GCF_000019205.1_ASM1920v1	Campylobacter lari RM2100	1 protein	KPGKGPA	-	-	-	Gammaproteobacteria: other orders	K	7 residues	EF-P
WP_034969214.1	GCF_013372205.1_ASM1337220v1	Campylobacter mucosalis	1 protein	KPGKGAA	-	-	-	Gammaproteobacteria: other orders	K	7 residues	EF-P
WP_131162859.1	GCF_018968685.1_ASM1896868v1	Campylobacter novaezeelandiae	1 protein	KPGKGPA	-	-	-	Gammaproteobacteria: other orders	K	7 residues	EF-P
WP_039618934.1	GCF_013201605.1_ASM1320160v1	Campylobacter ornithocola	1 protein	KPGKGPA	-	-	-	Gammaproteobacteria: other orders	K	7 residues	EF-P
WP_012661892.1	GCF_014931075.1_ASM1493107v1	Campylobacter peloridis	1 protein	KPGKGPA	-	-	-	Gammaproteobacteria: other orders	K	7 residues	EF-P
WP_078387336.1	GCF_002021945.1_ASM202194v1	Campylobacter pinnipediorum subsp. pinnipediorum	1 protein	KPGKGAA	-	-	-	Gammaproteobacteria: other orders	K	7 residues	EF-P
WP_002948377.1	GCF_004803795.1_ASM480379v1	Campylobacter rectus	1 protein	KPGKGAA	-	-	-	Gammaproteobacteria: other orders	K	7 residues	EF-P
WP_002948377.1	GCF_004803815.1_ASM480381v1	Campylobacter showae	1 protein	KPGKGAA	-	-	-	Gammaproteobacteria: other orders	K	7 residues	EF-P
WP_033916492.1	GCF_002220755.1_ASM222075v1	Campylobacter sputorum bv. paraureolyticus LMG 11764	1 protein	KPGKGAA	-	-	-	Gammaproteobacteria: other orders	K	7 residues	EF-P
WP_039664377.1	GCF_000816305.1_ASM81630v1	Campylobacter subantarcticus LMG 24377	1 protein	KPGKGPA	-	-	-	Gammaproteobacteria: other orders	K	7 residues	EF-P
WP_004276920.1	GCF_916098265.1_Cu-17-M197059	Campylobacter upsaliensis	1 protein	KPGKGPA	-	-	-	Gammaproteobacteria: other orders	K	7 residues	EF-P
WP_018712798.1	GCF_013372225.1_ASM1337222v1	Campylobacter ureolyticus	1 protein	KPGKGPA	-	-	-	Gammaproteobacteria: other orders	K	7 residues	EF-P
WP_039665886.1	GCF_008245045.1_ASM824504v1	Campylobacter volucris	1 protein	KPGKGPA	-	-	-	Gammaproteobacteria: other orders	K	7 residues	EF-P
WP_099460807.1	GCF_014217995.1_ASM1421799v1	Campylobacter vulpis	1 protein	KPGKGPA	-	-	-	Gammaproteobacteria: other orders	K	7 residues	EF-P
WP_012472870.1	GCF_000020565.1_ASM2056v1	Candidatus Amoebophilus asiaticus 5a2	1 protein	KPGKGGA	-	-	-	Gammaproteobacteria: other orders	K	7 residues	EF-P
WP_252158340.1	GCF_910589745.1_ISOLATE_AHE01FL_GENOME	Candidatus Arcticimaribacter forsetii	1 protein	KPGKGPA	-	-	-	Gammaproteobacteria: other orders	K	7 residues	EF-P
WP_012953456.1	GCF_000025125.1_ASM2512v1	Candidatus Atelocyanobacterium thalassa isolate ALOHA	1 protein	KPGKGSA	-	-	-	Gammaproteobacteria: other orders	K	7 residues	EF-P
WP_176604827.1	GCF_902860225.1_Azoamicus_ciliaticola_assembly	Candidatus Azoamicus ciliaticola	1 protein	NPGKGQA	-	-	-	Gammaproteobacteria: other orders	K	7 residues	EF-P
WP_012573314.1	GCF_000010645.1_ASM1064v1	Candidatus Azobacteroides pseudotrichonymphae genomovar. CFP2	1 protein	KPGKGPA	-	-	-	Gammaproteobacteria: other orders	K	7 residues	EF-P
WP_023792687.1	GCF_000513475.1_Bbla	Candidatus Babela massiliensis	1 protein	KPGKGGA	-	-	-	Gammaproteobacteria: other orders	K	7 residues	EF-P
WP_282472227.1	GCF_029981845.1_ASM2998184v1	Candidatus Bandiella numerosa	1 protein	QPGKGGA	EpmA	-	-	Gammaproteobacteria: other orders	K	7 residues	EF-P
WP_038499253.1	GCF_000754265.1_ASM75426v1	Candidatus Baumannia cicadellinicola	1 protein	KPGKGQA	-	-	-	Gammaproteobacteria: other orders	K	7 residues	EF-P
WP_015344371.1	GCF_000331065.1_ASM33106v1	Candidatus Blochmannia chromaiodes str. 640	1 protein	KPGKGQA	-	-	-	Gammaproteobacteria: Enterobacterales	K	7 residues	EF-P
WP_250247049.1	GCF_023585725.1_ASM2358572v1	Candidatus Blochmannia herculeanus	1 protein	KPGKGQA	-	-	-	Gammaproteobacteria: Enterobacterales	K	7 residues	EF-P
WP_250223290.1	GCF_023585745.1_ASM2358574v1	Candidatus Blochmannia ocreatus	1 protein	KPGKGQA	-	-	-	Gammaproteobacteria: Enterobacterales	K	7 residues	EF-P
WP_011282624.1	GCF_000011745.1_ASM1174v1	Candidatus Blochmannia pennsylvanicus str. BPEN	1 protein	KPGKGQA	-	-	-	Gammaproteobacteria: Enterobacterales	K	7 residues	EF-P
WP_013516407.1	GCF_000185985.2_ASM18598v2	Candidatus Blochmannia vafer str. BVAF	1 protein	KPGKGLS	-	-	-	Gammaproteobacteria: Enterobacterales	K	7 residues	EF-P
WP_250236307.1	GCF_023586525.1_ASM2358652v1	Candidatus Blochmannia vicinus	1 protein	KPGKGQS	-	-	-	Gammaproteobacteria: Enterobacterales	K	7 residues	EF-P
WP_281861721.1	GCF_027925085.1_ASM2792508v1	Candidatus Borrelia fainii	1 protein	KMGRGGA	-	-	-	Gammaproteobacteria: other orders	R	7 residues	EF-P
WP_179975387.1	GCF_013416015.1_ASM1341601v1	Candidatus Campylobacter infans	1 protein	KPGKGPA	-	-	-	Gammaproteobacteria: other orders	K	7 residues	EF-P
WP_109997304.1	GCF_003176915.1_ASM317691v1	Candidatus Cardinium hertigii	1 protein	KPGKGAA	-	-	-	Gammaproteobacteria: other orders	K	7 residues	EF-P
WP_115586210.1	GCF_003366055.1_ASM336605v1	Candidatus Chromulinivorax destructor	1 protein	KPGKGGA	-	-	-	Gammaproteobacteria: other orders	K	7 residues	EF-P
WP_044278852.1	GCF_000146065.2_ASM14606v1	Candidatus Cloacimonas acidaminovorans str. Evry	1 protein	KPGKGPA	-	-	-	Gammaproteobacteria: other orders	K	7 residues	EF-P
WP_258568303.1	GCF_024172705.1_ASM2417270v1	Candidatus Comchoanobacter bicostacola	1 protein	KPGKGQA	EpmA	-	-	Gammaproteobacteria: other orders	K	7 residues	EF-P
WP_241420674.1	GCF_022558445.1_ASM2255844v1	Candidatus Contubernalis alkalaceticus	1 protein	KPGKGAA	-	-	YmfI	Gammaproteobacteria: other orders	K	7 residues	EF-P
WP_202034809.1	GCF_003932015.1_ASM393201v2	Candidatus Desulforudis audaxviator	1 protein	KPGKGSP	-	-	YmfI	Gammaproteobacteria: other orders	K	7 residues	EF-P
WP_096399361.1	GCF_002355955.1_ASM235595v1	Candidatus Desulfovibrio trichonymphae	1 protein	KPGKGGA	-	-	-	Thermodesulfobacteriota	K	7 residues	EF-P
WP_067565886.1	GCF_900039485.1_DEMHIR	Candidatus Doolittlea endobia	1 protein	KPGKGQA	-	-	-	Gammaproteobacteria: Enterobacterales	K	7 residues	EF-P
WP_015088637.1	GCF_000319385.1_ASM31938v1	Candidatus Endolissoclinum faulkneri L2	1 protein	KPGKGGA	-	-	-	Gammaproteobacteria: other orders	K	7 residues	EF-P
WP_015423200.1	GCF_000146025.2_ASM14602v1	Candidatus Endomicrobium trichonymphae	1 protein	KPGKGGA	-	-	-	Gammaproteobacteria: other orders	K	7 residues	EF-P
WP_157992665.1	GCF_900698925.1_ErCicurvipes_v1.0	Candidatus Erwinia haradaeae	1 protein	KPGKGQA	EpmA	-	-	Gammaproteobacteria: Enterobacterales	K	7 residues	EF-P
WP_108672967.1	GCF_003072485.1_ASM307248v1	Candidatus Fokinia solitaria	1 protein	QPGKGGA	-	-	-	Gammaproteobacteria: other orders	K	7 residues	EF-P
WP_099340073.1	GCF_002688585.1_ASM268858v1	Candidatus Fonsibacter ubiquis	1 protein	RGNLRS	-	-	-	Gammaproteobacteria: other orders	N	7 residues	EF-P
WP_148133195.1	GCF_002777255.1_ASM277725v1	Candidatus Formimonas warabiya	1 protein	KPGKGAA	-	-	YmfI	Gammaproteobacteria: other orders	K	7 residues	EF-P
WP_072550582.1	GCF_003122425.1_ASM312242v1	Candidatus Fukatsuia symbiotica	1 protein	KPGKGQA	EpmA	-	-	Gammaproteobacteria: Enterobacterales	K	7 residues	EF-P
WP_231159243.1	GCF_021065005.1_ASM2106500v1	Candidatus Gromoviella agglomerans	1 protein	KPGKGGA	-	-	-	Gammaproteobacteria: other orders	K	7 residues	EF-P
WP_067497982.1	GCF_900048035.1_GEFVIR	Candidatus Gullanella endobia	1 protein	KPGKGQA	EpmA	-	-	Gammaproteobacteria: Enterobacterales	K	7 residues	EF-P
WP_038462276.1	GCF_000582535.1_ASM58253v1	Candidatus Hepatoplasma crinochetorum Av	1 protein	KSGRGQA	-	-	-	Gammaproteobacteria: other orders	R	7 residues	EF-P
WP_067568138.1	GCF_900044015.1_HETPER1	Candidatus Hoaglandella endobia	1 protein	KPGKGHA	-	-	-	Gammaproteobacteria: Enterobacterales	K	7 residues	EF-P
WP_236865700.1	GCF_021654655.1_ASM2165465v1	Candidatus Hydrogenosomobacter endosymbioticus	1 protein	QPGKGGA	-	-	-	Gammaproteobacteria: other orders	K	7 residues	EF-P
WP_041068877.1	GCF_000828515.1_ASM82851v1	Candidatus Ishikawaella capsulata Mpkobe	1 protein	KPGKGQA	EpmA	-	-	Gammaproteobacteria: Enterobacterales	K	7 residues	EF-P
WP_224137638.1	GCF_020084865.1_ASM2008486v1	Candidatus Kaistella beijingensis	1 protein	KPGKGPA	-	-	-	Gammaproteobacteria: other orders	K	7 residues	EF-P
WP_015237885.1	GCF_000319245.1_ASM31924v1	Candidatus Kinetoplastibacterium blastocrithidii (ex Strigomonas culicis)	1 protein	KSGRNSA	-	EarP	-	Gammaproteobacteria: other orders	R	7 residues	EF-P
WP_015239007.1	GCF_000340825.1_ASM34082v1	Candidatus Kinetoplastibacterium crithidii TCC036E	1 protein	KSGRNSA	-	EarP	-	Gammaproteobacteria: other orders	R	7 residues	EF-P
WP_015396136.1	GCF_000340795.1_ASM34079v1	Candidatus Kinetoplastibacterium desouzaii TCC079E	1 protein	KSGRNSA	-	EarP	-	Gammaproteobacteria: other orders	R	7 residues	EF-P
WP_015389371.1	GCF_000340905.1_ASM34090v1	Candidatus Kinetoplastibacterium galatii TCC219	1 protein	KSGRNSA	-	EarP	-	Gammaproteobacteria: other orders	R	7 residues	EF-P
WP_015396874.1	GCF_000340865.1_ASM34086v1	Candidatus Kinetoplastibacterium oncopeltii TCC290E	1 protein	KSGRNSA	-	EarP	-	Gammaproteobacteria: other orders	R	7 residues	EF-P
WP_108673722.1	GCF_003072465.1_ASM307246v1	Candidatus Kinetoplastibacterium sorsogonicusi	1 protein	KSGRNSA	-	EarP	-	Gammaproteobacteria: other orders	R	7 residues	EF-P
WP_319806894.1	GCF_025736875.1_ASM2573687v1	Candidatus Kirkpatrickella diaphorinae	1 protein	TPGKGGA	EpmA	-	-	Gammaproteobacteria: other orders	K	7 residues	EF-P
WP_099326483.1	GCF_011066545.1_ASM1106654v1	Candidatus Kuenenia stuttgartiensis	1 protein	TPGNWRG	-	-	-	PVC group	N	7 residues	EF-P
WP_100114728.1	GCF_002776555.1_ASM277655v1	Candidatus Legionella polyplacis	1 protein	KPGKGQA	EpmA	-	-	Gammaproteobacteria: other orders	K	7 residues	EF-P
WP_047264543.1	GCF_001021085.1_ASM102108v1	Candidatus Liberibacter africanus PTSAPSY	1 protein	HPGKGTP	EpmA	-	-	Gammaproteobacteria: other orders	K	7 residues	EF-P
WP_007557397.1	GCF_000496595.1_ASM49659v1	Candidatus Liberibacter americanus str. Sao Paulo	1 protein	HPGKGTP	EpmA	-	-	Gammaproteobacteria: other orders	K	7 residues	EF-P
WP_015824970.1	GCF_002216815.1_ASM221681v1	Candidatus Liberibacter asiaticus	1 protein	HPGKGTP	EpmA	-	-	Gammaproteobacteria: other orders	K	7 residues	EF-P
WP_013462245.1	GCF_000183665.1_ASM18366v1	Candidatus Liberibacter solanacearum CLso-ZC1	1 protein	YPGKGTP	EpmA	-	-	Gammaproteobacteria: other orders	K	7 residues	EF-P
WP_009061321.1	GCF_949774925.1_MFUM-new	Candidatus Methylacidiphilum fumarolicum	1 protein	TPGNLRA	-	-	-	PVC group	N	7 residues	EF-P
WP_045750972.1	GCF_000953015.1_Candidatus_Methylopumilus_turicensis_MMS-10A-171	Candidatus Methylopumilus turicensis	1 protein	KSGRNSA	-	EarP	-	Gammaproteobacteria: other orders	R	7 residues	EF-P
WP_153247888.1	GCF_009498235.1_ASM949823v1	Candidatus Methylospira mobilis	1 protein	KPGKGQA	EpmA	-	-	Gammaproteobacteria: other orders	K	7 residues	EF-P
WP_013950665.1	GCF_000219355.1_ASM21935v1	Candidatus Midichloria mitochondrii IricVA	1 protein	QPGKGGA	-	-	-	Gammaproteobacteria: other orders	K	7 residues	EF-P
WP_067569029.1	GCF_900048045.1_MEPMAR	Candidatus Mikella endobia	1 protein	NPGKGQA	-	-	-	Gammaproteobacteria: Enterobacterales	K	7 residues	EF-P
WP_013975631.1	GCF_000364725.1_ASM36472v1	Candidatus Moranella endobia PCVAL	1 protein	KPGKGQA	-	-	-	Gammaproteobacteria: Enterobacterales	K	7 residues	EF-P
WP_219065881.1	GCF_023515995.1_ASM2351599v1	Candidatus Mycobacterium methanotrophicum	1 protein	KPGKGPA	-	-	-	Gammaproteobacteria: other orders	K	7 residues	EF-P
WP_014858811.1	GCF_000281235.1_ASM28123v1	Candidatus Mycoplasma haematolamae str. Purdue	1 protein	KTAMRGG	-	-	-	Gammaproteobacteria: other orders	M	7 residues	EF-P
WP_095688115.1	GCF_002288305.1_ASM228830v1	Candidatus Nanopelagicus abundans	1 protein	KPGKGGA	-	-	-	Gammaproteobacteria: other orders	K	7 residues	EF-P
WP_041888110.1	GCF_002288005.1_ASM228800v1	Candidatus Nanopelagicus hibericus	1 protein	KPGKGGA	-	-	-	Gammaproteobacteria: other orders	K	7 residues	EF-P
WP_095680639.1	GCF_002287885.2_ASM228788v2	Candidatus Nanopelagicus limnes	1 protein	KPGKGGA	-	-	-	Gammaproteobacteria: other orders	K	7 residues	EF-P
WP_138078408.1	GCF_005697565.1_ASM569756v1	Candidatus Nanosynbacter featherlites	1 protein	VMGRGGS	-	-	-	Gammaproteobacteria: other orders	R	7 residues	EF-P
WP_039326794.1	GCF_000803625.1_ASM80362v1	Candidatus Nanosynbacter lyticus	1 protein	VMGRGGS	-	-	-	Gammaproteobacteria: other orders	R	7 residues	EF-P
WP_197744149.1	GCF_902810445.1_RJ19	Candidatus Nitrosacidococcus tergens	1 protein	KPGKGQA	EpmA	-	-	Gammaproteobacteria: other orders	K	7 residues	EF-P
WP_096526534.1	GCF_002356115.1_ASM235611v1	Candidatus Nitrosoglobus terrae	1 protein	KPGKGQA	EpmA	-	-	Gammaproteobacteria: other orders	K	7 residues	EF-P
WP_062486577.1	GCF_001458695.1_NiCh1	Candidatus Nitrospira inopinata	1 protein	KPGKGGA	-	-	-	Gammaproteobacteria: other orders	K	7 residues	EF-P
WP_239797447.1	GCF_918378365.1_Ntg6680	Candidatus Nitrotoga arctica	1 protein	RSGRNGS	-	EarP	-	Gammaproteobacteria: other orders	R	7 residues	EF-P
WP_085783775.1	GCF_002117145.1_ASM211714v1	Candidatus Nucleicultrix amoebiphila FS5	1 protein	QPGKGGA	-	-	-	Gammaproteobacteria: other orders	K	7 residues	EF-P
WP_022564330.1	GCF_000971765.1_ASM97176v1	Candidatus Pantoea carbekii	1 protein	KPGKGQA	EpmA	-	-	Gammaproteobacteria: Enterobacterales	K	7 residues	EF-P
WP_038464245.1	GCF_000742835.1_ASM74283v1	Candidatus Paracaedibacter acanthamoebae	1 protein	QPGKGGA	-	-	-	Gammaproteobacteria: other orders	K	7 residues	EF-P
WP_168606664.1	GCF_012276695.1_ASM1227669v1	Candidatus Pelagibacter giovannonii	1 protein	KPGKGGA	-	-	-	Gammaproteobacteria: other orders	K	7 residues	EF-P
WP_283394038.1	GCF_014529625.1_ASM1452962v2	Candidatus Pelagisphaera phototrophica	1 protein	TPGKGQP	-	-	-	PVC group	K	7 residues	EF-P
WP_106874910.1	GCF_003015145.1_ASM301514v1	Candidatus Phycorickettsia trachydisci	1 protein	KPGKGPA	-	-	-	Gammaproteobacteria: other orders	K	7 residues	EF-P
WP_210954479.1	GCF_018024475.1_ASM1802447v1	Candidatus Phytoplasma luffae	1 protein	KPGKGAA	-	-	-	Gammaproteobacteria: other orders	K	7 residues	EF-P
WP_012504279.1	GCF_000026205.1_ASM2620v1	Candidatus Phytoplasma mali	1 protein	KPGKGAA	-	-	-	Gammaproteobacteria: other orders	K	7 residues	EF-P
WP_268850141.1	GCF_026821955.1_ASM2682195v1	Candidatus Phytoplasma rubi	1 protein	KPGKGAA	EpmA	-	-	Gammaproteobacteria: other orders	K	7 residues	EF-P
WP_121464152.1	GCF_003640545.1_ASM364054v1	Candidatus Phytoplasma ziziphi	1 protein	KPGKGAA	EpmA	-	-	Gammaproteobacteria: other orders	K	7 residues	EF-P
WP_095692504.1	GCF_002287965.1_ASM228796v1	Candidatus Planktophila dulcis	1 protein	KPGKGPA	-	-	-	Gammaproteobacteria: other orders	K	7 residues	EF-P
WP_095677374.1	GCF_002288325.1_ASM228832v1	Candidatus Planktophila lacus	1 protein	KPGKGPA	-	-	-	Gammaproteobacteria: other orders	K	7 residues	EF-P
WP_095697973.1	GCF_002288365.1_ASM228836v1	Candidatus Planktophila limnetica	1 protein	KPGKGPA	-	-	-	Gammaproteobacteria: other orders	K	7 residues	EF-P
WP_095673570.1	GCF_002288065.1_ASM228806v1	Candidatus Planktophila sulfonica	1 protein	KPGKGPA	-	-	-	Gammaproteobacteria: other orders	K	7 residues	EF-P
WP_029635414.1	GCF_002288185.1_ASM228818v1	Candidatus Planktophila vernalis	1 protein	KPGKGPA	-	-	-	Gammaproteobacteria: other orders	K	7 residues	EF-P
WP_095674833.1	GCF_002288145.1_ASM228814v1	Candidatus Planktophila versatilis	1 protein	KPGKGPA	-	-	-	Gammaproteobacteria: other orders	K	7 residues	EF-P
WP_020915460.1	GCF_000441555.1_ASM44155v1	Candidatus Profftella armatura	1 protein	GSSRNGF	-	-	-	Gammaproteobacteria: other orders	R	7 residues	EF-P
WP_226813505.1	GCF_020541265.1_ASM2054126v1	Candidatus Profftia lariciata	1 protein	KPGKGQS	EpmA	-	-	Gammaproteobacteria: Enterobacterales	K	7 residues	EF-P
WP_216782592.1	GCF_904848675.1_Pt_Alt_01	Candidatus Profftia tarda	1 protein	KPGKGQA	EpmA	-	-	Gammaproteobacteria: Enterobacterales	K	7 residues	EF-P
WP_095044193.1	GCF_900066015.1_Cfx-K	Candidatus Promineifilum breve	1 protein	KPGRGKA	-	-	-	Gammaproteobacteria: other orders	R	7 residues	EF-P
WP_129211343.1	GCF_004124255.1_ASM412425v1	Candidatus Pseudomonas adelgestsugas	1 protein	KSGRNSA	-	EarP	-	Gammaproteobacteria: other orders	R	7 residues	EF-P
WP_020023513.1	GCF_001281385.1_ASM128138v1	Candidatus Pseudothioglobus singularis PS1	1 protein	KPGKGQA	EpmA	-	-	Gammaproteobacteria: other orders	K	7 residues	EF-P
WP_013047154.1	GCF_000024465.1_ASM2446v1	Candidatus Puniceispirillum marinum IMCC1322	1 protein	KPGKGGA	-	-	-	Gammaproteobacteria: other orders	K	7 residues	EF-P
WP_115956211.1	GCF_003391335.1_ASM339133v1	Candidatus Purcelliella pentastirinorum	1 protein	KPGKGQT	-	-	-	Gammaproteobacteria: Enterobacterales	K	7 residues	EF-P
WP_070954564.1	GCF_001854225.1_ASM185422v1	Candidatus Rhodoluna planktonica	1 protein	KPGKGPA	-	-	-	Gammaproteobacteria: other orders	K	7 residues	EF-P
WP_126322996.1	GCF_003966755.1_ASM396675v1	Candidatus Rickettsiella viridis	1 protein	KPGKGQA	EpmA	-	-	Gammaproteobacteria: other orders	K	7 residues	EF-P
WP_013087848.1	GCF_000093065.1_ASM9306v1	Candidatus Riesia pediculicola USDA	1 protein	KPGKGKP	-	-	-	Gammaproteobacteria: Enterobacterales	K	7 residues	EF-P
WP_174606180.1	GCF_013342985.1_ASM1334298v1	Candidatus Ruthia endofausta	1 protein	KPGKGQV	EpmA	-	-	Gammaproteobacteria: other orders	K	7 residues	EF-P
WP_011737567.1	GCF_000015105.1_ASM1510v1	Candidatus Ruthia magnifica str. Cm (Calyptogena magnifica)	1 protein	KPGKGQT	EpmA	-	-	Gammaproteobacteria: other orders	K	7 residues	EF-P
WP_015641798.1	GCF_000392435.1_ASM39243v1	Candidatus Saccharimonas aalborgensis	1 protein	VMGRGGS	-	-	-	Gammaproteobacteria: other orders	R	7 residues	EF-P
WP_223139076.1	GCF_019923565.1_ASM1992356v1	Candidatus Schneideria nysicola	1 protein	KPGKGQA	-	-	-	Gammaproteobacteria: Enterobacterales	K	7 residues	EF-P
WP_025244368.1	GCF_000517405.1_ASM51740v1	Candidatus Sodalis pierantonius str. SOPE	1 protein	KPGKGQA	EpmA	-	-	Gammaproteobacteria: Enterobacterales	K	7 residues	EF-P
WP_226811112.1	GCF_020541225.1_ASM2054122v1	Candidatus Steffania adelgidicola	1 protein	KPGKGQA	EpmA	-	-	Gammaproteobacteria: other orders	K	7 residues	EF-P
WP_194368139.1	GCF_015265455.1_ASM1526545v1	Candidatus Sulfurimonas baltica	1 protein	KPGKGAA	-	-	-	Gammaproteobacteria: other orders	K	7 residues	EF-P
WP_194367707.1	GCF_015265475.1_ASM1526547v1	Candidatus Sulfurimonas marisnigri	1 protein	KPGKGAA	-	-	-	Gammaproteobacteria: other orders	K	7 residues	EF-P
WP_022773196.1	GCF_000477435.1_ASM47743v1	Candidatus Symbiobacter mobilis CR	1 protein	RGGRNSA	-	EarP	-	Gammaproteobacteria: other orders	R	7 residues	EF-P
WP_156202891.1	GCF_009734445.1_ASM973444v1	Candidatus Syntrophocurvum alkaliphilum	1 protein	KPGKGAA	-	-	YmfI	Gammaproteobacteria: other orders	K	7 residues	EF-P
WP_041063688.1	GCF_000828815.1_ASM82881v1	Candidatus Tachikawaea gelatinosa	1 protein	KPGKGQA	-	-	-	Gammaproteobacteria: Enterobacterales	K	7 residues	EF-P
WP_053951605.1	GCF_001293165.1_ASM129316v1	Candidatus Thioglobus autotrophicus	1 protein	KPGKGQA	EpmA	-	-	Gammaproteobacteria: other orders	K	7 residues	EF-P
WP_210226338.1	GCF_017901155.1_ASM1790115v1	Candidatus Thiothrix anitrata	1 protein	KPGKGQA	EpmA	-	-	Gammaproteobacteria: other orders	K	7 residues	EF-P
WP_316354094.1	GCF_963422225.1_piParNeph1.Trichorickettsia_mobilis_1.1	Candidatus Trichorickettsia mobilis	1 protein	KPGKGGA	-	-	-	Gammaproteobacteria: other orders	K	7 residues	EF-P
WP_151968289.1	GCF_009002475.1_ASM900247v1	Candidatus Uabimicrobium amorphum	1 protein	KPGKGPA	-	-	-	PVC group	K	7 residues	EF-P
WP_226806696.1	GCF_020541305.1_ASM2054130v1	Candidatus Vallotia cooleyia	1 protein	KSGRNAA	-	EarP	-	Gammaproteobacteria: other orders	R	7 residues	EF-P
WP_226809680.1	GCF_020541325.1_ASM2054132v1	Candidatus Vallotia lariciata	1 protein	KSGRNTA	-	EarP	-	Gammaproteobacteria: other orders	R	7 residues	EF-P
WP_216796600.1	GCF_910593725.1_Mv_alt_compl	Candidatus Vallotia tarda	1 protein	KSGRNSA	-	EarP	-	Gammaproteobacteria: other orders	R	7 residues	EF-P
WP_011929555.1	GCF_000010405.1_ASM1040v1	Candidatus Vesicomyosocius okutanii	1 protein	KPGKGQA	EpmA	-	-	Gammaproteobacteria: other orders	K	7 residues	EF-P
WP_066771611.1	GCF_001679665.1_ASM167966v1	Candidatus Viadribacter manganicus	1 protein	RPGKGTPT	EpmA	-	-	Gammaproteobacteria: other orders	K	7 residues	EF-P
WP_038436104.1	GCF_000709555.1_ASM70955v1	Candidatus Walczuchella monophlebidarum	1 protein	KPGKGPA	-	-	-	Gammaproteobacteria: other orders	K	7 residues	EF-P
WP_231176127.1	GCF_021057185.1_ASM2105718v1	CandidatusAbsconditicoccus praedator M39-6	1 protein	HTGRGSA	EpmA	-	-	Gammaproteobacteria: other orders	R	7 residues	EF-P
WP_122031711.1	GCF_900465355.1_Ran1-1	CandidatusBipolaricaulis anaerobius	1 protein	KLGRGGA	-	-	-	Gammaproteobacteria: other orders	R	7 residues	EF-P
WP_026307544.1	GCF_030520105.1_ASM3052010v1	CandidatusFervidibacter sacchari PD1	1 protein	KLGRGGA	-	-	-	Gammaproteobacteria: other orders	R	7 residues	EF-P
WP_260763713.1	GCF_025273655.1_ASM2527365v1	CandidatusMycosynbacter amalyticus JR1	1 protein	VMGRGGS	-	-	-	Gammaproteobacteria: other orders	R	7 residues	EF-P
WP_240524527.1	GCF_020149915.1_ASM2014991v1	CandidatusSulfidibacterium hydrothermale EPR1	1 protein	KPGKGPA	-	-	-	Gammaproteobacteria: other orders	K	7 residues	EF-P
WP_228767849.1	GCF_004102945.1_ASM410294v1	CandidatusVelamenicoccus archaeovorus LiM	1 protein	KPGKGSA	-	-	-	PVC group	K	7 residues	EF-P
WP_259311177.1	GCF_021172045.1_ASM2117204v1	Capillimicrobium parvum	1 protein	KPGKGGA	-	-	-	Gammaproteobacteria: other orders	K	7 residues	EF-P
WP_013997484.1	GCF_002302565.1_ASM230256v1	Capnocytophaga canimorsus	1 protein	KPGKGPA	-	-	-	Gammaproteobacteria: other orders	K	7 residues	EF-P
WP_041990295.1	GCF_002302475.1_ASM230247v1	Capnocytophaga cynodegmi	1 protein	KPGKGPA	-	-	-	Gammaproteobacteria: other orders	K	7 residues	EF-P
WP_009414345.1	GCF_002209445.1_ASM220944v1	Capnocytophaga endodontalis	1 protein	KPGKGPA	-	-	-	Gammaproteobacteria: other orders	K	7 residues	EF-P
WP_002665415.1	GCF_002302415.1_ASM230241v1	Capnocytophaga gingivalis	1 protein	KPGKGPA	-	-	-	Gammaproteobacteria: other orders	K	7 residues	EF-P
WP_066429041.1	GCF_900187255.1_51184_F02	Capnocytophaga haemolytica	1 protein	KPGKGPA	-	-	-	Gammaproteobacteria: other orders	K	7 residues	EF-P
WP_009391169.1	GCF_002302615.1_ASM230261v1	Capnocytophaga leadbetteri	1 protein	KPGKGPA	-	-	-	Gammaproteobacteria: other orders	K	7 residues	EF-P
WP_015782806.1	GCF_000023285.1_ASM2328v1	Capnocytophaga ochracea DSM 7271	1 protein	KPGKGPA	-	-	-	Gammaproteobacteria: other orders	K	7 residues	EF-P
WP_002681677.1	GCF_002302495.1_ASM230249v1	Capnocytophaga sputigena	1 protein	KPGKGPA	-	-	-	Gammaproteobacteria: other orders	K	7 residues	EF-P
WP_095894834.1	GCF_002302635.1_ASM230263v1	Capnocytophaga stomatis	1 protein	KPGKGPA	-	-	-	Gammaproteobacteria: other orders	K	7 residues	EF-P
WP_066643843.1	GCF_014303955.1_ASM1430395v1	Caproicibacter fermentans	1 protein	KPGKGAA	-	-	YmfI	Gammaproteobacteria: other orders	K	7 residues	EF-P
WP_212508127.1	GCF_014467055.1_ASM1446705v1	Caproicibacterium amylolyticum	1 protein	KPGKGAA	-	-	YmfI	Gammaproteobacteria: other orders	K	7 residues	EF-P
WP_086035556.1	GCF_013315815.1_ASM1331581v1	Caproicibacterium lactatifermentans	1 protein	KPGKGAA	-	-	YmfI	Gammaproteobacteria: other orders	K	7 residues	EF-P
WP_119320718.1	GCF_003574315.2_ASM357431v2	Capsulimonas corticalis	1 protein	KPGKGGA	-	-	-	Gammaproteobacteria: other orders	K	7 residues	EF-P
WP_011344766.1	GCF_000012865.1_ASM1286v1	Carboxydothermus hydrogenoformans Z-2901	1 protein	KPGKGSP	-	-	YmfI	Gammaproteobacteria: other orders	K	7 residues	EF-P
WP_014934571.1	GCF_000304455.1_CCh_cEper1	Cardinium endosymbiont cEper1 of Encarsia pergandiella	1 protein	KPGKGAA	-	-	-	Gammaproteobacteria: other orders	K	7 residues	EF-P
WP_250238047.1	GCF_936981045.1_CaOegib_v1.0	Cardinium endosymbiont of Oedothorax gibbosus	1 protein	KPGKGAA	-	-	-	Gammaproteobacteria: other orders	K	7 residues	EF-P
WP_114910021.1	GCF_003351905.1_ASM335190v1	Cardinium endosymbiont of Sogatella furcifera	1 protein	KPGKGAA	-	-	-	Gammaproteobacteria: other orders	K	7 residues	EF-P
WP_004140416.1	GCF_900637305.1_50618_F02	Cardiobacterium hominis	1 protein	KPGKGQA	EpmA	-	-	Gammaproteobacteria: other orders	K	7 residues	EF-P
WP_034568854.1	GCF_001703555.1_ASM170355v1	Carnobacterium divergens	1 protein	KPGKGAA	-	-	YmfI	Gammaproteobacteria: other orders	K	7 residues	EF-P
WP_023177166.1	GCF_000493735.1_ASM49373v1	Carnobacterium inhibens subsp. gilichinskyi	1 protein	KPGKGAA	-	-	YmfI	Gammaproteobacteria: other orders	K	7 residues	EF-P
WP_010054187.1	GCF_949790605.1_SF2022_genome	Carnobacterium maltaromaticum	1 protein	KPGKGAA	-	-	YmfI	Gammaproteobacteria: other orders	K	7 residues	EF-P
WP_156862938.1	GCF_009746125.1_ASM974612v1	Casimicrobium huifangae	1 protein	KSGRNAA	-	EarP	-	Gammaproteobacteria: other orders	R	7 residues	EF-P
WP_043683651.1	GCF_000612685.1_scf7180000000004	Castellaniella defragrans 65Phen	1 protein	KSGRNAA	-	EarP	-	Gammaproteobacteria: other orders	R	7 residues	EF-P
WP_302249245.1	GCF_030506285.1_ASM3050628v1	Catalinimonas niigatensis	1 protein	KPGKGGA	-	-	-	Gammaproteobacteria: other orders	K	7 residues	EF-P
WP_012786604.1	GCF_000024025.1_ASM2402v1	Catenulispora acidiphila DSM 44928	1 protein	KPGKGPA	-	-	-	Gammaproteobacteria: other orders	K	7 residues	EF-P
WP_101713453.1	GCF_003722335.1_ASM372233v1	Caulobacter flavus	1 protein	HPGKGTP	EpmA	-	-	Gammaproteobacteria: other orders	K	7 residues	EF-P
WP_062143921.1	GCF_001414055.1_ASM141405v1	Caulobacter henricii	1 protein	HPGKGTP	EpmA	-	-	Gammaproteobacteria: other orders	K	7 residues	EF-P
WP_099620699.1	GCF_002749615.1_ASM274961v1	Caulobacter mirabilis	1 protein	KPGKGGA	-	-	-	Gammaproteobacteria: other orders	K	7 residues	EF-P
WP_028038017.1	GCF_010977555.1_ASM1097755v1	Caulobacter rhizosphaerae	1 protein	HPGKGTP	EpmA	-	-	Gammaproteobacteria: other orders	K	7 residues	EF-P
WP_013081030.1	GCF_003015125.1_ASM301512v1	Caulobacter segnis	1 protein	HPGKGTP	EpmA	-	-	Gammaproteobacteria: other orders	K	7 residues	EF-P
YP_002516131.1	GCF_000022005.1_ASM2200v1	Caulobacter vibrioides NA1000	1 protein	HPGKGTP	EpmA	-	-	Gammaproteobacteria: other orders	K	7 residues	EF-P
WP_066706844.1	GCF_002407265.1_ASM240726v1	Celeribacter ethanolicus	1 protein	KPGKGGA	-	-	-	Gammaproteobacteria: other orders	K	7 residues	EF-P
WP_043868950.1	GCF_000819565.1_ASM81956v1	Celeribacter indicus	1 protein	KPGKGGA	-	-	-	Gammaproteobacteria: other orders	K	7 residues	EF-P
WP_062219543.1	GCF_001308265.1_ASM130826v1	Celeribacter marinus	1 protein	KPGKGGA	-	-	-	Gammaproteobacteria: other orders	K	7 residues	EF-P
WP_227569089.1	GCF_024508335.1_ASM2450833v1	Cellulomonas chengniuliangii	1 protein	KPGKGGA	-	-	-	Gammaproteobacteria: other orders	K	7 residues	EF-P
WP_191779423.1	GCF_018623035.1_ASM1862303v1	Cellulomonas dongxiuzhuiae	1 protein	KPGKGGA	-	-	-	Gammaproteobacteria: other orders	K	7 residues	EF-P
WP_208289890.1	GCF_018388465.1_ASM1838846v1	Cellulomonas fengjieae	1 protein	KPGKGGA	-	-	-	Gammaproteobacteria: other orders	K	7 residues	EF-P
WP_013771143.1	GCF_000212695.1_ASM21269v1	Cellulomonas fimi ATCC 484	1 protein	KPGKGGA	-	-	-	Gammaproteobacteria: other orders	K	7 residues	EF-P
WP_013117069.1	GCF_000092865.1_ASM9286v1	Cellulomonas flavigena DSM 20109	1 protein	KPGKGGA	-	-	-	Gammaproteobacteria: other orders	K	7 residues	EF-P
WP_013883817.1	GCF_000218545.1_ASM21854v1	Cellulomonas gilvus ATCC 13127	1 protein	KPGKGGA	-	-	-	Gammaproteobacteria: other orders	K	7 residues	EF-P
WP_046528368.1	GCF_020412445.1_ASM2041244v1	Cellulomonas iranensis	1 protein	KPGKGGA	-	-	-	Gammaproteobacteria: other orders	K	7 residues	EF-P
WP_236120613.1	GCF_021590045.1_ASM2159004v1	Cellulomonas palmilytica	1 protein	KPGKGGA	-	-	-	Gammaproteobacteria: other orders	K	7 residues	EF-P
WP_135973719.1	GCF_004798685.1_ASM479868v1	Cellulomonas shaoxiangyii	1 protein	KPGKGGA	-	-	-	Gammaproteobacteria: other orders	K	7 residues	EF-P
WP_169165408.1	GCF_012931845.1_ASM1293184v1	Cellulomonas taurus	1 protein	KPGKGGA	-	-	-	Gammaproteobacteria: other orders	K	7 residues	EF-P
WP_089798971.1	GCF_018388445.1_ASM1838844v1	Cellulomonas wangleii	1 protein	KPGKGGA	-	-	-	Gammaproteobacteria: other orders	K	7 residues	EF-P
WP_227562974.1	GCF_024508275.1_ASM2450827v1	Cellulomonas wangsupingiae	1 protein	KPGKGGA	EpmA	-	-	Gammaproteobacteria: other orders	K	7 residues	EF-P
WP_227578709.1	GCF_024508315.1_ASM2450831v1	Cellulomonas xiejunii	1 protein	KPGKGGA	-	-	-	Gammaproteobacteria: other orders	K	7 residues	EF-P
WP_013552855.1	GCF_000186265.1_ASM18626v1	Cellulophaga algicola DSM 14237	1 protein	KPGKGPA	-	-	-	Gammaproteobacteria: other orders	K	7 residues	EF-P
WP_024481236.1	GCF_000468615.2_ASM46861v2	Cellulophaga baltica 18	1 protein	KPGKGPA	-	-	-	Gammaproteobacteria: other orders	K	7 residues	EF-P
WP_013622526.1	GCF_000190595.1_ASM19059v1	Cellulophaga lytica DSM 7489	1 protein	KPGKGPA	-	-	-	Gammaproteobacteria: other orders	K	7 residues	EF-P
WP_077399686.1	GCF_027915275.1_ASM2791527v1	Cellulophaga omnivescoria	1 protein	KPGKGPA	-	-	-	Gammaproteobacteria: other orders	K	7 residues	EF-P
WP_013656755.1	GCF_000178835.2_ASM17883v2	Cellulosilyticum lentocellum DSM 5427	1 protein	KPGKGAA	-	-	YmfI	Gammaproteobacteria: other orders	K	7 residues	EF-P
WP_021482610.1	GCF_018128265.1_ASM1812826v1	Cellulosimicrobium cellulans	1 protein	KPGKGGA	-	-	-	Gammaproteobacteria: other orders	K	7 residues	EF-P
WP_168731803.1	GCF_009708005.2_ASM970800v2	Cellulosimicrobium protaetiae	1 protein	KPGKGGA	-	-	-	Gammaproteobacteria: other orders	K	7 residues	EF-P
WP_023051151.1	GCF_022430525.1_ASM2243052v1	Cetobacterium somerae	1 protein	KSGRNAA	-	EarP	-	Gammaproteobacteria: other orders	R	7 residues	EF-P
WP_142786057.1	GCF_006974145.1_ASM697414v1	Changchengzhania lutea	1 protein	KPGKGPA	-	-	-	Gammaproteobacteria: other orders	K	7 residues	EF-P
WP_182048972.1	GCF_014041995.1_ASM1404199v1	Changpingibacter yushuensis	1 protein	KPGKGPA	-	-	-	Gammaproteobacteria: other orders	K	7 residues	EF-P
WP_261404656.1	GCF_019797865.1_ASM1979786v1	Chenggangzhangella methanolivorans	1 protein	KPGKGGA	-	-	-	Gammaproteobacteria: other orders	K	7 residues	EF-P
WP_179358433.1	GCF_013403565.1_ASM1340356v1	Chitinibacter bivalviorum	1 protein	KSGRNSS	-	EarP	-	Gammaproteobacteria: other orders	R	7 residues	EF-P
WP_180308709.1	GCF_013423785.1_ASM1342378v1	Chitinibacter fontanus	1 protein	KSGRNAS	-	EarP	-	Gammaproteobacteria: other orders	R	7 residues	EF-P
WP_143856255.1	GCF_007431345.1_ASM743134v1	Chitinimonas arctica	1 protein	KSGRNAS	-	EarP	-	Gammaproteobacteria: other orders	R	7 residues	EF-P
WP_148715351.1	GCF_008033135.1_ASM803313v1	Chitinolyticbacter meiyuanensis	1 protein	KSGRNAA	-	EarP	-	Gammaproteobacteria: other orders	R	7 residues	EF-P
WP_162334117.1	GCF_010093065.1_ASM1009306v1	Chitinophaga agri	1 protein	KTARAAA	-	-	-	Gammaproteobacteria: other orders	R	7 residues	EF-P
WP_098193850.1	GCF_002557795.1_ASM255779v1	Chitinophaga caeni	1 protein	KTARAAA	-	-	-	Gammaproteobacteria: other orders	R	7 residues	EF-P
WP_264281744.1	GCF_022867795.2_ASM2286779v2	Chitinophaga horti	1 protein	KTARAAA	-	-	-	Gammaproteobacteria: other orders	R	7 residues	EF-P
WP_168806909.1	GCF_012516355.1_ASM1251635v1	Chitinophaga oryzae	1 protein	KTARAAA	-	-	-	Gammaproteobacteria: other orders	R	7 residues	EF-P
WP_095837967.1	GCF_020386615.1_ASM2038661v1	Chitinophaga pendula	1 protein	KTARAAA	-	-	-	Gammaproteobacteria: other orders	R	7 residues	EF-P
WP_012789330.1	GCF_000024005.1_ASM2400v1	Chitinophaga pinensis DSM 2588	1 protein	KTARAAA	-	-	-	Gammaproteobacteria: other orders	R	7 residues	EF-P
WP_072360666.1	GCF_034479145.1_ASM3447914v1	Chitinophaga sancti	1 protein	KTARAAA	-	-	-	Gammaproteobacteria: other orders	R	7 residues	EF-P
WP_069808510.1	GCF_001747405.1_ASM174740v1	Chlorobaculum limnaeum	1 protein	TPGNLRA	-	-	-	Gammaproteobacteria: other orders	N	7 residues	EF-P
WP_012503104.1	GCF_000020505.1_ASM2050v1	Chlorobaculum parvum NCIB 8327	1 protein	TPGNLRA	-	-	-	Gammaproteobacteria: other orders	N	7 residues	EF-P
WP_010931853.1	GCF_000006985.1_ASM698v1	Chlorobaculum tepidum TLS	1 protein	TPGNLRA	-	-	-	Gammaproteobacteria: other orders	N	7 residues	EF-P
WP_012465180.1	GCF_000020465.1_ASM2046v1	Chlorobium limicola DSM 245	1 protein	TPGNLRA	-	-	-	Gammaproteobacteria: other orders	N	7 residues	EF-P
WP_011744144.1	GCF_000015125.1_ASM1512v1	Chlorobium phaeobacteroides DSM 266	1 protein	TPGNLRA	-	-	-	Gammaproteobacteria: other orders	N	7 residues	EF-P
WP_012616332.1	GCF_000021945.1_ASM2194v1	Chloroflexus aggregans DSM 9485	1 protein	APGNWRA	-	-	-	Gammaproteobacteria: other orders	N	7 residues	EF-P
WP_012258741.1	GCF_000018865.1_ASM1886v1	Chloroflexus aurantiacus J-10-fl	1 protein	APGNWRA	-	-	-	Gammaproteobacteria: other orders	N	7 residues	EF-P
WP_012499258.1	GCF_000020525.1_ASM2052v1	Chloroherpeton thalassium ATCC 35110	1 protein	TPGNKRG	-	-	-	Gammaproteobacteria: other orders	N	7 residues	EF-P
WP_284683530.1	GCF_026250525.1_ASM2625052v1	Chondrinema litorale	1 protein	KPGKGPA	-	-	-	Gammaproteobacteria: other orders	K	7 residues	EF-P
WP_050435558.1	GCF_001189295.1_ASM118929v1	Chondromyces crocatus Cm c5	1 protein	KPGKGQA	EpmA	-	-	Gammaproteobacteria: other orders	K	7 residues	EF-P
WP_330654863.1	GCF_019355395.1_ASM1935539v1	Chordicoccus furentiruminis	1 protein	KPGKGAA	-	-	YmfI	Gammaproteobacteria: other orders	K	7 residues	EF-P
WP_066518755.1	GCF_003628755.1_ASM362875v1	Christensenella minuta	1 protein	KPGKGAA	-	-	YmfI	Gammaproteobacteria: other orders	K	7 residues	EF-P
WP_083645774.1	GCF_001951155.1_ASM195115v1	Christiangramia flava JLT2011	1 protein	KPGKGPA	-	-	-	Gammaproteobacteria: other orders	K	7 residues	EF-P
WP_011709651.1	GCF_000060345.1_ASM6034v1	Christiangramia forsetii KT0803	1 protein	KPGKGPA	-	-	-	Gammaproteobacteria: other orders	K	7 residues	EF-P
WP_107012960.1	GCF_003024155.1_ASM302415v1	Christiangramia fulva	1 protein	KPGKGPA	-	-	-	Gammaproteobacteria: other orders	K	7 residues	EF-P
WP_072552122.1	GCF_001889005.1_ASM188900v1	Christiangramia salexigens	1 protein	KPGKGPA	-	-	-	Gammaproteobacteria: other orders	K	7 residues	EF-P
WP_019103034.1	GCF_009936155.1_ASM993615v1	Chromobacterium haemolyticum	1 protein	KSGRNAS	-	EarP	-	Gammaproteobacteria: other orders	R	7 residues	EF-P
WP_149294864.1	GCF_008275125.1_ASM827512v1	Chromobacterium paludis	1 protein	KSGRNAS	-	EarP	-	Gammaproteobacteria: other orders	R	7 residues	EF-P
WP_114062066.1	GCF_003325475.1_ASM332547v1	Chromobacterium phragmitis	1 protein	KSGRNAS	-	EarP	-	Gammaproteobacteria: other orders	R	7 residues	EF-P
WP_048412240.1	GCF_020544465.1_ASM2054446v1	Chromobacterium rhizoryzae	1 protein	KSGRNAS	-	EarP	-	Gammaproteobacteria: other orders	R	7 residues	EF-P
WP_031296347.1	GCF_001855275.1_ASM185527v1	Chromobacterium vaccinii	1 protein	KSGRNAS	-	EarP	-	Gammaproteobacteria: other orders	R	7 residues	EF-P
WP_011134931.1	GCF_016890085.1_ASM1689008v1	Chromobacterium violaceum	1 protein	KSGRNAS	-	EarP	-	Gammaproteobacteria: other orders	R	7 residues	EF-P
WP_011507824.1	GCF_000055785.1_ASM5578v1	Chromohalobacter salexigens DSM 3043	1 protein	KPGKGQA	EpmA	-	-	Gammaproteobacteria: other orders	K	7 residues	EF-P
WP_015155916.1	GCF_000317125.1_ASM31712v1	Chroococcidiopsis thermalis PCC 7203	1 protein	KPGKGSA	-	-	-	Gammaproteobacteria: other orders	K	7 residues	EF-P
WP_065398948.1	GCF_020872015.1_ASM2087201v1	Chryseobacterium arthrosphaerae	1 protein	KPGKGPA	-	-	-	Gammaproteobacteria: other orders	K	7 residues	EF-P
WP_066678330.1	GCF_003815995.1_ASM381599v1	Chryseobacterium balustinum	1 protein	KPGKGPA	-	-	-	Gammaproteobacteria: other orders	K	7 residues	EF-P
WP_065398948.1	GCF_003815975.1_ASM381597v1	Chryseobacterium bernardetii	1 protein	KPGKGPA	-	-	-	Gammaproteobacteria: other orders	K	7 residues	EF-P
WP_100076872.1	GCF_002770595.1_ASM277059v1	Chryseobacterium camelliae	1 protein	KPGKGPA	-	-	-	Gammaproteobacteria: other orders	K	7 residues	EF-P
WP_045500255.1	GCF_021278965.1_ASM2127896v1	Chryseobacterium capnotolerans	1 protein	KPGKGPA	-	-	-	Gammaproteobacteria: other orders	K	7 residues	EF-P
WP_073336557.1	GCF_003815695.1_ASM381569v1	Chryseobacterium carnipullorum	1 protein	KPGKGPA	-	-	-	Gammaproteobacteria: other orders	K	7 residues	EF-P
WP_218248660.1	GCF_020985365.1_ASM2098536v1	Chryseobacterium faecale	1 protein	KPGKGPA	-	-	-	Gammaproteobacteria: other orders	K	7 residues	EF-P
WP_050019977.1	GCF_012273615.1_ASM1227361v1	Chryseobacterium gallinarum	1 protein	KPGKGPA	-	-	-	Gammaproteobacteria: other orders	K	7 residues	EF-P
WP_076395590.1	GCF_027920505.1_ASM2792050v1	Chryseobacterium gambrini	1 protein	KPGKGPA	-	-	-	Gammaproteobacteria: other orders	K	7 residues	EF-P
WP_066755657.1	GCF_001648155.1_ASM164815v1	Chryseobacterium glaciei	1 protein	KPGKGPA	EpmA	-	-	Gammaproteobacteria: other orders	K	7 residues	EF-P
WP_066678330.1	GCF_003815915.1_ASM381591v1	Chryseobacterium indoltheticum	1 protein	KPGKGPA	-	-	-	Gammaproteobacteria: other orders	K	7 residues	EF-P
WP_076352561.1	GCF_003815775.1_ASM381577v1	Chryseobacterium joostei	1 protein	KPGKGPA	-	-	-	Gammaproteobacteria: other orders	K	7 residues	EF-P
WP_103293839.1	GCF_003815875.1_ASM381587v1	Chryseobacterium lactis	1 protein	KPGKGPA	-	-	-	Gammaproteobacteria: other orders	K	7 residues	EF-P
WP_045500255.1	GCF_900637665.1_52437_G01	Chryseobacterium nakagawai	1 protein	KPGKGPA	-	-	-	Gammaproteobacteria: other orders	K	7 residues	EF-P
WP_027379799.1	GCF_023195755.1_ASM2319575v1	Chryseobacterium nepalense	1 protein	KPGKGPA	EpmA	-	-	Gammaproteobacteria: other orders	K	7 residues	EF-P
WP_143883968.1	GCF_022811665.1_ASM2281166v1	Chryseobacterium oryzae	1 protein	KPGKGPA	-	-	-	Gammaproteobacteria: other orders	K	7 residues	EF-P
WP_214832637.1	GCF_025403485.1_ASM2540348v1	Chryseobacterium paludis	1 protein	KPGKGPA	-	-	-	Gammaproteobacteria: other orders	K	7 residues	EF-P
WP_034682633.1	GCF_002285635.2_ASM228563v2	Chryseobacterium piperi	1 protein	KPGKGPA	-	-	-	Gammaproteobacteria: other orders	K	7 residues	EF-P
WP_133438832.1	GCF_004359195.1_ASM435919v1	Chryseobacterium salivictor	1 protein	KPGKGPA	-	-	-	Gammaproteobacteria: other orders	K	7 residues	EF-P
WP_029294778.1	GCF_003815615.1_ASM381561v1	Chryseobacterium shandongense	1 protein	KPGKGPA	EpmA	-	-	Gammaproteobacteria: other orders	K	7 residues	EF-P
WP_243548458.1	GCF_022811685.1_ASM2281168v1	Chryseobacterium suipulveris	1 protein	KPGKGPA	-	-	-	Gammaproteobacteria: other orders	K	7 residues	EF-P
WP_089743101.1	GCF_900683625.1_56279_G01	Chryseobacterium taihuense	1 protein	KPGKGPA	EpmA	-	-	Gammaproteobacteria: other orders	K	7 residues	EF-P
WP_124806905.1	GCF_003860545.1_ASM386054v1	Chryseobacterium taklimakanense	1 protein	KPGKGPA	-	-	-	Gammaproteobacteria: other orders	K	7 residues	EF-P
WP_119755568.1	GCF_003589925.1_ASM358992v1	Chryseolinea soli	1 protein	TPGNLRA	-	-	-	Gammaproteobacteria: other orders	N	7 residues	EF-P
WP_182306234.1	GCF_014126615.1_ASM1412661v1	Ciceribacter thiooxidans	1 protein	HPGKGTP	EpmA	-	-	Gammaproteobacteria: other orders	K	7 residues	EF-P
WP_012038481.1	GCF_021952865.1_ASM2195286v1	Clavibacter californiensis	1 protein	KPGKGGA	-	-	-	Gammaproteobacteria: other orders	K	7 residues	EF-P
WP_043669693.1	GCF_011801245.1_ASM1180124v1	Clavibacter capsici	1 protein	KPGKGGA	-	-	-	Gammaproteobacteria: other orders	K	7 residues	EF-P
WP_012038481.1	GCF_009739655.1_ASM973965v1	Clavibacter michiganensis subsp. michiganensis	1 protein	KPGKGGA	-	-	-	Gammaproteobacteria: other orders	K	7 residues	EF-P
WP_012038481.1	GCF_023279165.1_ASM2327916v1	Clavibacter nebraskensis	1 protein	KPGKGGA	-	-	-	Gammaproteobacteria: other orders	K	7 residues	EF-P
WP_012038481.1	GCF_021922925.1_ASM2192292v1	Clavibacter phaseoli	1 protein	KPGKGGA	-	-	-	Gammaproteobacteria: other orders	K	7 residues	EF-P
WP_012038481.1	GCF_000069225.1_ASM6922v1	Clavibacter sepedonicus	1 protein	KPGKGGA	-	-	-	Gammaproteobacteria: other orders	K	7 residues	EF-P
WP_063071749.1	GCF_014775655.1_ASM1477565v1	Clavibacter zhangzhiyongii	1 protein	KPGKGGA	-	-	-	Gammaproteobacteria: other orders	K	7 residues	EF-P
WP_066745371.1	GCF_001701045.1_ASM170104v1	Cloacibacillus porcorum	1 protein	KMGRGGA	-	-	-	Gammaproteobacteria: other orders	R	7 residues	EF-P
WP_213195625.1	GCF_907163105.1_CB-03_assembly	Cloacibacterium caeni	1 protein	KPGKGPA	-	-	-	Gammaproteobacteria: other orders	K	7 residues	EF-P
WP_069798084.1	GCF_003860565.1_ASM386056v1	Cloacibacterium normanense	1 protein	KPGKGPA	-	-	-	Gammaproteobacteria: other orders	K	7 residues	EF-P
WP_009889023.1	GCF_018885085.1_ASM1888508v1	Clostridioides difficile	1 protein	KPGKGAA	-	-	YmfI	Gammaproteobacteria: other orders	K	7 residues	EF-P
WP_044823986.1	GCF_001042715.1_ASM104271v1	Clostridium aceticum	1 protein	KPGKGAA	-	-	YmfI	Gammaproteobacteria: other orders	K	7 residues	EF-P
WP_010965394.1	GCF_000218855.1_ASM21885v1	Clostridium acetobutylicum DSM 1731	1 protein	KPGKGAA	-	-	YmfI	Gammaproteobacteria: other orders	K	7 residues	EF-P
WP_039632650.1	GCF_002074155.1_ASM207415v1	Clostridium argentinense	1 protein	KPGKGAA	-	-	YmfI	Gammaproteobacteria: other orders	K	7 residues	EF-P
WP_029170128.1	GCF_001484725.1_ASM148472v1	Clostridium autoethanogenum DSM 10061	1 protein	KPGKGAA	EpmA	-	YmfI	Gammaproteobacteria: other orders	K	7 residues	EF-P
WP_039315840.1	GCF_001991075.2_ASM199107v2	Clostridium baratii	1 protein	KPGKGAA	-	-	YmfI	Gammaproteobacteria: other orders	K	7 residues	EF-P
WP_077868085.1	GCF_018223745.1_ASM1822374v1	Clostridium beijerinckii	1 protein	KSGKGAA	-	-	YmfI	Gammaproteobacteria: other orders	K	7 residues	EF-P
WP_044038046.1	GCF_000577895.1_M2_40	Clostridium bornimense	1 protein	KPGKGAA	EpmA	-	YmfI	Gammaproteobacteria: other orders	K	7 residues	EF-P
WP_003358905.1	GCF_000063585.1_ASM6358v1	Clostridium botulinum A str. ATCC 3502	1 protein	KPGKGAA	-	-	YmfI	Gammaproteobacteria: other orders	K	7 residues	EF-P
WP_002580564.1	GCF_001886875.1_ASM188687v1	Clostridium butyricum	1 protein	KPGKGAA	-	-	YmfI	Gammaproteobacteria: other orders	K	7 residues	EF-P
WP_027638356.1	GCF_020911725.1_ASM2091172v1	Clostridium cadaveris	1 protein	KPGKGAA	-	-	YmfI	Gammaproteobacteria: other orders	K	7 residues	EF-P
WP_007060031.1	GCF_001038625.1_ASM103862v1	Clostridium carboxidivorans P7	1 protein	KPGKGAA	-	-	YmfI	Gammaproteobacteria: other orders	K	7 residues	EF-P
WP_010077117.1	GCF_000145275.1_ASM14527v1	Clostridium cellulovorans 743B	1 protein	KPGKGAA	EpmA	-	YmfI	Gammaproteobacteria: other orders	K	7 residues	EF-P
WP_021875815.1	GCF_002327205.1_ASM232720v1	Clostridium chauvoei	1 protein	KPGKGAA	-	-	YmfI	Gammaproteobacteria: other orders	K	7 residues	EF-P
WP_089864962.1	GCF_900187165.1_52121_G02	Clostridium cochlearium	1 protein	KPGKGAA	-	-	YmfI	Gammaproteobacteria: other orders	K	7 residues	EF-P
WP_023974718.1	GCF_008705175.1_ASM870517v1	Clostridium diolis	1 protein	KPGKGAA	-	-	YmfI	Gammaproteobacteria: other orders	K	7 residues	EF-P
WP_029160994.1	GCF_003096175.1_ASM309617v1	Clostridium drakei	1 protein	KPGKGAA	-	-	YmfI	Gammaproteobacteria: other orders	K	7 residues	EF-P
WP_071613316.1	GCF_030585465.1_ASM3058546v1	Clostridium estertheticum	1 protein	KPGKGAA	EpmA	-	YmfI	Gammaproteobacteria: other orders	K	7 residues	EF-P
WP_077833682.1	GCF_002006355.2_ASM200635v2	Clostridium felsineum DSM 794	1 protein	KPGKGAA	-	-	YmfI	Gammaproteobacteria: other orders	K	7 residues	EF-P
WP_119972610.1	GCF_003600355.1_ASM360035v1	Clostridium fermenticellae	1 protein	KPGKGAA	-	-	YmfI	Gammaproteobacteria: other orders	K	7 residues	EF-P
WP_070969765.1	GCF_002080475.1_ASM208047v1	Clostridium formicaceticum	1 protein	KPGKGAA	-	-	YmfI	Gammaproteobacteria: other orders	K	7 residues	EF-P
WP_089965686.1	GCF_017348895.1_ASM1734889v1	Clostridium gasigenes	1 protein	KPGKGAA	-	-	YmfI	Gammaproteobacteria: other orders	K	7 residues	EF-P
WP_224033289.1	GCF_019977655.1_ASM1997765v1	Clostridium gelidum	1 protein	KPGKGAA	EpmA	-	YmfI	Gammaproteobacteria: other orders	K	7 residues	EF-P
WP_119864811.1	GCF_002285495.1_ASM228549v1	Clostridium isatidis	1 protein	KPGKGAA	-	-	YmfI	Gammaproteobacteria: other orders	K	7 residues	EF-P
WP_012101597.1	GCF_000010265.1_ASM1026v1	Clostridium kluyveri NBRC 12016	1 protein	KPGKGAA	EpmA	-	YmfI	Gammaproteobacteria: other orders	K	7 residues	EF-P
WP_029170128.1	GCF_000143685.1_ASM14368v1	Clostridium ljungdahlii DSM 13528	1 protein	KPGKGAA	EpmA	-	YmfI	Gammaproteobacteria: other orders	K	7 residues	EF-P
WP_128212846.1	GCF_004015185.1_ASM401518v1	Clostridium manihotivorum	1 protein	KPGKGAA	-	-	YmfI	Gammaproteobacteria: other orders	K	7 residues	EF-P
WP_003376517.1	GCF_003614235.1_ASM361423v1	Clostridium novyi	1 protein	KPGKGAA	-	-	YmfI	Gammaproteobacteria: other orders	K	7 residues	EF-P
WP_003444176.1	GCF_001856695.1_ASM185669v1	Clostridium pasteurianum	1 protein	KPGKGAA	-	-	YmfI	Gammaproteobacteria: other orders	K	7 residues	EF-P
WP_003451649.1	GCF_020138775.1_ASM2013877v1	Clostridium perfringens	1 protein	KPGKGAA	-	-	YmfI	Gammaproteobacteria: other orders	K	7 residues	EF-P
WP_022746819.1	GCF_000473995.1_ASM47399v1	Clostridium saccharobutylicum DSM 13864	1 protein	KPGKGAA	-	-	YmfI	Gammaproteobacteria: other orders	K	7 residues	EF-P
WP_015392816.1	GCF_000340885.1_ASM34088v1	Clostridium saccharoperbutylacetonicum N1-4(HMT)	1 protein	KPGKGAA	-	-	YmfI	Gammaproteobacteria: other orders	K	7 residues	EF-P
WP_029160994.1	GCF_000968375.1_ASM96837v1	Clostridium scatologenes	1 protein	KPGKGAA	-	-	YmfI	Gammaproteobacteria: other orders	K	7 residues	EF-P
WP_021875815.1	GCF_003606265.1_ASM360626v1	Clostridium septicum	1 protein	KPGKGAA	-	-	YmfI	Gammaproteobacteria: other orders	K	7 residues	EF-P
WP_069680059.1	GCF_001735765.2_ASM173576v2	Clostridium taeniosporum	1 protein	KPGKGAA	-	-	YmfI	Gammaproteobacteria: other orders	K	7 residues	EF-P
WP_124997840.1	GCF_026650945.1_ASM2665094v1	Clostridium tagluense	1 protein	KPGKGAA	-	-	YmfI	Gammaproteobacteria: other orders	K	7 residues	EF-P
WP_011099796.1	GCF_000007625.1_ASM762v1	Clostridium tetani E88	1 protein	KPGKGAA	-	-	YmfI	Gammaproteobacteria: other orders	K	7 residues	EF-P
WP_139904266.1	GCF_006351925.1_ASM635192v1	Clostridium thermarum	1 protein	KPGKGAA	-	-	YmfI	Gammaproteobacteria: other orders	K	7 residues	EF-P
WP_017750770.1	GCF_001642655.1_ASM164265v1	Clostridium tyrobutyricum	1 protein	KPGKGAA	EpmA	-	YmfI	Gammaproteobacteria: other orders	K	7 residues	EF-P
WP_085019547.1	GCF_002096055.1_ASM209605v1	Cnuibacter physcomitrellae	1 protein	KPGKGGA	-	-	-	Gammaproteobacteria: other orders	K	7 residues	EF-P
WP_130608183.1	GCF_004295585.1_ASM429558v1	Cohnella abietis	1 protein	KPGKGAA	-	-	YmfI	Gammaproteobacteria: other orders	K	7 residues	EF-P
WP_123040923.1	GCF_003713065.1_ASM371306v1	Cohnella candidum	1 protein	KPGKGAA	-	-	YmfI	Gammaproteobacteria: other orders	K	7 residues	EF-P
WP_182300472.1	GCF_014107495.1_ASM1410749v1	Cohnella cholangitidis	1 protein	KPGKGAA	-	-	YmfI	Gammaproteobacteria: other orders	K	7 residues	EF-P
WP_169278582.1	GCF_012849095.1_ASM1284909v1	Cohnella herbarum	1 protein	KPGKGAA	-	-	YmfI	Gammaproteobacteria: other orders	K	7 residues	EF-P
WP_061532957.1	GCF_001584205.1_ASM158420v1	Collimonas arenae	1 protein	GSSRTGF	-	EarP	-	Gammaproteobacteria: other orders	R	7 residues	EF-P
WP_061540768.1	GCF_001584145.1_ASM158414v1	Collimonas fungivorans	1 protein	GSSRTGF	-	EarP	-	Gammaproteobacteria: other orders	R	7 residues	EF-P
WP_061939317.1	GCF_001584225.1_ASM158422v1	Collimonas pratensis	1 protein	GSSRTGF	-	EarP	-	Gammaproteobacteria: other orders	R	7 residues	EF-P
WP_006233983.1	GCF_002736145.1_ASM273614v1	Collinsella aerofaciens	1 protein	KPGKGGA	-	-	-	Gammaproteobacteria: other orders	K	7 residues	EF-P
WP_006721427.1	GCF_020735465.1_ASM2073546v1	Collinsella stercoris DSM 13279	1 protein	KPGKGGA	-	-	-	Gammaproteobacteria: other orders	K	7 residues	EF-P
WP_175504289.1	GCF_013363755.1_ASM1336375v1	Comamonas antarctica	1 protein	RGGRGAA	-	EarP	-	Gammaproteobacteria: other orders	R	7 residues	EF-P
WP_042412962.1	GCF_018064205.1_ASM1806420v1	Comamonas aquatica	1 protein	RGGRGAA	-	EarP	-	Gammaproteobacteria: other orders	R	7 residues	EF-P
WP_146913380.1	GCF_007954405.1_ASM795440v1	Comamonas flocculans	1 protein	RGGRGAS	-	EarP	-	Gammaproteobacteria: other orders	R	7 residues	EF-P
WP_218243199.1	GCF_019186805.1_ASM1918680v1	Comamonas fluminis	1 protein	RGGRGAA	-	EarP	-	Gammaproteobacteria: other orders	R	7 residues	EF-P
WP_054065529.1	GCF_002056725.1_ASM205672v1	Comamonas kerstersii	1 protein	RGGRGAA	-	EarP	-	Gammaproteobacteria: other orders	R	7 residues	EF-P
WP_184711640.1	GCF_020080045.1_ASM2008004v1	Comamonas odontotermitis	1 protein	RGGRGAA	-	EarP	-	Gammaproteobacteria: other orders	R	7 residues	EF-P
WP_087279640.1	GCF_002158865.1_ASM215886v1	Comamonas serinivorans	1 protein	RGGRGAA	-	EarP	-	Gammaproteobacteria: other orders	R	7 residues	EF-P
WP_066533580.1	GCF_006740045.1_ASM674004v1	Comamonas terrigena NBRC 13299	1 protein	RGGRGAA	-	EarP	-	Gammaproteobacteria: other orders	R	7 residues	EF-P
WP_003056627.1	GCF_020886175.1_ASM2088617v1	Comamonas thiooxydans	1 protein	RGGRGAA	-	EarP	-	Gammaproteobacteria: other orders	R	7 residues	EF-P
WP_110438815.1	GCF_003691365.1_ASM369136v1	Commensalibacter melissae	1 protein	TPGKGGA	EpmA	-	-	Gammaproteobacteria: other orders	K	7 residues	EF-P
WP_057740084.1	GCF_002849895.1_ASM284989v1	Companilactobacillus alimentarius DSM 20249	1 protein	KPGKGSA	-	-	YmfI	Gammaproteobacteria: other orders	K	7 residues	EF-P
WP_076616078.1	GCF_001971585.1_ASM197158v1	Companilactobacillus allii	1 protein	KPGKGSA	-	-	YmfI	Gammaproteobacteria: other orders	K	7 residues	EF-P
WP_075887570.1	GCF_001951175.1_ASM195117v1	Companilactobacillus crustorum	1 protein	KPGKGGA	-	-	YmfI	Gammaproteobacteria: other orders	K	7 residues	EF-P
WP_010019406.1	GCF_002706745.1_ASM270674v1	Companilactobacillus farciminis KCTC 3681 = DSM 20184	1 protein	KPGKGSA	-	-	YmfI	Gammaproteobacteria: other orders	K	7 residues	EF-P
WP_057815143.1	GCF_006007945.1_ASM600794v1	Companilactobacillus futsaii	1 protein	KPGKGSA	-	-	YmfI	Gammaproteobacteria: other orders	K	7 residues	EF-P
WP_048703441.1	GCF_001050475.1_ASM105047v1	Companilactobacillus ginsenosidimutans	1 protein	KPGKGSA	-	-	YmfI	Gammaproteobacteria: other orders	K	7 residues	EF-P
WP_041499602.1	GCF_000831645.3_ASM83164v3	Companilactobacillus heilongjiangensis	1 protein	KPGKGSA	-	-	YmfI	Gammaproteobacteria: other orders	K	7 residues	EF-P
WP_057815143.1	GCF_014058425.1_ASM1405842v1	Companilactobacillus pabuli	1 protein	KPGKGSA	-	-	YmfI	Gammaproteobacteria: other orders	K	7 residues	EF-P
WP_120142777.1	GCF_003606365.2_ASM360636v2	Companilactobacillus zhachilii	1 protein	KPGKGSA	-	-	YmfI	Gammaproteobacteria: other orders	K	7 residues	EF-P
WP_027009733.1	GCF_014054725.1_ASM1405472v1	Conchiformibius steedae	1 protein	KGGRSSA	-	EarP	-	Gammaproteobacteria: other orders	R	7 residues	EF-P
WP_012934542.1	GCF_000025265.1_ASM2526v1	Conexibacter woesei DSM 14684	1 protein	KPGKGPA	-	-	-	Gammaproteobacteria: other orders	K	7 residues	EF-P
WP_186988541.1	GCF_014295415.1_ASM1429541v1	Constantimarinum furrinae	1 protein	KPGKGPA	-	-	-	Gammaproteobacteria: other orders	K	7 residues	EF-P
WP_044224863.1	GCF_015097275.1_ASM1509727v1	Coprobacter secundus subsp. similis	1 protein	KPGKGNT	-	-	-	Gammaproteobacteria: other orders	K	7 residues	EF-P
WP_022220387.1	GCF_016904155.1_ASM1690415v1	Coprococcus comes	1 protein	KPGKGAA	-	-	YmfI	Gammaproteobacteria: other orders	K	7 residues	EF-P
WP_044997730.1	GCF_020735705.1_ASM2073570v1	Coprococcus eutactus ATCC 27759	1 protein	KPGKGAA	-	-	YmfI	Gammaproteobacteria: other orders	K	7 residues	EF-P
WP_012544516.1	GCF_000020945.1_ASM2094v1	Coprothermobacter proteolyticus DSM 5265	1 protein	KPGKGSA	-	-	-	Gammaproteobacteria: other orders	K	7 residues	EF-P
WP_013044336.1	GCF_000025905.1_ASM2590v1	Coraliomargarita akajimensis DSM 45221	1 protein	QGRQAG	-	-	-	PVC group	R	7 residues	EF-P
WP_014399057.1	GCF_000255295.1_ASM25529v1	Corallococcus coralloides DSM 2259	1 protein	KPGKGSS	-	-	-	Gammaproteobacteria: other orders	K	7 residues	EF-P
WP_013942210.1	GCF_002305895.1_ASM230589v1	Corallococcus macrosporus DSM 14697	1 protein	KPGKGSA	EpmA	-	-	Gammaproteobacteria: other orders	K	7 residues	EF-P
WP_013708846.1	GCF_000195315.1_ASM19531v1	Coriobacterium glomerans PW2	1 protein	KPGKGGA	-	-	-	Gammaproteobacteria: other orders	K	7 residues	EF-P
WP_005279050.1	GCF_023520795.1_ASM2352079v1	Corynebacterium accolens	1 protein	KPGKGPA	-	-	-	Gammaproteobacteria: other orders	K	7 residues	EF-P
WP_194559341.1	GCF_030408375.1_ASM3040837v1	Corynebacterium afermentans subsp. lipophilum	1 protein	KPGKGPA	-	-	-	Gammaproteobacteria: other orders	K	7 residues	EF-P
WP_003845706.1	GCF_902381765.1_UHGG_MGYG-HGUT-01533	Corynebacterium ammoniagenes	1 protein	KPGKGPA	-	-	-	Gammaproteobacteria: other orders	K	7 residues	EF-P
WP_016422706.1	GCF_016728725.1_ASM1672872v1	Corynebacterium amycolatum	1 protein	KPGKGPA	-	-	-	Gammaproteobacteria: other orders	K	7 residues	EF-P
WP_185769803.1	GCF_014262665.1_ASM1426266v1	Corynebacterium anserum	1 protein	KPGKGPA	-	-	-	Gammaproteobacteria: other orders	K	7 residues	EF-P
WP_076599394.1	GCF_030408415.1_ASM3040841v1	Corynebacterium appendicis CIP 107643	1 protein	KPGKGPA	-	-	-	Gammaproteobacteria: other orders	K	7 residues	EF-P
WP_196824206.1	GCF_030408395.1_ASM3040839v1	Corynebacterium aquatimens	1 protein	KPGKGPA	-	-	-	Gammaproteobacteria: other orders	K	7 residues	EF-P
WP_075726344.1	GCF_001941445.1_ASM194144v1	Corynebacterium aquilae DSM 44791	1 protein	KPGKGPA	-	-	-	Gammaproteobacteria: other orders	K	7 residues	EF-P
WP_020976343.1	GCF_000590555.1_ASM59055v1	Corynebacterium argentoratense DSM 44202	1 protein	KPGKGPA	-	-	-	Gammaproteobacteria: other orders	K	7 residues	EF-P
WP_290216095.1	GCF_030408455.1_ASM3040845v1	Corynebacterium atrinae	1 protein	KPGKGPA	-	-	-	Gammaproteobacteria: other orders	K	7 residues	EF-P
WP_038605294.1	GCF_000732945.1_ASM73294v1	Corynebacterium atypicum	1 protein	KPGKGPA	-	-	-	Gammaproteobacteria: other orders	K	7 residues	EF-P
WP_010190126.1	GCF_000022905.1_ASM2290v1	Corynebacterium aurimucosum ATCC 700975	1 protein	KPGKGPA	-	-	-	Gammaproteobacteria: other orders	K	7 residues	EF-P
WP_290341023.1	GCF_030408575.1_ASM3040857v1	Corynebacterium auris	1 protein	KPGKGPA	-	-	-	Gammaproteobacteria: other orders	K	7 residues	EF-P
WP_035113131.1	GCF_030408435.1_ASM3040843v1	Corynebacterium auriscanis	1 protein	KPGKGPA	-	-	-	Gammaproteobacteria: other orders	K	7 residues	EF-P
WP_015651405.1	GCF_000344785.1_ASM34478v1	Corynebacterium callunae DSM 20147	1 protein	KPGKGPA	-	-	-	Gammaproteobacteria: other orders	K	7 residues	EF-P
WP_035104762.1	GCF_000980815.1_ASM98081v1	Corynebacterium camporealensis	1 protein	KPGKGPA	-	-	-	Gammaproteobacteria: other orders	K	7 residues	EF-P
WP_146324836.1	GCF_030408595.1_ASM3040859v1	Corynebacterium canis	1 protein	KPGKGPA	-	-	-	Gammaproteobacteria: other orders	K	7 residues	EF-P
WP_006823631.1	GCF_000550785.1_ASM55078v1	Corynebacterium casei LMG S-19264	1 protein	KPGKGPA	-	-	-	Gammaproteobacteria: other orders	K	7 residues	EF-P
WP_123928069.1	GCF_003813965.1_ASM381396v1	Corynebacterium choanae	1 protein	KPGKGPA	-	-	-	Gammaproteobacteria: other orders	K	7 residues	EF-P
WP_156228233.1	GCF_009734405.1_ASM973440v1	Corynebacterium comes	1 protein	KPGKGPA	-	-	-	Gammaproteobacteria: other orders	K	7 residues	EF-P
WP_070768344.1	GCF_030408715.1_ASM3040871v1	Corynebacterium confusum	1 protein	KPGKGPA	-	-	-	Gammaproteobacteria: other orders	K	7 residues	EF-P
WP_066565883.1	GCF_001643015.1_ASM164301v1	Corynebacterium crudilactis	1 protein	KPGKGPA	-	-	-	Gammaproteobacteria: other orders	K	7 residues	EF-P
WP_229229174.1	GCF_020886775.1_ASM2088677v1	Corynebacterium cyclohexanicum	1 protein	KPGKGGA	-	-	-	Gammaproteobacteria: other orders	K	7 residues	EF-P
WP_092255165.1	GCF_900187295.1_52191_E01	Corynebacterium cystitidis	1 protein	KPGKGPA	-	-	-	Gammaproteobacteria: other orders	K	7 residues	EF-P
WP_053545020.1	GCF_001277995.1_ASM127799v1	Corynebacterium deserti GIMN1.010	1 protein	KPGKGPA	-	-	-	Gammaproteobacteria: other orders	K	7 residues	EF-P
WP_003851660.1	GCF_002843135.1_ASM284313v1	Corynebacterium diphtheriae bv. mitis str. ISS 3319	1 protein	KPGKGPA	-	-	-	Gammaproteobacteria: other orders	K	7 residues	EF-P
WP_018021741.1	GCF_000767055.1_ASM76705v1	Corynebacterium doosanense CAU 212 = DSM 45436	1 protein	KPGKGPA	-	-	-	Gammaproteobacteria: other orders	K	7 residues	EF-P
WP_006063504.1	GCF_030408675.1_ASM3040867v1	Corynebacterium durum	1 protein	KPGKGPA	-	-	-	Gammaproteobacteria: other orders	K	7 residues	EF-P
WP_011075583.1	GCF_000011305.1_ASM1130v1	Corynebacterium efficiens YS-314	1 protein	KPGKGPA	-	-	-	Gammaproteobacteria: other orders	K	7 residues	EF-P
WP_136141252.1	GCF_004795735.1_ASM479573v1	Corynebacterium endometrii	1 protein	KPGKGPA	-	-	-	Gammaproteobacteria: other orders	K	7 residues	EF-P
WP_047240308.1	GCF_001021025.1_ASM102102v1	Corynebacterium epidermidicanis	1 protein	KPGKGPA	-	-	-	Gammaproteobacteria: other orders	K	7 residues	EF-P
WP_290275634.1	GCF_030408735.1_ASM3040873v1	Corynebacterium faecale	1 protein	KPGKGPA	-	-	-	Gammaproteobacteria: other orders	K	7 residues	EF-P
WP_025402746.1	GCF_020097615.1_ASM2009761v1	Corynebacterium falsenii	1 protein	KPGKGPA	-	-	-	Gammaproteobacteria: other orders	K	7 residues	EF-P
WP_277105593.1	GCF_030408755.1_ASM3040875v1	Corynebacterium felinum	1 protein	KPGKGPA	-	-	-	Gammaproteobacteria: other orders	K	7 residues	EF-P
WP_075729884.1	GCF_001941465.1_ASM194146v1	Corynebacterium flavescens	1 protein	KPGKGPA	-	-	-	Gammaproteobacteria: other orders	K	7 residues	EF-P
WP_085958046.1	GCF_030408775.1_ASM3040877v1	Corynebacterium fournieri	1 protein	KPGKGPA	-	-	-	Gammaproteobacteria: other orders	K	7 residues	EF-P
WP_075663744.1	GCF_001941485.1_ASM194148v1	Corynebacterium frankenforstense DSM 45800	1 protein	KPGKGPA	-	-	-	Gammaproteobacteria: other orders	K	7 residues	EF-P
WP_027012238.1	GCF_030408815.1_ASM3040881v1	Corynebacterium freiburgense	1 protein	KPGKGPA	-	-	-	Gammaproteobacteria: other orders	K	7 residues	EF-P
WP_035123986.1	GCF_019047805.1_ASM1904780v1	Corynebacterium freneyi	1 protein	KPGKGPA	-	-	-	Gammaproteobacteria: other orders	K	7 residues	EF-P
WP_123934172.1	GCF_003813985.1_ASM381398v1	Corynebacterium gerontici	1 protein	KPGKGPA	-	-	-	Gammaproteobacteria: other orders	K	7 residues	EF-P
WP_095660044.1	GCF_002287505.1_ASM228750v1	Corynebacterium glaucum	1 protein	KPGKGPA	-	-	-	Gammaproteobacteria: other orders	K	7 residues	EF-P
WP_034989002.1	GCF_016728645.1_ASM1672864v1	Corynebacterium glucuronolyticum	1 protein	KPGKGPA	-	-	-	Gammaproteobacteria: other orders	K	7 residues	EF-P
WP_003855973.1	GCF_000404185.1_ASM40418v1	Corynebacterium glutamicum SCgG2	1 protein	KPGKGPA	-	-	-	Gammaproteobacteria: other orders	K	7 residues	EF-P
WP_038548480.1	GCF_000626675.1_ASM62667v1	Corynebacterium glyciniphilum AJ 3170	1 protein	KPGKGPA	-	-	-	Gammaproteobacteria: other orders	K	7 residues	EF-P
WP_095276375.1	GCF_030408875.1_ASM3040887v1	Corynebacterium gottingense	1 protein	KPGKGPA	-	-	-	Gammaproteobacteria: other orders	K	7 residues	EF-P
WP_290194166.1	GCF_030408915.1_ASM3040891v1	Corynebacterium guangdongense	1 protein	KPGKGPA	-	-	-	Gammaproteobacteria: other orders	K	7 residues	EF-P
WP_015400995.1	GCF_000341345.1_ASM34134v1	Corynebacterium halotolerans YIM 70093 = DSM 44683	1 protein	KPGKGPA	-	-	-	Gammaproteobacteria: other orders	K	7 residues	EF-P
WP_048743730.1	GCF_030408795.1_ASM3040879v1	Corynebacterium hansenii	1 protein	KPGKGPA	-	-	-	Gammaproteobacteria: other orders	K	7 residues	EF-P
WP_112769416.1	GCF_028609845.1_ASM2860984v1	Corynebacterium heidelbergense	1 protein	KPGKGPA	-	-	-	Gammaproteobacteria: other orders	K	7 residues	EF-P
WP_038590843.1	GCF_900187215.1_52295_D01	Corynebacterium imitans	1 protein	KPGKGPA	-	-	-	Gammaproteobacteria: other orders	K	7 residues	EF-P
WP_042404890.1	GCF_028609865.1_ASM2860986v1	Corynebacterium jeddahense	1 protein	KPGKGPA	-	-	-	Gammaproteobacteria: other orders	K	7 residues	EF-P
WP_005294892.1	GCF_000006605.1_ASM660v1	Corynebacterium jeikeium K411	1 protein	KPGKGPA	-	-	-	Gammaproteobacteria: other orders	K	7 residues	EF-P
WP_156192463.1	GCF_009734385.1_ASM973438v1	Corynebacterium kalinowskii	1 protein	KPGKGPA	-	-	-	Gammaproteobacteria: other orders	K	7 residues	EF-P
WP_023021466.1	GCF_016599755.1_ASM1659975v1	Corynebacterium kefirresidentii	1 protein	KPGKGPA	-	-	-	Gammaproteobacteria: other orders	K	7 residues	EF-P
WP_012731637.1	GCF_000023145.1_ASM2314v1	Corynebacterium kroppenstedtii DSM 44385	1 protein	KPGKGPA	-	-	-	Gammaproteobacteria: other orders	K	7 residues	EF-P
WP_046439537.1	GCF_000980835.1_ASM98083v1	Corynebacterium kutscheri	1 protein	KPGKGPA	-	-	-	Gammaproteobacteria: other orders	K	7 residues	EF-P
WP_053412111.1	GCF_001274895.1_ASM127489v1	Corynebacterium lactis RW2-5	1 protein	KPGKGPA	-	-	-	Gammaproteobacteria: other orders	K	7 residues	EF-P
WP_108404104.1	GCF_003070865.1_ASM307086v1	Corynebacterium liangguodongii	1 protein	KPGKGPA	-	-	-	Gammaproteobacteria: other orders	K	7 residues	EF-P
WP_165008229.1	GCF_011038655.2_ASM1103865v2	Corynebacterium lizhenjunii	1 protein	KPGKGPA	-	-	-	Gammaproteobacteria: other orders	K	7 residues	EF-P
WP_171194057.1	GCF_014490555.1_ASM1449055v1	Corynebacterium lujinxingii	1 protein	KPGKGPA	-	-	-	Gammaproteobacteria: other orders	K	7 residues	EF-P
WP_121910754.1	GCF_016628735.2_ASM1662873v2	Corynebacterium macginleyi	1 protein	KPGKGPA	-	-	-	Gammaproteobacteria: other orders	K	7 residues	EF-P
WP_042621512.1	GCF_000835165.1_ASM83516v1	Corynebacterium marinum DSM 44953	1 protein	KPGKGPA	-	-	-	Gammaproteobacteria: other orders	K	7 residues	EF-P
WP_020934856.1	GCF_000442645.1_ASM44264v1	Corynebacterium maris DSM 45190	1 protein	KPGKGPA	-	-	-	Gammaproteobacteria: other orders	K	7 residues	EF-P
WP_039675637.1	GCF_900478045.1_47555_C02	Corynebacterium minutissimum	1 protein	KPGKGPA	-	-	-	Gammaproteobacteria: other orders	K	7 residues	EF-P
WP_047262147.1	GCF_001020985.1_ASM102098v1	Corynebacterium mustelae	1 protein	KPGKGPA	-	-	-	Gammaproteobacteria: other orders	K	7 residues	EF-P
WP_010118665.1	GCF_007970465.1_ASM797046v1	Corynebacterium nuruki S6-4	1 protein	KPGKGPA	-	-	-	Gammaproteobacteria: other orders	K	7 residues	EF-P
WP_156231004.1	GCF_009734425.1_ASM973442v1	Corynebacterium occultum	1 protein	KPGKGPA	-	-	-	Gammaproteobacteria: other orders	K	7 residues	EF-P
WP_123960144.1	GCF_004114895.1_ASM411489v1	Corynebacterium pelargi	1 protein	KPGKGPA	-	-	-	Gammaproteobacteria: other orders	K	7 residues	EF-P
WP_075733936.1	GCF_001941565.1_ASM194156v1	Corynebacterium phocae	1 protein	KPGKGPA	-	-	-	Gammaproteobacteria: other orders	K	7 residues	EF-P
WP_187973618.1	GCF_014522205.1_ASM1452220v1	Corynebacterium poyangense	1 protein	KPGKGPA	-	-	-	Gammaproteobacteria: other orders	K	7 residues	EF-P
WP_018119630.1	GCF_016728665.1_ASM1672866v1	Corynebacterium propinquum	1 protein	KPGKGPA	-	-	-	Gammaproteobacteria: other orders	K	7 residues	EF-P
WP_070362395.1	GCF_024453815.1_ASM2445381v1	Corynebacterium pseudogenitalium	1 protein	KPGKGPA	-	-	-	Gammaproteobacteria: other orders	K	7 residues	EF-P
WP_123960144.1	GCF_003814005.1_ASM381400v1	Corynebacterium pseudopelargi	1 protein	KPGKGPA	-	-	-	Gammaproteobacteria: other orders	K	7 residues	EF-P
WP_013241995.1	GCF_001865765.1_ASM186576v1	Corynebacterium pseudotuberculosis	1 protein	KPGKGPA	-	-	-	Gammaproteobacteria: other orders	K	7 residues	EF-P
WP_165003936.1	GCF_011038645.2_ASM1103864v2	Corynebacterium qintianiae	1 protein	KPGKGPA	-	-	-	Gammaproteobacteria: other orders	K	7 residues	EF-P
WP_023635776.1	GCF_000767685.1_ASM76768v1	Corynebacterium ramonii FRC0011	1 protein	KPGKGPA	-	-	-	Gammaproteobacteria: other orders	K	7 residues	EF-P
WP_048381571.1	GCF_900478035.1_47555_E02	Corynebacterium renale	1 protein	KPGKGPA	-	-	-	Gammaproteobacteria: other orders	K	7 residues	EF-P
WP_013888480.1	GCF_000177535.2_ASM17753v2	Corynebacterium resistens DSM 45100	1 protein	KPGKGPA	-	-	-	Gammaproteobacteria: other orders	K	7 residues	EF-P
WP_003851660.1	GCF_902702935.1_FRC0190	Corynebacterium rouxii	1 protein	KPGKGPA	-	-	-	Gammaproteobacteria: other orders	K	7 residues	EF-P
WP_006840229.1	GCF_007641235.1_ASM764123v1	Corynebacterium sanguinis	1 protein	KPGKGPA	-	-	-	Gammaproteobacteria: other orders	K	7 residues	EF-P
WP_087454050.1	GCF_002162115.2_ASM216211v2	Corynebacterium silvaticum	1 protein	KPGKGPA	-	-	-	Gammaproteobacteria: other orders	K	7 residues	EF-P
WP_061922726.1	GCF_001586235.1_ASM158623v1	Corynebacterium simulans	1 protein	KPGKGPA	-	-	-	Gammaproteobacteria: other orders	K	7 residues	EF-P
WP_042531048.1	GCF_000833575.1_ASM83357v1	Corynebacterium singulare	1 protein	KPGKGPA	-	-	-	Gammaproteobacteria: other orders	K	7 residues	EF-P
WP_075691948.1	GCF_001941505.1_ASM194150v1	Corynebacterium sphenisci DSM 44792	1 protein	KPGKGPA	-	-	-	Gammaproteobacteria: other orders	K	7 residues	EF-P
WP_075722832.1	GCF_001941345.1_ASM194134v1	Corynebacterium stationis	1 protein	KPGKGPA	-	-	-	Gammaproteobacteria: other orders	K	7 residues	EF-P
WP_005529296.1	GCF_016728105.1_ASM1672810v1	Corynebacterium striatum	1 protein	KPGKGPA	-	-	-	Gammaproteobacteria: other orders	K	7 residues	EF-P
WP_096456111.1	GCF_002355155.1_ASM235515v1	Corynebacterium suranareeae	1 protein	KPGKGPA	-	-	-	Gammaproteobacteria: other orders	K	7 residues	EF-P
WP_020441201.1	GCF_000418365.1_ASM41836v1	Corynebacterium terpenotabidum Y-11	1 protein	KPGKGPA	-	-	-	Gammaproteobacteria: other orders	K	7 residues	EF-P
WP_047253168.1	GCF_001021045.1_ASM102104v1	Corynebacterium testudinoris	1 protein	KPGKGPA	-	-	-	Gammaproteobacteria: other orders	K	7 residues	EF-P
WP_005324919.1	GCF_016728365.1_ASM1672836v1	Corynebacterium tuberculostearicum	1 protein	KPGKGPA	-	-	-	Gammaproteobacteria: other orders	K	7 residues	EF-P
WP_227282119.1	GCF_020616335.1_ASM2061633v1	Corynebacterium uberis	1 protein	KPGKGPA	-	-	-	Gammaproteobacteria: other orders	K	7 residues	EF-P
WP_013911614.1	GCF_000215645.1_ASM21564v1	Corynebacterium ulcerans 809	1 protein	KPGKGPA	-	-	-	Gammaproteobacteria: other orders	K	7 residues	EF-P
WP_012360211.1	GCF_900187235.1_52184_D01	Corynebacterium urealyticum	1 protein	KPGKGPA	-	-	-	Gammaproteobacteria: other orders	K	7 residues	EF-P
WP_038611789.1	GCF_000747315.1_ASM74731v1	Corynebacterium ureicelerivorans	1 protein	KPGKGPA	-	-	-	Gammaproteobacteria: other orders	K	7 residues	EF-P
WP_151902781.1	GCF_009026825.1_ASM902682v1	Corynebacterium urogenitale	1 protein	KPGKGPA	-	-	-	Gammaproteobacteria: other orders	K	7 residues	EF-P
WP_047259656.1	GCF_001021065.1_ASM102106v1	Corynebacterium uterequi	1 protein	KPGKGPA	-	-	-	Gammaproteobacteria: other orders	K	7 residues	EF-P
WP_025252920.1	GCF_000550805.1_ASM55080v1	Corynebacterium vitaeruminis DSM 20294	1 protein	KPGKGPA	-	-	-	Gammaproteobacteria: other orders	K	7 residues	EF-P
WP_120982774.1	GCF_003641245.1_ASM364124v1	Corynebacterium xerosis	1 protein	KPGKGPA	-	-	-	Gammaproteobacteria: other orders	K	7 residues	EF-P
WP_108431439.1	GCF_003065405.1_ASM306540v1	Corynebacterium yudongzhengii	1 protein	KPGKGPA	-	-	-	Gammaproteobacteria: other orders	K	7 residues	EF-P
WP_151841569.1	GCF_014490575.1_ASM1449057v1	Corynebacterium zhongnanshanii	1 protein	KPGKGPA	-	-	-	Gammaproteobacteria: other orders	K	7 residues	EF-P
WP_179243340.1	GCF_013402795.1_ASM1340279v1	Costertonia aggregata	1 protein	KPGKGPA	-	-	-	Gammaproteobacteria: other orders	K	7 residues	EF-P
NP_820795.1	GCF_000007765.2_ASM776v2	Coxiella burnetii RSA 493	1 protein	KPGKGQA	EpmA	-	-	Gammaproteobacteria: other orders	K	7 residues	EF-P
WP_039669765.1	GCF_000815025.1_ASM81502v1	Coxiella endosymbiont of Amblyomma americanum	1 protein	KPGKGQA	EpmA	-	-	Gammaproteobacteria: other orders	K	7 residues	EF-P
WP_211923785.1	GCF_018107685.1_ASM1810768v1	Coxiella endosymbiont of Amblyomma nuttalli	1 protein	KPGKGQA	EpmA	-	-	Gammaproteobacteria: other orders	K	7 residues	EF-P
WP_159747559.1	GCF_009883795.1_ASM988379v1	Coxiella endosymbiont of Amblyomma sculptum	1 protein	KPGKGQA	EpmA	-	-	Gammaproteobacteria: other orders	K	7 residues	EF-P
WP_264435728.1	GCF_907164955.1_CLEDm	Coxiella endosymbiont of Dermacentor marginatus	1 protein	KPGKGQA	EpmA	-	-	Gammaproteobacteria: other orders	K	7 residues	EF-P
WP_039669765.1	GCF_002850495.1_ASM285049v1	Coxiella-like endosymbiont of Amblyomma americanum	1 protein	KPGKGQA	EpmA	-	-	Gammaproteobacteria: other orders	K	7 residues	EF-P
WP_218282708.1	GCF_019203185.1_ASM1920318v1	Crassaminicella indica	1 protein	KPGKGAA	EpmA	-	YmfI	Gammaproteobacteria: other orders	K	7 residues	EF-P
WP_223039473.1	GCF_019884785.1_ASM1988478v1	Crassaminicella profunda	1 protein	KPGKGAA	-	-	YmfI	Gammaproteobacteria: other orders	K	7 residues	EF-P
WP_148809293.1	GCF_008152325.1_ASM815232v1	Crassaminicella thermophila	1 protein	KPGKGAA	-	-	YmfI	Gammaproteobacteria: other orders	K	7 residues	EF-P
WP_015203321.1	GCF_000317495.1_ASM31749v1	Crinalium epipsammum PCC 9333	1 protein	KPGKGSA	-	-	-	Gammaproteobacteria: other orders	K	7 residues	EF-P
WP_013187380.1	GCF_000196315.1_ASM19631v1	Croceibacter atlanticus HTCC2559	1 protein	KPGKGPA	-	-	-	Gammaproteobacteria: other orders	K	7 residues	EF-P
WP_046904711.1	GCF_001008165.2_ASM100816v2	Croceibacterium atlanticum	1 protein	QPGKGGA	-	-	-	Gammaproteobacteria: other orders	K	7 residues	EF-P
WP_185883589.1	GCF_014211955.1_ASM1421195v1	Croceicoccus marinus	1 protein	QPGKGGA	-	-	-	Gammaproteobacteria: other orders	K	7 residues	EF-P
WP_047820418.1	GCF_001028705.1_ASM102870v1	Croceicoccus naphthovorans	1 protein	QPGKGGA	-	-	-	Gammaproteobacteria: other orders	K	7 residues	EF-P
WP_210759859.1	GCF_014524565.1_ASM1452456v1	Croceimicrobium hydrocarbonivorans	1 protein	KPGKGPA	-	-	-	Gammaproteobacteria: other orders	K	7 residues	EF-P
WP_009546875.1	GCF_000017845.1_ASM1784v1	Crocosphaera subtropica ATCC 51142	1 protein	KPGKGSA	-	-	-	Gammaproteobacteria: other orders	K	7 residues	EF-P
WP_193439685.1	GCF_014961145.1_ASM1496114v1	Cruoricaptor ignavus	1 protein	KPGKGPA	-	-	-	Gammaproteobacteria: other orders	K	7 residues	EF-P
WP_066595661.1	GCF_003611035.1_ASM361103v1	Cryobacterium soli	1 protein	KPGKGGA	-	-	-	Gammaproteobacteria: other orders	K	7 residues	EF-P
WP_012802927.1	GCF_000023845.1_ASM2384v1	Cryptobacterium curtum DSM 15641	1 protein	KPGKGGA	-	-	-	Gammaproteobacteria: other orders	K	7 residues	EF-P
WP_150983174.1	GCF_008801925.2_ASM880192v2	Cupriavidus basilensis	1 protein	KSGRNSA	-	EarP	-	Gammaproteobacteria: other orders	R	7 residues	EF-P
WP_006578548.1	GCF_026210475.1_ASM2621047v1	Cupriavidus cauae	1 protein	KSGRNAA	-	EarP	-	Gammaproteobacteria: other orders	R	7 residues	EF-P
WP_006578548.1	GCF_013347325.1_ASM1334732v1	Cupriavidus gilardii	1 protein	KSGRNAA	-	EarP	-	Gammaproteobacteria: other orders	R	7 residues	EF-P
WP_071014233.1	GCF_001854325.1_ASM185432v1	Cupriavidus malaysiensis	1 protein	KSGRNAA	-	EarP	-	Gammaproteobacteria: other orders	R	7 residues	EF-P
WP_029046321.1	GCF_008807855.1_ASM880785v1	Cupriavidus oxalaticus	1 protein	KSGRNAA	-	EarP	-	Gammaproteobacteria: other orders	R	7 residues	EF-P
WP_011298402.1	GCF_019602855.1_ASM1960285v1	Cupriavidus pinatubonensis	1 protein	KSGRNAA	-	EarP	-	Gammaproteobacteria: other orders	R	7 residues	EF-P
WP_017887175.1	GCF_017909455.1_ASM1790945v1	Curtobacterium flaccumfaciens pv. flaccumfaciens	1 protein	KPGKGGA	-	-	-	Gammaproteobacteria: other orders	K	7 residues	EF-P
WP_002516794.1	GCF_000376705.1_ASM37670v1	Cutibacterium acnes HL096PA1	1 protein	KPGKGNT	-	-	-	Gammaproteobacteria: other orders	K	7 residues	EF-P
WP_015582678.1	GCF_000367205.1_ASM36720v1	Cutibacterium avidum 44067	1 protein	KPGKGNT	-	-	-	Gammaproteobacteria: other orders	K	7 residues	EF-P
WP_271419054.1	GCF_028021195.1_ASM2802119v1	Cutibacterium equinum	1 protein	KPGKGNT	-	-	-	Gammaproteobacteria: other orders	K	7 residues	EF-P
WP_021103331.1	GCF_030295285.1_ASM3029528v1	Cutibacterium granulosum	1 protein	KPGKGNT	-	-	-	Gammaproteobacteria: other orders	K	7 residues	EF-P
WP_002526808.1	GCF_001717565.1_ASM171756v1	Cutibacterium modestum	1 protein	KPGKGNT	-	-	-	Gammaproteobacteria: other orders	K	7 residues	EF-P
WP_015220379.1	GCF_000317675.1_ASM31767v1	Cyanobacterium aponinum PCC 10605	1 protein	KPGKGSA	-	-	-	Gammaproteobacteria: other orders	K	7 residues	EF-P
WP_281152591.1	GCF_029919255.1_ASM2991925v1	cyanobacterium endosymbiont of Epithemia clementina EcSB	1 protein	KPGKGSA	-	-	-	Gammaproteobacteria: other orders	K	7 residues	EF-P
WP_044107371.1	GCF_000829235.1_ASM82923v1	cyanobacterium endosymbiont of Epithemia turgida	1 protein	KPGKGSA	-	-	-	Gammaproteobacteria: other orders	K	7 residues	EF-P
WP_119260249.1	GCF_003574135.1_ASM357413v1	cyanobacterium endosymbiont ofRhopalodia gibberula	1 protein	KPGKGSA	-	-	-	Gammaproteobacteria: other orders	K	7 residues	EF-P
WP_015109877.1	GCF_000316515.1_ASM31651v1	Cyanobium gracile PCC 6307	1 protein	KPGKGSA	-	-	-	Gammaproteobacteria: other orders	K	7 residues	EF-P
WP_048640799.1	GCF_001050135.1_ASM105013v1	Cyclobacterium amurskyense	1 protein	KPGKGPA	-	-	-	Gammaproteobacteria: other orders	K	7 residues	EF-P
WP_014019059.1	GCF_000222485.1_ASM22248v1	Cyclobacterium marinum DSM 745	1 protein	KPGKGPA	-	-	-	Gammaproteobacteria: other orders	K	7 residues	EF-P
WP_114983710.1	GCF_003353065.1_ASM335306v1	Cyclonatronum proteinivorum	1 protein	KPGKGPA	-	-	-	Gammaproteobacteria: other orders	K	7 residues	EF-P
WP_187707067.1	GCF_014489415.1_ASM1448941v1	Cylindrospermopsis curvispora GIHE-G1	1 protein	KPGKGSA	-	-	-	Gammaproteobacteria: other orders	K	7 residues	EF-P
WP_006276249.1	GCF_018139025.1_ASM1813902v1	Cylindrospermopsis raciborskii N8	1 protein	KPGKGSA	-	-	-	Gammaproteobacteria: other orders	K	7 residues	EF-P
WP_057776901.1	GCF_007995155.1_ASM799515v1	Cytobacillus dafuensis	1 protein	KPGKGAA	-	-	YmfI	Gammaproteobacteria: other orders	K	7 residues	EF-P
WP_066443744.1	GCF_018582665.1_ASM1858266v1	Cytobacillus gottheilii	1 protein	KPGKGAA	-	-	YmfI	Gammaproteobacteria: other orders	K	7 residues	EF-P
WP_056685514.1	GCF_023823875.1_ASM2382387v1	Cytobacillus solani	1 protein	KPGKGAA	-	-	YmfI	Gammaproteobacteria: other orders	K	7 residues	EF-P
WP_233806899.1	GCF_021390075.1_ASM2139007v1	Cytobacillus spongiae	1 protein	KPGKGAA	-	-	YmfI	Gammaproteobacteria: other orders	K	7 residues	EF-P
WP_015229397.1	GCF_000317615.1_ASM31761v1	Dactylococcopsis salina PCC 8305	1 protein	KPGKGSA	-	-	-	Gammaproteobacteria: other orders	K	7 residues	EF-P
WP_033356832.1	GCF_025264705.1_ASM2526470v1	Dactylosporangium aurantiacum	1 protein	KPGKGGA	-	-	-	Gammaproteobacteria: other orders	K	7 residues	EF-P
WP_259858460.1	GCF_025137375.1_ASM2513737v1	Dactylosporangium fulvum	1 protein	KPGKGGA	-	-	-	Gammaproteobacteria: other orders	K	7 residues	EF-P
WP_260724286.1	GCF_025264685.1_ASM2526468v1	Dactylosporangium roseum	1 protein	KPGKGGA	-	-	-	Gammaproteobacteria: other orders	K	7 residues	EF-P
WP_223095932.1	GCF_019904175.1_ASM1990417v1	Dactylosporangium vinaceum	1 protein	KPGKGGA	-	-	-	Gammaproteobacteria: other orders	K	7 residues	EF-P
WP_173534680.1	GCF_013284055.1_ASM1328405v1	Deefgea piscis	1 protein	KSGRNSS	-	EarP	-	Gammaproteobacteria: other orders	R	7 residues	EF-P
WP_221008013.1	GCF_019665765.1_ASM1966576v1	Deefgea tanakiae	1 protein	KSGRNSS	-	EarP	-	Gammaproteobacteria: other orders	R	7 residues	EF-P
WP_013007197.1	GCF_000010985.1_ASM1098v1	Deferribacter desulfuricans SSM1	1 protein	KMGRGGA	-	-	-	Gammaproteobacteria: other orders	R	7 residues	EF-P
WP_045087010.1	GCF_000953715.1_DTL3	Defluviitoga tunisiensis	1 protein	FMGRGSG	EpmA	-	-	Gammaproteobacteria: other orders	R	7 residues	EF-P
WP_015042509.1	GCF_009796305.1_ASM979630v1	Dehalobacter restrictus	1 protein	KPGKGAA	-	-	YmfI	Gammaproteobacteria: other orders	K	7 residues	EF-P
WP_089611367.1	GCF_002224645.1_ASM222464v1	Dehalobacterium formicoaceticum	1 protein	KPGKGSA	-	-	YmfI	Gammaproteobacteria: other orders	K	7 residues	EF-P
WP_102330548.1	GCF_014672715.2_ASM1467271v2	Dehalogenimonas etheniformans	1 protein	KPGKGRA	EpmA	-	-	Gammaproteobacteria: other orders	K	7 residues	EF-P
WP_076004200.1	GCF_001953175.1_ASM195317v1	Dehalogenimonas formicexedens	1 protein	KPGKGRA	EpmA	-	-	Gammaproteobacteria: other orders	K	7 residues	EF-P
WP_062159156.1	GCF_001507665.1_ASM150766v1	Deinococcus actinosclerus	1 protein	KMGRGGA	-	-	-	Gammaproteobacteria: other orders	R	7 residues	EF-P
WP_264776696.1	GCF_025997855.1_ASM2599785v1	Deinococcus aetherius	1 protein	KMGRGGA	-	-	-	Gammaproteobacteria: other orders	R	7 residues	EF-P
WP_273987139.1	GCF_028622095.1_ASM2862209v1	Deinococcus aquaticus	1 protein	KMGRGGA	-	-	-	Gammaproteobacteria: other orders	R	7 residues	EF-P
WP_012692275.1	GCF_000020685.1_ASM2068v1	Deinococcus deserti VCD115	1 protein	KMGRGGA	-	-	-	Gammaproteobacteria: other orders	R	7 residues	EF-P
WP_022800657.1	GCF_003444775.1_ASM344477v1	Deinococcus ficus	1 protein	KMGRGGA	-	-	-	Gammaproteobacteria: other orders	R	7 residues	EF-P
WP_011529613.1	GCF_000196275.1_ASM19627v1	Deinococcus geothermalis DSM 11300	1 protein	KMGRGGA	-	-	-	Gammaproteobacteria: other orders	R	7 residues	EF-P
WP_014685889.1	GCF_000252445.1_ASM25244v1	Deinococcus gobiensis I-0	1 protein	KMGRGGA	-	-	-	Gammaproteobacteria: other orders	R	7 residues	EF-P
WP_109827456.1	GCF_003173015.1_ASM317301v1	Deinococcus irradiatisoli	1 protein	KMGRGGA	-	-	-	Gammaproteobacteria: other orders	R	7 residues	EF-P
WP_013557265.1	GCF_000186385.1_ASM18638v1	Deinococcus maricopensis DSM 21211	1 protein	KMGRGGA	-	-	-	Gammaproteobacteria: other orders	R	7 residues	EF-P
WP_015234080.1	GCF_000317835.1_ASM31783v1	Deinococcus peraridilitoris DSM 19664	1 protein	KMGRGGA	-	-	-	Gammaproteobacteria: other orders	R	7 residues	EF-P
WP_041221985.1	GCF_000190555.1_ASM19055v1	Deinococcus proteolyticus MRP	1 protein	KIGRGGA	-	-	-	Gammaproteobacteria: other orders	R	7 residues	EF-P
WP_124867331.1	GCF_003860465.1_ASM386046v1	Deinococcus psychrotolerans	1 protein	KMGRGGA	-	-	-	Gammaproteobacteria: other orders	R	7 residues	EF-P
WP_064013948.1	GCF_001644565.1_ASM164456v1	Deinococcus puniceus	1 protein	KMGRGGA	-	-	-	Gammaproteobacteria: other orders	R	7 residues	EF-P
WP_010886767.1	GCF_020546685.1_ASM2054668v1	Deinococcus radiodurans R1 = ATCC 13939 = DSM 20539	1 protein	KMGRGGA	-	-	-	Gammaproteobacteria: other orders	R	7 residues	EF-P
WP_126350965.1	GCF_020889625.1_ASM2088962v1	Deinococcus radiophilus	1 protein	KIGRGGA	-	-	-	Gammaproteobacteria: other orders	R	7 residues	EF-P
WP_039681512.1	GCF_000800395.1_ASM80039v1	Deinococcus radiopugnans	1 protein	KMGRGGA	-	-	-	Gammaproteobacteria: other orders	R	7 residues	EF-P
WP_260559541.1	GCF_025244745.1_ASM2524474v1	Deinococcus rubellus	1 protein	KMGRGGA	-	-	-	Gammaproteobacteria: other orders	R	7 residues	EF-P
WP_225476632.1	GCF_020229735.1_ASM2022973v1	Deinococcus taeanensis	1 protein	KMGRGGA	-	-	-	Gammaproteobacteria: other orders	R	7 residues	EF-P
WP_017869710.1	GCF_011067105.1_ASM1106710v1	Deinococcus wulumuqiensis R12	1 protein	KMGRGGA	-	-	-	Gammaproteobacteria: other orders	R	7 residues	EF-P
WP_012204719.1	GCF_000018665.1_ASM1866v1	Delftia acidovorans SPH-1	1 protein	RGGRGAA	-	EarP	-	Gammaproteobacteria: other orders	R	7 residues	EF-P
WP_016445346.1	GCF_016027815.1_ASM1602781v1	Delftia lacustris	1 protein	RGGRGAA	-	EarP	-	Gammaproteobacteria: other orders	R	7 residues	EF-P
WP_016445346.1	GCF_029215875.1_ASM2921587v1	Delftia tsuruhatensis	1 protein	RGGRGAA	-	EarP	-	Gammaproteobacteria: other orders	R	7 residues	EF-P
WP_286215925.1	GCF_030296675.1_ASM3029667v1	Demequina sediminis	1 protein	KPGKGGA	-	-	-	Gammaproteobacteria: other orders	K	7 residues	EF-P
WP_145768913.1	GCF_902813185.1_Denitratisoma_oestradiolicum_DSM16959	Denitratisoma oestradiolicum	1 protein	KSGRNAA	-	EarP	-	Gammaproteobacteria: other orders	R	7 residues	EF-P
WP_066661508.1	GCF_001643775.1_ASM164377v1	Denitrobacterium detoxificans	1 protein	KPGKGGA	-	-	-	Gammaproteobacteria: other orders	K	7 residues	EF-P
WP_013009418.1	GCF_000025725.1_ASM2572v1	Denitrovibrio acetiphilus DSM 12809	1 protein	KCGRGGA	-	-	-	Gammaproteobacteria: other orders	R	7 residues	EF-P
WP_065248752.1	GCF_001678905.1_ASM167890v1	Dermabacter vaginalis	1 protein	KPGKGPA	-	-	-	Gammaproteobacteria: other orders	K	7 residues	EF-P
WP_006943829.1	GCF_000725405.1_ASM72540v1	Dermacoccus nishinomiyaensis	1 protein	KPGKGPA	-	-	-	Gammaproteobacteria: other orders	K	7 residues	EF-P
WP_227757993.1	GCF_020715685.1_ASM2071568v1	Dermatobacter hominis	1 protein	KPGKGGA	-	-	-	Gammaproteobacteria: other orders	K	7 residues	EF-P
WP_028327977.1	GCF_900187045.1_51485_B01	Dermatophilus congolensis	1 protein	KPGKGPA	-	-	-	Gammaproteobacteria: other orders	K	7 residues	EF-P
WP_013259011.1	GCF_000143965.1_ASM14396v1	Desulfarculus baarsii DSM 2075	1 protein	KPGKGGA	-	-	-	Thermodesulfobacteriota	K	7 residues	EF-P
WP_015948510.1	GCF_000021905.1_ASM2190v1	Desulfatibacillum aliphaticivorans	1 protein	KPGKGVA	-	-	-	Thermodesulfobacteriota	K	7 residues	EF-P
WP_014794736.1	GCF_000243155.2_ASM24315v3	Desulfitobacterium dehalogenans ATCC 51507	1 protein	KPGKGAA	-	-	YmfI	Gammaproteobacteria: other orders	K	7 residues	EF-P
WP_015262838.1	GCF_000243135.2_ASM24313v3	Desulfitobacterium dichloroeliminans LMG P-21439	1 protein	KPGKGAA	-	-	YmfI	Gammaproteobacteria: other orders	K	7 residues	EF-P
WP_015944633.1	GCF_000021925.1_ASM2192v1	Desulfitobacterium hafniense DCB-2	1 protein	KPGKGAA	-	-	YmfI	Gammaproteobacteria: other orders	K	7 residues	EF-P
WP_006716054.1	GCF_000231405.2_ASM23140v3	Desulfitobacterium metallireducens DSM 15288	1 protein	KPGKGAA	-	-	YmfI	Gammaproteobacteria: other orders	K	7 residues	EF-P
WP_013706334.1	GCF_000195295.1_ASM19529v1	Desulfobacca acetoxidans DSM 11109	1 protein	KPGKGGA	-	-	-	Thermodesulfobacteriota	K	7 residues	EF-P
WP_199264219.1	GCF_016446285.1_ASM1644628v1	Desulfobulbus oligotrophicus	1 protein	KPGKGQA	EpmA	-	-	Thermodesulfobacteriota	K	7 residues	EF-P
WP_104936614.1	GCF_002952055.1_ASM295205v1	Desulfobulbus oralis	1 protein	KPGKGQA	EpmA	-	-	Thermodesulfobacteriota	K	7 residues	EF-P
WP_015725308.1	GCF_000186885.1_ASM18688v1	Desulfobulbus propionicus DSM 2032	1 protein	KPGKGQA	EpmA	-	-	Thermodesulfobacteriota	K	7 residues	EF-P
WP_015403968.1	GCF_000341395.1_ASM34139v1	Desulfocapsa sulfexigens DSM 10523	1 protein	KPGKGQA	EpmA	-	-	Thermodesulfobacteriota	K	7 residues	EF-P
WP_014260965.1	GCF_000212675.2_ASM21267v2	Desulfocurvibacter africanus subsp. africanus str. Walvis Bay	1 protein	KPGKGGA	-	-	-	Thermodesulfobacteriota	K	7 residues	EF-P
WP_015758166.1	GCF_000024205.1_ASM2420v1	Desulfofarcimen acetoxidans DSM 771	1 protein	KPGKGAA	-	-	YmfI	Gammaproteobacteria: other orders	K	7 residues	EF-P
WP_284152928.1	GCF_023169885.1_ASM2316988v1	Desulfofustis limnaeus	1 protein	KPGKGQA	EpmA	-	-	Thermodesulfobacteriota	K	7 residues	EF-P
WP_137422842.1	GCF_005377625.1_ASM537762v1	Desulfoglaeba alkanexedens ALDC	1 protein	KPGKGQA	EpmA	-	-	Thermodesulfobacteriota	K	7 residues	EF-P
WP_205221160.1	GCF_963675105.1_piTriSpea1.Desulfogranum_marinum_1.1	Desulfogranum marinum	1 protein	KPGKGQA	EpmA	-	-	Thermodesulfobacteriota	K	7 residues	EF-P
WP_015751736.1	GCF_000024325.1_ASM2432v1	Desulfohalobium retbaense DSM 5692	1 protein	KPGKGGA	-	-	-	Thermodesulfobacteriota	K	7 residues	EF-P
WP_267926855.1	GCF_025998535.1_ASM2599853v1	Desulfolithobacter dissulfuricans	1 protein	KPGKGQA	EpmA	-	-	Thermodesulfobacteriota	K	7 residues	EF-P
WP_236892500.1	GCF_021654575.1_ASM2165457v1	Desulfoluna limicola	1 protein	KPGKGQA	EpmA	-	-	Thermodesulfobacteriota	K	7 residues	EF-P
WP_163302733.1	GCF_013376455.1_ASM1337645v1	Desulfolutivibrio sulfodismutans DSM 3696	1 protein	KPGKGGA	-	-	-	Thermodesulfobacteriota	K	7 residues	EF-P
WP_176631077.1	GCF_013376475.1_ASM1337647v1	Desulfolutivibrio sulfoxidireducens	1 protein	KPGKGGA	-	-	-	Thermodesulfobacteriota	K	7 residues	EF-P
WP_228855631.1	GCF_019703855.1_ASM1970385v1	Desulfomarina profundi	1 protein	KPGKGQA	EpmA	-	-	Thermodesulfobacteriota	K	7 residues	EF-P
WP_015774648.1	GCF_000023225.1_ASM2322v1	Desulfomicrobium baculatum DSM 4028	1 protein	KPGKGGA	-	-	-	Thermodesulfobacteriota	K	7 residues	EF-P
WP_066605463.1	GCF_001553625.1_ASM155362v1	Desulfomicrobium orale DSM 12838	1 protein	KPGKGGA	-	-	-	Thermodesulfobacteriota	K	7 residues	EF-P
WP_014811474.1	GCF_000266945.1_ASM26694v1	Desulfomonile tiedjei DSM 6799	1 protein	KPGKGGA	-	-	-	Thermodesulfobacteriota	K	7 residues	EF-P
WP_207688141.1	GCF_017377355.1_ASM1737735v1	Desulfonema limicola	1 protein	KPGKGQA	EpmA	-	-	Thermodesulfobacteriota	K	7 residues	EF-P
WP_207683133.1	GCF_017377395.1_ASM1737739v1	Desulfonema magnum	1 protein	KPGKGQA	EpmA	-	-	Thermodesulfobacteriota	K	7 residues	EF-P
WP_077713442.1	GCF_002005145.1_ASM200514v1	Desulforamulus ferrireducens	1 protein	KPGKGAA	-	-	YmfI	Gammaproteobacteria: other orders	K	7 residues	EF-P
WP_011877413.1	GCF_000016165.1_ASM1616v1	Desulforamulus reducens MI-1	1 protein	KPGKGAA	-	-	YmfI	Gammaproteobacteria: other orders	K	7 residues	EF-P
WP_013843058.1	GCF_000215085.1_ASM21508v1	Desulforamulus ruminis DSM 2154	1 protein	KPGKGAA	-	-	YmfI	Gammaproteobacteria: other orders	K	7 residues	EF-P
WP_006521760.1	GCF_000233715.2_ASM23371v3	Desulfoscipio gibsoniae DSM 7213	1 protein	KPGKGAA	-	-	YmfI	Gammaproteobacteria: other orders	K	7 residues	EF-P
WP_136807984.1	GCF_005116655.2_ASM511665v2	Desulfosediminicola flagellatus	1 protein	KPGKGQA	EpmA	-	-	Thermodesulfobacteriota	K	7 residues	EF-P
WP_275942945.1	GCF_005116675.2_ASM511667v2	Desulfosediminicola ganghwensis	1 protein	KPGKGQA	EpmA	-	-	Thermodesulfobacteriota	K	7 residues	EF-P
WP_014828241.1	GCF_000255115.2_ASM25511v3	Desulfosporosinus acidiphilus SJ4	1 protein	KPGKGAA	-	-	YmfI	Gammaproteobacteria: other orders	K	7 residues	EF-P
WP_014901953.1	GCF_000231385.2_ASM23138v3	Desulfosporosinus meridiei DSM 13257	1 protein	KPGKGAA	-	-	YmfI	Gammaproteobacteria: other orders	K	7 residues	EF-P
WP_014183516.1	GCF_000235605.1_ASM23560v1	Desulfosporosinus orientis DSM 765	1 protein	KPGKGAA	-	-	YmfI	Gammaproteobacteria: other orders	K	7 residues	EF-P
WP_012175774.1	GCF_000018405.1_ASM1840v1	Desulfosudis oleivorans Hxd3	1 protein	KPGKGQA	EpmA	-	-	Thermodesulfobacteriota	K	7 residues	EF-P
WP_011188090.1	GCF_000025945.1_ASM2594v1	Desulfotalea psychrophila LSv54	1 protein	KPGKGQA	EpmA	-	-	Thermodesulfobacteriota	K	7 residues	EF-P
WP_209817496.1	GCF_017815575.1_ASM1781557v1	Desulfovibrio desulfuricans	1 protein	KPGKGGA	-	-	-	Thermodesulfobacteriota	K	7 residues	EF-P
WP_008683974.1	GCF_001553605.1_ASM155360v1	Desulfovibrio fairfieldensis	1 protein	KPGKGGA	-	-	-	Thermodesulfobacteriota	K	7 residues	EF-P
WP_126377183.1	GCF_003966735.1_ASM396673v1	Desulfovibrio ferrophilus	1 protein	KPGKGGA	-	-	-	Thermodesulfobacteriota	K	7 residues	EF-P
WP_265828001.1	GCF_026230175.1_ASM2623017v1	Desulfovibrio mangrovi	1 protein	KPGKGGA	-	-	-	Thermodesulfobacteriota	K	7 residues	EF-P
WP_013506191.1	GCF_000177635.2_ASM17763v2	Desulfurispirillum indicum S5	1 protein	KPGKGGA	-	-	-	Gammaproteobacteria: other orders	K	7 residues	EF-P
WP_013162507.1	GCF_000092205.1_ASM9220v1	Desulfurivibrio alkaliphilus AHT 2	1 protein	KPGKGQA	EpmA	-	-	Thermodesulfobacteriota	K	7 residues	EF-P
WP_013637676.1	GCF_000191045.1_ASM19104v1	Desulfurobacterium thermolithotrophum DSM 11699	1 protein	KPGKGQA	EpmA	-	-	Gammaproteobacteria: other orders	K	7 residues	EF-P
WP_220304465.1	GCF_019504385.1_ASM1950438v1	Devosia salina	1 protein	HPGKGNS	EpmA	-	-	Gammaproteobacteria: other orders	K	7 residues	EF-P
WP_058233922.1	GCF_900070355.1_S2_rcS3_S1_rcS3	Devriesea agamarum	1 protein	KPGKGPA	-	-	-	Gammaproteobacteria: other orders	K	7 residues	EF-P
WP_022382226.1	GCF_007164725.1_ASM716472v1	Dialister hominis	1 protein	KPGKGAA	-	-	YmfI	Gammaproteobacteria: other orders	K	7 residues	EF-P
WP_022382226.1	GCF_900343095.1_PRJEB25867	Dialister massiliensis	1 protein	KPGKGAA	-	-	YmfI	Gammaproteobacteria: other orders	K	7 residues	EF-P
WP_187724029.1	GCF_014489535.1_ASM1448953v1	Diaphorobacter aerolatus	1 protein	RGGRGAA	-	EarP	-	Gammaproteobacteria: other orders	R	7 residues	EF-P
WP_011806028.1	GCF_002214645.1_ASM221464v1	Diaphorobacter nitroreducens	1 protein	RGGRGAA	-	EarP	-	Gammaproteobacteria: other orders	R	7 residues	EF-P
WP_187596292.1	GCF_014395975.1_ASM1439597v1	Diaphorobacter ruginosibacter	1 protein	RGGRGAA	-	EarP	-	Gammaproteobacteria: other orders	R	7 residues	EF-P
WP_012031610.1	GCF_000015345.1_ASM1534v1	Dichelobacter nodosus VCS1703A	1 protein	KPGKGQA	EpmA	-	-	Gammaproteobacteria: other orders	K	7 residues	EF-P
WP_012547926.1	GCF_000020965.1_ASM2096v1	Dictyoglomus thermophilum H-6-12	1 protein	HMAQGQA	-	-	-	Gammaproteobacteria: other orders	Q	7 residues	EF-P
WP_012583400.1	GCF_000021645.1_ASM2164v1	Dictyoglomus turgidum DSM 6724	1 protein	HMAQGQA	-	-	-	Gammaproteobacteria: other orders	Q	7 residues	EF-P
WP_108847406.1	GCF_003096075.1_ASM309607v1	Dietzia lutea	1 protein	KPGKGPA	-	-	-	Gammaproteobacteria: other orders	K	7 residues	EF-P
WP_107747538.1	GCF_003096095.1_ASM309609v1	Dietzia psychralcaliphila	1 protein	KPGKGPA	-	-	-	Gammaproteobacteria: other orders	K	7 residues	EF-P
WP_067471024.1	GCF_001659785.1_ASM165978v1	Dietzia timorensis	1 protein	KPGKGPA	-	-	-	Gammaproteobacteria: other orders	K	7 residues	EF-P
WP_044027775.1	GCF_000018145.1_ASM1814v1	Dinoroseobacter shibae DFL 12 = DSM 16493	1 protein	KPGKGGA	-	-	-	Gammaproteobacteria: other orders	K	7 residues	EF-P
WP_237887526.1	GCF_022026155.1_ASM2202615v1	Dissulfurimicrobium hydrothermale	1 protein	KPGKGQA	EpmA	-	-	Gammaproteobacteria: other orders	K	7 residues	EF-P
WP_203472346.1	GCF_014701235.1_ASM1470123v1	Dissulfurispira thermophila	1 protein	KMQQRAP	-	-	-	Gammaproteobacteria: other orders	Q	7 residues	EF-P
WP_035324892.1	GCF_001653755.1_ASM165375v1	Dokdonia donghaensis DSW-1	1 protein	KPGKGPA	-	-	-	Gammaproteobacteria: other orders	K	7 residues	EF-P
WP_015083621.1	GCF_012516395.1_ASM1251639v1	Dolichospermum flos-aquae CCAP 1403/13F	1 protein	KPGKGSA	-	-	-	Gammaproteobacteria: other orders	K	7 residues	EF-P
WP_193964979.1	GCF_024584745.1_ASM2458474v1	Dolichospermum heterosporum TAC447	1 protein	KPGKGSA	-	-	-	Gammaproteobacteria: other orders	K	7 residues	EF-P
WP_163344555.1	GCF_010448835.1_ASM1044883v1	Draconibacterium halophilum	1 protein	KPGKGPA	-	-	-	Gammaproteobacteria: other orders	K	7 residues	EF-P
WP_110848779.1	GCF_012849375.1_ASM1284937v1	Duganella dendranthematis	1 protein	GSSRTGF	-	EarP	-	Gammaproteobacteria: other orders	R	7 residues	EF-P
WP_019920204.1	GCF_034479515.1_ASM3447951v1	Duganella zoogloeoides	1 protein	GSSRTGF	-	EarP	-	Gammaproteobacteria: other orders	R	7 residues	EF-P
WP_022372575.1	GCF_928721995.1_min17_bin56	Duodenibacillus massiliensis	1 protein	KGGRGAS	-	EarP	-	Gammaproteobacteria: other orders	R	7 residues	EF-P
WP_026629313.1	GCF_023821985.2_ASM2382198v2	Dyadobacter chenhuakuii	1 protein	KPGKGNA	-	-	-	Gammaproteobacteria: other orders	K	7 residues	EF-P
WP_234603011.1	GCF_022869785.1_ASM2286978v1	Dyadobacter chenwenxiniae	1 protein	KPGKGNA	-	-	-	Gammaproteobacteria: other orders	K	7 residues	EF-P
WP_234611145.1	GCF_023822005.2_ASM2382200v2	Dyadobacter fanqingshengii	1 protein	KPGKGNA	-	-	-	Gammaproteobacteria: other orders	K	7 residues	EF-P
WP_015813596.1	GCF_000023125.1_ASM2312v1	Dyadobacter fermentans DSM 18053	1 protein	KPGKGNA	-	-	-	Gammaproteobacteria: other orders	K	7 residues	EF-P
WP_204657556.1	GCF_016894445.1_ASM1689444v1	Dyadobacter sandarakinus	1 protein	KPGKGNA	-	-	-	Gammaproteobacteria: other orders	K	7 residues	EF-P
WP_226334302.1	GCF_020463795.1_ASM2046379v1	Echinicola marina	1 protein	KPGKGAA	-	-	-	Gammaproteobacteria: other orders	K	7 residues	EF-P
WP_137400877.1	GCF_005281475.1_ASM528147v1	Echinicola rosea	1 protein	KPGKGAA	-	-	-	Gammaproteobacteria: other orders	K	7 residues	EF-P
WP_141612967.1	GCF_006575665.1_ASM657566v1	Echinicola soli	1 protein	KPGKGAA	-	-	-	Gammaproteobacteria: other orders	K	7 residues	EF-P
WP_112783379.1	GCF_003260975.1_ASM326097v1	Echinicola strongylocentroti	1 protein	KPGKGAA	-	-	-	Gammaproteobacteria: other orders	K	7 residues	EF-P
WP_015264054.1	GCF_000325705.1_ASM32570v1	Echinicola vietnamensis DSM 17526	1 protein	KPGKGAA	-	-	-	Gammaproteobacteria: other orders	K	7 residues	EF-P
WP_200759993.1	GCF_015097055.1_ASM1509705v1	Effusibacillus dendaii	1 protein	KPGKGAA	-	-	YmfI	Gammaproteobacteria: other orders	K	7 residues	EF-P
WP_154333043.1	GCF_009834925.2_ASM983492v2	Eggerthella guodeyinii	1 protein	KPGKGSA	-	-	-	Gammaproteobacteria: other orders	K	7 residues	EF-P
WP_009306665.1	GCF_021378605.1_ASM2137860v1	Eggerthella lenta	1 protein	KPGKGSA	-	-	-	Gammaproteobacteria: other orders	K	7 residues	EF-P
WP_131156524.1	GCF_004322855.1_ASM432285v1	Egibacter rhizosphaerae	1 protein	KPGKGGA	-	-	-	Gammaproteobacteria: other orders	K	7 residues	EF-P
WP_130649908.1	GCF_004300825.1_ASM430082v1	Egicoccus halophilus	1 protein	KPGKGGA	-	-	-	Gammaproteobacteria: other orders	K	7 residues	EF-P
WP_011304423.1	GCF_000012565.1_ASM1256v1	Ehrlichia canis str. Jake	1 protein	QPGKGGA	-	-	-	Gammaproteobacteria: other orders	K	7 residues	EF-P
WP_006011629.1	GCF_000632965.1_ASM63296v1	Ehrlichia chaffeensis str. West Paces	1 protein	QPGKGGA	-	-	-	Gammaproteobacteria: other orders	K	7 residues	EF-P
WP_044195091.1	GCF_000632845.1_ASM63284v1	Ehrlichia japonica	1 protein	QPGKGGA	-	-	-	Gammaproteobacteria: other orders	K	7 residues	EF-P
WP_024071935.1	GCF_000508225.1_ASM50822v1	Ehrlichia muris AS145	1 protein	QPGKGGA	-	-	-	Gammaproteobacteria: other orders	K	7 residues	EF-P
WP_011154999.1	GCF_013460375.1_ASM1346037v1	Ehrlichia ruminantium	1 protein	QPGKGGA	-	-	-	Gammaproteobacteria: other orders	K	7 residues	EF-P
WP_003823135.1	GCF_900187105.1_50618_F01	Eikenella corrodens	1 protein	KGGRSSA	-	EarP	-	Gammaproteobacteria: other orders	R	7 residues	EF-P
WP_067439498.1	GCF_008805035.1_ASM880503v1	Eikenella exigua	1 protein	KGGRSSA	-	EarP	-	Gammaproteobacteria: other orders	R	7 residues	EF-P
WP_301258793.1	GCF_030419005.1_ASM3041900v1	Eleftheria terrae	1 protein	RGGRNAA	-	EarP	-	Gammaproteobacteria: other orders	R	7 residues	EF-P
WP_218286654.1	GCF_019203965.1_ASM1920396v1	Elioraea tepida	1 protein	TPGKGAA	EpmA	-	-	Gammaproteobacteria: other orders	K	7 residues	EF-P
WP_009091817.1	GCF_002023665.2_ASM202366v2	Elizabethkingia anophelis R26	1 protein	KPGKGPA	-	-	-	Gammaproteobacteria: other orders	K	7 residues	EF-P
WP_009091817.1	GCF_016599835.1_ASM1659983v1	Elizabethkingia bruuniana	1 protein	KPGKGPA	-	-	-	Gammaproteobacteria: other orders	K	7 residues	EF-P
WP_016197961.1	GCF_002022145.1_ASM202214v1	Elizabethkingia meningoseptica	1 protein	KPGKGPA	-	-	-	Gammaproteobacteria: other orders	K	7 residues	EF-P
WP_012414903.1	GCF_000020145.1_ASM2014v1	Elusimicrobium minutum Pei191	1 protein	RKSQARA	-	-	-	Gammaproteobacteria: other orders	Q	7 residues	EF-P
WP_038336113.1	GCF_013488205.1_ASM1348820v1	Empedobacter falsenii	1 protein	KPGKGPA	-	-	-	Gammaproteobacteria: other orders	K	7 residues	EF-P
WP_171621722.1	GCF_014621655.1_ASM1462165v1	Empedobacter stercoris	1 protein	KPGKGPA	-	-	-	Gammaproteobacteria: other orders	K	7 residues	EF-P
WP_015029120.1	GCF_000263195.1_ASM26319v1	Emticicia oligotrophica DSM 17448	1 protein	KPGKGPA	-	-	-	Gammaproteobacteria: other orders	K	7 residues	EF-P
WP_052571167.1	GCF_001027545.1_ASM102754v1	Endomicrobium proavitum	1 protein	KPGKGGA	-	-	-	Gammaproteobacteria: other orders	K	7 residues	EF-P
WP_066042925.1	GCF_001547755.1_ASM154775v1	endosymbiont of Bathymodiolus septemdierum str. Myojin knoll	1 protein	KPGKGQA	EpmA	-	-	Gammaproteobacteria: other orders	K	7 residues	EF-P
WP_043107568.1	GCF_000801295.1_ASM80129v1	endosymbiont of unidentified scaly snail isolate Monju	1 protein	KPGKGQA	EpmA	-	-	Gammaproteobacteria: other orders	K	7 residues	EF-P
WP_088369962.1	GCF_001584725.1_ASM158472v1	endosymbiont'TC1' of Trimyema compressum	1 protein	KPGKGAA	-	-	YmfI	Gammaproteobacteria: other orders	K	7 residues	EF-P
WP_029742428.1	GCF_000697965.2_ASM69796v2	Ensifer adhaerens	1 protein	HPGKGTP	EpmA	-	-	Gammaproteobacteria: other orders	K	7 residues	EF-P
WP_025425543.1	GCF_017488845.2_ASM1748884v2	Ensifer canadensis	1 protein	HPGKGTP	EpmA	-	-	Gammaproteobacteria: other orders	K	7 residues	EF-P
WP_168895550.1	GCF_012571345.1_ASM1257134v1	Enterobacteriaceae endosymbiont of Macroplea mutica	1 protein	KPGKGQA	-	-	-	Gammaproteobacteria: Enterobacterales	K	7 residues	EF-P
WP_168892592.1	GCF_012562765.1_ASM1256276v1	Enterobacteriaceae endosymbiont of Plateumaris pusilla	1 protein	KPGKGQA	-	-	-	Gammaproteobacteria: Enterobacterales	K	7 residues	EF-P
WP_005229668.1	GCF_000157355.2_ASM15735v2	Enterococcus casseliflavus EC20	1 protein	KPGKGNT	-	-	YmfI	Gammaproteobacteria: other orders	K	7 residues	EF-P
WP_016251543.1	GCF_900474605.1_41594_C01	Enterococcus cecorum	1 protein	KPGKGNT	-	-	YmfI	Gammaproteobacteria: other orders	K	7 residues	EF-P
WP_005879045.1	GCF_002277935.1_ASM227793v1	Enterococcus durans	1 protein	KPGKGNT	-	-	YmfI	Gammaproteobacteria: other orders	K	7 residues	EF-P
WP_002289434.1	GCF_009734005.1_ASM973400v2	Enterococcus faecium	1 protein	KPGKGNT	-	-	YmfI	Gammaproteobacteria: other orders	K	7 residues	EF-P
WP_010720208.1	GCF_002278015.2_ASM227801v2	Enterococcus hirae	1 protein	KPGKGNT	-	-	YmfI	Gammaproteobacteria: other orders	K	7 residues	EF-P
WP_005229668.1	GCF_022846515.1_ASM2284651v1	Enterococcus innesii	1 protein	KPGKGNT	-	-	YmfI	Gammaproteobacteria: other orders	K	7 residues	EF-P
WP_002289434.1	GCF_019343125.1_ASM1934312v1	Enterococcus lactis	1 protein	KPGKGNT	-	-	YmfI	Gammaproteobacteria: other orders	K	7 residues	EF-P
WP_010736336.1	GCF_002813755.1_ASM281375v1	Enterococcus mundtii	1 protein	KPGKGNT	-	-	YmfI	Gammaproteobacteria: other orders	K	7 residues	EF-P
WP_088271033.1	GCF_002197645.1_ASM219764v1	Enterococcus wangshanyuanii	1 protein	KPGKGNT	-	-	YmfI	Gammaproteobacteria: other orders	K	7 residues	EF-P
WP_203413231.1	GCF_014672835.1_ASM1467283v1	Entomobacter blattae	1 protein	TPGKGGA	EpmA	-	-	Gammaproteobacteria: other orders	K	7 residues	EF-P
WP_201090904.1	GCF_016653615.1_ASM1665361v1	Entomomonas asaccharolytica	1 protein	KSGRNAA	-	EarP	-	Gammaproteobacteria: other orders	R	7 residues	EF-P
WP_127163552.1	GCF_003991975.1_ASM399197v1	Entomomonas moraniae	1 protein	KSGRNSA	-	EarP	-	Gammaproteobacteria: other orders	R	7 residues	EF-P
WP_232673606.1	GCF_002804205.1_ASM280420v1	Entomoplasma freundtii	1 protein	KTGRQQG	-	-	-	Gammaproteobacteria: other orders	R	7 residues	EF-P
WP_212603858.1	GCF_028748145.1_ASM2874814v1	Entomospira culicis	1 protein	KSGRNAA	-	EarP	-	Gammaproteobacteria: other orders	R	7 residues	EF-P
WP_114563291.1	GCF_003339525.1_ASM333952v1	Ephemeroptericola cinctiostellae	1 protein	RSGRSGA	-	EarP	-	Gammaproteobacteria: other orders	R	7 residues	EF-P
WP_159542115.1	GCF_009834025.1_ASM983402v1	Epidermidibacterium keratini	1 protein	KPGKGGA	-	-	-	Gammaproteobacteria: other orders	K	7 residues	EF-P
WP_124803513.1	GCF_003860525.1_ASM386052v1	Epilithonimonas vandammei	1 protein	KPGKGPA	-	-	-	Gammaproteobacteria: other orders	K	7 residues	EF-P
WP_187533553.1	GCF_014396165.1_ASM1439616v1	Erysipelothrix inopinata	1 protein	KTAQRQM	EpmA	-	YmfI	Gammaproteobacteria: other orders	Q	7 residues	EF-P
WP_067632039.1	GCF_001545095.1_ASM154509v1	Erysipelothrix larvae	1 protein	KTAMRQM	-	-	YmfI	Gammaproteobacteria: other orders	M	7 residues	EF-P
WP_125164432.1	GCF_003931795.1_ASM393179v1	Erysipelothrix piscisicarius	1 protein	KTAQRQM	-	-	-	Gammaproteobacteria: other orders	Q	7 residues	EF-P
WP_003773819.1	GCF_900637845.1_52683_D03	Erysipelothrix rhusiopathiae	1 protein	KTAQRQM	-	-	YmfI	Gammaproteobacteria: other orders	Q	7 residues	EF-P
WP_252257659.1	GCF_023823125.1_ASM2382312v1	Erythrobacter aurantius	1 protein	QPGKGGA	-	-	-	Gammaproteobacteria: other orders	K	7 residues	EF-P
WP_115416624.1	GCF_003355455.1_ASM335545v1	Erythrobacter aureus	1 protein	QPGKGGA	-	-	-	Gammaproteobacteria: other orders	K	7 residues	EF-P
WP_034901183.1	GCF_001719165.1_ASM171916v1	Erythrobacter litoralis	1 protein	QPGKGGA	-	-	-	Gammaproteobacteria: other orders	K	7 residues	EF-P
WP_173214316.1	GCF_013260645.1_ASM1326064v1	Erythrobacter mangrovi	1 protein	QPGKGGA	-	-	-	Gammaproteobacteria: other orders	K	7 residues	EF-P
WP_068351950.1	GCF_001663175.1_ASM166317v1	Erythrobacter neustonensis	1 protein	QPGKGGA	-	-	-	Gammaproteobacteria: other orders	K	7 residues	EF-P
WP_013484185.1	GCF_000178115.2_ASM17811v2	Ethanoligenens harbinense YUAN-3	1 protein	KPGKGAA	-	-	YmfI	Gammaproteobacteria: other orders	K	7 residues	EF-P
WP_013381755.1	GCF_000152245.2_ASM15224v2	Eubacterium callanderi	1 protein	KPGKGAA	-	-	YmfI	Gammaproteobacteria: other orders	K	7 residues	EF-P
WP_038352809.1	GCF_000807675.2_ASM80767v2	Eubacterium limosum	1 protein	KPGKGAA	-	-	YmfI	Gammaproteobacteria: other orders	K	7 residues	EF-P
WP_013381755.1	GCF_002441855.2_ASM244185v2	Eubacterium maltosivorans	1 protein	KPGKGAA	-	-	YmfI	Gammaproteobacteria: other orders	K	7 residues	EF-P
WP_146295632.1	GCF_007904085.1_ASM790408v1	Euhalothece natronophila Z-M001	1 protein	KPGKGSA	-	-	-	Gammaproteobacteria: other orders	K	7 residues	EF-P
WP_114591119.1	GCF_003344865.1_ASM334486v1	Euzebya pacifica	1 protein	KPGKGPA	-	-	-	Gammaproteobacteria: other orders	K	7 residues	EF-P
WP_121849034.1	GCF_003687485.1_ASM368748v1	Euzebyella marina	1 protein	KPGKGPA	-	-	-	Gammaproteobacteria: other orders	K	7 residues	EF-P
WP_013488298.1	GCF_000177235.2_ASM17723v2	Evansella cellulosilytica DSM 2522	1 protein	KPGKGAA	-	-	YmfI	Gammaproteobacteria: other orders	K	7 residues	EF-P
WP_023467577.1	GCF_018604565.1_ASM1860456v1	Exiguobacterium acetylicum	1 protein	KPGKGAA	-	-	YmfI	Gammaproteobacteria: other orders	K	7 residues	EF-P
WP_024371514.1	GCF_018138125.1_ASM1813812v1	Exiguobacterium alkaliphilum	1 protein	KPGKGAA	-	-	YmfI	Gammaproteobacteria: other orders	K	7 residues	EF-P
WP_012726577.1	GCF_029026745.1_ASM2902674v1	Exiguobacterium profundum	1 protein	KPGKGAA	-	-	YmfI	Gammaproteobacteria: other orders	K	7 residues	EF-P
WP_012369804.1	GCF_000019905.1_ASM1990v1	Exiguobacterium sibiricum 255-15	1 protein	KPGKGAA	-	-	YmfI	Gammaproteobacteria: other orders	K	7 residues	EF-P
WP_075573653.1	GCF_900120165.1_PRJEB15652	Ezakiella massiliensis	1 protein	KPGKGAA	-	-	YmfI	Gammaproteobacteria: other orders	K	7 residues	EF-P
WP_230476275.1	GCF_017948305.1_ASM1794830v1	Faecalibacter bovis	1 protein	KPGKGPA	-	-	-	Gammaproteobacteria: other orders	K	7 residues	EF-P
WP_005932902.1	GCF_010509575.1_ASM1050957v1	Faecalibacterium duncaniae	1 protein	KPGKGAA	-	-	YmfI	Gammaproteobacteria: other orders	K	7 residues	EF-P
WP_067556728.1	GCF_001564455.1_ASM156445v1	Faecalibaculum rodentium	1 protein	KTARSAM	-	-	YmfI	Gammaproteobacteria: other orders	R	7 residues	EF-P
WP_039004621.1	GCF_000812665.2_ASM81266v2	Falsihalocynthiibacter arcticus	1 protein	KPGKGGA	-	-	-	Gammaproteobacteria: other orders	K	7 residues	EF-P
WP_211783032.1	GCF_018279165.1_ASM1827916v1	Falsirhodobacter algicola	1 protein	HPGKGTP	EpmA	-	-	Gammaproteobacteria: other orders	K	7 residues	EF-P
WP_106012343.1	GCF_002998295.1_ASM299829v1	Fastidiosipila sanguinis	1 protein	KPGKGPA	-	-	-	Gammaproteobacteria: other orders	K	7 residues	EF-P
WP_019213476.1	GCF_023347705.1_ASM2334770v1	Fenollaria massiliensis	1 protein	KPGKGAA	-	-	YmfI	Gammaproteobacteria: other orders	K	7 residues	EF-P
WP_215492714.1	GCF_943169635.2_ASM94316963v2	Fenollaria sporofastidiosus	1 protein	KPGKGAA	-	-	YmfI	Gammaproteobacteria: other orders	K	7 residues	EF-P
WP_226405584.1	GCF_020510565.1_ASM2051056v1	Ferribacterium limneticum	1 protein	KSGRNAA	-	EarP	-	Gammaproteobacteria: other orders	R	7 residues	EF-P
WP_212786783.1	GCF_018324385.1_ASM1832438v1	Ferrigenium kumadai	1 protein	RSGRNGS	-	EarP	-	Gammaproteobacteria: other orders	R	7 residues	EF-P
WP_062626222.1	GCF_000974685.2_FaOYT1_2.0	Ferriphaselus amnicola	1 protein	RSGRNGS	-	EarP	-	Gammaproteobacteria: other orders	R	7 residues	EF-P
WP_144068765.1	GCF_007197755.1_ASM719775v1	Ferrovibrio terrae	1 protein	QPGKGTP	EpmA	-	-	Gammaproteobacteria: other orders	K	7 residues	EF-P
WP_031597498.1	GCF_013181415.1_ASM1318141v1	Ferrovum myxofaciens	1 protein	KGGRSSA	-	EarP	-	Gammaproteobacteria: other orders	R	7 residues	EF-P
WP_224014294.1	GCF_020042285.1_ASM2004228v1	Ferruginibacter albus	1 protein	KTARAAA	-	-	-	Gammaproteobacteria: other orders	R	7 residues	EF-P
WP_229759940.1	GCF_020783315.1_ASM2078331v1	Ferruginibacter lapsinanis	1 protein	KTARAAA	-	-	-	Gammaproteobacteria: other orders	R	7 residues	EF-P
WP_275418239.1	GCF_026547225.1_ASM2654722v1	Fervidibacillus albus	1 protein	KPGKGAA	-	-	YmfI	Gammaproteobacteria: other orders	K	7 residues	EF-P
WP_275419542.1	GCF_026547205.1_ASM2654720v1	Fervidibacillus halotolerans	1 protein	KPGKGAA	-	-	YmfI	Gammaproteobacteria: other orders	K	7 residues	EF-P
WP_011993284.1	GCF_000017545.1_ASM1754v1	Fervidobacterium nodosum Rt17-B1	1 protein	FRARGSG	-	-	-	Gammaproteobacteria: other orders	R	7 residues	EF-P
WP_014450941.1	GCF_000235405.2_ASM23540v3	Fervidobacterium pennivorans DSM 9078	1 protein	FRGRGSG	-	-	-	Gammaproteobacteria: other orders	R	7 residues	EF-P
WP_014547140.1	GCF_000146505.1_ASM14650v1	Fibrobacter succinogenes subsp. succinogenes S85	1 protein	KPGKGQA	EpmA	-	-	Gammaproteobacteria: other orders	K	7 residues	EF-P
WP_066396040.1	GCF_001629705.1_ASM162970v2	Fictibacillus phosphorivorans	1 protein	KPGKGAA	-	-	YmfI	Gammaproteobacteria: other orders	K	7 residues	EF-P
WP_014262400.1	GCF_000163895.2_ASM16389v2	Filifactor alocis ATCC 35896	1 protein	KPGKGAA	-	-	YmfI	Gammaproteobacteria: other orders	K	7 residues	EF-P
WP_076374581.1	GCF_002355595.1_F._lacunae_YT21-2	Filimonas lacunae	1 protein	KTARAAA	-	-	-	Gammaproteobacteria: other orders	R	7 residues	EF-P
WP_025227065.1	GCF_000724625.1_ASM72462v1	Fimbriimonas ginsengisoli Gsoil 348	1 protein	KPGKGGA	-	-	-	Gammaproteobacteria: other orders	K	7 residues	EF-P
WP_002838657.1	GCF_000010185.1_ASM1018v1	Finegoldia magna ATCC 29328	1 protein	KPGKGAA	-	-	YmfI	Gammaproteobacteria: other orders	K	7 residues	EF-P
WP_228349934.1	GCF_016918765.2_ASM1691876v2	Flagellatimonas centrodinii	1 protein	KPGKGQA	EpmA	-	-	Gammaproteobacteria: other orders	K	7 residues	EF-P
WP_144075402.1	GCF_018736065.1_ASM1873606v1	Flammeovirga kamogawensis	1 protein	KPGKGPA	-	-	-	Gammaproteobacteria: other orders	K	7 residues	EF-P
WP_126613079.1	GCF_003970675.1_ASM397067v1	Flammeovirga pectinis	1 protein	KPGKGPA	-	-	-	Gammaproteobacteria: other orders	K	7 residues	EF-P
WP_066207421.1	GCF_018736045.1_ASM1873604v1	Flammeovirga yaeyamensis	1 protein	KPGKGPA	-	-	-	Gammaproteobacteria: other orders	K	7 residues	EF-P
WP_126703322.1	GCF_003971195.1_ASM397119v1	Flaviflexus ciconiae	1 protein	KPGKGPA	-	-	-	Gammaproteobacteria: other orders	K	7 residues	EF-P
WP_182174630.1	GCF_014069875.1_ASM1406987v1	Flaviflexus equikiangi	1 protein	KPGKGPA	-	-	-	Gammaproteobacteria: other orders	K	7 residues	EF-P
WP_126038693.1	GCF_003952265.1_ASM395226v1	Flaviflexus salsibiostraticola	1 protein	KPGKGPA	-	-	-	Gammaproteobacteria: other orders	K	7 residues	EF-P
WP_214456549.1	GCF_018595675.2_ASM1859567v2	Flavihumibacter fluvii	1 protein	KTARAAA	-	-	-	Gammaproteobacteria: other orders	R	7 residues	EF-P
WP_214446962.1	GCF_018595685.2_ASM1859568v2	Flavihumibacter rivuli	1 protein	KTARAAA	-	-	-	Gammaproteobacteria: other orders	R	7 residues	EF-P
WP_146791383.1	GCF_007970805.1_ASM797080v1	Flavisolibacter ginsenosidimutans	1 protein	KTARAAA	-	-	-	Gammaproteobacteria: other orders	R	7 residues	EF-P
WP_066408090.1	GCF_001644645.1_ASM164464v1	Flavisolibacter tropicus	1 protein	KTARAAA	-	-	-	Gammaproteobacteria: other orders	R	7 residues	EF-P
WP_102753950.1	GCF_002886045.1_ASM288604v1	Flavivirga eckloniae	1 protein	KPGKGPA	-	-	-	Gammaproteobacteria: other orders	K	7 residues	EF-P
WP_268846804.1	GCF_026870175.2_ASM2687017v2	Flavobacterium aestivum	1 protein	KPGKGPA	-	-	-	Gammaproteobacteria: other orders	K	7 residues	EF-P
WP_264434496.1	GCF_025919725.1_ASM2591972v1	Flavobacterium agricola	1 protein	KPGKGPA	-	-	-	Gammaproteobacteria: other orders	K	7 residues	EF-P
WP_108778542.1	GCF_003096035.1_ASM309603v1	Flavobacterium album	1 protein	KPGKGPA	-	-	-	Gammaproteobacteria: other orders	K	7 residues	EF-P
WP_129749948.1	GCF_008000935.1_ASM800093v1	Flavobacterium alkalisoli	1 protein	KPGKGPA	-	-	-	Gammaproteobacteria: other orders	K	7 residues	EF-P
WP_229324441.1	GCF_020885975.1_ASM2088597v1	Flavobacterium ammonificans	1 protein	KPGKGPA	-	-	-	Gammaproteobacteria: other orders	K	7 residues	EF-P
WP_229316652.1	GCF_020886055.1_ASM2088605v1	Flavobacterium ammoniigenes	1 protein	KPGKGPA	-	-	-	Gammaproteobacteria: other orders	K	7 residues	EF-P
WP_008464042.1	GCF_001705175.1_ASM170517v1	Flavobacterium anhuiense	1 protein	KPGKGPA	-	-	-	Gammaproteobacteria: other orders	K	7 residues	EF-P
WP_281225016.1	GCF_027111335.1_ASM2711133v2	Flavobacterium aquiphilum	1 protein	KPGKGPA	-	-	-	Gammaproteobacteria: other orders	K	7 residues	EF-P
WP_114678358.1	GCF_003344925.1_ASM334492v1	Flavobacterium arcticum	1 protein	KPGKGPA	-	-	-	Gammaproteobacteria: other orders	K	7 residues	EF-P
WP_318640512.1	GCF_033547075.1_ASM3354707v1	Flavobacterium ardleyense	1 protein	KPGKGPA	-	-	-	Gammaproteobacteria: other orders	K	7 residues	EF-P
WP_248433998.1	GCF_023195775.1_ASM2319577v1	Flavobacterium azooxidireducens	1 protein	KPGKGPA	-	-	-	Gammaproteobacteria: other orders	K	7 residues	EF-P
WP_099712374.1	GCF_024271895.1_ASM2427189v1	Flavobacterium bizetiae	1 protein	KPGKGPA	-	-	-	Gammaproteobacteria: other orders	K	7 residues	EF-P
WP_014084575.1	GCF_000253275.1_ASM25327v1	Flavobacterium branchiophilum FL-15	1 protein	KPGKGPA	-	-	-	Gammaproteobacteria: other orders	K	7 residues	EF-P
WP_026725820.1	GCF_021172165.1_ASM2117216v1	Flavobacterium channae	1 protein	KPGKGPA	-	-	-	Gammaproteobacteria: other orders	K	7 residues	EF-P
WP_173967764.1	GCF_946903285.1_TRV642_V1	Flavobacterium collinsii	1 protein	KPGKGPA	-	-	-	Gammaproteobacteria: other orders	K	7 residues	EF-P
WP_192188597.1	GCF_014844295.1_ASM1484429v1	Flavobacterium columnare	1 protein	KPGKGPA	-	-	-	Gammaproteobacteria: other orders	K	7 residues	EF-P
WP_071185764.1	GCF_001857965.1_ASM185796v1	Flavobacterium commune	1 protein	KPGKGPA	-	-	-	Gammaproteobacteria: other orders	K	7 residues	EF-P
WP_060382649.1	GCF_001534645.1_ASM153464v1	Flavobacterium covae	1 protein	KPGKGPA	-	-	-	Gammaproteobacteria: other orders	K	7 residues	EF-P
WP_066331667.1	GCF_001831475.1_ASM183147v1	Flavobacterium crassostreae	1 protein	KPGKGPA	-	-	-	Gammaproteobacteria: other orders	K	7 residues	EF-P
WP_095929274.1	GCF_003122385.1_ASM312238v1	Flavobacterium crocinum	1 protein	KPGKGPA	-	-	-	Gammaproteobacteria: other orders	K	7 residues	EF-P
WP_231841673.1	GCF_021172145.1_ASM2117214v1	Flavobacterium cyclinae	1 protein	KPGKGPA	-	-	-	Gammaproteobacteria: other orders	K	7 residues	EF-P
WP_129758194.1	GCF_004151275.2_ASM415127v2	Flavobacterium dauae	1 protein	KPGKGPA	-	-	-	Gammaproteobacteria: other orders	K	7 residues	EF-P
WP_281336033.1	GCF_027111355.2_ASM2711135v2	Flavobacterium eburneipallidum	1 protein	KPGKGPA	-	-	-	Gammaproteobacteria: other orders	K	7 residues	EF-P
WP_207296332.1	GCF_017352115.1_ASM1735211v1	Flavobacterium endoglycinae	1 protein	KPGKGPA	-	-	-	Gammaproteobacteria: other orders	K	7 residues	EF-P
WP_108741441.1	GCF_003076455.1_ASM307645v1	Flavobacterium faecale	1 protein	KPGKGPA	-	-	-	Gammaproteobacteria: other orders	K	7 residues	EF-P
WP_223683306.1	GCF_027111255.2_ASM2711125v2	Flavobacterium flavigenum	1 protein	KPGKGPA	-	-	-	Gammaproteobacteria: other orders	K	7 residues	EF-P
WP_113678742.1	GCF_003312915.1_ASM331291v1	Flavobacterium fluviale	1 protein	KPGKGPA	-	-	-	Gammaproteobacteria: other orders	K	7 residues	EF-P
WP_207296332.1	GCF_027111295.1_ASM2711129v2	Flavobacterium gelatinilyticum	1 protein	KPGKGPA	-	-	-	Gammaproteobacteria: other orders	K	7 residues	EF-P
WP_035638768.1	GCF_001761465.1_ASM176146v1	Flavobacterium gilvum	1 protein	KPGKGPA	-	-	-	Gammaproteobacteria: other orders	K	7 residues	EF-P
WP_095929274.1	GCF_029625315.1_ASM2962531v1	Flavobacterium ginsengisoli	1 protein	KPGKGPA	-	-	-	Gammaproteobacteria: other orders	K	7 residues	EF-P
WP_223683306.1	GCF_029625295.1_ASM2962529v1	Flavobacterium gyeonganense	1 protein	KPGKGPA	-	-	-	Gammaproteobacteria: other orders	K	7 residues	EF-P
WP_248726766.1	GCF_023272795.1_ASM2327279v1	Flavobacterium humidisoli	1 protein	KPGKGPA	-	-	-	Gammaproteobacteria: other orders	K	7 residues	EF-P
WP_014388492.1	GCF_000455605.1_GPTSA100-9	Flavobacterium indicum GPTSA100-9 = DSM 17447	1 protein	KPGKGPA	-	-	-	Gammaproteobacteria: other orders	K	7 residues	EF-P
WP_177734551.1	GCF_013389455.1_ASM1338945v1	Flavobacterium inviolabile	1 protein	KPGKGPA	-	-	-	Gammaproteobacteria: other orders	K	7 residues	EF-P
WP_012024960.1	GCF_000016645.1_ASM1664v1	Flavobacterium johnsoniae UW101	1 protein	KPGKGPA	-	-	-	Gammaproteobacteria: other orders	K	7 residues	EF-P
WP_236455779.1	GCF_021650975.2_ASM2165097v2	Flavobacterium jumunjinense	1 protein	KPGKGPA	-	-	-	Gammaproteobacteria: other orders	K	7 residues	EF-P
WP_264533101.1	GCF_029866485.1_ASM2986648v1	Flavobacterium keumense	1 protein	KPGKGPA	-	-	-	Gammaproteobacteria: other orders	K	7 residues	EF-P
WP_108737708.1	GCF_003076475.1_ASM307647v1	Flavobacterium kingsejongi	1 protein	KPGKGPA	-	-	-	Gammaproteobacteria: other orders	K	7 residues	EF-P
WP_269684622.1	GCF_027474525.2_ASM2747452v2	Flavobacterium lacustre	1 protein	KPGKGPA	-	-	-	Gammaproteobacteria: other orders	K	7 residues	EF-P
WP_281298913.1	GCF_027111315.2_ASM2711131v2	Flavobacterium limnophilum	1 protein	KPGKGPA	-	-	-	Gammaproteobacteria: other orders	K	7 residues	EF-P
WP_220640205.1	GCF_019613795.1_ASM1961379v1	Flavobacterium litorale	1 protein	KPGKGPA	-	-	-	Gammaproteobacteria: other orders	K	7 residues	EF-P
WP_095929274.1	GCF_027111275.1_ASM2711127v3	Flavobacterium luteolum	1 protein	KPGKGPA	-	-	-	Gammaproteobacteria: other orders	K	7 residues	EF-P
WP_108371625.1	GCF_003055625.1_ASM305562v1	Flavobacterium magnum	1 protein	KPGKGPA	-	-	-	Gammaproteobacteria: other orders	K	7 residues	EF-P
WP_194640678.1	GCF_026870155.1_ASM2687015v3	Flavobacterium marginilacus	1 protein	KPGKGPA	-	-	-	Gammaproteobacteria: other orders	K	7 residues	EF-P
WP_133275075.1	GCF_004355225.1_ASM435522v1	Flavobacterium nackdongense	1 protein	KPGKGPA	-	-	-	Gammaproteobacteria: other orders	K	7 residues	EF-P
WP_278035625.1	GCF_029625335.1_ASM2962533v1	Flavobacterium nitratireducens	1 protein	KPGKGPA	-	-	-	Gammaproteobacteria: other orders	K	7 residues	EF-P
WP_095929274.1	GCF_008369745.1_ASM836974v1	Flavobacterium nitrogenifigens	1 protein	KPGKGPA	-	-	-	Gammaproteobacteria: other orders	K	7 residues	EF-P
WP_221257909.1	GCF_019702945.1_ASM1970294v1	Flavobacterium okayamense	1 protein	KPGKGPA	-	-	-	Gammaproteobacteria: other orders	K	7 residues	EF-P
WP_108904305.1	GCF_003097535.1_ASM309753v1	Flavobacterium pallidum	1 protein	KPGKGPA	-	-	-	Gammaproteobacteria: other orders	K	7 residues	EF-P
WP_053471427.1	GCF_024499525.1_ASM2449952v1	Flavobacterium panici	1 protein	KPGKGPA	-	-	-	Gammaproteobacteria: other orders	K	7 residues	EF-P
WP_089055486.1	GCF_024638035.1_ASM2463803v1	Flavobacterium plurextorum	1 protein	KPGKGPA	-	-	-	Gammaproteobacteria: other orders	K	7 residues	EF-P
WP_100430761.1	GCF_026810365.1_ASM2681036v2	Flavobacterium praedii	1 protein	KPGKGPA	-	-	-	Gammaproteobacteria: other orders	K	7 residues	EF-P
WP_011963122.1	GCF_013343195.2_ASM1334319v3	Flavobacterium psychrophilum	1 protein	KPGKGPA	-	-	-	Gammaproteobacteria: other orders	K	7 residues	EF-P
WP_116788391.1	GCF_003403075.1_ASM340307v1	Flavobacterium psychrotrophum	1 protein	KPGKGPA	-	-	-	Gammaproteobacteria: other orders	K	7 residues	EF-P
WP_136152524.1	GCF_004797125.1_ASM479712v1	Flavobacterium sangjuense	1 protein	KPGKGPA	-	-	-	Gammaproteobacteria: other orders	K	7 residues	EF-P
WP_045967314.1	GCF_023008245.1_ASM2300824v1	Flavobacterium sediminilitoris	1 protein	KPGKGPA	-	-	-	Gammaproteobacteria: other orders	K	7 residues	EF-P
WP_109570385.1	GCF_003148385.1_ASM314838v1	Flavobacterium sediminis	1 protein	KPGKGPA	-	-	-	Gammaproteobacteria: other orders	K	7 residues	EF-P
WP_163390325.1	GCF_010508875.1_ASM1050887v1	Flavonifractor plautii	1 protein	KPGKGAA	-	-	YmfI	Gammaproteobacteria: other orders	K	7 residues	EF-P
WP_013886928.1	GCF_000218625.1_ASM21862v1	Flexistipes sinusarabici DSM 4947	1 protein	KMGRGGA	-	-	-	Gammaproteobacteria: other orders	R	7 residues	EF-P
WP_199610915.1	GCF_016469335.1_ASM1646933v1	Flocculibacter collagenilyticus	1 protein	KPGKGQA	EpmA	-	-	Gammaproteobacteria: other orders	K	7 residues	EF-P
WP_162049816.1	GCF_009938305.1_ASM993830v1	Fluviibacter phosphoraccumulans	1 protein	KSGRNAA	-	EarP	-	Gammaproteobacteria: other orders	R	7 residues	EF-P
WP_013688375.1	GCF_000194605.1_ASM19460v1	Fluviicola taffensis DSM 16823	1 protein	KPGKGPA	-	-	-	Gammaproteobacteria: other orders	K	7 residues	EF-P
WP_283846336.1	GCF_024832785.1_ASM2483278v2	Fontisphaera persica B-154	1 protein	TPGNLRA	-	-	-	PVC group	R	7 residues	EF-P
WP_141442709.1	GCF_006542395.2_ASM654239v2	Formicincola oecophyllae	1 protein	TPGKGGA	EpmA	-	-	Gammaproteobacteria: other orders	K	7 residues	EF-P
WP_143381916.1	GCF_007197735.1_ASM719773v1	Formosa sediminum	1 protein	KPGKGPA	-	-	-	Gammaproteobacteria: other orders	K	7 residues	EF-P
WP_112869234.1	GCF_003290445.1_ASM329044v1	Francisella adeliensis	1 protein	KPGKGQA	EpmA	-	-	Gammaproteobacteria: other orders	K	7 residues	EF-P
WP_071663257.1	GCF_001880225.1_ASM188022v1	Francisella frigiditurris	1 protein	KPGKGQA	EpmA	-	-	Gammaproteobacteria: other orders	K	7 residues	EF-P
WP_088771654.1	GCF_002211785.1_ASM221178v1	Francisella halioticida	1 protein	KPGKGQA	EpmA	-	-	Gammaproteobacteria: other orders	K	7 residues	EF-P
WP_014547387.1	GCF_000195555.1_ASM19555v1	Francisella hispaniensis	1 protein	KPGKGQA	EpmA	-	-	Gammaproteobacteria: other orders	K	7 residues	EF-P
WP_013921845.1	GCF_008369785.1_ASM836978v1	Francisella marina	1 protein	KPGKGQA	EpmA	-	-	Gammaproteobacteria: other orders	K	7 residues	EF-P
WP_071628413.1	GCF_003347095.1_ASM334709v1	Francisella opportunistica	1 protein	KPGKGQA	EpmA	-	-	Gammaproteobacteria: other orders	K	7 residues	EF-P
WP_014714164.1	GCF_000505725.1_ASM50572v1	Francisella orientalis LADL 07-285A	1 protein	KPGKGQA	EpmA	-	-	Gammaproteobacteria: other orders	K	7 residues	EF-P
WP_064461577.1	GCF_001275365.1_ASM127536v1	Francisella persica ATCC VR-331	1 protein	KPGKGQA	EpmA	-	-	Gammaproteobacteria: other orders	K	7 residues	EF-P
WP_211490547.1	GCF_018135955.1_ASM1813595v1	Francisella philomiragia	1 protein	KPGKGQA	EpmA	-	-	Gammaproteobacteria: other orders	K	7 residues	EF-P
WP_013921845.1	GCF_018972105.1_ASM1897210v1	Francisella salimarina	1 protein	KPGKGQA	EpmA	-	-	Gammaproteobacteria: other orders	K	7 residues	EF-P
WP_013921845.1	GCF_000219045.1_ASM21904v1	Francisella salina	1 protein	KPGKGQA	EpmA	-	-	Gammaproteobacteria: other orders	K	7 residues	EF-P
WP_003032698.1	GCF_000833355.1_ASM83335v1	Francisella tularensis subsp. novicida D9876	1 protein	KPGKGQA	EpmA	-	-	Gammaproteobacteria: other orders	K	7 residues	EF-P
WP_072711088.1	GCF_001895265.1_ASM189526v1	Francisella uliginis	1 protein	KPGKGQA	EpmA	-	-	Gammaproteobacteria: other orders	K	7 residues	EF-P
WP_009742786.1	GCF_000058485.1_ASM5848v1	Frankia alni ACN14a	1 protein	KPGKGGA	-	-	-	Gammaproteobacteria: other orders	K	7 residues	EF-P
WP_011437591.1	GCF_000013345.1_ASM1334v1	Frankia casuarinae	1 protein	KPGKGGA	-	-	-	Gammaproteobacteria: other orders	K	7 residues	EF-P
WP_123956094.1	GCF_011455495.1_ASM1145549v1	Frederiksenia canicola	1 protein	KPGKGQA	EpmA	-	-	Gammaproteobacteria: other orders	K	7 residues	EF-P
WP_286343628.1	GCF_030296615.1_ASM3029661v1	Frondihabitans sucicola	1 protein	KPGKGGA	-	-	-	Gammaproteobacteria: other orders	K	7 residues	EF-P
WP_252795631.1	GCF_024029675.1_ASM2402967v1	Fructilactobacillus carniphilus	1 protein	KPGKGGA	-	-	YmfI	Gammaproteobacteria: other orders	K	7 residues	EF-P
WP_252767258.1	GCF_024029595.1_ASM2402959v1	Fructilactobacillus cliffordii	1 protein	KPGKGGA	-	-	YmfI	Gammaproteobacteria: other orders	K	7 residues	EF-P
WP_252796858.1	GCF_024029435.1_ASM2402943v1	Fructilactobacillus hinvesii	1 protein	KPGKGGA	-	-	YmfI	Gammaproteobacteria: other orders	K	7 residues	EF-P
WP_252750174.1	GCF_024029915.1_ASM2402991v1	Fructilactobacillus ixorae	1 protein	KPGKGGA	-	-	YmfI	Gammaproteobacteria: other orders	K	7 residues	EF-P
WP_056997626.1	GCF_001702115.1_ASM170211v1	Fructilactobacillus lindneri	1 protein	KPGKGGA	-	-	YmfI	Gammaproteobacteria: other orders	K	7 residues	EF-P
WP_252750174.1	GCF_024029335.1_ASM2402933v1	Fructilactobacillus myrtifloralis	1 protein	KPGKGGA	-	-	YmfI	Gammaproteobacteria: other orders	K	7 residues	EF-P
WP_056957600.1	GCF_009496975.1_ASM949697v1	Fructilactobacillus sanfranciscensis	1 protein	KPGKGGA	-	-	YmfI	Gammaproteobacteria: other orders	K	7 residues	EF-P
WP_047975283.1	GCF_024029775.1_ASM2402977v1	Fructobacillus americanaquae	1 protein	KPGKGAA	-	-	YmfI	Gammaproteobacteria: other orders	K	7 residues	EF-P
WP_229360900.1	GCF_001983935.1_ASM198393v1	Fuerstiella marisgermanici	1 protein	KPGKGQA	EpmA	-	-	PVC group	K	7 residues	EF-P
WP_233771025.1	GCF_021389935.1_ASM2138993v1	Fulvivirga ligni	1 protein	KPGKGPA	-	-	-	Gammaproteobacteria: other orders	K	7 residues	EF-P
WP_205721504.1	GCF_017068455.1_ASM1706845v1	Fulvivirga lutea	1 protein	KPGKGPA	-	-	-	Gammaproteobacteria: other orders	K	7 residues	EF-P
WP_233780831.1	GCF_021389955.1_ASM2138995v1	Fulvivirga maritima	1 protein	KPGKGPA	-	-	-	Gammaproteobacteria: other orders	K	7 residues	EF-P
WP_233764294.1	GCF_021389975.1_ASM2138997v1	Fulvivirga ulvae	1 protein	KPGKGPA	-	-	-	Gammaproteobacteria: other orders	K	7 residues	EF-P
WP_313792723.1	GCF_024661895.1_ASM2466189v1	Fundicoccus culcitae	1 protein	KPGKGNT	-	-	YmfI	Gammaproteobacteria: other orders	K	7 residues	EF-P
WP_017261760.1	GCF_013394005.1_ASM1339400v1	Furfurilactobacillus rossiae	1 protein	KPGKGGA	-	-	YmfI	Gammaproteobacteria: other orders	K	7 residues	EF-P
WP_107672886.1	GCF_003071405.1_ASM307140v1	Fuscovulum blasticum	1 protein	HPGKGTP	EpmA	-	-	Gammaproteobacteria: other orders	K	7 residues	EF-P
WP_005908016.1	GCF_001296145.1_ASM129614v1	Fusobacterium animalis	1 protein	KSGRNAA	-	EarP	-	Gammaproteobacteria: other orders	R	7 residues	EF-P
WP_029758984.1	GCF_016724785.1_ASM1672478v1	Fusobacterium canifelinum	1 protein	KSGRNAA	-	EarP	-	Gammaproteobacteria: other orders	R	7 residues	EF-P
WP_241635230.1	GCF_900095285.1_NG8563_Fusobacterium_sp_nov_lib123407_HGAP3	Fusobacterium gastrosuis	1 protein	KSGRNAA	-	EarP	-	Gammaproteobacteria: other orders	R	7 residues	EF-P
WP_008801707.1	GCF_003019695.1_ASM301969v1	Fusobacterium gonidiaformans ATCC 25563	1 protein	KSGRNAA	-	EarP	-	Gammaproteobacteria: other orders	R	7 residues	EF-P
WP_101473448.1	GCF_014337255.1_ASM1433725v1	Fusobacterium hominis	1 protein	KSGRNAA	-	EarP	-	Gammaproteobacteria: other orders	R	7 residues	EF-P
WP_005897833.1	GCF_001455085.1_ASM145508v1	Fusobacterium hwasookii ChDC F206	1 protein	KSGRNAA	-	EarP	-	Gammaproteobacteria: other orders	R	7 residues	EF-P
WP_005884618.1	GCF_003019315.1_ASM301931v1	Fusobacterium mortiferum ATCC 9817	1 protein	KSGRNAA	-	EarP	-	Gammaproteobacteria: other orders	R	7 residues	EF-P
WP_005957090.1	GCF_003732525.1_ASM373252v1	Fusobacterium necrophorum subsp. funduliforme	1 protein	KSGRNAA	-	EarP	-	Gammaproteobacteria: other orders	R	7 residues	EF-P
WP_005897833.1	GCF_003019295.1_ASM301929v1	Fusobacterium nucleatum subsp. nucleatum ATCC 25586	1 protein	KSGRNAA	-	EarP	-	Gammaproteobacteria: other orders	R	7 residues	EF-P
WP_005897833.1	GCF_001457555.1_NCTC10562	Fusobacterium polymorphum	1 protein	KSGRNAA	-	EarP	-	Gammaproteobacteria: other orders	R	7 residues	EF-P
WP_005897833.1	GCF_002763775.1_ASM276377v1	Fusobacterium pseudoperiodonticum	1 protein	KSGRNAA	-	EarP	-	Gammaproteobacteria: other orders	R	7 residues	EF-P
WP_005980216.1	GCF_003019675.1_ASM301967v1	Fusobacterium ulcerans	1 protein	KSGRNAA	-	EarP	-	Gammaproteobacteria: other orders	R	7 residues	EF-P
WP_005951414.1	GCF_003019655.1_ASM301965v1	Fusobacterium varium ATCC 27725	1 protein	KSGRNAA	-	EarP	-	Gammaproteobacteria: other orders	R	7 residues	EF-P
WP_008797468.1	GCF_019552005.1_ASM1955200v1	Fusobacterium vincentii	1 protein	KSGRNAA	-	EarP	-	Gammaproteobacteria: other orders	R	7 residues	EF-P
WP_066104737.1	GCF_030517105.1_ASM3051710v1	Gallibacterium salpingitidis	1 protein	KPGKGQA	EpmA	-	-	Gammaproteobacteria: other orders	K	7 residues	EF-P
WP_013292607.1	GCF_000145255.1_ASM14525v1	Gallionella capsiferriformans ES-2	1 protein	RSGRNGS	-	EarP	-	Gammaproteobacteria: other orders	R	7 residues	EF-P
WP_003145634.1	GCF_900638055.1_55147_A01	Gemella haemolysans	1 protein	KPGKGAA	-	-	YmfI	Gammaproteobacteria: other orders	K	7 residues	EF-P
WP_004631989.1	GCF_009730315.1_ASM973031v1	Gemella morbillorum	1 protein	KPGKGAA	-	-	YmfI	Gammaproteobacteria: other orders	K	7 residues	EF-P
WP_006365044.1	GCF_009730295.1_ASM973029v1	Gemella sanguinis	1 protein	KPGKGAA	-	-	YmfI	Gammaproteobacteria: other orders	K	7 residues	EF-P
WP_162667277.1	GCF_901538265.1_ASM90153826v1	Gemmata massiliana	1 protein	TPGNWRA	-	-	-	PVC group	N	7 residues	EF-P
WP_012683600.1	GCF_000010305.1_ASM1030v1	Gemmatimonas aurantiaca T-27	1 protein	TPGNLRA	-	-	-	Gammaproteobacteria: other orders	N	7 residues	EF-P
WP_171224094.1	GCF_013004105.1_ASM1300410v1	Gemmatimonas groenlandica	1 protein	TPGNLRA	-	-	-	Gammaproteobacteria: other orders	N	7 residues	EF-P
WP_026849718.1	GCF_000695095.2_ASM69509v2	Gemmatimonas phototrophica	1 protein	TPGNLRA	-	-	-	Gammaproteobacteria: other orders	N	7 residues	EF-P
WP_025412676.1	GCF_000522985.1_ASM52298v1	Gemmatirosa kalamazoonensis	1 protein	TPGNLRA	-	-	-	Gammaproteobacteria: other orders	N	7 residues	EF-P
WP_040199273.1	GCF_000827125.1_ASM82712v1	Geoalkalibacter subterraneus	1 protein	KPGKGQA	EpmA	-	-	Thermodesulfobacteriota	K	7 residues	EF-P
WP_011231892.1	GCF_000009785.1_ASM978v1	Geobacillus kaustophilus HTA426	1 protein	KPGKGAA	-	-	YmfI	Gammaproteobacteria: other orders	K	7 residues	EF-P
WP_011231892.1	GCF_012295505.1_ASM1229550v1	Geobacillus subterraneus	1 protein	KPGKGAA	-	-	YmfI	Gammaproteobacteria: other orders	K	7 residues	EF-P
WP_011231892.1	GCF_002243665.1_ASM224366v1	Geobacillus thermocatenulatus	1 protein	KPGKGAA	-	-	YmfI	Gammaproteobacteria: other orders	K	7 residues	EF-P
WP_008879820.1	GCF_002072065.1_ASM207206v1	Geobacillus thermodenitrificans	1 protein	KPGKGAA	-	-	YmfI	Gammaproteobacteria: other orders	K	7 residues	EF-P
WP_011231892.1	GCF_030414215.1_ASM3041421v1	Geobacillus zalihae	1 protein	KPGKGAA	-	-	YmfI	Gammaproteobacteria: other orders	K	7 residues	EF-P
WP_012949184.1	GCF_000025345.1_ASM2534v1	Geodermatophilus obscurus DSM 43160	1 protein	KPGKGGA	-	-	-	Gammaproteobacteria: other orders	K	7 residues	EF-P
WP_122824134.1	GCF_003710105.1_ASM371010v1	Georgenia faecalis	1 protein	KPGKGPA	-	-	-	Gammaproteobacteria: other orders	K	7 residues	EF-P
WP_139072924.1	GCF_006349365.1_ASM634936v1	Georgenia wutianyii	1 protein	KPGKGPA	-	-	-	Gammaproteobacteria: other orders	K	7 residues	EF-P
WP_139928691.1	GCF_006352065.1_ASM635206v1	Georgenia yuyongxinii	1 protein	KPGKGPA	-	-	-	Gammaproteobacteria: other orders	K	7 residues	EF-P
WP_126011825.1	GCF_003952725.1_ASM395272v1	Georhizobium profundi	1 protein	KPGKGGA	-	-	-	Gammaproteobacteria: other orders	K	7 residues	EF-P
WP_069973719.1	GCF_001750685.1_ASM175068v1	Geosporobacter ferrireducens	1 protein	KPGKGAA	-	-	YmfI	Gammaproteobacteria: other orders	K	7 residues	EF-P
WP_128467580.1	GCF_004087915.1_ASM408791v1	Geovibrio thiophilus	1 protein	KMGRGGA	-	-	-	Gammaproteobacteria: other orders	R	7 residues	EF-P
WP_168581234.1	GCF_012277275.1_ASM1227727v1	Gephyromycinifex aptenodytis	1 protein	KPGKGPA	-	-	-	Gammaproteobacteria: other orders	K	7 residues	EF-P
WP_155367226.1	GCF_009720525.1_ASM972052v1	Gimesia benthica	1 protein	KPGKGQA	EpmA	-	-	PVC group	K	7 residues	EF-P
WP_002649654.1	GCF_007747015.1_ASM774701v1	Gimesia maris	1 protein	KPGKGQA	EpmA	-	-	PVC group	K	7 residues	EF-P
WP_145108998.1	GCF_007748015.1_ASM774801v1	Gimesia panareensis	1 protein	KPGKGQA	EpmA	-	-	PVC group	K	7 residues	EF-P
WP_010785797.1	GCF_017352235.1_ASM1735223v1	Glaesserella parasuis	1 protein	KPGKGQA	EpmA	-	-	Gammaproteobacteria: other orders	K	7 residues	EF-P
WP_066127099.1	GCF_002847845.2_ASM284784v2	Globicatella sanguinis	1 protein	KPGKGNT	-	-	YmfI	Gammaproteobacteria: other orders	K	7 residues	EF-P
WP_023173928.1	GCF_000484535.1_ASM48453v1	Gloeobacter kilaueensis JS1	1 protein	KPGKGSA	-	-	-	Gammaproteobacteria: other orders	K	7 residues	EF-P
WP_230840941.1	GCF_021018745.1_ASM2101874v1	Gloeobacter morelensis MG652769	1 protein	KPGKGSA	-	-	-	Gammaproteobacteria: other orders	K	7 residues	EF-P
WP_011141285.1	GCF_000011385.1_ASM1138v1	Gloeobacter violaceus PCC 7421	1 protein	KPGKGSA	-	-	-	Gammaproteobacteria: other orders	K	7 residues	EF-P
WP_015957015.1	GCF_000021825.1_ASM2182v1	Gloeothece citriformis PCC 7424	1 protein	KPGKGSA	-	-	-	Gammaproteobacteria: other orders	K	7 residues	EF-P
WP_013324010.1	GCF_000147335.1_ASM14733v1	Gloeothece verrucosa PCC 7822	1 protein	KPGKGSA	-	-	-	Gammaproteobacteria: other orders	K	7 residues	EF-P
WP_012222957.1	GCF_000021325.1_ASM2132v1	Gluconacetobacter diazotrophicus PA1 5	1 protein	TPGKGGA	EpmA	-	-	Gammaproteobacteria: other orders	K	7 residues	EF-P
WP_062110196.1	GCF_002005485.1_ASM200548v1	Gluconobacter albidus	1 protein	TPGKGGA	EpmA	-	-	Gammaproteobacteria: other orders	K	7 residues	EF-P
WP_011251822.1	GCF_000583855.1_ASM58385v1	Gluconobacter oxydans DSM 3504	1 protein	TPGKGGA	EpmA	-	-	Gammaproteobacteria: other orders	K	7 residues	EF-P
WP_062032946.1	GCF_016757795.1_ASM1675779v1	Gluconobacter sphaericus	1 protein	TPGKGGA	EpmA	-	-	Gammaproteobacteria: other orders	K	7 residues	EF-P
WP_013349066.1	GCF_000197735.1_ASM19773v1	Glutamicibacter arilaitensis Re117	1 protein	KPGKGGA	-	-	-	Gammaproteobacteria: other orders	K	7 residues	EF-P
WP_138174079.1	GCF_006094275.1_ASM609427v1	Glutamicibacter creatinolyticus	1 protein	KPGKGGA	-	-	-	Gammaproteobacteria: other orders	K	7 residues	EF-P
WP_060701663.1	GCF_001302565.1_ASM130256v1	Glutamicibacter halophytocola	1 protein	KPGKGGA	-	-	-	Gammaproteobacteria: other orders	K	7 residues	EF-P
WP_038991131.1	GCF_003687415.1_ASM368741v1	Glutamicibacter nicotianae	1 protein	KPGKGGA	-	-	-	Gammaproteobacteria: other orders	K	7 residues	EF-P
WP_188948283.1	GCF_016894325.1_ASM1689432v1	Glutamicibacter protophormiae	1 protein	KPGKGGA	-	-	-	Gammaproteobacteria: other orders	K	7 residues	EF-P
WP_127568702.1	GCF_004000605.1_ASM400060v1	Glycocaulis alkaliphilus	1 protein	KPGKGGA	-	-	-	Gammaproteobacteria: other orders	K	7 residues	EF-P
WP_006357194.1	GCF_004011905.1_ASM401190v1	Gordonia alkanivorans	1 protein	KPGKGPA	-	-	-	Gammaproteobacteria: other orders	K	7 residues	EF-P
WP_005181284.1	GCF_009914515.1_ASM991451v1	Gordonia amarae	1 protein	KPGKGPA	-	-	-	Gammaproteobacteria: other orders	K	7 residues	EF-P
WP_006436310.1	GCF_022059885.1_ASM2205988v1	Gordonia amicalis	1 protein	KPGKGPA	-	-	-	Gammaproteobacteria: other orders	K	7 residues	EF-P
WP_012834131.1	GCF_000024785.1_ASM2478v1	Gordonia bronchialis DSM 43247	1 protein	KPGKGPA	-	-	-	Gammaproteobacteria: other orders	K	7 residues	EF-P
WP_058250342.1	GCF_029639525.1_ASM2963952v1	Gordonia hongkongensis	1 protein	KPGKGPA	-	-	-	Gammaproteobacteria: other orders	K	7 residues	EF-P
WP_124707177.1	GCF_003855095.1_ASM385509v1	Gordonia insulae	1 protein	KPGKGPA	-	-	-	Gammaproteobacteria: other orders	K	7 residues	EF-P
WP_105942317.1	GCF_002993285.1_ASM299328v1	Gordonia iterans	1 protein	KPGKGPA	-	-	-	Gammaproteobacteria: other orders	K	7 residues	EF-P
WP_188329214.1	GCF_014041935.1_ASM1404193v1	Gordonia jinghuaiqii	1 protein	KPGKGPA	-	-	-	Gammaproteobacteria: other orders	K	7 residues	EF-P
WP_160902422.1	GCF_024734075.1_ASM2473407v1	Gordonia mangrovi	1 protein	KPGKGPA	-	-	-	Gammaproteobacteria: other orders	K	7 residues	EF-P
WP_007239392.1	GCF_020735545.1_ASM2073554v1	Gordonia otitidis	1 protein	KPGKGPA	-	-	-	Gammaproteobacteria: other orders	K	7 residues	EF-P
WP_062392733.1	GCF_001305675.1_ASM130567v1	Gordonia phthalatica	1 protein	KPGKGPA	-	-	-	Gammaproteobacteria: other orders	K	7 residues	EF-P
WP_014359916.1	GCF_000247715.1_ASM24771v1	Gordonia polyisoprenivorans VH2	1 protein	KPGKGPA	-	-	-	Gammaproteobacteria: other orders	K	7 residues	EF-P
WP_213243285.1	GCF_009914535.1_ASM991453v1	Gordonia pseudamarae	1 protein	KPGKGPA	-	-	-	Gammaproteobacteria: other orders	K	7 residues	EF-P
WP_005197124.1	GCF_014070455.1_ASM1407045v1	Gordonia rubripertincta	1 protein	KPGKGPA	-	-	-	Gammaproteobacteria: other orders	K	7 residues	EF-P
WP_006894802.1	GCF_029632925.1_ASM2963292v1	Gordonia sihwensis	1 protein	KPGKGPA	-	-	-	Gammaproteobacteria: other orders	K	7 residues	EF-P
WP_132993475.1	GCF_007559005.1_ASM755900v1	Gordonia zhaorongruii	1 protein	KPGKGPA	-	-	-	Gammaproteobacteria: other orders	K	7 residues	EF-P
WP_014967517.1	GCF_000299355.1_ASM29935v1	Gottschalkia acidurici 9a	1 protein	KPGKGAA	-	-	YmfI	Gammaproteobacteria: other orders	K	7 residues	EF-P
WP_244716641.1	GCF_022919115.1_ASM2291911v1	Gracilibacillus caseinilyticus	1 protein	KPGKGAA	-	-	YmfI	Gammaproteobacteria: other orders	K	7 residues	EF-P
WP_244746285.1	GCF_022919575.1_ASM2291957v1	Gracilibacillus salinarum	1 protein	KPGKGAA	-	-	YmfI	Gammaproteobacteria: other orders	K	7 residues	EF-P
WP_100360254.1	GCF_009650095.1_ASM965009v1	Gracilibacillus salitolerans	1 protein	KPGKGAA	-	-	YmfI	Gammaproteobacteria: other orders	K	7 residues	EF-P
WP_013968427.1	GCF_000219725.1_ASM21972v1	Gracilinema caldarium DSM 7334	1 protein	NPGKGGA	EpmA	-	-	Gammaproteobacteria: other orders	K	7 residues	EF-P
WP_011631792.1	GCF_001889445.1_ASM188944v1	Granulibacter bethesdensis	1 protein	TPGKGGA	EpmA	-	-	Gammaproteobacteria: other orders	K	7 residues	EF-P
WP_005605540.1	GCF_019931005.1_ASM1993100v1	Granulicatella adiacens	1 protein	KPGKGNT	-	-	YmfI	Gammaproteobacteria: other orders	K	7 residues	EF-P
WP_088920185.1	GCF_002215215.1_ASM221521v1	Granulosicoccus antarcticus IMCC3135	1 protein	KPGKGQA	EpmA	-	-	Gammaproteobacteria: other orders	K	7 residues	EF-P
WP_120790466.1	GCF_003627055.1_ASM362705v1	Gryllotalpicola protaetiae	1 protein	KPGKGGA	-	-	-	Gammaproteobacteria: other orders	K	7 residues	EF-P
WP_128425948.1	GCF_004101785.1_ASM410178v1	Gudongella oleilytica	1 protein	KPGKGAA	-	-	YmfI	Gammaproteobacteria: other orders	K	7 residues	EF-P
WP_026936623.1	GCF_003010915.2_ASM301091v2	Gulosibacter molinativorax	1 protein	KPGKGGA	-	-	-	Gammaproteobacteria: other orders	K	7 residues	EF-P
WP_322522134.1	GCF_034479635.1_ASM3447963v1	Guyparkeria halophila	1 protein	KPGKGQA	EpmA	-	-	Gammaproteobacteria: other orders	K	7 residues	EF-P
WP_219004257.1	GCF_019297855.1_ASM1929785v1	Gymnodinialimonas ceratoperidinii	1 protein	KPGKGGA	-	-	-	Gammaproteobacteria: other orders	K	7 residues	EF-P
WP_035712845.1	GCF_004328555.1_ASM432855v1	Haematobacter massiliensis	1 protein	HPGKGTP	EpmA	-	-	Gammaproteobacteria: other orders	K	7 residues	EF-P
WP_066135243.1	GCF_001611975.1_ASM161197v1	Haematospirillum jordaniae	1 protein	QPGKGGA	EpmA	-	-	Gammaproteobacteria: other orders	K	7 residues	EF-P
WP_005662944.1	GCF_900475885.1_49595_C01	Haemophilus aegyptius	1 protein	KPGKGQA	EpmA	-	-	Gammaproteobacteria: other orders	K	7 residues	EF-P
WP_005635150.1	GCF_900477945.1_45473_H02	Haemophilus haemolyticus	1 protein	KPGKGQA	EpmA	-	-	Gammaproteobacteria: other orders	K	7 residues	EF-P
WP_005544066.1	GCF_000931575.1_ASM93157v1	Haemophilus influenzae	1 protein	KPGKGQA	EpmA	-	-	Gammaproteobacteria: other orders	K	7 residues	EF-P
WP_005705817.1	GCF_016889385.1_ASM1688938v1	Haemophilus parahaemolyticus	1 protein	KPGKGQA	EpmA	-	-	Gammaproteobacteria: other orders	K	7 residues	EF-P
WP_007241760.1	GCF_900186995.1_50465_A02	Haemophilus pittmaniae	1 protein	KPGKGQA	-	-	-	Gammaproteobacteria: other orders	K	7 residues	EF-P
WP_010898947.1	GCF_005671335.1_ASM567133v1	Halalkalibacterium halodurans	1 protein	KPGKGAA	-	-	YmfI	Gammaproteobacteria: other orders	K	7 residues	EF-P
WP_013405910.1	GCF_000166415.1_ASM16641v1	Halanaerobium hydrogeniformans	1 protein	KSGRGSA	-	-	YmfI	Gammaproteobacteria: other orders	R	7 residues	EF-P
WP_014553070.1	GCF_000165465.1_ASM16546v1	Halanaerobium praevalens DSM 2228	1 protein	KSGRGSA	-	-	YmfI	Gammaproteobacteria: other orders	R	7 residues	EF-P
WP_129082726.1	GCF_006459125.1_ASM645912v1	Halarcobacter anaerophilus	1 protein	KPGKGAA	-	-	-	Gammaproteobacteria: other orders	K	7 residues	EF-P
WP_114839983.1	GCF_003346815.1_ASM334681v1	Halarcobacter bivalviorum	1 protein	KPGKGAA	-	-	-	Gammaproteobacteria: other orders	K	7 residues	EF-P
WP_129086865.1	GCF_013201825.1_ASM1320182v1	Halarcobacter ebronensis	1 protein	KPGKGAA	-	-	-	Gammaproteobacteria: other orders	K	7 residues	EF-P
WP_012829267.1	GCF_000024805.1_ASM2480v1	Haliangium ochraceumDSM 14365	1 protein	KPGKGSA	EpmA	-	-	Gammaproteobacteria: other orders	K	7 residues	EF-P
WP_153240693.1	GCF_009388985.1_ASM938898v1	Halioglobus maricola	1 protein	KPGKGQA	EpmA	-	-	Gammaproteobacteria: other orders	K	7 residues	EF-P
WP_013764939.1	GCF_000212735.1_ASM21273v1	Haliscomenobacter hydrossis DSM 1100	1 protein	KPARGAA	-	-	-	Gammaproteobacteria: other orders	R	7 residues	EF-P
WP_014643723.1	GCF_000284515.1_ASM28451v1	Halobacillus halophilus DSM 2266	1 protein	KPGKGAA	-	-	YmfI	Gammaproteobacteria: other orders	K	7 residues	EF-P
WP_085029561.1	GCF_002097535.1_ASM209753v1	Halobacillus mangrovi	1 protein	KPGKGAA	-	-	YmfI	Gammaproteobacteria: other orders	K	7 residues	EF-P
WP_283075249.1	GCF_029714185.1_ASM2971418v1	Halobacillus naozhouensis	1 protein	KPGKGAA	-	-	YmfI	Gammaproteobacteria: other orders	K	7 residues	EF-P
WP_244707754.1	GCF_022919095.1_ASM2291909v1	Halobacillus salinarum	1 protein	KPGKGAA	-	-	YmfI	Gammaproteobacteria: other orders	K	7 residues	EF-P
WP_244753324.1	GCF_022919835.1_ASM2291983v1	Halobacillus shinanisalinarum	1 protein	KPGKGAA	-	-	YmfI	Gammaproteobacteria: other orders	K	7 residues	EF-P
WP_014242861.1	GCF_000210915.2_ASM21091v2	Halobacteriovorax marinus SJ	1 protein	NPGKGSA	EpmA	-	-	Gammaproteobacteria: other orders	K	7 residues	EF-P
WP_015326231.1	GCF_000328625.1_ASM32862v1	Halobacteroides halobius DSM 5150	1 protein	KPGKGGA	-	-	YmfI	Gammaproteobacteria: other orders	K	7 residues	EF-P
WP_080805718.1	GCF_002075285.3_ASM207528v3	Halomicronema hongdechloris C2206	1 protein	KPGKGSA	-	-	-	Gammaproteobacteria: other orders	K	7 residues	EF-P
WP_071942041.1	GCF_001886615.1_ASM188661v1	Halomonas aestuarii	1 protein	KPGKGQA	EpmA	-	-	Gammaproteobacteria: other orders	K	7 residues	EF-P
WP_280106391.1	GCF_029854215.1_ASM2985421v1	Halomonas alkaliantarctica	1 protein	KPGKGQA	EpmA	-	-	Gammaproteobacteria: other orders	K	7 residues	EF-P
WP_169958894.1	GCF_030505695.1_ASM3050569v1	Halomonas alkalicola	1 protein	KPGKGQA	EpmA	-	-	Gammaproteobacteria: other orders	K	7 residues	EF-P
WP_038485642.1	GCF_003612795.1_ASM361279v1	Halomonas alkaliphila	1 protein	KPGKGQA	EpmA	-	-	Gammaproteobacteria: other orders	K	7 residues	EF-P
WP_097791090.1	GCF_002549795.1_ASM254979v1	Halomonas beimenensis	1 protein	KPGKGQA	EpmA	-	-	Gammaproteobacteria: other orders	K	7 residues	EF-P
WP_149283961.1	GCF_008329985.2_ASM832998v2	Halomonas binhaiensis	1 protein	KPGKGQA	EpmA	-	-	Gammaproteobacteria: other orders	K	7 residues	EF-P
WP_066445412.1	GCF_001545155.1_ASM154515v1	Halomonas chromatireducens	1 protein	KPGKGQA	EpmA	-	-	Gammaproteobacteria: other orders	K	7 residues	EF-P
WP_041601895.1	GCF_000196875.2_ASM19687v2	Halomonas elongata DSM 2581	1 protein	KPGKGQA	EpmA	-	-	Gammaproteobacteria: other orders	K	7 residues	EF-P
WP_046079178.1	GCF_030406665.1_ASM3040666v1	Halomonas halophila	1 protein	KPGKGQA	EpmA	-	-	Gammaproteobacteria: other orders	K	7 residues	EF-P
WP_021820290.1	GCF_001431725.1_ASM143172v1	Halomonas huangheensis	1 protein	KPGKGQA	EpmA	-	-	Gammaproteobacteria: other orders	K	7 residues	EF-P
WP_038485642.1	GCF_011399095.1_ASM1139909v1	Halomonas hydrothermalis	1 protein	KPGKGQA	EpmA	-	-	Gammaproteobacteria: other orders	K	7 residues	EF-P
WP_133730405.1	GCF_034479615.1_ASM3447961v1	Halomonas neptunia	1 protein	KPGKGQA	EpmA	-	-	Gammaproteobacteria: other orders	K	7 residues	EF-P
WP_139527117.1	GCF_019443265.1_ASM1944326v1	Halomonas piezotolerans	1 protein	KPGKGQA	EpmA	-	-	Gammaproteobacteria: other orders	K	7 residues	EF-P
WP_096280910.1	GCF_019722725.1_ASM1972272v1	Halomonas profundi	1 protein	KPGKGQA	EpmA	-	-	Gammaproteobacteria: other orders	K	7 residues	EF-P
WP_264428345.1	GCF_025917315.1_ASM2591731v1	Halomonas qaidamensis	1 protein	KPGKGQA	EpmA	-	-	Gammaproteobacteria: other orders	K	7 residues	EF-P
WP_163503843.1	GCF_010977575.1_ASM1097757v1	Halomonas socia	1 protein	KPGKGQA	EpmA	-	-	Gammaproteobacteria: other orders	K	7 residues	EF-P
WP_209473469.1	GCF_017868935.1_ASM1786893v1	Halomonas sulfidivorans	1 protein	KPGKGQA	EpmA	-	-	Gammaproteobacteria: other orders	K	7 residues	EF-P
WP_197448027.1	GCF_017868775.1_ASM1786877v1	Halomonas sulfidoxydans	1 protein	KPGKGQA	EpmA	-	-	Gammaproteobacteria: other orders	K	7 residues	EF-P
WP_103968377.1	GCF_009834345.1_ASM983434v1	Halomonas tianxiuensis	1 protein	KPGKGQA	EpmA	-	-	Gammaproteobacteria: other orders	K	7 residues	EF-P
WP_022523987.1	GCF_014697095.1_ASM1469709v1	Halomonas titanicae	1 protein	KPGKGQA	EpmA	-	-	Gammaproteobacteria: other orders	K	7 residues	EF-P
WP_083725482.1	GCF_021545785.1_ASM2154578v1	Halopseudomonas maritima	1 protein	KPGKGQA	EpmA	-	-	Gammaproteobacteria: other orders	K	7 residues	EF-P
WP_096409763.1	GCF_002356555.2_HH1059_assembly_1.0	Halorhodospira halochloris	1 protein	KPGKGQA	EpmA	-	-	Gammaproteobacteria: other orders	K	7 residues	EF-P
WP_011814765.1	GCF_000015585.1_ASM1558v1	Halorhodospira halophila SL1	1 protein	KPGKGQA	EpmA	-	-	Gammaproteobacteria: other orders	K	7 residues	EF-P
WP_012635560.1	GCF_000020485.1_ASM2048v1	Halothermothrix orenii H 168	1 protein	KTGRGGA	-	-	YmfI	Gammaproteobacteria: other orders	R	7 residues	EF-P
WP_066102222.1	GCF_001663815.1_ASM166381v1	Halothiobacillus diazotrophicus	1 protein	KSGRNAA	-	EarP	-	Gammaproteobacteria: other orders	R	7 residues	EF-P
WP_012823455.1	GCF_000024765.1_ASM2476v1	Halothiobacillus neapolitanus c2	1 protein	KSGRNSA	-	EarP	-	Gammaproteobacteria: other orders	R	7 residues	EF-P
WP_281485589.1	GCF_029953635.1_ASM2995363v1	Halotia branconii CENA392	1 protein	KPGKGSA	-	-	-	Gammaproteobacteria: other orders	K	7 residues	EF-P
WP_222873135.1	GCF_005144965.1_ASM514496v1	Hankyongella ginsenosidimutans	1 protein	QPGKGGA	-	-	-	Gammaproteobacteria: other orders	K	7 residues	EF-P
WP_026390024.1	GCF_900660745.1_57728_G01-3	Haploplasma axanthum	1 protein	KPGKGAA	-	-	-	Gammaproteobacteria: other orders	K	7 residues	EF-P
WP_099556902.1	GCF_900231165.1_HDIA1	Hartmannibacter diazotrophicus	1 protein	HPGKGTP	EpmA	-	-	Gammaproteobacteria: other orders	K	7 residues	EF-P
WP_138209868.1	GCF_901482605.1_45532_E01	Hathewaya histolytica	1 protein	KPGKGAA	-	-	YmfI	Gammaproteobacteria: other orders	K	7 residues	EF-P
WP_011577311.1	GCF_000009305.1_ASM930v1	Helicobacter acinonychis str. Sheeba	1 protein	KPGKGAA	-	-	-	Gammaproteobacteria: other orders	K	7 residues	EF-P
WP_014659136.1	GCF_000259275.1_ASM25927v1	Helicobacter cetorum MIT 99-5656	1 protein	KPGKGAA	-	-	-	Gammaproteobacteria: other orders	K	7 residues	EF-P
WP_104724262.1	GCF_900638485.1_57728_B01	Helicobacter cholecystus	1 protein	KPGKGAA	-	-	-	Gammaproteobacteria: other orders	K	7 residues	EF-P
WP_002956382.1	GCF_000284635.1_ASM28463v1	Helicobacter cinaedi PAGU611	1 protein	KPGKGAA	-	-	-	Gammaproteobacteria: other orders	K	7 residues	EF-P
WP_066338659.1	GCF_001693335.1_ASM169333v1	Helicobacter enhydrae	1 protein	KPGKGAA	-	-	-	Gammaproteobacteria: other orders	K	7 residues	EF-P
WP_013469606.1	GCF_000200595.1_ASM20059v1	Helicobacter felis ATCC 49179	1 protein	KPGKGAA	-	-	-	Gammaproteobacteria: other orders	K	7 residues	EF-P
WP_011114951.1	GCF_000007905.1_ASM790v1	Helicobacter hepaticus ATCC 51449	1 protein	KPGKGAA	-	-	-	Gammaproteobacteria: other orders	K	7 residues	EF-P
WP_066388200.1	GCF_001602095.1_ASM160209v1	Helicobacter himalayensis	1 protein	KPGKGAA	-	-	-	Gammaproteobacteria: other orders	K	7 residues	EF-P
WP_013023339.1	GCF_900476215.1_51342_F02	Helicobacter mustelae	1 protein	KPGKGAA	-	-	-	Gammaproteobacteria: other orders	K	7 residues	EF-P
WP_000974266.1	GCF_017821535.1_ASM1782153v1	Helicobacter pylori	1 protein	KPGKGAA	-	-	-	Gammaproteobacteria: other orders	K	7 residues	EF-P
WP_006564477.1	GCF_013374215.1_ASM1337421v1	Helicobacter suis	1 protein	KPGKGAA	-	-	-	Gammaproteobacteria: other orders	K	7 residues	EF-P
WP_034327277.1	GCF_001460635.1_htyphlonius_mit97-6810	Helicobacter typhlonius	1 protein	KPGKGAA	-	-	-	Gammaproteobacteria: other orders	K	7 residues	EF-P
WP_006803208.1	GCF_014931175.1_ASM1493117v1	Helicobacter winghamensis	1 protein	KPGKGAA	-	-	-	Gammaproteobacteria: other orders	K	7 residues	EF-P
WP_012281662.1	GCF_000019165.1_ASM1916v1	Heliomicrobium modesticaldum Ice1	1 protein	KPGKGAA	-	-	YmfI	Gammaproteobacteria: other orders	K	7 residues	EF-P
WP_153724115.1	GCF_009649955.1_ASM964995v1	Heliorestis convoluta	1 protein	KPGKGAA	-	-	YmfI	Gammaproteobacteria: other orders	K	7 residues	EF-P
WP_053198665.1	GCF_001267925.1_ASM126792v1	Herbaspirillum hiltneri N3	1 protein	GSSRTGF	-	EarP	-	Gammaproteobacteria: other orders	R	7 residues	EF-P
WP_017451702.1	GCF_004367745.1_ASM436774v1	Herbaspirillum huttiense	1 protein	GSSRTGF	-	EarP	-	Gammaproteobacteria: other orders	R	7 residues	EF-P
WP_079215514.1	GCF_002025725.1_ASM202572v1	Herbaspirillum robiniae	1 protein	GSSRTGF	-	EarP	-	Gammaproteobacteria: other orders	R	7 residues	EF-P
WP_017451702.1	GCF_001483945.1_ASM148394v1	Herbaspirillum rubrisubalbicans M1	1 protein	GSSRTGF	-	EarP	-	Gammaproteobacteria: other orders	R	7 residues	EF-P
WP_013235019.1	GCF_006378125.1_ASM637812v1	Herbaspirillum seropedicae	1 protein	GSSRTGF	-	EarP	-	Gammaproteobacteria: other orders	R	7 residues	EF-P
WP_058258547.1	GCF_900070325.1_SD1D	Herbinix luporum	1 protein	KPGKGAA	-	-	YmfI	Gammaproteobacteria: other orders	K	7 residues	EF-P
WP_076591899.1	GCF_900130075.1_Herminiimonas_arsenitoxidans	Herminiimonas arsenitoxidans	1 protein	GSSRTGF	-	EarP	-	Gammaproteobacteria: other orders	R	7 residues	EF-P
WP_013859621.1	GCF_000832905.1_ASM83290v1	Heyndrickxia coagulans DSM 1 = ATCC 7050	1 protein	KPGKGAA	-	-	YmfI	Gammaproteobacteria: other orders	K	7 residues	EF-P
WP_202780169.1	GCF_016772275.1_ASM1677227v1	Heyndrickxia vini	1 protein	KPGKGAA	-	-	YmfI	Gammaproteobacteria: other orders	K	7 residues	EF-P
WP_013681438.1	GCF_000194135.1_ASM19413v1	Hippea maritima DSM 10411	1 protein	KPGKGQA	EpmA	-	-	Gammaproteobacteria: other orders	K	7 residues	EF-P
WP_012777891.1	GCF_000023785.1_ASM2378v1	Hirschia baltica ATCC 49814	1 protein	RPGKGTP	EpmA	-	-	Gammaproteobacteria: other orders	K	7 residues	EF-P
WP_011609443.1	GCF_000019405.1_ASM1940v1	Histophilus somni 2336	1 protein	KPGKGQA	EpmA	-	-	Gammaproteobacteria: other orders	K	7 residues	EF-P
WP_220161207.1	GCF_019464535.1_ASM1946453v1	Horticoccus luteus	1 protein	TPGNLRA	-	-	-	PVC group	N	7 residues	EF-P
WP_227962215.1	GCF_020735565.1_ASM2073556v1	Hoylesella buccalis	1 protein	KPGKGNT	-	-	-	Gammaproteobacteria: other orders	K	7 residues	EF-P
WP_025065501.1	GCF_001444445.1_ASM144444v1	Hoylesella enoeca	1 protein	KPGKGNT	-	-	-	Gammaproteobacteria: other orders	K	7 residues	EF-P
WP_013806649.1	GCF_000214175.1_ASM21417v1	Hoyosella subflava DQS3-9A1	1 protein	KPGKGPA	-	-	-	Gammaproteobacteria: other orders	K	7 residues	EF-P
WP_312032236.1	GCF_013745115.1_ASM1374511v1	Hujiaoplasma nucleasis zrk29	1 protein	KPGKGAA	-	-	-	Gammaproteobacteria: other orders	K	7 residues	EF-P
WP_146318158.1	GCF_007859675.1_ASM785967v1	Humibacter ginsenosidimutans	1 protein	KPGKGGA	-	-	-	Gammaproteobacteria: other orders	K	7 residues	EF-P
WP_206291908.1	GCF_015169395.1_ASM1516939v1	Humisphaera borealis	1 protein	TPGNLRA	-	-	-	PVC group	N	7 residues	EF-P
WP_092912723.1	GCF_032850805.1_ASM3285080v1	Hydrogenimonas thermophila	1 protein	KPGKGAA	-	-	-	Gammaproteobacteria: other orders	K	7 residues	EF-P
WP_201353499.1	GCF_016593255.1_ASM1659325v1	Hydrogenimonas urashimensis	1 protein	KPGKGAA	-	-	-	Gammaproteobacteria: other orders	K	7 residues	EF-P
WP_012964333.1	GCF_000164905.1_ASM16490v1	Hydrogenobacter thermophilus TK-6	1 protein	KPGKGQA	-	-	-	Gammaproteobacteria: other orders	K	7 residues	EF-P
WP_066084624.1	GCF_001761385.1_ASM176138v1	Hydrogenophaga crassostreae	1 protein	RGGRGAA	-	EarP	-	Gammaproteobacteria: other orders	R	7 residues	EF-P
WP_166227001.1	GCF_011388215.1_ASM1138821v1	Hydrogenophaga crocea	1 protein	RGGRGAA	-	EarP	-	Gammaproteobacteria: other orders	R	7 residues	EF-P
WP_066158929.1	GCF_004353865.1_ASM435386v1	Hydrogenophaga pseudoflava	1 protein	RGGRGAA	-	EarP	-	Gammaproteobacteria: other orders	R	7 residues	EF-P
WP_232000003.1	GCF_003574215.1_ASM357421v1	Hydrogenophilus thermoluteolus	1 protein	KSGRNAA	-	EarP	-	Gammaproteobacteria: other orders	R	7 residues	EF-P
WP_029907598.1	GCF_013340845.1_ASM1334084v1	Hydrogenovibrio marinus	1 protein	QPGKGQS	EpmA	-	-	Gammaproteobacteria: other orders	K	7 residues	EF-P
WP_187317753.1	GCF_022921095.1_ASM2292109v1	Hymenobacter aerilatus	1 protein	KPGKGPA	-	-	-	Gammaproteobacteria: other orders	K	7 residues	EF-P
WP_151088833.1	GCF_008728635.1_ASM872863v1	Hymenobacter baengnokdamensis	1 protein	KPGKGPA	-	-	-	Gammaproteobacteria: other orders	K	7 residues	EF-P
WP_269560754.1	GCF_027359925.1_ASM2735992v1	Hymenobacter canadensis	1 protein	KPGKGPA	-	-	-	Gammaproteobacteria: other orders	K	7 residues	EF-P
WP_100335667.1	GCF_022919215.1_ASM2291921v1	Hymenobacter cellulosilyticus	1 protein	KPGKGPA	-	-	-	Gammaproteobacteria: other orders	K	7 residues	EF-P
WP_100335667.1	GCF_022919135.1_ASM2291913v1	Hymenobacter cellulosivorans	1 protein	KPGKGPA	-	-	-	Gammaproteobacteria: other orders	K	7 residues	EF-P
WP_139517543.1	GCF_006337165.1_ASM633716v1	Hymenobacter jejuensis	1 protein	KPGKGPA	EpmA	-	-	Gammaproteobacteria: other orders	K	7 residues	EF-P
WP_243512832.1	GCF_022811645.1_ASM2281164v1	Hymenobacter monticola	1 protein	KPGKGPA	-	-	-	Gammaproteobacteria: other orders	K	7 residues	EF-P
WP_109655410.1	GCF_003149515.1_ASM314951v1	Hymenobacter nivis	1 protein	KPGKGPA	EpmA	-	-	Gammaproteobacteria: other orders	K	7 residues	EF-P
WP_059071146.1	GCF_003574965.1_ASM357496v1	Hymenobacter oligotrophus	1 protein	KPGKGPA	-	-	-	Gammaproteobacteria: other orders	K	7 residues	EF-P
WP_133273208.1	GCF_004355185.1_ASM435518v1	Hymenobacter radiodurans	1 protein	KPGKGPA	-	-	-	Gammaproteobacteria: other orders	K	7 residues	EF-P
WP_068194505.1	GCF_001507645.1_ASM150764v1	Hymenobacter sedentarius	1 protein	KPGKGPA	-	-	-	Gammaproteobacteria: other orders	K	7 residues	EF-P
WP_185886544.1	GCF_014250515.1_ASM1425051v1	Hymenobacter sediminicola	1 protein	KPGKGPA	-	-	-	Gammaproteobacteria: other orders	K	7 residues	EF-P
WP_244695852.1	GCF_023101345.1_ASM2310134v1	Hymenobacter sublimis	1 protein	KPGKGPA	-	-	-	Gammaproteobacteria: other orders	K	7 residues	EF-P
WP_044002435.1	GCF_000576555.1_ASM57655v1	Hymenobacter swuensis DY53	1 protein	KPGKGPA	-	-	-	Gammaproteobacteria: other orders	K	7 residues	EF-P
WP_088842420.1	GCF_013137895.1_ASM1313789v1	Hymenobacter taeanensis	1 protein	KPGKGPA	-	-	-	Gammaproteobacteria: other orders	K	7 residues	EF-P
WP_206986905.1	GCF_022827545.1_ASM2282754v1	Hymenobacter tibetensis	1 protein	KPGKGPA	-	-	-	Gammaproteobacteria: other orders	K	7 residues	EF-P
WP_245124609.1	GCF_022921055.1_ASM2292105v1	Hymenobacter volaticus	1 protein	KPGKGPA	-	-	-	Gammaproteobacteria: other orders	K	7 residues	EF-P
WP_044017917.1	GCF_027625995.1_ASM2762599v1	Hymenobacter yonginensis	1 protein	KPGKGPA	-	-	-	Gammaproteobacteria: other orders	K	7 residues	EF-P
WP_151119338.1	GCF_008728835.1_ASM872883v1	Hypericibacter adhaerens	1 protein	MGNWRS	-	-	-	Gammaproteobacteria: other orders	N	7 residues	EF-P
WP_151178949.1	GCF_008728855.1_ASM872885v1	Hypericibacter terrae	1 protein	QMGNWRS	-	-	-	Gammaproteobacteria: other orders	N	7 residues	EF-P
WP_274494470.1	GCF_028748065.1_ASM2874806v1	Hyphococcus flavus	1 protein	KPGKGPA	-	-	-	Gammaproteobacteria: other orders	K	7 residues	EF-P
WP_013215465.1	GCF_000143145.1_ASM14314v1	Hyphomicrobium denitrificans ATCC 51888	1 protein	HPGKGTP	EpmA	-	-	Gammaproteobacteria: other orders	K	7 residues	EF-P
WP_023788028.1	GCF_000503895.1_ASM50389v1	Hyphomicrobium nitrativorans NL23	1 protein	HPGKGTP	EpmA	-	-	Gammaproteobacteria: other orders	K	7 residues	EF-P
WP_011648112.1	GCF_000013025.1_ASM1302v1	Hyphomonas neptunium ATCC 15444	1 protein	RPGKGTP	EpmA	-	-	Gammaproteobacteria: other orders	K	7 residues	EF-P
WP_272734692.1	GCF_028532485.1_ASM2853248v1	Iamia majanohamensis	1 protein	KPGKGPA	-	-	-	Gammaproteobacteria: other orders	K	7 residues	EF-P
WP_096686341.1	GCF_002369955.1_ASM236995v1	Ichthyobacterium seriolicida	1 protein	KPGKGPA	-	-	-	Gammaproteobacteria: other orders	K	7 residues	EF-P
WP_151123525.1	GCF_021049305.1_ASM2104930v1	Ideonella dechloratans	1 protein	RGGRGAA	-	EarP	-	Gammaproteobacteria: other orders	R	7 residues	EF-P
WP_011235502.1	GCF_019797805.1_ASM1979780v1	Idiomarina abyssalis	1 protein	KPGKGQA	EpmA	-	-	Gammaproteobacteria: other orders	K	7 residues	EF-P
WP_011235502.1	GCF_000008465.1_ASM846v1	Idiomarina loihiensis L2TR	1 protein	KPGKGQA	EpmA	-	-	Gammaproteobacteria: other orders	K	7 residues	EF-P
WP_014559674.1	GCF_000258405.1_ASM25840v1	Ignavibacterium album JCM 16511	1 protein	KPGKGGA	-	-	-	Gammaproteobacteria: other orders	K	7 residues	EF-P
WP_248417081.1	GCF_023195815.2_ASM2319581v2	Ignavigranum ruoffiae	1 protein	KPGKGNT	-	-	YmfI	Gammaproteobacteria: other orders	K	7 residues	EF-P
WP_015441599.1	GCF_000348785.1_ASM34878v1	Ilumatobacter coccineus YM16-304	1 protein	KPGKGGA	-	-	-	Gammaproteobacteria: other orders	K	7 residues	EF-P
WP_013389022.1	GCF_000165505.1_ASM16550v1	Ilyobacter polytropus DSM 2926	1 protein	KSGRNSA	-	EarP	-	Gammaproteobacteria: other orders	R	7 residues	EF-P
WP_068806010.1	GCF_001697225.1_ASM169722v1	Immundisolibacter cernigliae	1 protein	KPGKGQA	EpmA	-	-	Gammaproteobacteria: other orders	K	7 residues	EF-P
WP_317487432.1	GCF_032999765.1_ASM3299976v1	Imperialibacter roseus	1 protein	KPGKGPA	-	-	-	Gammaproteobacteria: other orders	K	7 residues	EF-P
WP_008240978.1	GCF_028743515.2_ASM2874351v2	Imtechella halotolerans	1 protein	KPGKGPA	-	-	-	Gammaproteobacteria: other orders	K	7 residues	EF-P
WP_119677573.1	GCF_003568845.1_ASM356884v1	Indioceanicola profundi	1 protein	QPGKGGA	EpmA	-	-	Gammaproteobacteria: other orders	K	7 residues	EF-P
WP_138856874.1	GCF_005952805.1_ASM595280v1	Inhella inkyongensis	1 protein	RGGRNAA	-	EarP	-	Gammaproteobacteria: other orders	R	7 residues	EF-P
WP_013492425.1	GCF_000184685.1_ASM18468v1	Intrasporangium calvum DSM 43043	1 protein	KPGKGPA	-	-	-	Gammaproteobacteria: other orders	K	7 residues	EF-P
WP_230869794.1	GCF_017751145.1_ASM1775114v1	Iocasia fonsfrigidae	1 protein	KTGRGGA	-	-	YmfI	Gammaproteobacteria: other orders	R	7 residues	EF-P
WP_125976591.1	GCF_003952345.1_ASM395234v1	Iodobacter ciconiae	1 protein	KSGRNSS	-	EarP	-	Gammaproteobacteria: other orders	R	7 residues	EF-P
WP_068201132.1	GCF_001636295.1_ASM163629v1	Isoptericola dokdonensis DS-3	1 protein	KPGKGGA	-	-	-	Gammaproteobacteria: other orders	K	7 residues	EF-P
WP_013838757.1	GCF_000215105.1_ASM21510v1	Isoptericola variabilis 225	1 protein	KPGKGGA	-	-	-	Gammaproteobacteria: other orders	K	7 residues	EF-P
WP_201340014.1	GCF_016592615.1_ASM1659261v1	Isorropodon fossajaponicum endosymbiont JTNG4	1 protein	KPGKGQA	EpmA	-	-	Gammaproteobacteria: other orders	K	7 residues	EF-P
WP_072624767.1	GCF_001889125.1_ASM188912v1	Janibacter indicus	1 protein	KPGKGPA	-	-	-	Gammaproteobacteria: other orders	K	7 residues	EF-P
WP_068276228.1	GCF_003721155.3_ASM372115v4	Janibacter melonis	1 protein	KPGKGPA	-	-	-	Gammaproteobacteria: other orders	K	7 residues	EF-P
WP_038490460.1	GCF_000723165.1_JAG1	Janthinobacterium agaricidamnosum NBRC 102515 = DSM 9628	1 protein	GSSRTGF	-	EarP	-	Gammaproteobacteria: other orders	R	7 residues	EF-P
WP_034778059.1	GCF_013372045.1_ASM1337204v1	Janthinobacterium lividum	1 protein	GSSRTGF	-	EarP	-	Gammaproteobacteria: other orders	R	7 residues	EF-P
WP_034758247.1	GCF_029690045.1_ASM2969004v1	Janthinobacterium rivuli	1 protein	GSSRTGF	-	EarP	-	Gammaproteobacteria: other orders	R	7 residues	EF-P
WP_071078242.1	GCF_002327145.1_ASM232714v1	Janthinobacterium svalbardensis	1 protein	GSSRTGF	-	EarP	-	Gammaproteobacteria: other orders	R	7 residues	EF-P
WP_071078242.1	GCF_006517255.1_ASM651725v1	Janthinobacterium tructae	1 protein	GSSRTGF	-	EarP	-	Gammaproteobacteria: other orders	R	7 residues	EF-P
WP_249773944.1	GCF_023516435.1_ASM2351643v1	Jatrophihabitans telluris	1 protein	KPGKGGA	-	-	-	Gammaproteobacteria: other orders	K	7 residues	EF-P
WP_166163871.1	GCF_011100465.1_ASM1110046v1	Jeotgalibaca arthritidis	1 protein	KPGKGAA	-	-	YmfI	Gammaproteobacteria: other orders	K	7 residues	EF-P
WP_126111961.1	GCF_003955755.1_ASM395575v1	Jeotgalibaca ciconiae	1 protein	KPGKGAA	-	-	YmfI	Gammaproteobacteria: other orders	K	7 residues	EF-P
WP_166063649.1	GCF_011299095.1_ASM1129909v1	Jeotgalibaca porci	1 protein	KPGKGAA	-	-	YmfI	Gammaproteobacteria: other orders	K	7 residues	EF-P
WP_039809623.1	GCF_000818095.1_ASM81809v1	Jeotgalibacillus malaysiensis	1 protein	KPGKGAA	-	-	YmfI	Gammaproteobacteria: other orders	K	7 residues	EF-P
WP_035808701.1	GCF_000756715.1_PRJEB5505_assembly_1	Jeotgalicoccus saudimassiliensis	1 protein	KPGKGAA	-	-	YmfI	Gammaproteobacteria: other orders	K	7 residues	EF-P
WP_268881268.1	GCF_026898155.1_ASM2689815v1	Jiella pelagia	1 protein	KPGKGGA	-	-	-	Gammaproteobacteria: other orders	K	7 residues	EF-P
WP_015771613.1	GCF_900475835.1_45232_G01	Jonesia denitrificans	1 protein	KPGKGGA	-	-	-	Gammaproteobacteria: other orders	K	7 residues	EF-P
WP_034719445.1	GCF_900637895.1_52700_G01	Kaistella antarctica	1 protein	KPGKGPA	-	-	-	Gammaproteobacteria: other orders	K	7 residues	EF-P
WP_125025803.1	GCF_003860585.1_ASM386058v1	Kaistella carnis	1 protein	KPGKGPA	-	-	-	Gammaproteobacteria: other orders	K	7 residues	EF-P
WP_039351669.1	GCF_900638245.1_56772_F02	Kaistella jeonii	1 protein	KPGKGPA	-	-	-	Gammaproteobacteria: other orders	K	7 residues	EF-P
WP_226064021.1	GCF_020410745.1_ASM2041074v1	Kaistella polysaccharea	1 protein	KPGKGPA	-	-	-	Gammaproteobacteria: other orders	K	7 residues	EF-P
WP_213161289.1	GCF_015482775.1_ASM1548277v1	Kaustia mangrovi	1 protein	KPGKGGA	-	-	-	Gammaproteobacteria: other orders	K	7 residues	EF-P
WP_132026108.1	GCF_016767175.1_ASM1676717v1	Keratinibaculum paraultunense	1 protein	KPGKGAA	-	-	YmfI	Gammaproteobacteria: other orders	K	7 residues	EF-P
WP_257721437.1	GCF_001302585.1_ASM130258v1	Kibdelosporangium phytohabitans	1 protein	KPGKGPA	-	-	-	Gammaproteobacteria: other orders	K	7 residues	EF-P
WP_163495259.1	GCF_010669285.1_ASM1066928v1	Kineobactrum salinum	1 protein	KPGKGQA	EpmA	-	-	Gammaproteobacteria: other orders	K	7 residues	EF-P
WP_041292215.1	GCF_000017305.1_ASM1730v1	Kineococcus radiotolerans SRS30216 = ATCC BAA-149	1 protein	KPGKGGA	-	-	-	Gammaproteobacteria: other orders	K	7 residues	EF-P
WP_003793834.1	GCF_014054985.1_ASM1405498v1	Kingella oralis	1 protein	KGGRSSA	-	EarP	-	Gammaproteobacteria: other orders	R	7 residues	EF-P
WP_052881168.1	GCF_001017655.1_ASM101765v1	Kiritimatiella glycovorans	1 protein	KPGKGQA	EpmA	-	-	PVC group	K	7 residues	EF-P
WP_030290256.1	GCF_002082605.1_ASM208260v1	Kitasatospora aureofaciens	1 protein	KPGKGPA	-	-	-	Gammaproteobacteria: other orders	K	7 residues	EF-P
WP_033211640.1	GCF_948472415.1_JK4103	Kitasatospora fiedleri	1 protein	KPGKGPA	-	-	-	Gammaproteobacteria: other orders	K	7 residues	EF-P
WP_014134545.1	GCF_000269985.1_ASM26998v1	Kitasatospora setae KM-6054	1 protein	KPGKGPA	-	-	-	Gammaproteobacteria: other orders	K	7 residues	EF-P
WP_058858921.1	GCF_001482365.1_ASM148236v1	Kocuria flava	1 protein	KPGKGGA	-	-	-	Gammaproteobacteria: other orders	K	7 residues	EF-P
WP_064845882.1	GCF_004328535.1_ASM432853v1	Kocuria indica	1 protein	KPGKGGA	-	-	-	Gammaproteobacteria: other orders	K	7 residues	EF-P
WP_006213279.1	GCF_001275345.1_ASM127534v1	Kocuria palustris	1 protein	KPGKGGA	-	-	-	Gammaproteobacteria: other orders	K	7 residues	EF-P
WP_206707358.1	GCF_017301615.1_ASM1730161v1	Koleobacter methoxysyntrophicus	1 protein	KPGKGAA	-	-	YmfI	Gammaproteobacteria: other orders	K	7 residues	EF-P
WP_010510155.1	GCF_002173515.1_ASM217351v1	Komagataeibacter europaeus	1 protein	TPGKGGA	EpmA	-	-	Gammaproteobacteria: other orders	K	7 residues	EF-P
WP_014106018.1	GCF_000182745.2_ASM18274v1	Komagataeibacter medellinensis NBRC 3288	1 protein	TPGKGGA	EpmA	-	-	Gammaproteobacteria: other orders	K	7 residues	EF-P
WP_078525250.1	GCF_002009295.1_ASM200929v1	Komagataeibacter nataicola	1 protein	TPGKGGA	EpmA	-	-	Gammaproteobacteria: other orders	K	7 residues	EF-P
WP_007396901.1	GCF_011611525.1_ASM1161152v1	Komagataeibacter rhaeticus	1 protein	TPGKGGA	EpmA	-	-	Gammaproteobacteria: other orders	K	7 residues	EF-P
WP_102325191.1	GCF_004348195.1_ASM434819v1	Komagataeibacter saccharivorans	1 protein	TPGKGGA	EpmA	-	-	Gammaproteobacteria: other orders	K	7 residues	EF-P
WP_160127810.1	GCF_009901525.1_ASM990152v1	Kordia antarctica	1 protein	KPGKGPA	-	-	-	Gammaproteobacteria: other orders	K	7 residues	EF-P
WP_194213645.1	GCF_015240255.1_ASM1524025v1	Kordiimonas pumila	1 protein	QPGKGGA	-	-	-	Gammaproteobacteria: other orders	K	7 residues	EF-P
WP_015869435.1	GCF_000023325.1_ASM2332v1	Kosmotoga olearia TBF 19.5.1	1 protein	FTARGSG	EpmA	-	-	Gammaproteobacteria: other orders	R	7 residues	EF-P
WP_047753846.1	GCF_001027025.1_ASM102702v1	Kosmotoga pacifica	1 protein	FTGRGSG	EpmA	-	-	Gammaproteobacteria: other orders	R	7 residues	EF-P
WP_224343596.1	GCF_020091585.1_ASM2009158v1	Kovacikia minuta CCNUW1	1 protein	KPGKGSA	-	-	-	Gammaproteobacteria: other orders	K	7 residues	EF-P
WP_029605992.1	GCF_001787355.1_ASM178735v1	Kozakia baliensis	1 protein	TPGKGGA	EpmA	-	-	Gammaproteobacteria: other orders	K	7 residues	EF-P
WP_012921937.1	GCF_000024345.1_ASM2434v1	Kribbella flavida DSM 17836	1 protein	KPGKGGA	-	-	-	Gammaproteobacteria: other orders	K	7 residues	EF-P
WP_185445287.1	GCF_014217565.1_ASM1421756v1	Kribbella qitaiheensis	1 protein	KPGKGGA	-	-	-	Gammaproteobacteria: other orders	K	7 residues	EF-P
WP_076522749.1	GCF_013282215.1_ASM1328221v1	Kroppenstedtia eburnea	1 protein	KPGKGAA	-	-	YmfI	Gammaproteobacteria: other orders	K	7 residues	EF-P
WP_173221679.1	GCF_013265585.1_ASM1326558v1	Kroppenstedtia pulmonis	1 protein	KPGKGSA	-	-	YmfI	Gammaproteobacteria: other orders	K	7 residues	EF-P
WP_086620375.1	GCF_002155145.1_ASM215514v1	Kushneria konosiri	1 protein	KPGKGQA	EpmA	-	-	Gammaproteobacteria: other orders	K	7 residues	EF-P
WP_086901187.1	GCF_002157205.1_ASM215720v1	Kushneria marisflavi	1 protein	KPGKGQA	EpmA	-	-	Gammaproteobacteria: other orders	K	7 residues	EF-P
WP_070979097.1	GCF_008247605.1_ASM824760v1	Kushneria phosphatilytica	1 protein	KPGKGQA	EpmA	-	-	Gammaproteobacteria: other orders	K	7 residues	EF-P
WP_025356266.1	GCF_000525635.1_ASM52563v1	Kutzneria albida DSM 43870	1 protein	KPGKGGA	-	-	-	Gammaproteobacteria: other orders	K	7 residues	EF-P
WP_273939786.1	GCF_028622115.1_ASM2862211v1	Kutzneria chonburiensis	1 protein	KPGKGGA	EpmA	-	-	Gammaproteobacteria: other orders	K	7 residues	EF-P
WP_013074770.1	GCF_002804065.1_ASM280406v1	Kyrpidia spormannii	1 protein	KPGKGSA	-	-	YmfI	Gammaproteobacteria: other orders	K	7 residues	EF-P
WP_013074770.1	GCF_000092905.1_ASM9290v1	Kyrpidia tusciae DSM 2912	1 protein	KPGKGSA	-	-	YmfI	Gammaproteobacteria: other orders	K	7 residues	EF-P
WP_096428738.1	GCF_002356295.1_ASM235629v1	Labilibaculum antarcticum	1 protein	KPGKGPA	-	-	-	Gammaproteobacteria: other orders	K	7 residues	EF-P
WP_101310267.1	GCF_963665805.1_piMetPara1.Labilibaculum_manganireducens_1.1	Labilibaculum manganireducens	1 protein	KPGKGPA	-	-	-	Gammaproteobacteria: other orders	K	7 residues	EF-P
WP_146652339.1	GCF_001263205.1_ASM126320v1	Labilithrix luteola DSM 27648	1 protein	KPGKGQS	EpmA	-	-	Gammaproteobacteria: other orders	K	7 residues	EF-P
WP_022736148.1	GCF_024927925.1_ASM2492792v1	Laceyella sacchari	1 protein	KPGKGAA	-	-	YmfI	Gammaproteobacteria: other orders	K	7 residues	EF-P
WP_111525383.1	GCF_003589745.1_ASM358974v1	Lachnoanaerobaculum umeaense	1 protein	KPGKGAA	-	-	YmfI	Gammaproteobacteria: other orders	K	7 residues	EF-P
WP_076778044.1	GCF_900120345.1_PRJEB18024	Lachnoclostridium phocaeense	1 protein	KPGKGAA	-	-	YmfI	Gammaproteobacteria: other orders	K	7 residues	EF-P
WP_012200543.1	GCF_000018685.1_ASM1868v1	Lachnoclostridium phytofermentans ISDg	1 protein	KPGKGAA	-	-	YmfI	Gammaproteobacteria: other orders	K	7 residues	EF-P
WP_182801548.1	GCF_014168535.1_ASM1416853v1	Lacibacter sediminis	1 protein	KTARAAA	-	-	-	Gammaproteobacteria: other orders	R	7 residues	EF-P
WP_267676978.1	GCF_026625145.1_ASM2662514v1	Lacinutrix neustonica	1 protein	KPGKGPA	-	-	-	Gammaproteobacteria: other orders	K	7 residues	EF-P
WP_076733165.1	GCF_001971745.1_ASM197174v1	Lacinutrix venerupis	1 protein	KPGKGPA	-	-	-	Gammaproteobacteria: other orders	K	7 residues	EF-P
WP_024836199.1	GCF_026723765.1_ASM2672376v1	Lacrimispora xylanolytica	1 protein	KPGKGAA	-	-	YmfI	Gammaproteobacteria: other orders	K	7 residues	EF-P
WP_318766307.1	GCF_947539765.1_AMBF275_2_hybrid	Lactiplantibacillus carotarum	1 protein	KPGKGGA	-	-	YmfI	Gammaproteobacteria: other orders	K	7 residues	EF-P
WP_003638596.1	GCF_029025825.1_ASM2902582v1	Lactiplantibacillus paraplantarum	1 protein	KPGKGGA	-	-	YmfI	Gammaproteobacteria: other orders	K	7 residues	EF-P
WP_003638596.1	GCF_003641185.1_ASM364118v1	Lactiplantibacillus pentosus	1 protein	KPGKGGA	-	-	YmfI	Gammaproteobacteria: other orders	K	7 residues	EF-P
WP_003640346.1	GCF_009913655.1_ASM991365v1	Lactiplantibacillus plantarum	1 protein	KPGKGGA	-	-	YmfI	Gammaproteobacteria: other orders	K	7 residues	EF-P
WP_099974922.1	GCF_002762335.1_ASM276233v1	Lactobacillus terrae	1 protein	KPGKGGA	-	-	YmfI	Gammaproteobacteria: other orders	K	7 residues	EF-P
WP_120771124.1	GCF_003627095.1_ASM362709v1	Lactococcus allomyrinae	1 protein	KPGKGNT	-	-	YmfI	Gammaproteobacteria: other orders	K	7 residues	EF-P
WP_047914990.1	GCF_006770265.1_ASM677026v1	Lactococcus carnosus	1 protein	KPGKGNT	-	-	YmfI	Gammaproteobacteria: other orders	K	7 residues	EF-P
WP_011675652.1	GCF_000468955.1_ASM46895v1	Lactococcus cremoris subsp. cremoris KW2	1 protein	KPGKGNT	-	-	YmfI	Gammaproteobacteria: other orders	K	7 residues	EF-P
WP_019291590.1	GCF_016026695.1_ASM1602669v1	Lactococcus garvieae	1 protein	KPGKGNT	-	-	YmfI	Gammaproteobacteria: other orders	K	7 residues	EF-P
WP_003129623.1	GCF_020463755.1_ASM2046375v1	Lactococcus lactis	1 protein	KPGKGNT	EpmA	-	YmfI	Gammaproteobacteria: other orders	K	7 residues	EF-P
WP_109834053.1	GCF_006770285.1_ASM677028v1	Lactococcus paracarnosus	1 protein	KPGKGNT	-	-	YmfI	Gammaproteobacteria: other orders	K	7 residues	EF-P
WP_003132984.1	GCF_023499275.1_ASM2349927v1	Lactococcus petauri	1 protein	KPGKGNT	-	-	YmfI	Gammaproteobacteria: other orders	K	7 residues	EF-P
WP_120771124.1	GCF_006965445.1_ASM696544v1	Lactococcus protaetiae	1 protein	KPGKGNT	-	-	YmfI	Gammaproteobacteria: other orders	K	7 residues	EF-P
WP_061775069.1	GCF_002310475.1_ASM231047v1	Lactococcus raffinolactis	1 protein	KPGKGNT	-	-	YmfI	Gammaproteobacteria: other orders	K	7 residues	EF-P
WP_075525101.1	GCF_017068355.1_ASM1706835v1	Lactococcus taiwanensis	1 protein	KPGKGNT	-	-	YmfI	Gammaproteobacteria: other orders	K	7 residues	EF-P
WP_069963487.1	GCF_001746835.1_ASM174683v1	Lacunisphaera limnophila	1 protein	TPGNLRA	-	-	-	PVC group	N	7 residues	EF-P
WP_012808557.1	GCF_000024225.1_ASM2422v1	Lancefieldella parvula DSM 20469	1 protein	KPGKGGA	-	-	-	Gammaproteobacteria: other orders	K	7 residues	EF-P
WP_265993090.1	GCF_026248825.1_ASM2624882v1	Larkinella insperata	1 protein	KPGKGGA	-	-	-	Gammaproteobacteria: other orders	K	7 residues	EF-P
WP_005673435.1	GCF_900637555.1_51726_E01	Lautropia mirabilis	1 protein	KSGRNAA	-	EarP	-	Gammaproteobacteria: other orders	R	7 residues	EF-P
WP_053961330.1	GCF_001293125.1_ASM129312v1	Lawsonella clevelandensis	1 protein	KPGKGPA	-	-	-	Gammaproteobacteria: other orders	K	7 residues	EF-P
WP_011526150.1	GCF_000331715.1_ASM33171v1	Lawsonia intracellularis N343	1 protein	KPGKGGA	-	-	-	Thermodesulfobacteriota	K	7 residues	EF-P
WP_015711861.1	GCF_000214355.1_ASM21435v1	Leadbettera azotonutricia ZAS-9	1 protein	NPGKGTA	EpmA	-	-	Gammaproteobacteria: other orders	K	7 residues	EF-P
WP_013408444.1	GCF_000166395.1_ASM16639v1	Leadbetterella byssophila DSM 17132	1 protein	KPGKGGA	-	-	-	Gammaproteobacteria: other orders	K	7 residues	EF-P
WP_066137473.1	GCF_900478165.1_48290_A02	Lederbergia lenta	1 protein	KPGKGAA	-	-	YmfI	Gammaproteobacteria: other orders	K	7 residues	EF-P
WP_072982142.1	GCF_020310025.1_ASM2031002v1	Leeuwenhoekiella palythoae	1 protein	KPGKGPA	-	-	-	Gammaproteobacteria: other orders	K	7 residues	EF-P
WP_173235923.1	GCF_011764505.1_ASM1176450v1	Legionella antarctica	1 protein	KPGKGQA	EpmA	-	-	Gammaproteobacteria: other orders	K	7 residues	EF-P
WP_275088477.1	GCF_029026145.1_ASM2902614v1	Legionella cardiaca	1 protein	KPGKGQA	EpmA	-	-	Gammaproteobacteria: other orders	K	7 residues	EF-P
WP_094092011.1	GCF_002240035.1_ASM224003v1	Legionella clemsonensis	1 protein	KPGKGQA	EpmA	-	-	Gammaproteobacteria: other orders	K	7 residues	EF-P
WP_045094588.1	GCF_000953135.1_LFA	Legionella fallonii LLAP-10	1 protein	KPGKGQA	EpmA	-	-	Gammaproteobacteria: other orders	K	7 residues	EF-P
WP_028385663.1	GCF_004571195.1_ASM457119v1	Legionella geestiana	1 protein	KPGKGQA	EpmA	-	-	Gammaproteobacteria: other orders	K	7 residues	EF-P
WP_045104953.1	GCF_000953655.1_LHA	Legionella hackeliae	1 protein	KPGKGQA	EpmA	-	-	Gammaproteobacteria: other orders	K	7 residues	EF-P
WP_058500780.1	GCF_007361795.1_ASM736179v1	Legionella israelensis	1 protein	KPGKGQA	EpmA	-	-	Gammaproteobacteria: other orders	K	7 residues	EF-P
WP_058471398.1	GCF_900637635.1_52313_A01	Legionella jordanis	1 protein	KPGKGQA	EpmA	-	-	Gammaproteobacteria: other orders	K	7 residues	EF-P
WP_028372275.1	GCF_900187355.1_51342_E02	Legionella lansingensis	1 protein	KPGKGQA	EpmA	-	-	Gammaproteobacteria: other orders	K	7 residues	EF-P
WP_003633119.1	GCF_000091785.1_ASM9178v1	Legionella longbeachae NSW150	1 protein	KPGKGQA	EpmA	-	-	Gammaproteobacteria: other orders	K	7 residues	EF-P
WP_252580392.1	GCF_023921225.1_ASM2392122v1	Legionella lytica	1 protein	KPGKGQA	EpmA	-	-	Gammaproteobacteria: other orders	K	7 residues	EF-P
WP_045100242.1	GCF_000953635.1_LMI	Legionella micdadei	1 protein	KPGKGQA	EpmA	-	-	Gammaproteobacteria: other orders	K	7 residues	EF-P
WP_015444882.1	GCF_001753085.1_ASM175308v1	Legionella pneumophila	1 protein	KPGKGQA	EpmA	-	-	Gammaproteobacteria: other orders	K	7 residues	EF-P
WP_101899444.1	GCF_002848365.2_ASM284836v2	Legionella sainthelensi	1 protein	KPGKGQA	EpmA	-	-	Gammaproteobacteria: other orders	K	7 residues	EF-P
WP_058483248.1	GCF_900637495.1_51342_D02	Legionella spiritensis	1 protein	KPGKGQA	EpmA	-	-	Gammaproteobacteria: other orders	K	7 residues	EF-P
WP_058480174.1	GCF_900187095.1_51699_A01	Legionella waltersii	1 protein	KPGKGQA	EpmA	-	-	Gammaproteobacteria: other orders	K	7 residues	EF-P
WP_021754721.1	GCF_000470775.1_ASM47077v1	Leifsonia xyli subsp. cynodontis DSM 46306	1 protein	KPGKGGA	-	-	-	Gammaproteobacteria: other orders	K	7 residues	EF-P
WP_008556228.1	GCF_006740765.1_ASM674076v1	Leisingera aquaemixtae	1 protein	KPGKGGA	-	-	-	Gammaproteobacteria: other orders	K	7 residues	EF-P
WP_027234766.1	GCF_025139665.1_ASM2513966v1	Leisingera caerulea	1 protein	KPGKGGA	-	-	-	Gammaproteobacteria: other orders	K	7 residues	EF-P
WP_024089371.1	GCF_000511355.1_ASM51135v1	Leisingera methylohalidivorans DSM 14336	1 protein	KPGKGGA	-	-	-	Gammaproteobacteria: other orders	K	7 residues	EF-P
WP_264210382.1	GCF_025857195.1_ASM2585719v1	Leisingera thetidis	1 protein	KPGKGGA	-	-	-	Gammaproteobacteria: other orders	K	7 residues	EF-P
WP_068442826.1	GCF_001307805.1_ASM130780v2	Lentibacillus amyloliquefaciens	1 protein	KPGKGAA	-	-	YmfI	Gammaproteobacteria: other orders	K	7 residues	EF-P
WP_269412223.1	GCF_027186265.1_ASM2718626v1	Lentibacillus daqui	1 protein	KPGKGAA	-	-	YmfI	Gammaproteobacteria: other orders	K	7 residues	EF-P
WP_013727961.1	GCF_018314255.1_ASM1831425v1	Lentilactobacillus buchneri	1 protein	KPGKGGA	-	-	YmfI	Gammaproteobacteria: other orders	K	7 residues	EF-P
WP_035167256.1	GCF_000785105.2_ASM78510v2	Lentilactobacillus curieae	1 protein	KPGKGGA	-	-	YmfI	Gammaproteobacteria: other orders	K	7 residues	EF-P
WP_003554264.1	GCF_009832765.1_ASM983276v1	Lentilactobacillus hilgardii	1 protein	KPGKGGA	-	-	YmfI	Gammaproteobacteria: other orders	K	7 residues	EF-P
WP_054769430.1	GCF_009739535.1_ASM973953v1	Lentilactobacillus kefiri	1 protein	KPGKGGA	-	-	YmfI	Gammaproteobacteria: other orders	K	7 residues	EF-P
WP_227361488.1	GCF_020616595.1_ASM2061659v1	Lentilactobacillus laojiaonis	1 protein	KPGKGGA	-	-	YmfI	Gammaproteobacteria: other orders	K	7 residues	EF-P
WP_057909074.1	GCF_014879295.1_ASM1487929v1	Lentilactobacillus parabuchneri	1 protein	KPGKGGA	-	-	YmfI	Gammaproteobacteria: other orders	K	7 residues	EF-P
WP_065920525.1	GCF_001701025.1_ASM170102v1	Lentzea guizhouensis	1 protein	KPGKGGA	-	-	-	Gammaproteobacteria: other orders	K	7 residues	EF-P
WP_233747082.1	GCF_021379005.1_ASM2137900v1	Leptodesmis sichuanensis A121	1 protein	KPGKGAA	-	-	-	Gammaproteobacteria: other orders	K	7 residues	EF-P
WP_136013115.1	GCF_023168405.1_ASM2316840v1	Leptogranulimonas caecicola	1 protein	KPGKGGA	-	-	-	Gammaproteobacteria: other orders	K	7 residues	EF-P
WP_086371030.1	GCF_002142475.1_ASM214247v1	Leptolyngbya boryana IAM M-101	1 protein	KPGKGSA	-	-	-	Gammaproteobacteria: other orders	K	7 residues	EF-P
WP_012476671.1	GCF_000017685.1_ASM1768v1	Leptospira biflexa serovar Patoc strain 'Patoc 1 (Paris)'	1 protein	NPGKGSA	EpmA	-	-	Gammaproteobacteria: other orders	K	7 residues	EF-P
WP_002733336.1	GCF_003516145.1_ASM351614v1	Leptospira borgpetersenii serovar Ceylonica	1 protein	NPGKGSA	EpmA	-	-	Gammaproteobacteria: other orders	K	7 residues	EF-P
WP_000172195.1	GCF_002073495.2_ASM207349v2	Leptospira interrogans serovar Copenhageni	1 protein	NPGKGSA	EpmA	-	-	Gammaproteobacteria: other orders	K	7 residues	EF-P
WP_010572513.1	GCF_003722295.1_ASM372229v1	Leptospira kmetyi	1 protein	NPGKGSA	EpmA	-	-	Gammaproteobacteria: other orders	K	7 residues	EF-P
WP_109022270.1	GCF_003114835.2_ASM311483v3	Leptospira kobayashii	1 protein	NPGKGSA	EpmA	-	-	Gammaproteobacteria: other orders	K	7 residues	EF-P
WP_002749297.1	GCF_000306675.2_ASM30667v3	Leptospira mayottensis 200901116	1 protein	NPGKGSA	EpmA	-	-	Gammaproteobacteria: other orders	K	7 residues	EF-P
WP_004460032.1	GCF_000313175.2_ASM31317v2	Leptospira santarosai serovar Shermani str. LT 821	1 protein	NPGKGSA	EpmA	-	-	Gammaproteobacteria: other orders	K	7 residues	EF-P
WP_069609782.1	GCF_001729245.1_ASM172924v1	Leptospira tipperaryensis	1 protein	NPGKGSA	EpmA	-	-	Gammaproteobacteria: other orders	K	7 residues	EF-P
WP_002627711.1	GCF_006874765.1_ASM687476v1	Leptospira weilii	1 protein	NPGKGSA	EpmA	-	-	Gammaproteobacteria: other orders	K	7 residues	EF-P
WP_014449152.1	GCF_000284315.1_ASM28431v1	Leptospirillum ferrooxidans C2-3	1 protein	KPGKGGS	-	-	-	Gammaproteobacteria: other orders	K	7 residues	EF-P
WP_223048053.1	GCF_019891175.1_ASM1989117v1	Leptothermofonsia sichuanensis E412	1 protein	KPGKGSA	-	-	-	Gammaproteobacteria: other orders	K	7 residues	EF-P
WP_012346962.1	GCF_000019785.1_ASM1978v1	Leptothrix cholodnii SP-6	1 protein	RGGRNSA	-	EarP	-	Gammaproteobacteria: other orders	R	7 residues	EF-P
WP_015769810.1	GCF_000023905.1_ASM2390v1	Leptotrichia buccalis C-1013-b	1 protein	QSTSGKRQRAA	-	-	-	Gammaproteobacteria: other orders	K	7 residues	EF-P
WP_021769660.1	GCF_007990525.1_ASM799052v1	Leptotrichia hofstadii	1 protein	QSTSGKRQRAA	-	-	-	Gammaproteobacteria: other orders	K	7 residues	EF-P
WP_147005751.1	GCF_007990635.1_ASM799063v1	Leptotrichia hongkongensis	1 protein	QSTSGKRQRAA	-	-	-	Gammaproteobacteria: other orders	K	7 residues	EF-P
WP_018449652.1	GCF_008327825.1_ASM832782v1	Leptotrichia shahii	1 protein	QSTSGKRQRAA	-	-	-	Gammaproteobacteria: other orders	K	7 residues	EF-P
WP_026749046.1	GCF_007990365.1_ASM799036v1	Leptotrichia trevisanii	1 protein	QSTSGKRQRAA	-	-	-	Gammaproteobacteria: other orders	K	7 residues	EF-P
WP_018498614.1	GCF_007990545.2_ASM799054v2	Leptotrichia wadei	1 protein	QSTSGKRQRAA	-	-	-	Gammaproteobacteria: other orders	K	7 residues	EF-P
WP_244693851.1	GCF_022919155.1_ASM2291915v1	Leucobacter allii	1 protein	KPGKGGA	-	-	-	Gammaproteobacteria: other orders	K	7 residues	EF-P
WP_187555586.1	GCF_014396385.1_ASM1439638v1	Leucobacter denitrificans	1 protein	KPGKGGA	-	-	-	Gammaproteobacteria: other orders	K	7 residues	EF-P
WP_166323797.1	GCF_011382965.1_ASM1138296v1	Leucobacter insecticola	1 protein	KPGKGGA	-	-	-	Gammaproteobacteria: other orders	K	7 residues	EF-P
WP_017885096.1	GCF_004028235.1_ASM402823v1	Leucobacter muris	1 protein	KPGKGGA	-	-	-	Gammaproteobacteria: other orders	K	7 residues	EF-P
WP_244686760.1	GCF_022919175.1_ASM2291917v1	Leucobacter rhizosphaerae	1 protein	KPGKGGA	-	-	-	Gammaproteobacteria: other orders	K	7 residues	EF-P
WP_223044003.1	GCF_019884725.1_ASM1988472v1	Leucobacter tenebrionis	1 protein	KPGKGGA	-	-	-	Gammaproteobacteria: other orders	K	7 residues	EF-P
WP_130108613.1	GCF_004208635.1_ASM420863v1	Leucobacter triazinivorans	1 protein	KPGKGGA	-	-	-	Gammaproteobacteria: other orders	K	7 residues	EF-P
WP_166292939.1	GCF_011299575.1_ASM1129957v1	Leucobacter viscericola	1 protein	KPGKGGA	-	-	-	Gammaproteobacteria: other orders	K	7 residues	EF-P
WP_014973902.1	GCF_007954525.1_ASM795452v1	Leuconostoc carnosum	1 protein	KPGKGGA	-	-	YmfI	Gammaproteobacteria: other orders	K	7 residues	EF-P
WP_004902581.1	GCF_007954785.1_ASM795478v1	Leuconostoc citreum	1 protein	KPGKGGA	-	-	YmfI	Gammaproteobacteria: other orders	K	7 residues	EF-P
WP_010383120.1	GCF_000196855.1_ASM19685v1	Leuconostoc gasicomitatum LMG 18811	1 protein	KPGKGGA	-	-	YmfI	Gammaproteobacteria: other orders	K	7 residues	EF-P
WP_010016134.1	GCF_000298875.1_ASM29887v1	Leuconostoc gelidum JB7	1 protein	KPGKGGA	-	-	YmfI	Gammaproteobacteria: other orders	K	7 residues	EF-P
WP_013103670.1	GCF_000092505.1_ASM9250v1	Leuconostoc kimchii IMSNU 11154	1 protein	KPGKGGA	-	-	YmfI	Gammaproteobacteria: other orders	K	7 residues	EF-P
WP_010000108.1	GCF_007954605.1_ASM795460v1	Leuconostoc lactis	1 protein	KPGKGGA	-	-	YmfI	Gammaproteobacteria: other orders	K	7 residues	EF-P
WP_002815385.1	GCF_009913915.1_ASM991391v1	Leuconostoc mesenteroides	1 protein	KPGKGGA	-	-	YmfI	Gammaproteobacteria: other orders	K	7 residues	EF-P
WP_010275602.1	GCF_016127255.1_ASM1612725v1	Leuconostoc pseudomesenteroides	1 protein	KPGKGGA	-	-	YmfI	Gammaproteobacteria: other orders	K	7 residues	EF-P
WP_011667704.1	GCF_003813165.1_ASM381316v1	Levilactobacillus brevis	1 protein	KPGKGGA	-	-	YmfI	Gammaproteobacteria: other orders	K	7 residues	EF-P
WP_048736199.1	GCF_001050435.1_ASM105043v1	Levilactobacillus koreensis	1 protein	KPGKGGA	-	-	YmfI	Gammaproteobacteria: other orders	K	7 residues	EF-P
WP_129031647.1	GCF_014069315.1_ASM1406931v1	Levilactobacillus suantsaii	1 protein	KPGKGGA	-	-	YmfI	Gammaproteobacteria: other orders	K	7 residues	EF-P
WP_015273035.1	GCF_001543305.1_ASM154330v1	Liberibacter crescens	1 protein	HPGKGTP	-	-	-	Gammaproteobacteria: other orders	K	7 residues	EF-P
WP_171835989.1	GCF_013201075.1_ASM1320107v1	Lichenicola cladoniae	1 protein	TPGKGGA	EpmA	-	-	Gammaproteobacteria: other orders	K	7 residues	EF-P
WP_010494369.1	GCF_900116935.1_Chromosome	Ligilactobacillus acidipiscis	1 protein	KPGKGSA	-	-	YmfI	Gammaproteobacteria: other orders	K	7 residues	EF-P
WP_004047589.1	GCF_009933595.1_ASM993359v1	Ligilactobacillus animalis	1 protein	KPGKGSA	-	-	YmfI	Gammaproteobacteria: other orders	K	7 residues	EF-P
WP_280605783.1	GCF_029889745.1_ASM2988974v1	Ligilactobacillus faecis	1 protein	KPGKGSA	-	-	YmfI	Gammaproteobacteria: other orders	K	7 residues	EF-P
WP_004047589.1	GCF_003288115.1_ASM328811v1	Ligilactobacillus murinus	1 protein	KPGKGSA	-	-	YmfI	Gammaproteobacteria: other orders	K	7 residues	EF-P
WP_014073324.1	GCF_000224985.1_ASM22498v1	Ligilactobacillus ruminis ATCC 27782	1 protein	KPGKGSA	-	-	YmfI	Gammaproteobacteria: other orders	K	7 residues	EF-P
WP_222566414.1	GCF_001999965.1_ASM199996v1	Limihaloglobus sulfuriphilus	1 protein	KLGKGGA	-	-	-	PVC group	K	7 residues	EF-P
WP_183474104.1	GCF_034371605.1_ASM3437160v1	Limimaricola variabilis	1 protein	KPGKGGA	-	-	-	Gammaproteobacteria: other orders	K	7 residues	EF-P
WP_068138793.1	GCF_001544015.1_ASM154401v1	Limnochorda pilosa	1 protein	KPGKGSA	-	-	YmfI	Gammaproteobacteria: other orders	K	7 residues	EF-P
WP_149110057.1	GCF_008254045.1_ASM825404v1	Limnoglobus roseus	1 protein	TPGNWRA	-	-	-	PVC group	N	7 residues	EF-P
WP_003682249.1	GCF_029961225.1_ASM2996122v1	Limosilactobacillus fermentum	1 protein	KPGKGNT	-	-	YmfI	Gammaproteobacteria: other orders	K	7 residues	EF-P
WP_057749060.1	GCF_008876665.1_ASM887666v1	Limosilactobacillus frumenti	1 protein	KPGKGNT	-	-	YmfI	Gammaproteobacteria: other orders	K	7 residues	EF-P
WP_003712238.1	GCF_025311495.1_ASM2531149v1	Limosilactobacillus oris	1 protein	KPGKGNT	-	-	YmfI	Gammaproteobacteria: other orders	K	7 residues	EF-P
WP_057805525.1	GCF_009428965.1_ASM942896v1	Limosilactobacillus pontis	1 protein	KPGKGNT	-	-	YmfI	Gammaproteobacteria: other orders	K	7 residues	EF-P
WP_040530735.1	GCF_028607025.1_ASM2860702v1	Limosilactobacillus portuensis	1 protein	KPGKGNT	-	-	YmfI	Gammaproteobacteria: other orders	K	7 residues	EF-P
WP_040530735.1	GCF_025311515.1_ASM2531151v1	Limosilactobacillus vaginalis	1 protein	KPGKGNT	-	-	YmfI	Gammaproteobacteria: other orders	K	7 residues	EF-P
WP_036104245.1	GCF_900638015.1_54984_A01	Listeria grayi	1 protein	KPGKGAA	-	-	YmfI	Gammaproteobacteria: other orders	K	7 residues	EF-P
WP_003722482.1	GCF_009648575.1_ASM964857v1	Listeria innocua	1 protein	KPGKGAA	-	-	YmfI	Gammaproteobacteria: other orders	K	7 residues	EF-P
WP_011702170.1	GCF_000763515.1_ASM76351v1	Listeria ivanovii subsp. ivanovii	1 protein	KPGKGAA	-	-	YmfI	Gammaproteobacteria: other orders	K	7 residues	EF-P
NP_464880.1	GCF_000196035.1_ASM19603v1	Listeria monocytogenes EGD-e	1 protein	KPGKGAA	-	-	YmfI	Gammaproteobacteria: other orders	K	7 residues	EF-P
WP_036064947.1	GCF_026871175.1_ASM2687117v2	Listeria newyorkensis	1 protein	KPGKGAA	-	-	YmfI	Gammaproteobacteria: other orders	K	7 residues	EF-P
WP_012985567.1	GCF_000027145.1_ASM2714v1	Listeria seeligeri serovar 1/2b str. SLCC3954	1 protein	KPGKGAA	-	-	YmfI	Gammaproteobacteria: other orders	K	7 residues	EF-P
WP_036062371.1	GCF_003534205.1_Lweihen2.0	Listeria weihenstephanensis	1 protein	KPGKGAA	-	-	YmfI	Gammaproteobacteria: other orders	K	7 residues	EF-P
WP_011702170.1	GCF_900187315.1_52087_C01	Listeria welshimeri	1 protein	KPGKGAA	-	-	YmfI	Gammaproteobacteria: other orders	K	7 residues	EF-P
WP_153712859.1	GCF_009650135.1_ASM965013v1	Litorivicinus lipolyticus	1 protein	KPGKGQA	EpmA	-	-	Gammaproteobacteria: other orders	K	7 residues	EF-P
WP_090186708.1	GCF_024206795.1_ASM2420679v1	Loktanella salsilacus	1 protein	KPGKGGA	-	-	-	Gammaproteobacteria: other orders	K	7 residues	EF-P
WP_008688463.1	GCF_018406465.1_ASM1840646v1	Longicatena caecimuris	1 protein	KTARSAM	-	-	YmfI	Gammaproteobacteria: other orders	R	7 residues	EF-P
WP_036950145.1	GCF_009429125.1_ASM942912v1	Luteimicrobium xylanilyticum	1 protein	KPGKGGA	-	-	-	Gammaproteobacteria: other orders	K	7 residues	EF-P
WP_052592331.1	GCF_001190945.1_ASM119094v1	Luteipulveratus mongoliensis	1 protein	KPGKGPA	-	-	-	Gammaproteobacteria: other orders	K	7 residues	EF-P
WP_138379608.1	GCF_005849285.1_ASM584928v1	Luteithermobacter gelatinilyticus	1 protein	QPGKGGA	-	-	-	Gammaproteobacteria: other orders	K	7 residues	EF-P
WP_211631804.1	GCF_018137965.1_ASM1813796v1	Luteolibacter ambystomatis	1 protein	TPPRMAS	-	-	-	PVC group	R	7 residues	EF-P
WP_169457264.1	GCF_012913485.1_ASM1291348v1	Luteolibacter luteus	1 protein	TPPRMAS	-	-	-	PVC group	R	7 residues	EF-P
WP_068205759.1	GCF_001543325.1_ASM154332v1	Lutibacter profundi	1 protein	KPGKGPA	-	-	-	Gammaproteobacteria: other orders	K	7 residues	EF-P
WP_053597054.1	GCF_016638705.1_ASM1663870v1	Lysinibacillus agricola	1 protein	KPGKGAA	-	-	YmfI	Gammaproteobacteria: other orders	K	7 residues	EF-P
WP_004231115.1	GCF_020217405.1_ASM2021740v1	Lysinibacillus capsici	1 protein	KPGKGAA	-	-	YmfI	Gammaproteobacteria: other orders	K	7 residues	EF-P
WP_008179859.1	GCF_000724775.3_ASM72477v3	Lysinibacillus fusiformis	1 protein	KPGKGAA	-	-	YmfI	Gammaproteobacteria: other orders	K	7 residues	EF-P
WP_274793643.1	GCF_028877475.1_ASM2887747v1	Lysinibacillus irui	1 protein	KPGKGAA	-	-	YmfI	Gammaproteobacteria: other orders	K	7 residues	EF-P
WP_293920079.1	GCF_033880585.1_ASM3388058v1	Lysinibacillus louembei	1 protein	KPGKGAA	-	-	YmfI	Gammaproteobacteria: other orders	K	7 residues	EF-P
WP_283868609.1	GCF_030123245.1_ASM3012324v1	Lysinibacillus pakistanensis	1 protein	KPGKGAA	-	-	YmfI	Gammaproteobacteria: other orders	K	7 residues	EF-P
WP_107924640.1	GCF_003049605.2_ASM304960v2	Lysinibacillus parviboronicapiens	1 protein	KPGKGAA	-	-	YmfI	Gammaproteobacteria: other orders	K	7 residues	EF-P
WP_024361192.1	GCF_000600105.1_ASM60010v1	Lysinibacillus varians	1 protein	KPGKGAA	-	-	YmfI	Gammaproteobacteria: other orders	K	7 residues	EF-P
WP_224186457.1	GCF_020097095.1_ASM2009709v1	Macrococcus armenti	1 protein	KPGKGAA	-	-	YmfI	Gammaproteobacteria: other orders	K	7 residues	EF-P
WP_096076375.1	GCF_016865215.1_ASM1686521v1	Macrococcus bohemicus	1 protein	KPGKGAA	-	-	YmfI	Gammaproteobacteria: other orders	K	7 residues	EF-P
WP_133450727.1	GCF_030376725.1_ASM3037672v1	Macrococcus bovicus	1 protein	KPGKGAA	-	-	YmfI	Gammaproteobacteria: other orders	K	7 residues	EF-P
WP_133431996.1	GCF_022343725.1_ASM2234372v1	Macrococcus brunensis	1 protein	KPGKGAA	-	-	YmfI	Gammaproteobacteria: other orders	K	7 residues	EF-P
WP_086042642.1	GCF_021650955.1_ASM2165095v1	Macrococcus canis	1 protein	KPGKGAA	-	-	YmfI	Gammaproteobacteria: other orders	K	7 residues	EF-P
WP_012657079.1	GCF_016028795.1_ASM1602879v1	Macrococcus caseolyticus	1 protein	KPGKGAA	-	-	YmfI	Gammaproteobacteria: other orders	K	7 residues	EF-P
WP_096076375.1	GCF_024205965.1_ASM2420596v1	Macrococcus epidermidis	1 protein	KPGKGAA	-	-	YmfI	Gammaproteobacteria: other orders	K	7 residues	EF-P
WP_149458587.1	GCF_024205945.1_ASM2420594v1	Macrococcus equipercicus	1 protein	KPGKGAA	-	-	YmfI	Gammaproteobacteria: other orders	K	7 residues	EF-P
WP_012993102.1	GCF_000025225.2_ASM2522v1	Mageeibacillus indolicus UPII9-5	1 protein	KPGKGAA	-	-	YmfI	Gammaproteobacteria: other orders	K	7 residues	EF-P
WP_011712623.1	GCF_000014865.1_ASM1486v1	Magnetococcus marinus MC-1	1 protein	KPGKGQA	EpmA	-	-	Gammaproteobacteria: other orders	K	7 residues	EF-P
WP_024078497.1	GCF_000513295.1_MGMSRv2	Magnetospirillum gryphiswaldense MSR-1 v2	1 protein	QPGKGGA	EpmA	-	-	Gammaproteobacteria: other orders	K	7 residues	EF-P
WP_013780393.1	GCF_000213255.1_ASM21325v1	Mahella australiensis 50-1 BON	1 protein	KPGKGAA	-	-	YmfI	Gammaproteobacteria: other orders	K	7 residues	EF-P
WP_145370894.1	GCF_007747795.1_ASM774779v1	Maioricimonas rarisocia	1 protein	KPGKGQA	EpmA	-	-	PVC group	K	7 residues	EF-P
WP_079578288.1	GCF_008000835.1_ASM800083v1	Malaciobacter canalis	1 protein	KPGKGAA	-	-	-	Gammaproteobacteria: other orders	K	7 residues	EF-P
WP_101184345.1	GCF_003346755.1_ASM334675v1	Malaciobacter halophilus	1 protein	KPGKGAA	-	-	-	Gammaproteobacteria: other orders	K	7 residues	EF-P
WP_099311925.1	GCF_003544855.1_ASM354485v1	Malaciobacter marinus	1 protein	KPGKGAA	-	-	-	Gammaproteobacteria: other orders	K	7 residues	EF-P
WP_099341666.1	GCF_003544935.1_ASM354493v1	Malaciobacter molluscorum LMG 25693	1 protein	KPGKGAA	-	-	-	Gammaproteobacteria: other orders	K	7 residues	EF-P
WP_114840849.1	GCF_003346775.1_ASM334677v1	Malaciobacter mytili LMG 24559	1 protein	KPGKGAA	-	-	-	Gammaproteobacteria: other orders	K	7 residues	EF-P
WP_130232438.1	GCF_004214795.1_ASM421479v1	Malaciobacter pacificus	1 protein	KPGKGAA	-	-	-	Gammaproteobacteria: other orders	K	7 residues	EF-P
WP_004025182.1	GCF_900660615.1_51670_F01-3	Malacoplasma iowae NCTC10185	1 protein	KTAMREG	-	-	-	Gammaproteobacteria: other orders	R	7 residues	EF-P
WP_011076985.1	GCF_000011225.1_ASM1122v1	Malacoplasma penetransHF-2	1 protein	KTAMREG	-	-	-	Gammaproteobacteria: other orders	R	7 residues	EF-P
WP_122013515.1	GCF_900604345.1_PRJEB24952	Maliibacterium massiliense	1 protein	KPGKGAA	-	-	YmfI	Gammaproteobacteria: other orders	K	7 residues	EF-P
WP_025904945.1	GCF_002209165.2_ASM220916v2	Mammaliicoccus sciuri	1 protein	KPGKGAA	-	-	YmfI	Gammaproteobacteria: other orders	K	7 residues	EF-P
WP_095087845.1	GCF_900187075.1_50432_F01	Mammaliicoccus stepanovicii	1 protein	KPGKGAA	-	-	YmfI	Gammaproteobacteria: other orders	K	7 residues	EF-P
WP_016911703.1	GCF_016725245.1_ASM1672524v1	Mammaliicoccus vitulinus	1 protein	KPGKGAA	-	-	YmfI	Gammaproteobacteria: other orders	K	7 residues	EF-P
WP_239674372.1	GCF_015482585.1_ASM1548258v1	Mangrovibacillus cuniculi	1 protein	KPGKGAA	-	-	YmfI	Gammaproteobacteria: other orders	K	7 residues	EF-P
WP_137091813.1	GCF_005166025.1_ASM516602v1	Mangrovivirga cuniculi	1 protein	KPGKGAA	-	-	-	Gammaproteobacteria: other orders	K	7 residues	EF-P
WP_188156267.1	GCF_014541205.1_ASM1454120v1	Mannheimia bovis	1 protein	KPGKGQA	EpmA	-	-	Gammaproteobacteria: other orders	K	7 residues	EF-P
WP_006250738.1	GCF_002285575.1_ASM228557v1	Mannheimia haemolytica	1 protein	KPGKGQA	EpmA	-	-	Gammaproteobacteria: other orders	K	7 residues	EF-P
WP_159629916.1	GCF_013378015.1_ASM1337801v1	Mannheimia pernigra	1 protein	KPGKGQA	EpmA	-	-	Gammaproteobacteria: other orders	K	7 residues	EF-P
WP_025217349.1	GCF_000521695.1_ASM52169v1	Mannheimia varigena USDA-ARS-USMARC-1312	1 protein	KPGKGQA	EpmA	-	-	Gammaproteobacteria: other orders	K	7 residues	EF-P
WP_281543186.1	GCF_027474845.2_ASM2747484v2	Maribacter aestuarii	1 protein	KPGKGPA	-	-	-	Gammaproteobacteria: other orders	K	7 residues	EF-P
[truncated: 3,452 more rows]

## Sheet: (B) EfpL and co-occuring EF-P
Supplementary Data 1: List of EF-P homologs
(B) List of EfpL proteins and co-occuring EF-P paralogs from the total 5448 EF-P homolog list (A).
RefSeqID	Assembly	Name of specie	Number of proteins in the genome with EF-P domain architecture	Sequences of loop	Presence of EpmA	Presence of EarP	Presence of YmfI	Classification	Residues at the tip of the loop	Length of the loop	Final annotation of the protein
WP_006816771.1	GCF_001461805.1_ASM146180v1	[Enterobacter] lignolyticus	2 proteins	KPGKGQA	EpmA	-	-	Gammaproteobacteria: Enterobacterales	K	7 residues	EF-P
WP_013365537.1	GCF_001461805.1_ASM146180v1	[Enterobacter] lignolyticus	2 proteins	SPSARGAAT	EpmA	-	-	Gammaproteobacteria: Enterobacterales	R	9 residues	EfpL
WP_128176138.1	GCF_022647505.1_ASM2264750v1	[Pantoea] beijingensis	2 proteins	KPGKGQA	EpmA	-	-	Gammaproteobacteria: Enterobacterales	K	7 residues	EF-P
WP_128176430.1	GCF_022647505.1_ASM2264750v1	[Pantoea] beijingensis	2 proteins	SPSARGAST	EpmA	-	-	Gammaproteobacteria: Enterobacterales	R	9 residues	EfpL
WP_114208449.1	GCF_003330725.1_ASM333072v1	Acidisarcina polymorpha	2 proteins	TPGNLRA	-	-	-	Acidobacteria	N	7 residues	EF-P
WP_114205282.1	GCF_003330725.1_ASM333072v1	Acidisarcina polymorpha	2 proteins	TPTARGGQT	-	-	-	Acidobacteria	R	9 residues	EfpL
WP_145062962.1	GCF_007741515.1_ASM774151v1	Adhaeretor mobilis	2 proteins	KPGKGSA	EpmA	-	-	PVC group	K	7 residues	EF-P
WP_145061420.1	GCF_007741515.1_ASM774151v1	Adhaeretor mobilis	2 proteins	SPSARGGAT	EpmA	-	-	PVC group	R	9 residues	EfpL
WP_145245778.1	GCF_007748035.1_ASM774803v1	Aeoliella mucimassa	2 proteins	KPGKGTA	EpmA	-	-	PVC group	K	7 residues	EF-P
WP_145246283.1	GCF_007748035.1_ASM774803v1	Aeoliella mucimassa	2 proteins	SPSARGGNT	EpmA	-	-	PVC group	R	9 residues	EfpL
WP_126538360.1	GCF_003967035.1_ASM396703v1	Aerosticca soli	2 proteins	KPGKGQA	EpmA	-	-	Gammaproteobacteria: other orders	K	7 residues	EF-P
WP_126537398.1	GCF_003967035.1_ASM396703v1	Aerosticca soli	2 proteins	APTARGGNV	EpmA	-	-	Gammaproteobacteria: other orders	R	9 residues	EfpL
WP_163134559.1	GCF_019670125.1_ASM1967012v1	Agarivorans aestuarii	2 proteins	KPGKGQA	EpmA	-	-	Gammaproteobacteria: other orders	K	7 residues	EF-P
WP_163133747.1	GCF_019670125.1_ASM1967012v1	Agarivorans aestuarii	2 proteins	TPSGRAGAS	EpmA	-	-	Gammaproteobacteria: other orders	R	9 residues	EfpL
WP_040307242.1	GCF_019670105.1_ASM1967010v1	Agarivorans albus	2 proteins	KPGKGQA	EpmA	-	-	Gammaproteobacteria: other orders	K	7 residues	EF-P
WP_016404048.1	GCF_019670105.1_ASM1967010v1	Agarivorans albus	2 proteins	TPSGRAGAS	EpmA	-	-	Gammaproteobacteria: other orders	R	9 residues	EfpL
WP_106892010.1	GCF_003015185.1_ASM301518v1	Ahniella affigens	2 proteins	KPGKGQA	EpmA	-	-	Gammaproteobacteria: other orders	K	7 residues	EF-P
WP_106892290.1	GCF_003015185.1_ASM301518v1	Ahniella affigens	2 proteins	APQGRGGNT	EpmA	-	-	Gammaproteobacteria: other orders	R	9 residues	EfpL
WP_011589720.1	GCF_000009365.1_ASM936v1	Alcanivorax borkumensis SK2	2 proteins	KPGKGQA	EpmA	-	-	Gammaproteobacteria: other orders	K	7 residues	EF-P
WP_011587969.1	GCF_000009365.1_ASM936v1	Alcanivorax borkumensis SK2	2 proteins	SPSARGAAT	EpmA	-	-	Gammaproteobacteria: other orders	R	9 residues	EfpL
WP_012551228.1	GCF_000196495.1_ASM19649v1	Aliivibrio salmonicida LFI1238	2 proteins	KPGKGQA	EpmA	-	-	Gammaproteobacteria: Vibrionales	K	7 residues	EF-P
WP_012550188.1	GCF_000196495.1_ASM19649v1	Aliivibrio salmonicida LFI1238	2 proteins	TPSGRAGAT	EpmA	-	-	Gammaproteobacteria: Vibrionales	R	9 residues	EfpL
WP_265048461.1	GCF_026016465.1_ASM2601646v1	Alkalimarinus alittae	2 proteins	KPGKGQA	EpmA	-	-	Gammaproteobacteria: other orders	K	7 residues	EF-P
WP_265048531.1	GCF_026016465.1_ASM2601646v1	Alkalimarinus alittae	2 proteins	VPQGRAGGS	EpmA	-	-	Gammaproteobacteria: other orders	R	9 residues	EfpL
WP_250655004.1	GCF_023650495.1_ASM2365049v1	Alkalimarinus coralli	2 proteins	KPGKGQA	EpmA	-	-	Gammaproteobacteria: other orders	K	7 residues	EF-P
WP_250654921.1	GCF_023650495.1_ASM2365049v1	Alkalimarinus coralli	2 proteins	VPQGRAGGS	EpmA	-	-	Gammaproteobacteria: other orders	R	9 residues	EfpL
WP_251811290.1	GCF_026427595.1_ASM2642759v1	Alkalimarinus sediminis	2 proteins	KPGKGQA	EpmA	-	-	Gammaproteobacteria: other orders	K	7 residues	EF-P
WP_251813013.1	GCF_026427595.1_ASM2642759v1	Alkalimarinus sediminis	2 proteins	VPQGRAGGS	EpmA	-	-	Gammaproteobacteria: other orders	R	9 residues	EfpL
WP_014993055.1	GCF_000300005.1_ASM30000v1	Alloalcanivorax dieselolei B5	2 proteins	KPGKGQA	EpmA	-	-	Gammaproteobacteria: other orders	K	7 residues	EF-P
WP_014995651.1	GCF_000300005.1_ASM30000v1	Alloalcanivorax dieselolei B5	2 proteins	SPSARGAAT	EpmA	-	-	Gammaproteobacteria: other orders	R	9 residues	EfpL
WP_022993939.1	GCF_032810065.1_ASM3281006v1	Alloalcanivorax xenomutans	2 proteins	KPGKGQA	EpmA	-	-	Gammaproteobacteria: other orders	K	7 residues	EF-P
WP_317009337.1	GCF_032810065.1_ASM3281006v1	Alloalcanivorax xenomutans	2 proteins	SPSARGAAT	EpmA	-	-	Gammaproteobacteria: other orders	R	9 residues	EfpL
WP_014948217.1	GCF_002849875.1_ASM284987v1	Alteromonas macleodii	2 proteins	KPGKGQA	EpmA	-	-	Gammaproteobacteria: other orders	K	7 residues	EF-P
WP_014951071.1	GCF_002849875.1_ASM284987v1	Alteromonas macleodii	2 proteins	VPQGRAGGS	EpmA	-	-	Gammaproteobacteria: other orders	R	9 residues	EfpL
WP_012517224.1	GCF_001886435.1_ASM188643v1	Alteromonas mediterranea	2 proteins	KPGKGQA	EpmA	-	-	Gammaproteobacteria: other orders	K	7 residues	EF-P
WP_015068333.1	GCF_001886435.1_ASM188643v1	Alteromonas mediterranea	2 proteins	VPQGRAGGS	EpmA	-	-	Gammaproteobacteria: other orders	R	9 residues	EfpL
WP_013785484.1	GCF_000213655.1_ASM21365v1	Alteromonas naphthalenivorans	2 proteins	KPGKGQA	EpmA	-	-	Gammaproteobacteria: other orders	K	7 residues	EF-P
WP_013786447.1	GCF_000213655.1_ASM21365v1	Alteromonas naphthalenivorans	2 proteins	VPQGRAGGS	EpmA	-	-	Gammaproteobacteria: other orders	R	9 residues	EfpL
WP_075608318.1	GCF_002499975.2_ASM249997v2	Alteromonas pelagimontana	2 proteins	KPGKGQA	EpmA	-	-	Gammaproteobacteria: other orders	K	7 residues	EF-P
WP_075609394.1	GCF_002499975.2_ASM249997v2	Alteromonas pelagimontana	2 proteins	VPQGRAGGS	EpmA	-	-	Gammaproteobacteria: other orders	R	9 residues	EfpL
WP_013785484.1	GCF_001562195.1_ASM156219v1	Alteromonas stellipolaris	2 proteins	KPGKGQA	EpmA	-	-	Gammaproteobacteria: other orders	K	7 residues	EF-P
WP_013786447.1	GCF_001562195.1_ASM156219v1	Alteromonas stellipolaris	2 proteins	VPQGRAGGS	EpmA	-	-	Gammaproteobacteria: other orders	R	9 residues	EfpL
WP_091362051.1	GCF_024347255.1_ASM2434725v1	Amphritea atlantica	2 proteins	KPGKGQA	EpmA	-	-	Gammaproteobacteria: other orders	K	7 residues	EF-P
WP_091361211.1	GCF_024347255.1_ASM2434725v1	Amphritea atlantica	2 proteins	VPQGRAGGS	EpmA	-	-	Gammaproteobacteria: other orders	R	9 residues	EfpL
WP_019620772.1	GCF_024347275.1_ASM2434727v1	Amphritea japonica	2 proteins	KPGKGQA	EpmA	-	-	Gammaproteobacteria: other orders	K	7 residues	EF-P
WP_019622678.1	GCF_024347275.1_ASM2434727v1	Amphritea japonica	2 proteins	VPQGRAGGS	EpmA	-	-	Gammaproteobacteria: other orders	R	9 residues	EfpL
WP_148593965.1	GCF_008087625.1_ASM808762v1	Aquisphaera giovannonii	2 proteins	TPGNLRA	-	-	-	PVC group	N	7 residues	EF-P
WP_148593850.1	GCF_008087625.1_ASM808762v1	Aquisphaera giovannonii	2 proteins	TPSARGAAT	-	-	-	PVC group	R	9 residues	EfpL
WP_026823010.1	GCF_004768525.1_ASM476852v1	Arsenophonus nasoniae	2 proteins	KPGKGQA	EpmA	-	-	Gammaproteobacteria: Enterobacterales	K	7 residues	EF-P
WP_026822237.1	GCF_004768525.1_ASM476852v1	Arsenophonus nasoniae	2 proteins	TPSARGAST	EpmA	-	-	Gammaproteobacteria: Enterobacterales	R	9 residues	EfpL
WP_002434059.1	GCF_011068345.1_ASM1106834v1	Atlantibacter hermannii	2 proteins	KPGKGQA	EpmA	-	-	Gammaproteobacteria: Enterobacterales	K	7 residues	EF-P
WP_043864883.1	GCF_011068345.1_ASM1106834v1	Atlantibacter hermannii	2 proteins	APSARGAAT	EpmA	-	-	Gammaproteobacteria: Enterobacterales	R	9 residues	EfpL
WP_125294669.1	GCF_024224615.1_ASM2422461v1	Atlantibacter subterranea	2 proteins	KPGKGQA	EpmA	-	-	Gammaproteobacteria: Enterobacterales	K	7 residues	EF-P
WP_125291619.1	GCF_024224615.1_ASM2422461v1	Atlantibacter subterranea	2 proteins	APSARGAAT	EpmA	-	-	Gammaproteobacteria: Enterobacterales	R	9 residues	EfpL
WP_145075462.1	GCF_007752135.1_ASM775213v1	Aureliella helgolandensis	2 proteins	SPSARGAAT	EpmA	-	-	PVC group	R	9 residues	EfpL
WP_012386125.1	GCF_000019845.1_ASM1984v1	Beijerinckia indica subsp. indica ATCC 9039	2 proteins	KPGKGGA	-	-	-	Gammaproteobacteria: other orders	K	7 residues	EF-P
WP_007018394.1	GCF_012295615.1_ASM1229561v1	Bermanella marisrubri	2 proteins	KPGKGQA	EpmA	-	-	Gammaproteobacteria: other orders	K	7 residues	EF-P
WP_007017377.1	GCF_012295615.1_ASM1229561v1	Bermanella marisrubri	2 proteins	VPQGRAGGS	EpmA	-	-	Gammaproteobacteria: other orders	R	9 residues	EfpL
WP_048637288.1	GCF_002291445.1_ASM229144v1	Brenneria goodwinii	2 proteins	KPGKGQA	EpmA	-	-	Gammaproteobacteria: Enterobacterales	K	7 residues	EF-P
WP_048639281.1	GCF_002291445.1_ASM229144v1	Brenneria goodwinii	2 proteins	SPSARGAST	EpmA	-	-	Gammaproteobacteria: Enterobacterales	R	9 residues	EfpL
WP_208229582.1	GCF_017569925.1_ASM1756992v1	Brenneria izadpanahii	2 proteins	KPGKGQA	EpmA	-	-	Gammaproteobacteria: Enterobacterales	K	7 residues	EF-P
WP_208230636.1	GCF_017569925.1_ASM1756992v1	Brenneria izadpanahii	2 proteins	SPSARGAST	EpmA	-	-	Gammaproteobacteria: Enterobacterales	R	9 residues	EfpL
WP_009111249.1	GCF_005484965.1_ASM548496v1	Brenneria nigrifluens DSM 30175 = ATCC 13028	2 proteins	KPGKGQA	EpmA	-	-	Gammaproteobacteria: Enterobacterales	K	7 residues	EF-P
WP_009113292.1	GCF_005484965.1_ASM548496v1	Brenneria nigrifluens DSM 30175 = ATCC 13028	2 proteins	SPSARGAST	EpmA	-	-	Gammaproteobacteria: Enterobacterales	R	9 residues	EfpL
WP_137714728.1	GCF_005484945.1_ASM548494v1	Brenneria rubrifaciens	2 proteins	KPGKGQA	EpmA	-	-	Gammaproteobacteria: Enterobacterales	K	7 residues	EF-P
WP_137713963.1	GCF_005484945.1_ASM548494v1	Brenneria rubrifaciens	2 proteins	SPSARGAST	EpmA	-	-	Gammaproteobacteria: Enterobacterales	R	9 residues	EfpL
WP_034492727.1	GCF_013234275.1_ASM1323427v1	Buttiauxella agrestis	2 proteins	KPGKGQA	EpmA	-	-	Gammaproteobacteria: Enterobacterales	K	7 residues	EF-P
WP_034497033.1	GCF_013234275.1_ASM1323427v1	Buttiauxella agrestis	2 proteins	APSARGAAT	EpmA	-	-	Gammaproteobacteria: Enterobacterales	R	9 residues	EfpL
WP_064540813.1	GCF_022637515.1_ASM2263751v1	Buttiauxella ferragutiae	2 proteins	KPGKGQA	EpmA	-	-	Gammaproteobacteria: Enterobacterales	K	7 residues	EF-P
WP_064544972.1	GCF_022637515.1_ASM2263751v1	Buttiauxella ferragutiae	2 proteins	APSARGAAT	EpmA	-	-	Gammaproteobacteria: Enterobacterales	R	9 residues	EfpL
WP_006474810.1	GCF_023733635.1_ASM2373363v1	Candidatus Endoriftia persephone	2 proteins	KPGKGQA	EpmA	-	-	Gammaproteobacteria: other orders	K	7 residues	EF-P
WP_005965230.1	GCF_023733635.1_ASM2373363v1	Candidatus Endoriftia persephone	2 proteins	SPSSRGAST	EpmA	-	-	Gammaproteobacteria: other orders	R	9 residues	EfpL
WP_011524406.1	GCF_000014005.1_ASM1400v1	Candidatus Koribacter versatilis Ellin345	2 proteins	TPGNLRA	-	-	-	Acidobacteria	N	7 residues	EF-P
WP_320408721.1	GCF_000014005.1_ASM1400v1	Candidatus Koribacter versatilis Ellin345	2 proteins	TPTARGGQT	-	-	-	Acidobacteria	R	9 residues	EfpL
WP_078483348.1	GCF_013343005.1_ASM1334300v1	Candidatus Reidiella endopervernicosa	2 proteins	KPGKGQA	EpmA	-	-	Gammaproteobacteria: other orders	K	7 residues	EF-P
WP_078483500.1	GCF_013343005.1_ASM1334300v1	Candidatus Reidiella endopervernicosa	2 proteins	SPSSRSGST	EpmA	-	-	Gammaproteobacteria: other orders	R	9 residues	EfpL
WP_143871287.1	GCF_007289895.1_ASM728989v1	Catenovulum sediminis	2 proteins	KPGKGQA	-	-	-	Gammaproteobacteria: other orders	K	7 residues	EF-P
WP_143869738.1	GCF_007289895.1_ASM728989v1	Catenovulum sediminis	2 proteins	VPQGRAGGS	-	-	-	Gammaproteobacteria: other orders	R	9 residues	EfpL
WP_008453764.1	GCF_900635955.1_36672_A01	Cedecea lapagei	2 proteins	KPGKGQA	EpmA	-	-	Gammaproteobacteria: Enterobacterales	K	7 residues	EF-P
WP_008459912.1	GCF_900635955.1_36672_A01	Cedecea lapagei	2 proteins	APSARGAAT	EpmA	-	-	Gammaproteobacteria: Enterobacterales	R	9 residues	EfpL
WP_061274612.1	GCF_002393445.1_ASM239344v1	Cedecea neteri	2 proteins	KPGKGQA	EpmA	-	-	Gammaproteobacteria: Enterobacterales	K	7 residues	EF-P
WP_008459912.1	GCF_002393445.1_ASM239344v1	Cedecea neteri	2 proteins	APSARGAAT	EpmA	-	-	Gammaproteobacteria: Enterobacterales	R	9 residues	EfpL
WP_131912460.1	GCF_914590485.1_CEDIAZO_illumina_assembly	Celerinatantimonas diazotrophica	2 proteins	KPGKGQA	EpmA	-	-	Gammaproteobacteria: other orders	K	7 residues	EF-P
WP_131913948.1	GCF_914590485.1_CEDIAZO_illumina_assembly	Celerinatantimonas diazotrophica	2 proteins	SPSARGAST	EpmA	-	-	Gammaproteobacteria: other orders	R	9 residues	EfpL
WP_024910565.1	GCF_000520015.2_ASM52001v2	Chania multitudinisentens RB-25	2 proteins	KPGKGQA	EpmA	-	-	Gammaproteobacteria: Enterobacterales	K	7 residues	EF-P
WP_024911352.1	GCF_000520015.2_ASM52001v2	Chania multitudinisentens RB-25	2 proteins	SPTARGANT	EpmA	-	-	Gammaproteobacteria: Enterobacterales	R	9 residues	EfpL
WP_211425081.1	GCF_018304805.1_ASM1830480v1	Chloracidobacterium sp. MS 40/45	2 proteins	TPGNLRA	-	-	-	Acidobacteria	N	7 residues	EF-P
WP_211423958.1	GCF_018304805.1_ASM1830480v1	Chloracidobacterium sp. MS 40/45	2 proteins	TPSARGAAT	-	-	-	Acidobacteria	R	9 residues	EfpL
WP_014099644.1	GCF_000226295.1_ASM22629v1	Chloracidobacterium thermophilum B	2 proteins	TPGNLRA	-	-	-	Acidobacteria	N	7 residues	EF-P
WP_014101261.1	GCF_000226295.1_ASM22629v1	Chloracidobacterium thermophilum B	2 proteins	TPSARGAAT	-	-	-	Acidobacteria	R	9 residues	EfpL
WP_211429685.1	GCF_018304825.1_ASM1830482v1	Chloracidobacterium validum	2 proteins	TPGNLRA	-	-	-	Acidobacteria	N	7 residues	EF-P
WP_211430590.1	GCF_018304825.1_ASM1830482v1	Chloracidobacterium validum	2 proteins	TPSARGAAT	-	-	-	Acidobacteria	R	9 residues	EfpL
WP_012530489.1	GCF_000020725.1_ASM2072v1	Citrifermentans bemidjiense Bem	2 proteins	KPGKGQA	EpmA	-	-	Thermodesulfobacteriota	K	7 residues	EF-P
WP_012528852.1	GCF_000020725.1_ASM2072v1	Citrifermentans bemidjiense Bem	2 proteins	SPSARGANT	EpmA	-	-	Thermodesulfobacteriota	R	9 residues	EfpL
WP_085812810.1	GCF_014218275.1_ASM1421827v1	Citrifermentans bremense	2 proteins	KPGKGQA	EpmA	-	-	Thermodesulfobacteriota	K	7 residues	EF-P
WP_085814078.1	GCF_014218275.1_ASM1421827v1	Citrifermentans bremense	2 proteins	SPSARGANT	EpmA	-	-	Thermodesulfobacteriota	R	9 residues	EfpL
WP_042999164.1	GCF_001558935.2_ASM155893v2	Citrobacter amalonaticus	2 proteins	KPGKGQA	EpmA	-	-	Gammaproteobacteria: Enterobacterales	K	7 residues	EF-P
WP_012131588.1	GCF_001558935.2_ASM155893v2	Citrobacter amalonaticus	2 proteins	SPTARGAAT	EpmA	-	-	Gammaproteobacteria: Enterobacterales	R	9 residues	EfpL
WP_003025478.1	GCF_004353845.1_ASM435384v1	Citrobacter arsenatis	2 proteins	KPGKGQA	EpmA	-	-	Gammaproteobacteria: Enterobacterales	K	7 residues	EF-P
WP_005129255.1	GCF_004353845.1_ASM435384v1	Citrobacter arsenatis	2 proteins	SPSARGAAT	EpmA	-	-	Gammaproteobacteria: Enterobacterales	R	9 residues	EfpL
WP_003025478.1	GCF_009648935.1_ASM964893v1	Citrobacter braakii	2 proteins	KPGKGQA	EpmA	-	-	Gammaproteobacteria: Enterobacterales	K	7 residues	EF-P
WP_016153740.1	GCF_009648935.1_ASM964893v1	Citrobacter braakii	2 proteins	SPTARGAAT	EpmA	-	-	Gammaproteobacteria: Enterobacterales	R	9 residues	EfpL
WP_003025478.1	GCF_904859905.1_MSB1_1H	Citrobacter freundii	2 proteins	KPGKGQA	EpmA	-	-	Gammaproteobacteria: Enterobacterales	K	7 residues	EF-P
WP_003027452.1	GCF_904859905.1_MSB1_1H	Citrobacter freundii	2 proteins	SPSARGAAT	EpmA	-	-	Gammaproteobacteria: Enterobacterales	R	9 residues	EfpL
WP_012134461.1	GCF_000018045.1_ASM1804v1	Citrobacter koseri ATCC BAA-895	2 proteins	KPGKGQA	EpmA	-	-	Gammaproteobacteria: Enterobacterales	K	7 residues	EF-P
WP_012131588.1	GCF_000018045.1_ASM1804v1	Citrobacter koseri ATCC BAA-895	2 proteins	SPTARGAAT	EpmA	-	-	Gammaproteobacteria: Enterobacterales	R	9 residues	EfpL
WP_005120972.1	GCF_019047765.1_ASM1904776v1	Citrobacter pasteurii	2 proteins	KPGKGQA	EpmA	-	-	Gammaproteobacteria: Enterobacterales	K	7 residues	EF-P
WP_005129255.1	GCF_019047765.1_ASM1904776v1	Citrobacter pasteurii	2 proteins	SPSARGAAT	EpmA	-	-	Gammaproteobacteria: Enterobacterales	R	9 residues	EfpL
WP_003025478.1	GCF_023374935.1_ASM2337493v1	Citrobacter portucalensis	2 proteins	KPGKGQA	EpmA	-	-	Gammaproteobacteria: Enterobacterales	K	7 residues	EF-P
WP_003027452.1	GCF_023374935.1_ASM2337493v1	Citrobacter portucalensis	2 proteins	SPSARGAAT	EpmA	-	-	Gammaproteobacteria: Enterobacterales	R	9 residues	EfpL
WP_012907302.1	GCF_021278985.1_ASM2127898v1	Citrobacter rodentium NBRC 105723 = DSM 16636	2 proteins	KPGKGQA	EpmA	-	YmfI	Gammaproteobacteria: Enterobacterales	K	7 residues	EF-P
WP_012906498.1	GCF_021278985.1_ASM2127898v1	Citrobacter rodentium NBRC 105723 = DSM 16636	2 proteins	SPTARGAAT	EpmA	-	YmfI	Gammaproteobacteria: Enterobacterales	R	9 residues	EfpL
WP_042289645.1	GCF_018128425.1_ASM1812842v1	Citrobacter sedlakii	2 proteins	KPGKGQA	EpmA	-	-	Gammaproteobacteria: Enterobacterales	K	7 residues	EF-P
WP_042284542.1	GCF_018128425.1_ASM1812842v1	Citrobacter sedlakii	2 proteins	SPTARGAAT	EpmA	-	-	Gammaproteobacteria: Enterobacterales	R	9 residues	EfpL
WP_135323439.1	GCF_004684345.1_ASM468434v1	Citrobacter tructae	2 proteins	KPGKGQA	EpmA	-	-	Gammaproteobacteria: Enterobacterales	K	7 residues	EF-P
WP_135321276.1	GCF_004684345.1_ASM468434v1	Citrobacter tructae	2 proteins	SPSARGAAT	EpmA	-	-	Gammaproteobacteria: Enterobacterales	R	9 residues	EfpL
WP_006686282.1	GCF_008693645.1_ASM869364v1	Citrobacter werkmanii	2 proteins	KPGKGQA	EpmA	-	-	Gammaproteobacteria: Enterobacterales	K	7 residues	EF-P
WP_038642029.1	GCF_008693645.1_ASM869364v1	Citrobacter werkmanii	2 proteins	SPTARGAAT	EpmA	-	-	Gammaproteobacteria: Enterobacterales	R	9 residues	EfpL
WP_081151642.1	GCF_002076895.1_ASM207689v1	Cognaticolwellia beringensis	2 proteins	KPGKGQA	EpmA	-	-	Gammaproteobacteria: other orders	K	7 residues	EF-P
WP_081149941.1	GCF_002076895.1_ASM207689v1	Cognaticolwellia beringensis	2 proteins	VPQGRAGGS	EpmA	-	-	Gammaproteobacteria: other orders	R	9 residues	EfpL
WP_011041815.1	GCF_000012325.1_ASM1232v1	Colwellia psychrerythraea 34H	2 proteins	KPGKGQA	EpmA	-	-	Gammaproteobacteria: other orders	K	7 residues	EF-P
WP_011042301.1	GCF_000012325.1_ASM1232v1	Colwellia psychrerythraea 34H	2 proteins	VPQGRAGGS	EpmA	-	-	Gammaproteobacteria: other orders	R	9 residues	EfpL
WP_004386068.1	GCF_001277255.1_ASM127725v1	Cronobacter condimenti 1330	2 proteins	KPGKGQA	EpmA	-	-	Gammaproteobacteria: Enterobacterales	K	7 residues	EF-P
WP_007675861.1	GCF_001277255.1_ASM127725v1	Cronobacter condimenti 1330	2 proteins	SPSARGAAT	EpmA	-	-	Gammaproteobacteria: Enterobacterales	R	9 residues	EfpL
WP_007722891.1	GCF_001277235.1_ASM127723v1	Cronobacter dublinensis subsp. dublinensis LMG 23823	2 proteins	KPGKGQA	EpmA	-	-	Gammaproteobacteria: Enterobacterales	K	7 residues	EF-P
WP_015741863.1	GCF_001277235.1_ASM127723v1	Cronobacter dublinensis subsp. dublinensis LMG 23823	2 proteins	SPSARGAAT	EpmA	-	-	Gammaproteobacteria: Enterobacterales	R	9 residues	EfpL
WP_004386068.1	GCF_001277215.2_ASM127721v2	Cronobacter malonaticus LMG 23826	2 proteins	KPGKGQA	EpmA	-	-	Gammaproteobacteria: Enterobacterales	K	7 residues	EF-P
WP_004387446.1	GCF_001277215.2_ASM127721v2	Cronobacter malonaticus LMG 23826	2 proteins	SPSARGAAT	EpmA	-	-	Gammaproteobacteria: Enterobacterales	R	9 residues	EfpL
WP_004386068.1	GCF_001277195.1_ASM127719v1	Cronobacter muytjensii ATCC 51329	2 proteins	KPGKGQA	EpmA	-	-	Gammaproteobacteria: Enterobacterales	K	7 residues	EF-P
WP_007675861.1	GCF_001277195.1_ASM127719v1	Cronobacter muytjensii ATCC 51329	2 proteins	SPSARGAAT	EpmA	-	-	Gammaproteobacteria: Enterobacterales	R	9 residues	EfpL
WP_004386068.1	GCF_003516125.1_ASM351612v3	Cronobacter sakazakii	2 proteins	KPGKGQA	EpmA	-	-	Gammaproteobacteria: Enterobacterales	K	7 residues	EF-P
WP_004387446.1	GCF_003516125.1_ASM351612v3	Cronobacter sakazakii	2 proteins	SPSARGAAT	EpmA	-	-	Gammaproteobacteria: Enterobacterales	R	9 residues	EfpL
WP_004386068.1	GCF_001277175.1_ASM127717v1	Cronobacter universalis NCTC 9529	2 proteins	KPGKGQA	EpmA	-	-	Gammaproteobacteria: Enterobacterales	K	7 residues	EF-P
WP_007675861.1	GCF_001277175.1_ASM127717v1	Cronobacter universalis NCTC 9529	2 proteins	SPSARGAAT	EpmA	-	-	Gammaproteobacteria: Enterobacterales	R	9 residues	EfpL
WP_014956946.1	GCF_000307105.1_ASM30710v1	Desulfobacula toluolica Tol2	2 proteins	KPGKGQS	EpmA	-	-	Thermodesulfobacteriota	K	7 residues	EF-P
WP_014956810.1	GCF_000307105.1_ASM30710v1	Desulfobacula toluolica Tol2	2 proteins	TPSARGAVT	EpmA	-	-	Thermodesulfobacteriota	R	9 residues	EfpL
WP_020875049.1	GCF_002009335.2_ASM200933v2	Desulfococcus multivorans	2 proteins	KPGKGQA	EpmA	-	-	Thermodesulfobacteriota	K	7 residues	EF-P
WP_020875145.1	GCF_002009335.2_ASM200933v2	Desulfococcus multivorans	2 proteins	TPSARGSNT	EpmA	-	-	Thermodesulfobacteriota	R	9 residues	EfpL
WP_015903775.1	GCF_000020365.1_ASM2036v1	Desulforapulum autotrophicum HRM2	2 proteins	KPGKGQA	EpmA	-	-	Thermodesulfobacteriota	K	7 residues	EF-P
WP_015904211.1	GCF_000020365.1_ASM2036v1	Desulforapulum autotrophicum HRM2	2 proteins	SPSARGAAT	EpmA	-	-	Thermodesulfobacteriota	R	9 residues	EfpL
WP_155315131.1	GCF_009688945.1_ASM968894v1	Desulfosarcina alkanivorans	2 proteins	KPGKGQA	EpmA	-	-	Thermodesulfobacteriota	K	7 residues	EF-P
WP_155317260.1	GCF_009688945.1_ASM968894v1	Desulfosarcina alkanivorans	2 proteins	TPSARGANT	EpmA	-	-	Thermodesulfobacteriota	R	9 residues	EfpL
WP_155309586.1	GCF_009688985.1_ASM968898v1	Desulfosarcina ovata subsp. sediminis	2 proteins	KPGKGQA	EpmA	-	-	Thermodesulfobacteriota	K	7 residues	EF-P
WP_155311243.1	GCF_009688985.1_ASM968898v1	Desulfosarcina ovata subsp. sediminis	2 proteins	TPSARGANT	EpmA	-	-	Thermodesulfobacteriota	R	9 residues	EfpL
WP_155302763.1	GCF_009688965.1_ASM968896v1	Desulfosarcina widdelii	2 proteins	KPGKGQA	EpmA	-	-	Thermodesulfobacteriota	K	7 residues	EF-P
WP_155304766.1	GCF_009688965.1_ASM968896v1	Desulfosarcina widdelii	2 proteins	TPSARGANT	EpmA	-	-	Thermodesulfobacteriota	R	9 residues	EfpL
WP_316348935.1	GCF_963556095.2_piMetSpec1.Desulfuromonas_acetoxidans_1.2	Desulfuromonas acetoxidans	2 proteins	KPGKGQA	EpmA	-	-	Thermodesulfobacteriota	K	7 residues	EF-P
WP_316347592.1	GCF_963556095.2_piMetSpec1.Desulfuromonas_acetoxidans_1.2	Desulfuromonas acetoxidans	2 proteins	SPTARGGNT	EpmA	-	-	Thermodesulfobacteriota	R	9 residues	EfpL
WP_053551789.1	GCF_001278055.1_ASM127805v1	Desulfuromonas soudanensis	2 proteins	KPGKGQA	EpmA	-	-	Thermodesulfobacteriota	K	7 residues	EF-P
WP_053551788.1	GCF_001278055.1_ASM127805v1	Desulfuromonas soudanensis	2 proteins	SPSARGGST	EpmA	-	-	Thermodesulfobacteriota	R	9 residues	EfpL
WP_092075486.1	GCF_963662975.1_piMetSpee1.Desulfuromonas_thiophila_1.1	Desulfuromonas thiophila	2 proteins	KPGKGQA	EpmA	-	-	Thermodesulfobacteriota	K	7 residues	EF-P
WP_092079422.1	GCF_963662975.1_piMetSpee1.Desulfuromonas_thiophila_1.1	Desulfuromonas thiophila	2 proteins	SPTARGGNT	EpmA	-	-	Thermodesulfobacteriota	R	9 residues	EfpL
WP_221249430.1	GCF_019704135.1_ASM1970413v1	Desulfuromonas versatilis	2 proteins	KPGKGQA	EpmA	-	-	Thermodesulfobacteriota	K	7 residues	EF-P
WP_221249429.1	GCF_019704135.1_ASM1970413v1	Desulfuromonas versatilis	2 proteins	SPSARGGST	EpmA	-	-	Thermodesulfobacteriota	R	9 residues	EfpL
WP_035344450.1	GCF_900095885.1_Daq1742	Dickeya aquatica	2 proteins	KPGKGQA	EpmA	-	-	Gammaproteobacteria: Enterobacterales	K	7 residues	EF-P
WP_035342395.1	GCF_900095885.1_Daq1742	Dickeya aquatica	2 proteins	SPSARGAST	EpmA	-	-	Gammaproteobacteria: Enterobacterales	R	9 residues	EfpL
WP_012768149.1	GCF_000023565.1_ASM2356v1	Dickeya chrysanthemi Ech1591	2 proteins	KPGKGQA	EpmA	-	-	Gammaproteobacteria: Enterobacterales	K	7 residues	EF-P
WP_012770132.1	GCF_000023565.1_ASM2356v1	Dickeya chrysanthemi Ech1591	2 proteins	SPSARGAST	EpmA	-	-	Gammaproteobacteria: Enterobacterales	R	9 residues	EfpL
WP_013319660.1	GCF_000147055.1_ASM14705v1	Dickeya dadantii 3937	2 proteins	KPGKGQA	EpmA	-	-	Gammaproteobacteria: Enterobacterales	K	7 residues	EF-P
WP_013317618.1	GCF_000147055.1_ASM14705v1	Dickeya dadantii 3937	2 proteins	SPSARGAST	EpmA	-	-	Gammaproteobacteria: Enterobacterales	R	9 residues	EfpL
WP_024107482.1	GCF_003403135.1_ASM340313v1	Dickeya dianthicola	2 proteins	KPGKGQA	EpmA	-	-	Gammaproteobacteria: Enterobacterales	K	7 residues	EF-P
WP_022633266.1	GCF_003403135.1_ASM340313v1	Dickeya dianthicola	2 proteins	SPSARGAST	EpmA	-	-	Gammaproteobacteria: Enterobacterales	R	9 residues	EfpL
WP_012768149.1	GCF_002812485.1_ASM281248v1	Dickeya fangzhongdai	2 proteins	KPGKGQA	EpmA	-	-	Gammaproteobacteria: Enterobacterales	K	7 residues	EF-P
WP_038659537.1	GCF_002812485.1_ASM281248v1	Dickeya fangzhongdai	2 proteins	SPSARGAST	EpmA	-	-	Gammaproteobacteria: Enterobacterales	R	9 residues	EfpL
WP_012886311.1	GCF_000025065.1_ASM2506v1	Dickeya parazeae Ech586	2 proteins	KPGKGQA	EpmA	-	-	Gammaproteobacteria: Enterobacterales	K	7 residues	EF-P
WP_012885033.1	GCF_000025065.1_ASM2506v1	Dickeya parazeae Ech586	2 proteins	SPSARGAST	EpmA	-	-	Gammaproteobacteria: Enterobacterales	R	9 residues	EfpL
WP_042873025.1	GCF_007858975.2_ASM785897v2	Dickeya poaceiphila	2 proteins	KPGKGQA	EpmA	-	-	Gammaproteobacteria: Enterobacterales	K	7 residues	EF-P
WP_042870121.1	GCF_007858975.2_ASM785897v2	Dickeya poaceiphila	2 proteins	SPSARGAST	EpmA	-	-	Gammaproteobacteria: Enterobacterales	R	9 residues	EfpL
WP_022635072.1	GCF_002846995.1_ASM284699v1	Dickeya solani	2 proteins	KPGKGQA	EpmA	-	-	Gammaproteobacteria: Enterobacterales	K	7 residues	EF-P
WP_022633266.1	GCF_002846995.1_ASM284699v1	Dickeya solani	2 proteins	SPSARGAST	EpmA	-	-	Gammaproteobacteria: Enterobacterales	R	9 residues	EfpL
WP_019843271.1	GCF_002887555.1_ASM288755v1	Dickeya zeae	2 proteins	KPGKGQA	EpmA	-	-	Gammaproteobacteria: Enterobacterales	K	7 residues	EF-P
WP_102801646.1	GCF_002887555.1_ASM288755v1	Dickeya zeae	2 proteins	SPSARGAST	EpmA	-	-	Gammaproteobacteria: Enterobacterales	R	9 residues	EfpL
WP_067647202.1	GCF_001632775.1_ASM163277v1	Dokdonella koreensis DS-123	2 proteins	KPGKGQA	EpmA	-	-	Gammaproteobacteria: other orders	K	7 residues	EF-P
WP_067646620.1	GCF_001632775.1_ASM163277v1	Dokdonella koreensis DS-123	2 proteins	APQGRGGNV	EpmA	-	-	Gammaproteobacteria: other orders	R	9 residues	EfpL
WP_108652230.1	GCF_003072645.1_ASM307264v1	Dongshaea marina	2 proteins	KPGKGQA	EpmA	-	-	Gammaproteobacteria: other orders	K	7 residues	EF-P
WP_108650509.1	GCF_003072645.1_ASM307264v1	Dongshaea marina	2 proteins	SPSARGAST	EpmA	-	-	Gammaproteobacteria: other orders	R	9 residues	EfpL
WP_034891518.1	GCF_020342335.1_ASM2034233v1	Duffyella gerundensis	2 proteins	KPGKGQA	EpmA	-	-	Gammaproteobacteria: Enterobacterales	K	7 residues	EF-P
WP_067432283.1	GCF_020342335.1_ASM2034233v1	Duffyella gerundensis	2 proteins	SPSARGAST	EpmA	-	-	Gammaproteobacteria: Enterobacterales	R	9 residues	EfpL
WP_188797897.1	GCF_016865235.1_ASM1686523v1	Dyella caseinilytica	2 proteins	KPGKGQA	EpmA	-	-	Gammaproteobacteria: other orders	K	7 residues	EF-P
WP_188797945.1	GCF_016865235.1_ASM1686523v1	Dyella caseinilytica	2 proteins	SPTARGGNV	EpmA	-	-	Gammaproteobacteria: other orders	R	9 residues	EfpL
WP_187056046.1	GCF_014297575.1_ASM1429757v1	Dyella telluris	2 proteins	KPGKGQA	EpmA	-	-	Gammaproteobacteria: other orders	K	7 residues	EF-P
WP_187056078.1	GCF_014297575.1_ASM1429757v1	Dyella telluris	2 proteins	SPTARGGNV	EpmA	-	-	Gammaproteobacteria: other orders	R	9 residues	EfpL
WP_017462799.1	GCF_001641285.1_ASM164128v1	Dyella thiooxydans	2 proteins	KPGKGQA	EpmA	-	-	Gammaproteobacteria: other orders	K	7 residues	EF-P
WP_017462865.1	GCF_001641285.1_ASM164128v1	Dyella thiooxydans	2 proteins	SPTARGGNV	EpmA	-	-	Gammaproteobacteria: other orders	R	9 residues	EfpL
WP_260706455.1	GCF_025264665.1_ASM2526466v1	Edaphobacter flagellatus	2 proteins	TPGNLRA	-	-	-	Acidobacteria	N	7 residues	EF-P
WP_260703005.1	GCF_025264665.1_ASM2526466v1	Edaphobacter flagellatus	2 proteins	TPTARGGQT	-	-	-	Acidobacteria	R	9 residues	EfpL
WP_260737031.1	GCF_025264645.1_ASM2526464v1	Edaphobacter lichenicola	2 proteins	TPGNLRA	-	-	-	Acidobacteria	N	7 residues	EF-P
WP_260736218.1	GCF_025264645.1_ASM2526464v1	Edaphobacter lichenicola	2 proteins	SPTARGGQT	-	-	-	Acidobacteria	R	9 residues	EfpL
WP_015869834.1	GCF_000264765.2_ASM26476v2	Edwardsiella anguillarum ET080813	2 proteins	KPGKGQA	EpmA	-	-	Gammaproteobacteria: Enterobacterales	K	7 residues	EF-P
WP_015871856.1	GCF_000264765.2_ASM26476v2	Edwardsiella anguillarum ET080813	2 proteins	SPSARGAAT	EpmA	-	-	Gammaproteobacteria: Enterobacterales	R	9 residues	EfpL
WP_024524487.1	GCF_016026395.1_ASM1602639v1	Edwardsiella hoshinae	2 proteins	KPGKGQA	EpmA	-	-	Gammaproteobacteria: Enterobacterales	K	7 residues	EF-P
WP_005287912.1	GCF_016026395.1_ASM1602639v1	Edwardsiella hoshinae	2 proteins	SPSARGAAT	EpmA	-	-	Gammaproteobacteria: Enterobacterales	R	9 residues	EfpL
WP_015869834.1	GCF_003074995.2_ASM307499v2	Edwardsiella ictaluri	2 proteins	KPGKGQA	EpmA	-	-	Gammaproteobacteria: Enterobacterales	K	7 residues	EF-P
WP_015871856.1	GCF_003074995.2_ASM307499v2	Edwardsiella ictaluri	2 proteins	SPSARGAAT	EpmA	-	-	Gammaproteobacteria: Enterobacterales	R	9 residues	EfpL
WP_012847208.1	GCF_021733145.1_ASM2173314v1	Edwardsiella piscicida	2 proteins	KPGKGQA	EpmA	-	-	Gammaproteobacteria: Enterobacterales	K	7 residues	EF-P
WP_012849118.1	GCF_021733145.1_ASM2173314v1	Edwardsiella piscicida	2 proteins	SPSARGAAT	EpmA	-	-	Gammaproteobacteria: Enterobacterales	R	9 residues	EfpL
WP_005281117.1	GCF_002504285.1_ASM250428v1	Edwardsiella tarda	2 proteins	KPGKGQA	EpmA	-	-	Gammaproteobacteria: Enterobacterales	K	7 residues	EF-P
WP_005287912.1	GCF_002504285.1_ASM250428v1	Edwardsiella tarda	2 proteins	SPSARGAAT	EpmA	-	-	Gammaproteobacteria: Enterobacterales	R	9 residues	EfpL
WP_262601215.1	GCF_025562755.1_ASM2556275v1	Endozoicomonas euniceicola	2 proteins	KPGKGQA	EpmA	-	-	Gammaproteobacteria: other orders	K	7 residues	EF-P
WP_262599654.1	GCF_025562755.1_ASM2556275v1	Endozoicomonas euniceicola	2 proteins	SPSARGAST	EpmA	-	-	Gammaproteobacteria: other orders	R	9 residues	EfpL
WP_010427766.1	GCF_007035805.1_ASM703580v1	Enterobacter asburiae	2 proteins	KPGKGQA	EpmA	-	-	Gammaproteobacteria: Enterobacterales	K	7 residues	EF-P
WP_008500940.1	GCF_007035805.1_ASM703580v1	Enterobacter asburiae	2 proteins	APSARGAAT	EpmA	-	-	Gammaproteobacteria: Enterobacterales	R	9 residues	EfpL
WP_003855940.1	GCF_020042625.1_ASM2004262v1	Enterobacter bugandensis	2 proteins	KPGKGQA	EpmA	-	-	Gammaproteobacteria: Enterobacterales	K	7 residues	EF-P
WP_008500940.1	GCF_020042625.1_ASM2004262v1	Enterobacter bugandensis	2 proteins	APSARGAAT	EpmA	-	-	Gammaproteobacteria: Enterobacterales	R	9 residues	EfpL
WP_008502940.1	GCF_001984825.2_ASM198482v2	Enterobacter chengduensis	2 proteins	KPGKGQA	EpmA	-	-	Gammaproteobacteria: Enterobacterales	K	7 residues	EF-P
WP_008500940.1	GCF_001984825.2_ASM198482v2	Enterobacter chengduensis	2 proteins	APSARGAAT	EpmA	-	-	Gammaproteobacteria: Enterobacterales	R	9 residues	EfpL
WP_014830362.1	GCF_905331265.2_AI2999v1_cpp	Enterobacter cloacae	2 proteins	KPGKGQA	EpmA	-	-	Gammaproteobacteria: Enterobacterales	K	7 residues	EF-P
WP_008500940.1	GCF_905331265.2_AI2999v1_cpp	Enterobacter cloacae	2 proteins	APSARGAAT	EpmA	-	-	Gammaproteobacteria: Enterobacterales	R	9 residues	EfpL
WP_003855940.1	GCF_024218835.1_ASM2421883v1	Enterobacter hormaechei subsp. steigerwaltii	2 proteins	KPGKGQA	EpmA	-	-	Gammaproteobacteria: Enterobacterales	K	7 residues	EF-P
WP_003859355.1	GCF_024218835.1_ASM2421883v1	Enterobacter hormaechei subsp. steigerwaltii	2 proteins	APSARGAAT	EpmA	-	-	Gammaproteobacteria: Enterobacterales	R	9 residues	EfpL
WP_010427766.1	GCF_003594935.2_ASM359493v2	Enterobacter huaxiensis	2 proteins	KPGKGQA	EpmA	-	-	Gammaproteobacteria: Enterobacterales	K	7 residues	EF-P
WP_006176435.1	GCF_003594935.2_ASM359493v2	Enterobacter huaxiensis	2 proteins	APSARGAAT	EpmA	-	-	Gammaproteobacteria: Enterobacterales	R	9 residues	EfpL
WP_014882207.1	GCF_001750725.1_ASM175072v1	Enterobacter ludwigii	2 proteins	KPGKGQA	EpmA	-	-	Gammaproteobacteria: Enterobacterales	K	7 residues	EF-P
WP_008500940.1	GCF_001750725.1_ASM175072v1	Enterobacter ludwigii	2 proteins	APSARGAAT	EpmA	-	-	Gammaproteobacteria: Enterobacterales	R	9 residues	EfpL
WP_010427766.1	GCF_022014715.1_ASM2201471v1	Enterobacter mori	2 proteins	KPGKGQA	EpmA	-	-	Gammaproteobacteria: Enterobacterales	K	7 residues	EF-P
WP_008500940.1	GCF_022014715.1_ASM2201471v1	Enterobacter mori	2 proteins	APSARGAAT	EpmA	-	-	Gammaproteobacteria: Enterobacterales	R	9 residues	EfpL
WP_152083174.1	GCF_009176645.1_ASM917664v1	Enterobacter oligotrophicus	2 proteins	KPGKGQA	EpmA	-	-	Gammaproteobacteria: Enterobacterales	K	7 residues	EF-P
WP_008500940.1	GCF_009176645.1_ASM917664v1	Enterobacter oligotrophicus	2 proteins	APSARGAAT	EpmA	-	-	Gammaproteobacteria: Enterobacterales	R	9 residues	EfpL
WP_010427766.1	GCF_030406165.1_ASM3040616v1	Enterobacter pseudoroggenkampii	2 proteins	KPGKGQA	EpmA	-	-	Gammaproteobacteria: Enterobacterales	K	7 residues	EF-P
WP_008500940.1	GCF_030406165.1_ASM3040616v1	Enterobacter pseudoroggenkampii	2 proteins	APSARGAAT	EpmA	-	-	Gammaproteobacteria: Enterobacterales	R	9 residues	EfpL
WP_008502940.1	GCF_001729805.1_ASM172980v1	Enterobacter roggenkampii	2 proteins	KPGKGQA	EpmA	-	-	Gammaproteobacteria: Enterobacterales	K	7 residues	EF-P
WP_008500940.1	GCF_001729805.1_ASM172980v1	Enterobacter roggenkampii	2 proteins	APSARGAAT	EpmA	-	-	Gammaproteobacteria: Enterobacterales	R	9 residues	EfpL
WP_025758229.1	GCF_009036245.1_ASM903624v1	Enterobacter sichuanensis	2 proteins	KPGKGQA	EpmA	-	-	Gammaproteobacteria: Enterobacterales	K	7 residues	EF-P
WP_008500940.1	GCF_009036245.1_ASM903624v1	Enterobacter sichuanensis	2 proteins	APSARGAAT	EpmA	-	-	Gammaproteobacteria: Enterobacterales	R	9 residues	EfpL
WP_010427766.1	GCF_000224675.1_ASM22467v1	Enterobacter soli	2 proteins	KPGKGQA	EpmA	-	-	Gammaproteobacteria: Enterobacterales	K	7 residues	EF-P
WP_008500940.1	GCF_000224675.1_ASM22467v1	Enterobacter soli	2 proteins	APSARGAAT	EpmA	-	-	Gammaproteobacteria: Enterobacterales	R	9 residues	EfpL
WP_004160177.1	GCF_000091565.1_ASM9156v1	Erwinia amylovora CFBP1430	2 proteins	KPGKGQA	EpmA	-	-	Gammaproteobacteria: Enterobacterales	K	7 residues	EF-P
WP_004158444.1	GCF_000091565.1_ASM9156v1	Erwinia amylovora CFBP1430	2 proteins	SPSARGAST	EpmA	-	-	Gammaproteobacteria: Enterobacterales	R	9 residues	EfpL
WP_013200470.1	GCF_000196615.1_ASM19661v1	Erwinia billingiae Eb661	2 proteins	KPGKGQA	EpmA	-	-	Gammaproteobacteria: Enterobacterales	K	7 residues	EF-P
WP_013203021.1	GCF_000196615.1_ASM19661v1	Erwinia billingiae Eb661	2 proteins	SPSARGAST	EpmA	-	-	Gammaproteobacteria: Enterobacterales	R	9 residues	EfpL
WP_062745732.1	GCF_019844095.1_ASM1984409v1	Erwinia persicina	2 proteins	KPGKGQA	EpmA	-	-	Gammaproteobacteria: Enterobacterales	K	7 residues	EF-P
WP_062742893.1	GCF_019844095.1_ASM1984409v1	Erwinia persicina	2 proteins	SPSARGAST	EpmA	-	-	Gammaproteobacteria: Enterobacterales	R	9 residues	EfpL
WP_012666849.1	GCF_002952315.1_ASM295231v1	Erwinia pyrifoliae	2 proteins	KPGKGQA	EpmA	-	-	Gammaproteobacteria: Enterobacterales	K	7 residues	EF-P
WP_012667659.1	GCF_002952315.1_ASM295231v1	Erwinia pyrifoliae	2 proteins	SPSARGAST	EpmA	-	-	Gammaproteobacteria: Enterobacterales	R	9 residues	EfpL
WP_133842574.1	GCF_020683125.1_ASM2068312v1	Erwinia rhapontici	2 proteins	KPGKGQA	EpmA	-	-	Gammaproteobacteria: Enterobacterales	K	7 residues	EF-P
WP_133841462.1	GCF_020683125.1_ASM2068312v1	Erwinia rhapontici	2 proteins	SPSARGAST	EpmA	-	-	Gammaproteobacteria: Enterobacterales	R	9 residues	EfpL
WP_154752875.1	GCF_009738185.1_ASM973818v1	Erwinia sorbitola	2 proteins	KPGKGQA	EpmA	-	-	Gammaproteobacteria: Enterobacterales	K	7 residues	EF-P
WP_154751729.1	GCF_009738185.1_ASM973818v1	Erwinia sorbitola	2 proteins	SPSARGAST	EpmA	-	-	Gammaproteobacteria: Enterobacterales	R	9 residues	EfpL
WP_012442678.1	GCF_000026185.1_ASM2618v1	Erwinia tasmaniensis Et1/99	2 proteins	KPGKGQA	EpmA	-	-	Gammaproteobacteria: Enterobacterales	K	7 residues	EF-P
WP_012441012.1	GCF_000026185.1_ASM2618v1	Erwinia tasmaniensis Et1/99	2 proteins	SPSARGAST	EpmA	-	-	Gammaproteobacteria: Enterobacterales	R	9 residues	EfpL
WP_016190755.1	GCF_021365465.1_ASM2136546v1	Erwinia tracheiphila	2 proteins	KPGKGQA	EpmA	-	-	Gammaproteobacteria: Enterobacterales	K	7 residues	EF-P
WP_016192964.1	GCF_021365465.1_ASM2136546v1	Erwinia tracheiphila	2 proteins	SPSARGAST	EpmA	-	-	Gammaproteobacteria: Enterobacterales	R	9 residues	EfpL
WP_000257279.1	GCF_016904755.1_ASM1690475v2	Escherichia albertii	2 proteins	KPGKGQA	EpmA	-	-	Gammaproteobacteria: Enterobacterales	K	7 residues	EF-P
WP_001136826.1	GCF_016904755.1_ASM1690475v2	Escherichia albertii	2 proteins	SPTARGAAT	EpmA	-	-	Gammaproteobacteria: Enterobacterales	R	9 residues	EfpL
NP_313155.1	GCF_000008865.2_ASM886v2	Escherichia coli O157:H7 str. Sakai	2 proteins	KPGKGQA	EpmA	-	-	Gammaproteobacteria: Enterobacterales	K	7 residues	EF-P
NP_311090.2	GCF_000008865.2_ASM886v2	Escherichia coli O157:H7 str. Sakai	2 proteins	SPTARGAAT	EpmA	-	-	Gammaproteobacteria: Enterobacterales	R	9 residues	EfpL
NP_418571.1	GCF_000005845.2_ASM584v2	Escherichia coli str. K-12 substr. MG1655	2 proteins	KPGKGQA	EpmA	-	-	Gammaproteobacteria: Enterobacterales	K	7 residues	EF-P
NP_416676.4	GCF_000005845.2_ASM584v2	Escherichia coli str. K-12 substr. MG1655	2 proteins	SPTARGAAT	EpmA	-	-	Gammaproteobacteria: Enterobacterales	R	9 residues	EfpL
WP_000257278.1	GCF_020097475.1_ASM2009747v1	Escherichia fergusonii	2 proteins	KPGKGQA	EpmA	-	-	Gammaproteobacteria: Enterobacterales	K	7 residues	EF-P
WP_002431443.1	GCF_020097475.1_ASM2009747v1	Escherichia fergusonii	2 proteins	SPTARGAAT	EpmA	-	-	Gammaproteobacteria: Enterobacterales	R	9 residues	EfpL
WP_000257278.1	GCF_029962465.1_ASM2996246v1	Escherichia marmotae	2 proteins	KPGKGQA	EpmA	-	-	Gammaproteobacteria: Enterobacterales	K	7 residues	EF-P
WP_001136827.1	GCF_029962465.1_ASM2996246v1	Escherichia marmotae	2 proteins	SPTARGAAT	EpmA	-	-	Gammaproteobacteria: Enterobacterales	R	9 residues	EfpL
WP_013344012.1	GCF_000148645.1_ASM14864v1	Ferrimonas balearica DSM 9799	2 proteins	KPGKGQA	EpmA	-	-	Gammaproteobacteria: other orders	K	7 residues	EF-P
WP_013345960.1	GCF_000148645.1_ASM14864v1	Ferrimonas balearica DSM 9799	2 proteins	VPQGRAGGS	EpmA	-	-	Gammaproteobacteria: other orders	R	9 residues	EfpL
WP_168662783.1	GCF_012295575.1_ASM1229557v1	Ferrimonas lipolytica	2 proteins	KPGKGQA	EpmA	-	-	Gammaproteobacteria: other orders	K	7 residues	EF-P
WP_168660373.1	GCF_012295575.1_ASM1229557v1	Ferrimonas lipolytica	2 proteins	TPSGRAGAS	EpmA	-	-	Gammaproteobacteria: other orders	R	9 residues	EfpL
WP_014403163.1	GCF_000242255.2_ASM24225v3	Frateuria aurantia DSM 6220	2 proteins	KPGKGQA	EpmA	-	-	Gammaproteobacteria: other orders	K	7 residues	EF-P
WP_014403425.1	GCF_000242255.2_ASM24225v3	Frateuria aurantia DSM 6220	2 proteins	SPTARGGNI	EpmA	-	-	Gammaproteobacteria: other orders	R	9 residues	EfpL
WP_231324677.1	GCF_021117405.1_ASM2111740v1	Frateuria edaphi	2 proteins	KPGKGQA	EpmA	-	-	Gammaproteobacteria: other orders	K	7 residues	EF-P
WP_231324787.1	GCF_021117405.1_ASM2111740v1	Frateuria edaphi	2 proteins	SPTARGGNV	EpmA	-	-	Gammaproteobacteria: other orders	R	9 residues	EfpL
WP_231349067.1	GCF_021117385.1_ASM2111738v1	Frateuria soli	2 proteins	KPGKGQA	-	-	-	Gammaproteobacteria: other orders	K	7 residues	EF-P
WP_231351231.1	GCF_021117385.1_ASM2111738v1	Frateuria soli	2 proteins	APTARGGNV	-	-	-	Gammaproteobacteria: other orders	R	9 residues	EfpL
WP_039103195.1	GCF_000807275.1_ASM80727v1	Frischella perrara	2 proteins	KPGKGQA	EpmA	-	-	Gammaproteobacteria: other orders	K	7 residues	EF-P
WP_039103678.1	GCF_000807275.1_ASM80727v1	Frischella perrara	2 proteins	SPSARGAST	EpmA	-	-	Gammaproteobacteria: other orders	R	9 residues	EfpL
WP_115717355.1	GCF_003367375.1_ASM336737v1	Gallaecimonas mangrovi	2 proteins	KPGKGQA	EpmA	-	-	Gammaproteobacteria: other orders	K	7 residues	EF-P
WP_115718701.1	GCF_003367375.1_ASM336737v1	Gallaecimonas mangrovi	2 proteins	NPSARGAAT	EpmA	-	-	Gammaproteobacteria: other orders	R	9 residues	EfpL
WP_207163044.1	GCF_017338855.1_ASM1733885v1	Geobacter benzoatilyticus	2 proteins	KPGKGQA	EpmA	-	-	Thermodesulfobacteriota	K	7 residues	EF-P
WP_207164722.1	GCF_017338855.1_ASM1733885v1	Geobacter benzoatilyticus	2 proteins	SPSARGAST	EpmA	-	-	Thermodesulfobacteriota	R	9 residues	EfpL
WP_004512008.1	GCF_000012925.1_ASM1292v1	Geobacter metallireducens GS-15	2 proteins	KPGKGQA	EpmA	-	-	Thermodesulfobacteriota	K	7 residues	EF-P
WP_004514104.1	GCF_000012925.1_ASM1292v1	Geobacter metallireducens GS-15	2 proteins	SPSARGAST	EpmA	-	-	Thermodesulfobacteriota	R	9 residues	EfpL
WP_039742127.1	GCF_000817955.1_ASM81795v1	Geobacter pickeringii	2 proteins	KPGKGQA	EpmA	-	-	Thermodesulfobacteriota	K	7 residues	EF-P
WP_039739824.1	GCF_000817955.1_ASM81795v1	Geobacter pickeringii	2 proteins	SPSARGAST	EpmA	-	-	Thermodesulfobacteriota	R	9 residues	EfpL
WP_010942396.1	GCF_000007985.2_ASM798v2	Geobacter sulfurreducens PCA	2 proteins	KPGKGQA	EpmA	-	-	Thermodesulfobacteriota	K	7 residues	EF-P
WP_010941133.1	GCF_000007985.2_ASM798v2	Geobacter sulfurreducens PCA	2 proteins	SPSARGAST	EpmA	-	-	Thermodesulfobacteriota	R	9 residues	EfpL
WP_216499312.1	GCF_019063885.1_ASM1906388v1	Geomonas nitrogeniifigens	2 proteins	KPGKGQA	EpmA	-	-	Thermodesulfobacteriota	K	7 residues	EF-P
WP_216499167.1	GCF_019063885.1_ASM1906388v1	Geomonas nitrogeniifigens	2 proteins	SPSARGANT	EpmA	-	-	Thermodesulfobacteriota	R	9 residues	EfpL
WP_216802033.1	GCF_018986915.1_ASM1898691v1	Geomonas oryzisoli	2 proteins	KPGKGQA	EpmA	-	-	Thermodesulfobacteriota	K	7 residues	EF-P
WP_183345153.1	GCF_018986915.1_ASM1898691v1	Geomonas oryzisoli	2 proteins	SPSARGANT	EpmA	-	-	Thermodesulfobacteriota	R	9 residues	EfpL
WP_183349936.1	GCF_023221575.1_ASM2322157v1	Geomonas paludis	2 proteins	KPGKGQA	EpmA	-	-	Thermodesulfobacteriota	K	7 residues	EF-P
WP_183345153.1	GCF_023221575.1_ASM2322157v1	Geomonas paludis	2 proteins	SPSARGANT	EpmA	-	-	Thermodesulfobacteriota	R	9 residues	EfpL
WP_216499312.1	GCF_019203205.1_ASM1920320v1	Geomonas subterranea	2 proteins	KPGKGQA	EpmA	-	-	Thermodesulfobacteriota	K	7 residues	EF-P
WP_216499167.1	GCF_019203205.1_ASM1920320v1	Geomonas subterranea	2 proteins	SPSARGANT	EpmA	-	-	Thermodesulfobacteriota	R	9 residues	EfpL
WP_012647860.1	GCF_000022265.1_ASM2226v1	Geotalea daltonii FRC-32	2 proteins	KPGKGQA	EpmA	-	-	Thermodesulfobacteriota	K	7 residues	EF-P
WP_012646343.1	GCF_000022265.1_ASM2226v1	Geotalea daltonii FRC-32	2 proteins	SPSARGANT	EpmA	-	-	Thermodesulfobacteriota	R	9 residues	EfpL
WP_011939036.1	GCF_000016745.1_ASM1674v1	Geotalea uraniireducens Rf4	2 proteins	KPGKGQA	EpmA	-	-	Thermodesulfobacteriota	K	7 residues	EF-P
WP_011937283.1	GCF_000016745.1_ASM1674v1	Geotalea uraniireducens Rf4	2 proteins	SPTARGSNT	EpmA	-	-	Thermodesulfobacteriota	R	9 residues	EfpL
WP_095846826.1	GCF_002291425.1_ASM229142v1	Gibbsiella quercinecans	2 proteins	KPGKGQA	EpmA	-	-	Gammaproteobacteria: Enterobacterales	K	7 residues	EF-P
WP_095848908.1	GCF_002291425.1_ASM229142v1	Gibbsiella quercinecans	2 proteins	SPSARGAST	EpmA	-	-	Gammaproteobacteria: Enterobacterales	R	9 residues	EfpL
WP_025314677.1	GCF_000599985.1_ASM59998v1	Gilliamella apicola	2 proteins	KPGKGQA	EpmA	-	-	Gammaproteobacteria: other orders	K	7 residues	EF-P
WP_025315080.1	GCF_000599985.1_ASM59998v1	Gilliamella apicola	2 proteins	SPSARGAST	EpmA	-	-	Gammaproteobacteria: other orders	R	9 residues	EfpL
WP_014109845.1	GCF_000226565.1_ASM22656v1	Glaciecola nitratireducens FR1064	2 proteins	KPGKGQA	EpmA	-	-	Gammaproteobacteria: other orders	K	7 residues	EF-P
WP_014107466.1	GCF_000226565.1_ASM22656v1	Glaciecola nitratireducens FR1064	2 proteins	TPSGRAGAS	EpmA	-	-	Gammaproteobacteria: other orders	R	9 residues	EfpL
WP_014264044.1	GCF_000178955.2_ASM17895v2	Granulicella mallensis MP5ACTX8	2 proteins	TPGNLRA	-	-	-	Acidobacteria	N	7 residues	EF-P
WP_014265720.1	GCF_000178955.2_ASM17895v2	Granulicella mallensis MP5ACTX8	2 proteins	SPTARGGQT	-	-	-	Acidobacteria	R	9 residues	EfpL
WP_013581376.1	GCF_000178975.2_ASM17897v2	Granulicella tundricola MP5ACTX9	2 proteins	TPGNLRA	-	-	-	Acidobacteria	N	7 residues	EF-P
WP_013580823.1	GCF_000178975.2_ASM17897v2	Granulicella tundricola MP5ACTX9	2 proteins	SPTARGGQT	-	-	-	Acidobacteria	R	9 residues	EfpL
WP_005500606.1	GCF_001558255.2_ASM155825v2	Grimontia hollisae	2 proteins	KPGKGQA	EpmA	-	-	Gammaproteobacteria: Vibrionales	K	7 residues	EF-P
WP_005504987.1	GCF_001558255.2_ASM155825v2	Grimontia hollisae	2 proteins	TPSGRAGNS	EpmA	-	-	Gammaproteobacteria: Vibrionales	R	9 residues	EfpL
WP_251876767.1	GCF_023746615.1_ASM2374661v1	Grimontia kaedaensis	2 proteins	KPGKGQA	EpmA	-	-	Gammaproteobacteria: Vibrionales	K	7 residues	EF-P
WP_251881866.1	GCF_023746615.1_ASM2374661v1	Grimontia kaedaensis	2 proteins	TPSGRAGNS	EpmA	-	-	Gammaproteobacteria: Vibrionales	R	9 residues	EfpL
WP_044616924.1	GCF_000940805.1_ASM94080v1	Gynuella sunshinyii YC6258	2 proteins	KPGKGQA	EpmA	-	-	Gammaproteobacteria: other orders	K	7 residues	EF-P
WP_044618685.1	GCF_000940805.1_ASM94080v1	Gynuella sunshinyii YC6258	2 proteins	SPSARGAAT	EpmA	-	-	Gammaproteobacteria: other orders	R	9 residues	EfpL
WP_025798719.1	GCF_011617105.1_ASM1161710v1	Hafnia alvei	2 proteins	KPGKGQA	EpmA	-	-	Gammaproteobacteria: Enterobacterales	K	7 residues	EF-P
WP_004096007.1	GCF_011617105.1_ASM1161710v1	Hafnia alvei	2 proteins	SPSARGAST	EpmA	-	-	Gammaproteobacteria: Enterobacterales	R	9 residues	EfpL
WP_004093570.1	GCF_020150375.1_ASM2015037v1	Hafnia paralvei	2 proteins	KPGKGQA	EpmA	-	-	Gammaproteobacteria: Enterobacterales	K	7 residues	EF-P
WP_004096007.1	GCF_020150375.1_ASM2015037v1	Hafnia paralvei	2 proteins	SPSARGAST	EpmA	-	-	Gammaproteobacteria: Enterobacterales	R	9 residues	EfpL
WP_011399132.1	GCF_000012985.1_ASM1298v1	Hahella chejuensis KCTC 2396	2 proteins	KPGKGQA	EpmA	-	-	Gammaproteobacteria: other orders	K	7 residues	EF-P
WP_011394204.1	GCF_000012985.1_ASM1298v1	Hahella chejuensis KCTC 2396	2 proteins	SPSARGAAT	EpmA	-	-	Gammaproteobacteria: other orders	R	9 residues	EfpL
WP_228245181.1	GCF_030295685.1_ASM3029568v1	Halopseudomonas aestusnigri	2 proteins	KPGKGQA	EpmA	-	-	Gammaproteobacteria: other orders	K	7 residues	EF-P
WP_269688635.1	GCF_030295685.1_ASM3029568v1	Halopseudomonas aestusnigri	2 proteins	SPSSRSGTT	EpmA	-	-	Gammaproteobacteria: other orders	R	9 residues	EfpL
WP_223654884.1	GCF_020025155.1_ASM2002515v1	Halopseudomonas nanhaiensis	2 proteins	KPGKGQA	EpmA	-	-	Gammaproteobacteria: other orders	K	7 residues	EF-P
WP_223652612.1	GCF_020025155.1_ASM2002515v1	Halopseudomonas nanhaiensis	2 proteins	SPSSRSGTT	EpmA	-	-	Gammaproteobacteria: other orders	R	9 residues	EfpL
WP_321348434.1	GCF_963677335.1_piTriSpeb1.Halopseudomonas_oceani_1.1	Halopseudomonas oceani	2 proteins	KPGKGQA	EpmA	-	-	Gammaproteobacteria: other orders	K	7 residues	EF-P
WP_104739054.1	GCF_963677335.1_piTriSpeb1.Halopseudomonas_oceani_1.1	Halopseudomonas oceani	2 proteins	SPSSRSGTT	EpmA	-	-	Gammaproteobacteria: other orders	R	9 residues	EfpL
WP_080049698.1	GCF_002056295.1_ASM205629v1	Halopseudomonas phragmitis	2 proteins	KPGKGQA	EpmA	-	-	Gammaproteobacteria: other orders	K	7 residues	EF-P
WP_080048321.1	GCF_002056295.1_ASM205629v1	Halopseudomonas phragmitis	2 proteins	SPSSRSGTT	EpmA	-	-	Gammaproteobacteria: other orders	R	9 residues	EfpL
WP_136549337.1	GCF_004851605.1_ASM485160v1	Hydrocarboniclastica marina	2 proteins	KPGKGQA	EpmA	-	-	Gammaproteobacteria: other orders	K	7 residues	EF-P
WP_136549921.1	GCF_004851605.1_ASM485160v1	Hydrocarboniclastica marina	2 proteins	VPQGRAGGS	EpmA	-	-	Gammaproteobacteria: other orders	R	9 residues	EfpL
WP_135796365.1	GCF_004786015.1_ASM478601v1	Hydrogenovibrio crunogenus	2 proteins	QPGKGQA	EpmA	-	-	Gammaproteobacteria: other orders	K	7 residues	EF-P
WP_135795489.1	GCF_004786015.1_ASM478601v1	Hydrogenovibrio crunogenus	2 proteins	SPSSRGAAT	EpmA	-	-	Gammaproteobacteria: other orders	R	9 residues	EfpL
WP_029938665.1	GCF_004028275.1_ASM402827v1	Hydrogenovibrio thermophilus	2 proteins	QPGKGQA	EpmA	-	-	Gammaproteobacteria: other orders	K	7 residues	EF-P
WP_029937637.1	GCF_004028275.1_ASM402827v1	Hydrogenovibrio thermophilus	2 proteins	SPSSRGAAT	EpmA	-	-	Gammaproteobacteria: other orders	R	9 residues	EfpL
WP_242150703.1	GCF_022655595.1_ASM2265559v1	Ignatzschineria rhizosphaerae	2 proteins	KPGKGQA	EpmA	-	-	Gammaproteobacteria: other orders	K	7 residues	EF-P
WP_242148374.1	GCF_022655595.1_ASM2265559v1	Ignatzschineria rhizosphaerae	2 proteins	APTARGGNT	EpmA	-	-	Gammaproteobacteria: other orders	R	9 residues	EfpL
WP_008733367.1	GCF_000299335.2_ASM29933v2	Isoalcanivorax pacificus W11-5	2 proteins	KPGKGQA	EpmA	-	-	Gammaproteobacteria: other orders	K	7 residues	EF-P
WP_008737883.1	GCF_000299335.2_ASM29933v2	Isoalcanivorax pacificus W11-5	2 proteins	SPSARGAAT	EpmA	-	-	Gammaproteobacteria: other orders	R	9 residues	EfpL
WP_013563143.1	GCF_000186345.1_ASM18634v1	Isosphaera pallida ATCC 43644	2 proteins	TPGNLRA	-	-	-	PVC group	N	7 residues	EF-P
WP_044255403.1	GCF_000186345.1_ASM18634v1	Isosphaera pallida ATCC 43644	2 proteins	TPSARGAAT	-	-	-	PVC group	R	9 residues	EfpL
WP_138095437.1	GCF_005671395.1_ASM567139v1	Jejubacter calystegiae	2 proteins	KPGKGQA	EpmA	-	-	Gammaproteobacteria: Enterobacterales	K	7 residues	EF-P
WP_138098446.1	GCF_005671395.1_ASM567139v1	Jejubacter calystegiae	2 proteins	APSARGAAT	EpmA	-	-	Gammaproteobacteria: Enterobacterales	R	9 residues	EfpL
WP_046560699.1	GCF_000981765.1_ASM98176v1	Kangiella geojedonensis	2 proteins	RPGKGQA	EpmA	-	-	Gammaproteobacteria: other orders	K	7 residues	EF-P
WP_046561805.1	GCF_000981765.1_ASM98176v1	Kangiella geojedonensis	2 proteins	SPSARGAAT	EpmA	-	-	Gammaproteobacteria: other orders	R	9 residues	EfpL
WP_015781016.1	GCF_000024085.1_ASM2408v1	Kangiella koreensis DSM 16069	2 proteins	RPGKGQA	EpmA	-	-	Gammaproteobacteria: other orders	K	7 residues	EF-P
WP_012800465.1	GCF_000024085.1_ASM2408v1	Kangiella koreensis DSM 16069	2 proteins	SPSARGAAT	EpmA	-	-	Gammaproteobacteria: other orders	R	9 residues	EfpL
WP_018624253.1	GCF_002838765.1_ASM283876v1	Kangiella profundi	2 proteins	RPGKGQA	EpmA	-	-	Gammaproteobacteria: other orders	K	7 residues	EF-P
WP_106646025.1	GCF_002838765.1_ASM283876v1	Kangiella profundi	2 proteins	SPSARGAAT	EpmA	-	-	Gammaproteobacteria: other orders	R	9 residues	EfpL
WP_068989421.1	GCF_001708405.1_ASM170840v1	Kangiella sediminilitoris	2 proteins	RPGKGQA	EpmA	-	-	Gammaproteobacteria: other orders	K	7 residues	EF-P
WP_068993104.1	GCF_001708405.1_ASM170840v1	Kangiella sediminilitoris	2 proteins	SPSARGAAT	EpmA	-	-	Gammaproteobacteria: other orders	R	9 residues	EfpL
WP_101894993.1	GCF_002863865.1_ASM286386v1	Ketobacter alkanivorans	2 proteins	KPGKGQA	EpmA	-	-	Gammaproteobacteria: other orders	K	7 residues	EF-P
WP_101895605.1	GCF_002863865.1_ASM286386v1	Ketobacter alkanivorans	2 proteins	SPSARGAAT	EpmA	-	-	Gammaproteobacteria: other orders	R	9 residues	EfpL
WP_003855940.1	GCF_007632255.1_ASM763225v1	Klebsiella aerogenes	2 proteins	KPGKGQA	EpmA	-	-	Gammaproteobacteria: Enterobacterales	K	7 residues	EF-P
WP_015365690.1	GCF_007632255.1_ASM763225v1	Klebsiella aerogenes	2 proteins	SPSARGAAT	EpmA	-	-	Gammaproteobacteria: Enterobacterales	R	9 residues	EfpL
WP_004206421.1	GCF_020526085.1_ASM2052608v1	Klebsiella africana	2 proteins	KPGKGQA	EpmA	-	-	Gammaproteobacteria: Enterobacterales	K	7 residues	EF-P
WP_002912951.1	GCF_020526085.1_ASM2052608v1	Klebsiella africana	2 proteins	SPSARGAAT	EpmA	-	-	Gammaproteobacteria: Enterobacterales	R	9 residues	EfpL
WP_100685754.1	GCF_006711645.1_ASM671164v1	Klebsiella electrica	2 proteins	KPGKGQA	EpmA	-	-	Gammaproteobacteria: Enterobacterales	K	7 residues	EF-P
WP_100682711.1	GCF_006711645.1_ASM671164v1	Klebsiella electrica	2 proteins	SPSARGAAT	EpmA	-	-	Gammaproteobacteria: Enterobacterales	R	9 residues	EfpL
WP_110274494.1	GCF_003261575.2_ASM326157v2	Klebsiella huaxiensis	2 proteins	KPGKGQA	EpmA	-	-	Gammaproteobacteria: Enterobacterales	K	7 residues	EF-P
WP_112213059.1	GCF_003261575.2_ASM326157v2	Klebsiella huaxiensis	2 proteins	SPSARGAAT	EpmA	-	-	Gammaproteobacteria: Enterobacterales	R	9 residues	EfpL
WP_004097931.1	GCF_015139575.1_ASM1513957v1	Klebsiella michiganensis	2 proteins	KPGKGQA	EpmA	-	-	Gammaproteobacteria: Enterobacterales	K	7 residues	EF-P
WP_004122911.1	GCF_015139575.1_ASM1513957v1	Klebsiella michiganensis	2 proteins	SPSARGAAT	EpmA	-	-	Gammaproteobacteria: Enterobacterales	R	9 residues	EfpL
WP_004109203.1	GCF_003812925.1_ASM381292v1	Klebsiella oxytoca	2 proteins	KPGKGQA	EpmA	-	-	Gammaproteobacteria: Enterobacterales	K	7 residues	EF-P
WP_004103935.1	GCF_003812925.1_ASM381292v1	Klebsiella oxytoca	2 proteins	SPSARGAAT	EpmA	-	-	Gammaproteobacteria: Enterobacterales	R	9 residues	EfpL
WP_004097931.1	GCF_018139045.1_ASM1813904v1	Klebsiella pasteurii	2 proteins	KPGKGQA	EpmA	-	-	Gammaproteobacteria: Enterobacterales	K	7 residues	EF-P
WP_004122911.1	GCF_018139045.1_ASM1813904v1	Klebsiella pasteurii	2 proteins	SPSARGAAT	EpmA	-	-	Gammaproteobacteria: Enterobacterales	R	9 residues	EfpL
YP_005224692.1	GCF_000240185.1_ASM24018v2	Klebsiella pneumoniae subsp. pneumoniae HS11286	2 proteins	KPGKGQA	EpmA	-	-	Gammaproteobacteria: Enterobacterales	K	7 residues	EF-P
YP_005227969.1	GCF_000240185.1_ASM24018v2	Klebsiella pneumoniae subsp. pneumoniae HS11286	2 proteins	SPSARGAAT	EpmA	-	-	Gammaproteobacteria: Enterobacterales	R	9 residues	EfpL
WP_004206421.1	GCF_016415705.1_ASM1641570v1	Klebsiella quasipneumoniae	2 proteins	KPGKGQA	EpmA	-	-	Gammaproteobacteria: Enterobacterales	K	7 residues	EF-P
WP_002912951.1	GCF_016415705.1_ASM1641570v1	Klebsiella quasipneumoniae	2 proteins	SPSARGAAT	EpmA	-	-	Gammaproteobacteria: Enterobacterales	R	9 residues	EfpL
WP_002885506.1	GCF_009648975.1_ASM964897v1	Klebsiella variicola	2 proteins	KPGKGQA	EpmA	-	-	Gammaproteobacteria: Enterobacterales	K	7 residues	EF-P
WP_002912951.1	GCF_009648975.1_ASM964897v1	Klebsiella variicola	2 proteins	SPSARGAAT	EpmA	-	-	Gammaproteobacteria: Enterobacterales	R	9 residues	EfpL
WP_035894230.1	GCF_023195735.1_ASM2319573v1	Kluyvera ascorbata	2 proteins	KPGKGQA	EpmA	-	-	Gammaproteobacteria: Enterobacterales	K	7 residues	EF-P
WP_202217577.1	GCF_023195735.1_ASM2319573v1	Kluyvera ascorbata	2 proteins	SPSARGAAT	EpmA	-	-	Gammaproteobacteria: Enterobacterales	R	9 residues	EfpL
WP_062775981.1	GCF_009649915.1_ASM964991v1	Kluyvera intermedia	2 proteins	KPGKGQA	EpmA	-	-	Gammaproteobacteria: Enterobacterales	K	7 residues	EF-P
WP_062772378.1	GCF_009649915.1_ASM964991v1	Kluyvera intermedia	2 proteins	SPSARGAAT	EpmA	-	-	Gammaproteobacteria: Enterobacterales	R	9 residues	EfpL
WP_007372714.1	GCF_009363135.1_ASM936313v1	Kosakonia arachidis	2 proteins	KPGKGQA	EpmA	-	-	Gammaproteobacteria: Enterobacterales	K	7 residues	EF-P
WP_090123047.1	GCF_009363135.1_ASM936313v1	Kosakonia arachidis	2 proteins	APSARGAAT	EpmA	-	-	Gammaproteobacteria: Enterobacterales	R	9 residues	EfpL
WP_023478480.1	GCF_025758125.1_ASM2575812v1	Kosakonia cowanii	2 proteins	KPGKGQA	EpmA	-	-	Gammaproteobacteria: Enterobacterales	K	7 residues	EF-P
WP_023479652.1	GCF_025758125.1_ASM2575812v1	Kosakonia cowanii	2 proteins	SPSARGAAT	EpmA	-	-	Gammaproteobacteria: Enterobacterales	R	9 residues	EfpL
WP_007372714.1	GCF_001658025.2_ASM165802v2	Kosakonia oryzae	2 proteins	KPGKGQA	EpmA	-	-	Gammaproteobacteria: Enterobacterales	K	7 residues	EF-P
WP_007371156.1	GCF_001658025.2_ASM165802v2	Kosakonia oryzae	2 proteins	APSARGAAT	EpmA	-	-	Gammaproteobacteria: Enterobacterales	R	9 residues	EfpL
WP_061498532.1	GCF_027886705.1_ASM2788670v1	Kosakonia oryzendophytica	2 proteins	KPGKGQA	EpmA	-	-	Gammaproteobacteria: Enterobacterales	K	7 residues	EF-P
WP_061493982.1	GCF_027886705.1_ASM2788670v1	Kosakonia oryzendophytica	2 proteins	SPSARGAAT	EpmA	-	-	Gammaproteobacteria: Enterobacterales	R	9 residues	EfpL
WP_017459193.1	GCF_015167415.1_ASM1516741v1	Kosakonia pseudosacchari	2 proteins	KPGKGQA	EpmA	-	-	Gammaproteobacteria: Enterobacterales	K	7 residues	EF-P
WP_017458534.1	GCF_015167415.1_ASM1516741v1	Kosakonia pseudosacchari	2 proteins	SPSARGAAT	EpmA	-	-	Gammaproteobacteria: Enterobacterales	R	9 residues	EfpL
WP_007372714.1	GCF_008330085.1_ASM833008v1	Kosakonia radicincitans	2 proteins	KPGKGQA	EpmA	-	-	Gammaproteobacteria: Enterobacterales	K	7 residues	EF-P
WP_007371156.1	GCF_008330085.1_ASM833008v1	Kosakonia radicincitans	2 proteins	APSARGAAT	EpmA	-	-	Gammaproteobacteria: Enterobacterales	R	9 residues	EfpL
WP_017459193.1	GCF_001683395.1_ASM168339v1	Kosakonia sacchari	2 proteins	KPGKGQA	EpmA	-	-	Gammaproteobacteria: Enterobacterales	K	7 residues	EF-P
WP_017458534.1	GCF_001683395.1_ASM168339v1	Kosakonia sacchari	2 proteins	SPSARGAAT	EpmA	-	-	Gammaproteobacteria: Enterobacterales	R	9 residues	EfpL
WP_152101365.1	GCF_009177095.1_ASM917709v1	Lacipirellula parvula	2 proteins	KPGKGNA	EpmA	-	-	PVC group	K	7 residues	EF-P
WP_152100528.1	GCF_009177095.1_ASM917709v1	Lacipirellula parvula	2 proteins	SPSARGGTT	EpmA	-	-	PVC group	R	9 residues	EfpL
WP_032616155.1	GCF_001518835.1_ASM151883v1	Leclercia adecarboxylata	2 proteins	KPGKGQA	EpmA	-	-	Gammaproteobacteria: Enterobacterales	K	7 residues	EF-P
WP_014884579.1	GCF_001518835.1_ASM151883v1	Leclercia adecarboxylata	2 proteins	APSARGAAT	EpmA	-	-	Gammaproteobacteria: Enterobacterales	R	9 residues	EfpL
WP_040077524.1	GCF_017348915.1_ASM1734891v1	Leclercia pneumoniae	2 proteins	KPGKGQA	EpmA	-	-	Gammaproteobacteria: Enterobacterales	K	7 residues	EF-P
WP_040074772.1	GCF_017348915.1_ASM1734891v1	Leclercia pneumoniae	2 proteins	APSARGAAT	EpmA	-	-	Gammaproteobacteria: Enterobacterales	R	9 residues	EfpL
WP_062568522.1	GCF_015209785.1_ASM1520978v1	Lelliottia steviae	2 proteins	KPGKGQA	EpmA	-	-	Gammaproteobacteria: Enterobacterales	K	7 residues	EF-P
WP_130150514.1	GCF_015209785.1_ASM1520978v1	Lelliottia steviae	2 proteins	VPQGRAGGS	EpmA	-	-	Gammaproteobacteria: Enterobacterales	R	9 residues	EfpL
WP_111741493.1	GCF_900478135.1_28193_H01	Leminorella richardii	2 proteins	KPGKGQA	EpmA	-	-	Gammaproteobacteria: Enterobacterales	K	7 residues	EF-P
WP_111739918.1	GCF_900478135.1_28193_H01	Leminorella richardii	2 proteins	SPSARGAST	EpmA	-	-	Gammaproteobacteria: Enterobacterales	R	9 residues	EfpL
WP_274150269.1	GCF_028728065.1_ASM2872806v1	Lentisphaera profundi	2 proteins	KPGKGQA	-	-	-	PVC group	K	7 residues	EF-P
WP_274151508.1	GCF_028728065.1_ASM2872806v1	Lentisphaera profundi	2 proteins	SPSARGGST	-	-	-	PVC group	R	9 residues	EfpL
WP_145052798.1	GCF_007751035.1_ASM775103v1	Lignipirellula cremea	2 proteins	KPGKGNA	EpmA	-	-	PVC group	K	7 residues	EF-P
WP_145053466.1	GCF_007751035.1_ASM775103v1	Lignipirellula cremea	2 proteins	SPSARGAAT	EpmA	-	-	PVC group	R	9 residues	EfpL
WP_108901217.1	GCF_003096015.2_ASM309601v2	Limnobaculum parvum	2 proteins	KPGKGQA	EpmA	-	-	Gammaproteobacteria: Enterobacterales	K	7 residues	EF-P
WP_108901893.1	GCF_003096015.2_ASM309601v2	Limnobaculum parvum	2 proteins	SPSARGAST	EpmA	-	-	Gammaproteobacteria: Enterobacterales	R	9 residues	EfpL
WP_130590181.1	GCF_004295645.1_ASM429564v1	Limnobaculum zhutongyuii	2 proteins	KPGKGQA	EpmA	-	-	Gammaproteobacteria: Enterobacterales	K	7 residues	EF-P
WP_130590878.1	GCF_004295645.1_ASM429564v1	Limnobaculum zhutongyuii	2 proteins	SPSARGAST	EpmA	-	-	Gammaproteobacteria: Enterobacterales	R	9 residues	EfpL
WP_130603386.1	GCF_004295665.1_ASM429566v1	Litorilituus sediminis	2 proteins	KPGKGQA	EpmA	-	-	Gammaproteobacteria: other orders	K	7 residues	EF-P
WP_130604040.1	GCF_004295665.1_ASM429566v1	Litorilituus sediminis	2 proteins	VPQGRAGGS	EpmA	-	-	Gammaproteobacteria: other orders	R	9 residues	EfpL
WP_085653351.1	GCF_003515985.1_ASM351598v1	Lonsdalea britannica	2 proteins	KPGKGQA	EpmA	-	-	Gammaproteobacteria: Enterobacterales	K	7 residues	EF-P
WP_026740510.1	GCF_003515985.1_ASM351598v1	Lonsdalea britannica	2 proteins	SPSARGAST	EpmA	-	-	Gammaproteobacteria: Enterobacterales	R	9 residues	EfpL
WP_085653351.1	GCF_015999465.1_ASM1599946v1	Lonsdalea populi	2 proteins	KPGKGQA	EpmA	-	-	Gammaproteobacteria: Enterobacterales	K	7 residues	EF-P
WP_085684658.1	GCF_015999465.1_ASM1599946v1	Lonsdalea populi	2 proteins	SPSARGAST	EpmA	-	-	Gammaproteobacteria: Enterobacterales	R	9 residues	EfpL
WP_247327974.1	GCF_023078475.1_ASM2307847v1	Luteibacter aegosomaticola	2 proteins	KPGKGQA	EpmA	-	-	Gammaproteobacteria: other orders	K	7 residues	EF-P
WP_247327943.1	GCF_023078475.1_ASM2307847v1	Luteibacter aegosomaticola	2 proteins	SPSARGGNI	EpmA	-	-	Gammaproteobacteria: other orders	R	9 residues	EfpL
WP_247374080.1	GCF_023078455.1_ASM2307845v1	Luteibacter aegosomatis	2 proteins	KPGKGQA	EpmA	-	-	Gammaproteobacteria: other orders	K	7 residues	EF-P
WP_144910855.1	GCF_023078455.1_ASM2307845v1	Luteibacter aegosomatis	2 proteins	APTARGGNV	EpmA	-	-	Gammaproteobacteria: other orders	R	9 residues	EfpL
WP_247428306.1	GCF_023078495.1_ASM2307849v1	Luteibacter aegosomatissinici	2 proteins	KPGKGQA	EpmA	-	-	Gammaproteobacteria: other orders	K	7 residues	EF-P
WP_247428247.1	GCF_023078495.1_ASM2307849v1	Luteibacter aegosomatissinici	2 proteins	SPSARGGNI	EpmA	-	-	Gammaproteobacteria: other orders	R	9 residues	EfpL
WP_166949467.1	GCF_023699965.1_ASM2369996v1	Luteibacter anthropi	2 proteins	KPGKGQA	EpmA	-	-	Gammaproteobacteria: other orders	K	7 residues	EF-P
WP_166949524.1	GCF_023699965.1_ASM2369996v1	Luteibacter anthropi	2 proteins	SPTARGGNV	EpmA	-	-	Gammaproteobacteria: other orders	R	9 residues	EfpL
WP_072321483.1	GCF_023612255.1_ASM2361225v1	Luteibacter flocculans	2 proteins	KPGKGQA	EpmA	-	-	Gammaproteobacteria: other orders	K	7 residues	EF-P
WP_250338236.1	GCF_023612255.1_ASM2361225v1	Luteibacter flocculans	2 proteins	APTARGGNV	EpmA	-	-	Gammaproteobacteria: other orders	R	9 residues	EfpL
WP_139983885.1	GCF_006385595.1_ASM638559v1	Luteibacter pinisoli	2 proteins	KPGKGQA	EpmA	-	-	Gammaproteobacteria: other orders	K	7 residues	EF-P
WP_139983831.1	GCF_006385595.1_ASM638559v1	Luteibacter pinisoli	2 proteins	SPSARGGNI	EpmA	-	-	Gammaproteobacteria: other orders	R	9 residues	EfpL
WP_046981449.1	GCF_001887595.1_ASM188759v1	Luteibacter rhizovicinus DSM 16549	2 proteins	KPGKGQA	EpmA	-	-	Gammaproteobacteria: other orders	K	7 residues	EF-P
WP_046967393.1	GCF_001887595.1_ASM188759v1	Luteibacter rhizovicinus DSM 16549	2 proteins	SPSARGGNV	EpmA	-	-	Gammaproteobacteria: other orders	R	9 residues	EfpL
WP_096300494.1	GCF_002327105.1_ASM232710v1	Luteimonas chenhongjianii	2 proteins	KPGKGQA	EpmA	-	-	Gammaproteobacteria: other orders	K	7 residues	EF-P
WP_096297975.1	GCF_002327105.1_ASM232710v1	Luteimonas chenhongjianii	2 proteins	SPQGRGGNV	EpmA	-	-	Gammaproteobacteria: other orders	R	9 residues	EfpL
WP_144893205.1	GCF_007795095.1_ASM779509v1	Luteimonas granuli	2 proteins	KPGKGQA	-	-	-	Gammaproteobacteria: other orders	K	7 residues	EF-P
WP_144893287.1	GCF_007795095.1_ASM779509v1	Luteimonas granuli	2 proteins	SPQGRGGNV	-	-	-	Gammaproteobacteria: other orders	R	9 residues	EfpL
WP_110172842.1	GCF_001618865.1_ASM161886v1	Luteitalea pratensis	2 proteins	TPGNLRG	-	-	-	Acidobacteria	N	7 residues	EF-P
WP_110169549.1	GCF_001618865.1_ASM161886v1	Luteitalea pratensis	2 proteins	RPTARGGQT	-	-	-	Acidobacteria	R	9 residues	EfpL
WP_141623757.1	GCF_006547045.1_ASM654704v1	Lysobacter alkalisoli	2 proteins	KPGKGQA	EpmA	-	-	Gammaproteobacteria: other orders	K	7 residues	EF-P
WP_141623719.1	GCF_006547045.1_ASM654704v1	Lysobacter alkalisoli	2 proteins	SPQGRGGNV	EpmA	-	-	Gammaproteobacteria: other orders	R	9 residues	EfpL
WP_031370552.1	GCF_001442745.1_ASM144274v1	Lysobacter antibioticus	2 proteins	KPGKGQA	EpmA	-	-	Gammaproteobacteria: other orders	K	7 residues	EF-P
WP_057918415.1	GCF_001442745.1_ASM144274v1	Lysobacter antibioticus	2 proteins	SPQGRGGNV	EpmA	-	-	Gammaproteobacteria: other orders	R	9 residues	EfpL
WP_281779131.1	GCF_027924565.1_ASM2792456v1	Lysobacter auxotrophicus	2 proteins	KPGKGQA	EpmA	-	-	Gammaproteobacteria: other orders	K	7 residues	EF-P
WP_115841783.1	GCF_027924565.1_ASM2792456v1	Lysobacter auxotrophicus	2 proteins	SPQGRGGNV	EpmA	-	-	Gammaproteobacteria: other orders	R	9 residues	EfpL
WP_036102715.1	GCF_002355295.1_ASM235529v1	Lysobacter capsici	2 proteins	KPGKGQA	EpmA	-	-	Gammaproteobacteria: other orders	K	7 residues	EF-P
WP_036108330.1	GCF_002355295.1_ASM235529v1	Lysobacter capsici	2 proteins	SPQGRGGNV	EpmA	-	-	Gammaproteobacteria: other orders	R	9 residues	EfpL
WP_213435144.1	GCF_018406605.1_ASM1840660v1	Lysobacter caseinilyticus	2 proteins	KPGKGQA	EpmA	-	-	Gammaproteobacteria: other orders	K	7 residues	EF-P
WP_213435104.1	GCF_018406605.1_ASM1840660v1	Lysobacter caseinilyticus	2 proteins	SPQGRGGNV	EpmA	-	-	Gammaproteobacteria: other orders	R	9 residues	EfpL
WP_096379077.1	GCF_002355975.1_ASM235597v1	Lysobacter enzymogenes	2 proteins	KPGKGQA	EpmA	-	-	Gammaproteobacteria: other orders	K	7 residues	EF-P
WP_096379000.1	GCF_002355975.1_ASM235597v1	Lysobacter enzymogenes	2 proteins	SPQGRGGNV	EpmA	-	-	Gammaproteobacteria: other orders	R	9 residues	EfpL
WP_057942449.1	GCF_001442805.1_ASM144280v1	Lysobacter gummosus	2 proteins	KPGKGQA	EpmA	-	-	Gammaproteobacteria: other orders	K	7 residues	EF-P
WP_057942528.1	GCF_001442805.1_ASM144280v1	Lysobacter gummosus	2 proteins	SPQGRGGNV	EpmA	-	-	Gammaproteobacteria: other orders	R	9 residues	EfpL
WP_213435144.1	GCF_018406645.1_ASM1840664v1	Lysobacter helvus	2 proteins	KPGKGQA	EpmA	-	-	Gammaproteobacteria: other orders	K	7 residues	EF-P
WP_213435104.1	GCF_018406645.1_ASM1840664v1	Lysobacter helvus	2 proteins	SPQGRGGNV	EpmA	-	-	Gammaproteobacteria: other orders	R	9 residues	EfpL
WP_215219970.1	GCF_907164845.1_Lysobacter_CECT30171	Lysobacter luteus	2 proteins	KPGKGQA	EpmA	-	-	Gammaproteobacteria: other orders	K	7 residues	EF-P
WP_215220007.1	GCF_907164845.1_Lysobacter_CECT30171	Lysobacter luteus	2 proteins	SPQGRGGNV	EpmA	-	-	Gammaproteobacteria: other orders	R	9 residues	EfpL
WP_111266723.1	GCF_003233695.1_ASM323369v1	Lysobacter maris	2 proteins	KPGKGQA	EpmA	-	-	Gammaproteobacteria: other orders	K	7 residues	EF-P
WP_111266678.1	GCF_003233695.1_ASM323369v1	Lysobacter maris	2 proteins	SPQGRGGNV	EpmA	-	-	Gammaproteobacteria: other orders	R	9 residues	EfpL
WP_112926431.1	GCF_003293695.1_ASM329369v1	Lysobacter oculi	2 proteins	KPGKGQA	EpmA	-	-	Gammaproteobacteria: other orders	K	7 residues	EF-P
WP_112926388.1	GCF_003293695.1_ASM329369v1	Lysobacter oculi	2 proteins	SPQGRGGNV	EpmA	-	-	Gammaproteobacteria: other orders	R	9 residues	EfpL
WP_115844530.1	GCF_009755585.1_ASM975558v1	Lysobacter soli	2 proteins	KPGKGQA	EpmA	-	-	Gammaproteobacteria: other orders	K	7 residues	EF-P
WP_115841783.1	GCF_009755585.1_ASM975558v1	Lysobacter soli	2 proteins	SPQGRGGNV	EpmA	-	-	Gammaproteobacteria: other orders	R	9 residues	EfpL
WP_200615981.1	GCF_016613535.2_ASM1661353v2	Lysobacter solisilvae	2 proteins	KPGKGQA	EpmA	-	-	Gammaproteobacteria: other orders	K	7 residues	EF-P
WP_200615911.1	GCF_016613535.2_ASM1661353v2	Lysobacter solisilvae	2 proteins	SPQGRGGNV	EpmA	-	-	Gammaproteobacteria: other orders	R	9 residues	EfpL
WP_187711884.1	GCF_014489475.1_ASM1448947v1	Lysobacter terrestris	2 proteins	KPGKGQA	EpmA	-	-	Gammaproteobacteria: other orders	K	7 residues	EF-P
WP_187711926.1	GCF_014489475.1_ASM1448947v1	Lysobacter terrestris	2 proteins	SPQGRGGNV	EpmA	-	-	Gammaproteobacteria: other orders	R	9 residues	EfpL
WP_057947067.1	GCF_031199375.1_ASM3119937v1	Lysobacter yananisis	2 proteins	KPGKGQA	EpmA	-	-	Gammaproteobacteria: other orders	K	7 residues	EF-P
WP_057947148.1	GCF_031199375.1_ASM3119937v1	Lysobacter yananisis	2 proteins	SPQGRGGNV	EpmA	-	-	Gammaproteobacteria: other orders	R	9 residues	EfpL
WP_041645387.1	GCF_018972165.1_ASM1897216v1	Marinobacter adhaerens	2 proteins	KPGKGQA	-	-	-	Gammaproteobacteria: other orders	K	7 residues	EF-P
WP_014577980.1	GCF_018972165.1_ASM1897216v1	Marinobacter adhaerens	2 proteins	VPQGRAGGS	-	-	-	Gammaproteobacteria: other orders	R	9 residues	EfpL
WP_011786227.1	GCF_000284615.1_ASM28461v1	Marinobacter nauticus ATCC 49840	2 proteins	KPGKGQA	EpmA	-	-	Gammaproteobacteria: other orders	K	7 residues	EF-P
WP_011786351.1	GCF_000284615.1_ASM28461v1	Marinobacter nauticus ATCC 49840	2 proteins	VPQGRAGGS	EpmA	-	-	Gammaproteobacteria: other orders	R	9 residues	EfpL
WP_014872049.1	GCF_001043175.1_ASM104317v1	Marinobacter psychrophilus	2 proteins	KPGKGQG	EpmA	-	-	Gammaproteobacteria: other orders	K	7 residues	EF-P
WP_014872133.1	GCF_001043175.1_ASM104317v1	Marinobacter psychrophilus	2 proteins	VPQGRAGGS	EpmA	-	-	Gammaproteobacteria: other orders	R	9 residues	EfpL
WP_036209698.1	GCF_002116735.1_ASM211673v1	Marinobacter salarius	2 proteins	KPGKGQA	EpmA	-	-	Gammaproteobacteria: other orders	K	7 residues	EF-P
WP_036209377.1	GCF_002116735.1_ASM211673v1	Marinobacter salarius	2 proteins	VPQGRAGGS	EpmA	-	-	Gammaproteobacteria: other orders	R	9 residues	EfpL
WP_070965258.1	GCF_001854125.1_ASM185412v1	Marinobacter salinus	2 proteins	KPGKGQA	EpmA	-	-	Gammaproteobacteria: other orders	K	7 residues	EF-P
WP_070964833.1	GCF_001854125.1_ASM185412v1	Marinobacter salinus	2 proteins	VPQGRAGGS	EpmA	-	-	Gammaproteobacteria: other orders	R	9 residues	EfpL
WP_058092083.1	GCF_030297115.1_ASM3029711v1	Marinobacter shengliensis	2 proteins	KPGKGQA	EpmA	-	-	Gammaproteobacteria: other orders	K	7 residues	EF-P
WP_058092192.1	GCF_030297115.1_ASM3029711v1	Marinobacter shengliensis	2 proteins	VPQGRAGGS	EpmA	-	-	Gammaproteobacteria: other orders	R	9 residues	EfpL
WP_041339752.1	GCF_000830985.1_ASM83098v1	Marinobacter similis	2 proteins	KPGKGQA	EpmA	-	-	Gammaproteobacteria: other orders	K	7 residues	EF-P
WP_041339581.1	GCF_000830985.1_ASM83098v1	Marinobacter similis	2 proteins	VPQGRAGGS	EpmA	-	-	Gammaproteobacteria: other orders	R	9 residues	EfpL
WP_067377782.1	GCF_001651805.1_ASM165180v1	Marinobacterium aestuarii	3 proteins	KPGKGQA	EpmA	EarP	-	Gammaproteobacteria: other orders	K	7 residues	EF-P
WP_067385439.1	GCF_001651805.1_ASM165180v1	Marinobacterium aestuarii	3 proteins	KSGRNSA	EpmA	EarP	-	Gammaproteobacteria: other orders	R	7 residues	EF-P
WP_067379059.1	GCF_001651805.1_ASM165180v1	Marinobacterium aestuarii	3 proteins	NPTSRGAST	EpmA	EarP	-	Gammaproteobacteria: other orders	R	9 residues	EfpL
WP_091826850.1	GCF_017310015.1_ASM1731001v1	Marinobacterium iners	2 proteins	KPGKGQA	EpmA	-	-	Gammaproteobacteria: other orders	K	7 residues	EF-P
WP_206841472.1	GCF_017310015.1_ASM1731001v1	Marinobacterium iners	2 proteins	SPTARGAQT	EpmA	-	-	Gammaproteobacteria: other orders	R	9 residues	EfpL
WP_239041240.1	GCF_022343685.1_ASM2234368v1	Marinobacterium sediminicola	2 proteins	KPGKGQA	EpmA	-	-	Gammaproteobacteria: other orders	K	7 residues	EF-P
WP_239039422.1	GCF_022343685.1_ASM2234368v1	Marinobacterium sediminicola	2 proteins	SPTARGAKT	EpmA	-	-	Gammaproteobacteria: other orders	R	9 residues	EfpL
WP_191601261.1	GCF_014805825.1_ASM1480582v1	Marinomonas algicola	2 proteins	RPGKGQA	EpmA	-	-	Gammaproteobacteria: other orders	K	7 residues	EF-P
WP_191601209.1	GCF_014805825.1_ASM1480582v1	Marinomonas algicola	2 proteins	VPQGRAGGS	EpmA	-	-	Gammaproteobacteria: other orders	R	9 residues	EfpL
WP_111608590.1	GCF_014623465.1_ASM1462346v1	Marinomonas arctica	2 proteins	KPGKGQA	EpmA	-	-	Gammaproteobacteria: other orders	K	7 residues	EF-P
WP_111607846.1	GCF_014623465.1_ASM1462346v1	Marinomonas arctica	2 proteins	VPQGRAGGS	EpmA	-	-	Gammaproteobacteria: other orders	R	9 residues	EfpL
WP_205113532.1	GCF_016906065.1_ASM1690606v1	Marinomonas foliarum	2 proteins	KPGKGQA	EpmA	-	-	Gammaproteobacteria: other orders	K	7 residues	EF-P
WP_114412177.1	GCF_016906065.1_ASM1690606v1	Marinomonas foliarum	2 proteins	VPQGRAGGS	EpmA	-	-	Gammaproteobacteria: other orders	R	9 residues	EfpL
WP_013660072.1	GCF_000192865.1_ASM19286v1	Marinomonas mediterranea MMB-1	2 proteins	RPGKGQA	EpmA	-	-	Gammaproteobacteria: other orders	K	7 residues	EF-P
WP_013660548.1	GCF_000192865.1_ASM19286v1	Marinomonas mediterranea MMB-1	2 proteins	VPQGRAGGS	EpmA	-	-	Gammaproteobacteria: other orders	R	9 residues	EfpL
WP_013797422.1	GCF_000214215.1_ASM21421v1	Marinomonas posidonica IVIA-Po-181	2 proteins	KPGKGQA	EpmA	-	-	Gammaproteobacteria: other orders	K	7 residues	EF-P
WP_013796423.1	GCF_000214215.1_ASM21421v1	Marinomonas posidonica IVIA-Po-181	2 proteins	VPQGRAGGS	EpmA	-	-	Gammaproteobacteria: other orders	R	9 residues	EfpL
WP_112136670.1	GCF_013372285.1_ASM1337228v1	Marinomonas primoryensis	2 proteins	KPGKGQA	EpmA	-	-	Gammaproteobacteria: other orders	K	7 residues	EF-P
WP_112138935.1	GCF_013372285.1_ASM1337228v1	Marinomonas primoryensis	2 proteins	VPQGRAGGS	EpmA	-	-	Gammaproteobacteria: other orders	R	9 residues	EfpL
WP_168827528.1	GCF_020694005.1_ASM2069400v1	Marinomonas profundi	2 proteins	KPGKGQA	EpmA	-	-	Gammaproteobacteria: other orders	K	7 residues	EF-P
WP_168822280.1	GCF_020694005.1_ASM2069400v1	Marinomonas profundi	2 proteins	VPQGRAGGS	EpmA	-	-	Gammaproteobacteria: other orders	R	9 residues	EfpL
WP_020485302.1	GCF_000785705.2_ASM78570v2	Methylomonas denitrificans	2 proteins	KPGKGQA	EpmA	-	-	Gammaproteobacteria: other orders	K	7 residues	EF-P
WP_036274283.1	GCF_000785705.2_ASM78570v2	Methylomonas denitrificans	2 proteins	NPTSRGATT	EpmA	-	-	Gammaproteobacteria: other orders	R	9 residues	EfpL
WP_054759815.1	GCF_019669905.1_ASM1966990v1	Methylomonas koyamae	2 proteins	KPGKGQA	EpmA	-	-	Gammaproteobacteria: other orders	K	7 residues	EF-P
WP_054762133.1	GCF_019669905.1_ASM1966990v1	Methylomonas koyamae	2 proteins	NPTSRGATT	EpmA	-	-	Gammaproteobacteria: other orders	R	9 residues	EfpL
WP_255186446.1	GCF_024360925.2_ASM2436092v2	Methylomonas rapida	2 proteins	KPGKGQA	EpmA	-	-	Gammaproteobacteria: other orders	K	7 residues	EF-P
WP_255187643.1	GCF_024360925.2_ASM2436092v2	Methylomonas rapida	2 proteins	NPTSRGATT	EpmA	-	-	Gammaproteobacteria: other orders	R	9 residues	EfpL
WP_150048352.1	GCF_008632455.1_ASM863245v1	Methylomonas rhizoryzae	2 proteins	KPGKGQA	EpmA	-	-	Gammaproteobacteria: other orders	K	7 residues	EF-P
WP_150047989.1	GCF_008632455.1_ASM863245v1	Methylomonas rhizoryzae	2 proteins	NPTSRGATT	EpmA	-	-	Gammaproteobacteria: other orders	R	9 residues	EfpL
WP_091715374.1	GCF_030296755.1_ASM3029675v1	Methylophaga marina	2 proteins	KPGKGQA	-	-	-	Gammaproteobacteria: other orders	K	7 residues	EF-P
WP_286303705.1	GCF_030296755.1_ASM3029675v1	Methylophaga marina	2 proteins	NPSSRGAST	-	-	-	Gammaproteobacteria: other orders	R	9 residues	EfpL
WP_014149403.1	GCF_000968535.2_ASM96853v1	Methylotuvimicrobium alcaliphilum 20Z	2 proteins	KPGKGQA	EpmA	-	-	Gammaproteobacteria: other orders	K	7 residues	EF-P
WP_014149218.1	GCF_000968535.2_ASM96853v1	Methylotuvimicrobium alcaliphilum 20Z	2 proteins	SPSSRGATT	EpmA	-	-	Gammaproteobacteria: other orders	R	9 residues	EfpL
WP_026130128.1	GCF_005931095.1_ASM593109v1	Methylotuvimicrobium buryatense	2 proteins	KPGKGQA	EpmA	-	-	Gammaproteobacteria: other orders	K	7 residues	EF-P
WP_026130105.1	GCF_005931095.1_ASM593109v1	Methylotuvimicrobium buryatense	2 proteins	SPSSRGATT	EpmA	-	-	Gammaproteobacteria: other orders	R	9 residues	EfpL
WP_088620138.1	GCF_002209385.1_ASM220938v1	Methylovulum psychrotolerans	2 proteins	KPGKGQA	EpmA	-	-	Gammaproteobacteria: other orders	K	7 residues	EF-P
WP_088618840.1	GCF_002209385.1_ASM220938v1	Methylovulum psychrotolerans	2 proteins	SPSSRGANT	EpmA	-	-	Gammaproteobacteria: other orders	R	9 residues	EfpL
WP_104958713.1	GCF_002953195.1_ASM295319v1	Mixta gaviniae	2 proteins	KPGKGQA	EpmA	-	-	Gammaproteobacteria: Enterobacterales	K	7 residues	EF-P
WP_104957911.1	GCF_002953195.1_ASM295319v1	Mixta gaviniae	2 proteins	SPSARGAST	EpmA	-	-	Gammaproteobacteria: Enterobacterales	R	9 residues	EfpL
WP_249892409.1	GCF_023517775.1_ASM2351777v1	Mixta hanseatica	2 proteins	KPGKGQA	EpmA	-	-	Gammaproteobacteria: Enterobacterales	K	7 residues	EF-P
WP_249891594.1	GCF_023517775.1_ASM2351777v1	Mixta hanseatica	2 proteins	SPSARGAST	EpmA	-	-	Gammaproteobacteria: Enterobacterales	R	9 residues	EfpL
WP_160622451.1	GCF_009914055.1_ASM991405v1	Mixta intestinalis	2 proteins	KPGKGQA	EpmA	-	-	Gammaproteobacteria: Enterobacterales	K	7 residues	EF-P
WP_160621661.1	GCF_009914055.1_ASM991405v1	Mixta intestinalis	2 proteins	SPSARGAAT	EpmA	-	-	Gammaproteobacteria: Enterobacterales	R	9 residues	EfpL
WP_047256276.1	GCF_022592395.1_ASM2259239v1	Moellerella wisconsensis	2 proteins	KPGKGQA	EpmA	-	-	Gammaproteobacteria: Enterobacterales	K	7 residues	EF-P
WP_047256971.1	GCF_022592395.1_ASM2259239v1	Moellerella wisconsensis	2 proteins	SPSARGAST	EpmA	-	-	Gammaproteobacteria: Enterobacterales	R	9 residues	EfpL
WP_004234989.1	GCF_902387845.1_UHGG_MGYG-HGUT-02512	Morganella morganii	2 proteins	KPGKGQA	EpmA	-	-	Gammaproteobacteria: Enterobacterales	K	7 residues	EF-P
WP_004238035.1	GCF_902387845.1_UHGG_MGYG-HGUT-02512	Morganella morganii	2 proteins	TPSARGAST	EpmA	-	-	Gammaproteobacteria: Enterobacterales	R	9 residues	EfpL
WP_019439635.1	GCF_008931805.1_ASM893180v1	Moritella marina ATCC 15381	2 proteins	KPGKGQA	EpmA	-	-	Gammaproteobacteria: other orders	K	7 residues	EF-P
WP_019441129.1	GCF_008931805.1_ASM893180v1	Moritella marina ATCC 15381	2 proteins	VPQGRAGGS	EpmA	-	-	Gammaproteobacteria: other orders	R	9 residues	EfpL
WP_112715505.1	GCF_900465055.1_MORIYA_PRJEB24680v2	Moritella yayanosii	2 proteins	KPGKGQA	EpmA	-	-	Gammaproteobacteria: other orders	K	7 residues	EF-P
WP_006032209.1	GCF_900465055.1_MORIYA_PRJEB24680v2	Moritella yayanosii	2 proteins	VPQGRAGGS	EpmA	-	-	Gammaproteobacteria: other orders	R	9 residues	EfpL
WP_012764096.1	GCF_000023545.1_ASM2354v1	Musicola paradisiaca Ech703	2 proteins	KPGKGQA	EpmA	-	-	Gammaproteobacteria: Enterobacterales	K	7 residues	EF-P
WP_015854023.1	GCF_000023545.1_ASM2354v1	Musicola paradisiaca Ech703	2 proteins	SPSARGAST	EpmA	-	-	Gammaproteobacteria: Enterobacterales	R	9 residues	EfpL
WP_151057446.1	GCF_008727795.1_ASM872779v1	Nitrincola iocasae	2 proteins	KPGKGQA	EpmA	-	-	Gammaproteobacteria: other orders	K	7 residues	EF-P
WP_151055349.1	GCF_008727795.1_ASM872779v1	Nitrincola iocasae	2 proteins	SPSARGAAT	EpmA	-	-	Gammaproteobacteria: other orders	R	9 residues	EfpL
WP_260794004.1	GCF_025264625.1_ASM2526462v1	Occallatibacter riparius	3 proteins	AGAAKMSG	-	-	-	Acidobacteria	K	7 residues	EF-P
WP_260791399.1	GCF_025264625.1_ASM2526462v1	Occallatibacter riparius	3 proteins	TPGNLRA	-	-	-	Acidobacteria	N	7 residues	EF-P
WP_260796306.1	GCF_025264625.1_ASM2526462v1	Occallatibacter riparius	3 proteins	TPTARGGQT	-	-	-	Acidobacteria	R	9 residues	EfpL
WP_086963835.1	GCF_002157875.1_ASM215787v1	Oceanisphaera avium	2 proteins	KPGKGQA	EpmA	-	-	Gammaproteobacteria: other orders	K	7 residues	EF-P
WP_086964663.1	GCF_002157875.1_ASM215787v1	Oceanisphaera avium	2 proteins	TPSARGGAT	EpmA	-	-	Gammaproteobacteria: other orders	R	9 residues	EfpL
WP_087037225.1	GCF_002157895.1_ASM215789v1	Oceanisphaera profunda	2 proteins	KPGKGQA	EpmA	-	-	Gammaproteobacteria: other orders	K	7 residues	EF-P
WP_087036648.1	GCF_002157895.1_ASM215789v1	Oceanisphaera profunda	2 proteins	TPSARGGAT	EpmA	-	-	Gammaproteobacteria: other orders	R	9 residues	EfpL
WP_087460940.1	GCF_002162375.1_ASM216237v1	Oleiphilus messinensis	2 proteins	KPGKGQA	EpmA	-	-	Gammaproteobacteria: other orders	K	7 residues	EF-P
WP_087462677.1	GCF_002162375.1_ASM216237v1	Oleiphilus messinensis	2 proteins	SPSSRGAAT	EpmA	-	-	Gammaproteobacteria: other orders	R	9 residues	EfpL
WP_194453213.1	GCF_015277775.1_ASM1527777v1	Paludibaculum fermentans	2 proteins	TPGNLRG	-	-	-	Acidobacteria	N	7 residues	EF-P
WP_194450425.1	GCF_015277775.1_ASM1527777v1	Paludibaculum fermentans	2 proteins	TPTARGGQT	-	-	-	Acidobacteria	R	9 residues	EfpL
WP_076344996.1	GCF_001956985.1_ASM195698v1	Paludisphaera borealis	2 proteins	TPGNLRA	-	-	-	PVC group	N	7 residues	EF-P
WP_083713867.1	GCF_001956985.1_ASM195698v1	Paludisphaera borealis	2 proteins	TPSARGAAT	-	-	-	PVC group	R	9 residues	EfpL
WP_010251979.1	GCF_019048385.1_ASM1904838v1	Pantoea agglomerans	2 proteins	KPGKGQA	EpmA	-	-	Gammaproteobacteria: Enterobacterales	K	7 residues	EF-P
WP_003854146.1	GCF_019048385.1_ASM1904838v1	Pantoea agglomerans	2 proteins	SPSARGAAT	EpmA	-	-	Gammaproteobacteria: Enterobacterales	R	9 residues	EfpL
WP_085069833.1	GCF_002101395.1_ASM210139v1	Pantoea alhagi	2 proteins	KPGKGQA	EpmA	-	-	Gammaproteobacteria: Enterobacterales	K	7 residues	EF-P
WP_085071088.1	GCF_002101395.1_ASM210139v1	Pantoea alhagi	2 proteins	SPSARGAST	EpmA	-	-	Gammaproteobacteria: Enterobacterales	R	9 residues	EfpL
WP_013024304.1	GCF_000233595.1_ASM23359v1	Pantoea ananatis PA13	2 proteins	KPGKGQA	EpmA	-	-	Gammaproteobacteria: Enterobacterales	K	7 residues	EF-P
WP_014594125.1	GCF_000233595.1_ASM23359v1	Pantoea ananatis PA13	2 proteins	SPSARGAAT	EpmA	-	-	Gammaproteobacteria: Enterobacterales	R	9 residues	EfpL
WP_111142263.1	GCF_022647325.1_ASM2264732v1	Pantoea deleyi	2 proteins	KPGKGQA	EpmA	-	-	Gammaproteobacteria: Enterobacterales	K	7 residues	EF-P
WP_128086851.1	GCF_022647325.1_ASM2264732v1	Pantoea deleyi	2 proteins	SPSARGAAT	EpmA	-	-	Gammaproteobacteria: Enterobacterales	R	9 residues	EfpL
WP_021507762.1	GCF_019890955.1_ASM1989095v1	Pantoea dispersa	2 proteins	KPGKGQA	EpmA	-	-	Gammaproteobacteria: Enterobacterales	K	7 residues	EF-P
WP_222951831.1	GCF_019890955.1_ASM1989095v1	Pantoea dispersa	2 proteins	SPSARGAAT	EpmA	-	-	Gammaproteobacteria: Enterobacterales	R	9 residues	EfpL
WP_008925396.1	GCF_009646115.1_ASM964611v1	Pantoea eucalypti	2 proteins	KPGKGQA	EpmA	-	-	Gammaproteobacteria: Enterobacterales	K	7 residues	EF-P
WP_003854146.1	GCF_009646115.1_ASM964611v1	Pantoea eucalypti	2 proteins	SPSARGAAT	EpmA	-	-	Gammaproteobacteria: Enterobacterales	R	9 residues	EfpL
WP_039382139.1	GCF_020079945.1_ASM2007994v1	Pantoea eucrina	2 proteins	KPGKGQA	EpmA	-	-	Gammaproteobacteria: Enterobacterales	K	7 residues	EF-P
WP_039385481.1	GCF_020079945.1_ASM2007994v1	Pantoea eucrina	2 proteins	SPSARGAAT	EpmA	-	-	Gammaproteobacteria: Enterobacterales	R	9 residues	EfpL
WP_006121713.1	GCF_011044475.1_ASM1104447v1	Pantoea stewartii	2 proteins	KPGKGQA	EpmA	-	-	Gammaproteobacteria: Enterobacterales	K	7 residues	EF-P
WP_006119958.1	GCF_011044475.1_ASM1104447v1	Pantoea stewartii	2 proteins	SPSARGAAT	EpmA	-	-	Gammaproteobacteria: Enterobacterales	R	9 residues	EfpL
WP_010251979.1	GCF_004792415.1_ASM479241v1	Pantoea vagans	2 proteins	KPGKGQA	EpmA	-	-	Gammaproteobacteria: Enterobacterales	K	7 residues	EF-P
WP_003854146.1	GCF_004792415.1_ASM479241v1	Pantoea vagans	2 proteins	SPSARGAAT	EpmA	-	-	Gammaproteobacteria: Enterobacterales	R	9 residues	EfpL
WP_014916784.1	GCF_003382565.3_ASM338256v3	Pectobacterium aquaticum	2 proteins	KPGKGQA	EpmA	-	-	Gammaproteobacteria: Enterobacterales	K	7 residues	EF-P
WP_010277377.1	GCF_003382565.3_ASM338256v3	Pectobacterium aquaticum	2 proteins	SPSARGAST	EpmA	-	-	Gammaproteobacteria: Enterobacterales	R	9 residues	EfpL
WP_015841891.1	GCF_015689195.1_ASM1568919v1	Pectobacterium aroidearum	2 proteins	KPGKGQA	EpmA	-	-	Gammaproteobacteria: Enterobacterales	K	7 residues	EF-P
WP_015839910.1	GCF_015689195.1_ASM1568919v1	Pectobacterium aroidearum	2 proteins	SPSARGAST	EpmA	-	-	Gammaproteobacteria: Enterobacterales	R	9 residues	EfpL
WP_011095470.1	GCF_000740965.1_ASM74096v1	Pectobacterium atrosepticum	2 proteins	KPGKGQA	EpmA	-	-	Gammaproteobacteria: Enterobacterales	K	7 residues	EF-P
WP_039291233.1	GCF_000740965.1_ASM74096v1	Pectobacterium atrosepticum	2 proteins	SPSARGAST	EpmA	-	-	Gammaproteobacteria: Enterobacterales	R	9 residues	EfpL
WP_010283150.1	GCF_009873295.1_ASM987329v1	Pectobacterium brasiliense	2 proteins	KPGKGQA	EpmA	-	-	Gammaproteobacteria: Enterobacterales	K	7 residues	EF-P
WP_010277377.1	GCF_009873295.1_ASM987329v1	Pectobacterium brasiliense	2 proteins	SPSARGAST	EpmA	-	-	Gammaproteobacteria: Enterobacterales	R	9 residues	EfpL
WP_264496857.1	GCF_025946765.1_ASM2594676v1	Pectobacterium cacticida	2 proteins	KPGKGQA	EpmA	-	-	Gammaproteobacteria: Enterobacterales	K	7 residues	EF-P
WP_264498426.1	GCF_025946765.1_ASM2594676v1	Pectobacterium cacticida	2 proteins	SPSARGAST	EpmA	-	-	Gammaproteobacteria: Enterobacterales	R	9 residues	EfpL
WP_010295533.1	GCF_013488025.1_ASM1348802v1	Pectobacterium carotovorum	2 proteins	KPGKGQA	EpmA	-	-	Gammaproteobacteria: Enterobacterales	K	7 residues	EF-P
WP_010277377.1	GCF_013488025.1_ASM1348802v1	Pectobacterium carotovorum	2 proteins	SPSARGAST	EpmA	-	-	Gammaproteobacteria: Enterobacterales	R	9 residues	EfpL
WP_180742814.1	GCF_020181655.1_ASM2018165v1	Pectobacterium colocasium	2 proteins	KPGKGQA	EpmA	-	-	Gammaproteobacteria: Enterobacterales	K	7 residues	EF-P
WP_039300896.1	GCF_020181655.1_ASM2018165v1	Pectobacterium colocasium	2 proteins	SPSARGAST	EpmA	-	-	Gammaproteobacteria: Enterobacterales	R	9 residues	EfpL
WP_010295533.1	GCF_009931295.1_ASM993129v1	Pectobacterium odoriferum	2 proteins	KPGKGQA	EpmA	-	-	Gammaproteobacteria: Enterobacterales	K	7 residues	EF-P
WP_010277377.1	GCF_009931295.1_ASM993129v1	Pectobacterium odoriferum	2 proteins	SPSARGAST	EpmA	-	-	Gammaproteobacteria: Enterobacterales	R	9 residues	EfpL
WP_014701587.1	GCF_003992745.1_ASM399274v1	Pectobacterium parmentieri	2 proteins	KPGKGQA	EpmA	-	-	Gammaproteobacteria: Enterobacterales	K	7 residues	EF-P
WP_005967274.1	GCF_003992745.1_ASM399274v1	Pectobacterium parmentieri	2 proteins	SPSARGAST	EpmA	-	-	Gammaproteobacteria: Enterobacterales	R	9 residues	EfpL
WP_039279757.1	GCF_020971565.1_ASM2097156v1	Pectobacterium parvum	2 proteins	KPGKGQA	EpmA	-	-	Gammaproteobacteria: Enterobacterales	K	7 residues	EF-P
WP_039485600.1	GCF_020971565.1_ASM2097156v1	Pectobacterium parvum	2 proteins	SPSARGAST	EpmA	-	-	Gammaproteobacteria: Enterobacterales	R	9 residues	EfpL
WP_039279757.1	GCF_002288545.1_ASM228854v1	Pectobacterium polaris	2 proteins	KPGKGQA	EpmA	-	-	Gammaproteobacteria: Enterobacterales	K	7 residues	EF-P
WP_039485600.1	GCF_002288545.1_ASM228854v1	Pectobacterium polaris	2 proteins	SPSARGAST	EpmA	-	-	Gammaproteobacteria: Enterobacterales	R	9 residues	EfpL
WP_107168434.1	GCF_012427845.1_ASM1242784v1	Pectobacterium punjabense	2 proteins	KPGKGQA	EpmA	-	-	Gammaproteobacteria: Enterobacterales	K	7 residues	EF-P
WP_039300896.1	GCF_012427845.1_ASM1242784v1	Pectobacterium punjabense	2 proteins	SPSARGAST	EpmA	-	-	Gammaproteobacteria: Enterobacterales	R	9 residues	EfpL
WP_039279757.1	GCF_014946825.2_ASM1494682v2	Pectobacterium quasiaquaticum	2 proteins	KPGKGQA	EpmA	-	-	Gammaproteobacteria: Enterobacterales	K	7 residues	EF-P
WP_010277377.1	GCF_014946825.2_ASM1494682v2	Pectobacterium quasiaquaticum	2 proteins	SPSARGAST	EpmA	-	-	Gammaproteobacteria: Enterobacterales	R	9 residues	EfpL
WP_005972974.1	GCF_001742185.1_ASM174218v1	Pectobacterium wasabiae CFBP 3304	2 proteins	KPGKGQA	EpmA	-	-	Gammaproteobacteria: Enterobacterales	K	7 residues	EF-P
WP_005967274.1	GCF_001742185.1_ASM174218v1	Pectobacterium wasabiae CFBP 3304	2 proteins	SPSARGAST	EpmA	-	-	Gammaproteobacteria: Enterobacterales	R	9 residues	EfpL
WP_011735652.1	GCF_000015045.1_ASM1504v1	Pelobacter propionicus DSM 2379	2 proteins	KPGKGQA	EpmA	-	-	Thermodesulfobacteriota	K	7 residues	EF-P
WP_011737113.1	GCF_000015045.1_ASM1504v1	Pelobacter propionicus DSM 2379	2 proteins	SPTARGANT	EpmA	-	-	Thermodesulfobacteriota	R	9 residues	EfpL
WP_047885245.1	GCF_017329545.1_ASM1732954v1	Photobacterium ganghwense	2 proteins	KPGKGQA	EpmA	-	-	Gammaproteobacteria: Vibrionales	K	7 residues	EF-P
WP_047885725.1	GCF_017329545.1_ASM1732954v1	Photobacterium ganghwense	2 proteins	SPSARGAAT	EpmA	-	-	Gammaproteobacteria: Vibrionales	R	9 residues	EfpL
WP_062690215.1	GCF_024346675.1_ASM2434667v1	Photobacterium sanguinicancri	2 proteins	KPGKGQA	EpmA	-	-	Gammaproteobacteria: Vibrionales	K	7 residues	EF-P
WP_062689439.1	GCF_024346675.1_ASM2434667v1	Photobacterium sanguinicancri	2 proteins	TPSGRAGAS	EpmA	-	-	Gammaproteobacteria: Vibrionales	R	9 residues	EfpL
WP_048899874.1	GCF_024346715.1_ASM2434671v1	Photobacterium swingsii	2 proteins	KPGKGQA	EpmA	-	-	Gammaproteobacteria: Vibrionales	K	7 residues	EF-P
WP_048897931.1	GCF_024346715.1_ASM2434671v1	Photobacterium swingsii	2 proteins	TPSGRAGAS	EpmA	-	-	Gammaproteobacteria: Vibrionales	R	9 residues	EfpL
WP_045038111.1	GCF_024494545.1_ASM2449454v1	Photobacterium toruni	2 proteins	KPGKGQA	EpmA	-	-	Gammaproteobacteria: Vibrionales	K	7 residues	EF-P
WP_080175147.1	GCF_024494545.1_ASM2449454v1	Photobacterium toruni	2 proteins	TPSGRAGAS	EpmA	-	-	Gammaproteobacteria: Vibrionales	R	9 residues	EfpL
WP_036776062.1	GCF_019090985.1_ASM1909098v1	Photorhabdus akhurstii	2 proteins	KPGKGQA	EpmA	-	-	Gammaproteobacteria: Enterobacterales	K	7 residues	EF-P
WP_112878518.1	GCF_019090985.1_ASM1909098v1	Photorhabdus akhurstii	2 proteins	APSARGAST	EpmA	-	-	Gammaproteobacteria: Enterobacterales	R	9 residues	EfpL
WP_015835835.1	GCF_000196475.1_ASM19647v1	Photorhabdus asymbiotica	2 proteins	KPGKGQA	EpmA	-	-	Gammaproteobacteria: Enterobacterales	K	7 residues	EF-P
WP_015833817.1	GCF_000196475.1_ASM19647v1	Photorhabdus asymbiotica	2 proteins	SPSARGAST	EpmA	-	-	Gammaproteobacteria: Enterobacterales	R	9 residues	EfpL
WP_011148246.1	GCF_000196155.1_ASM19615v1	Photorhabdus laumondii subsp. laumondii TTO1	2 proteins	KPGKGQA	EpmA	-	-	Gammaproteobacteria: Enterobacterales	K	7 residues	EF-P
WP_011147081.1	GCF_000196155.1_ASM19615v1	Photorhabdus laumondii subsp. laumondii TTO1	2 proteins	APSARGAST	EpmA	-	-	Gammaproteobacteria: Enterobacterales	R	9 residues	EfpL
WP_021324340.1	GCF_001010285.1_ASM101028v1	Photorhabdus thracensis	2 proteins	KPGKGQA	EpmA	-	-	Gammaproteobacteria: Enterobacterales	K	7 residues	EF-P
WP_046975819.1	GCF_001010285.1_ASM101028v1	Photorhabdus thracensis	2 proteins	APSARGAST	EpmA	-	-	Gammaproteobacteria: Enterobacterales	R	9 residues	EfpL
WP_039077842.1	GCF_030296975.1_ASM3029697v1	Phytobacter diazotrophicus	2 proteins	KPGKGQA	EpmA	-	-	Gammaproteobacteria: Enterobacterales	K	7 residues	EF-P
WP_039079953.1	GCF_030296975.1_ASM3029697v1	Phytobacter diazotrophicus	2 proteins	SPSARGAAT	EpmA	-	-	Gammaproteobacteria: Enterobacterales	R	9 residues	EfpL
WP_145281074.1	GCF_007750855.1_ASM775085v1	Pirellulimonas nuda	2 proteins	KPGKGAA	EpmA	-	-	PVC group	K	7 residues	EF-P
WP_145282802.1	GCF_007750855.1_ASM775085v1	Pirellulimonas nuda	2 proteins	SPSARGGAT	EpmA	-	-	PVC group	R	9 residues	EfpL
WP_043081809.1	GCF_003019925.1_ASM301992v1	Pluralibacter gergoviae	2 proteins	KPGKGQA	EpmA	-	-	Gammaproteobacteria: Enterobacterales	K	7 residues	EF-P
WP_043082827.1	GCF_003019925.1_ASM301992v1	Pluralibacter gergoviae	2 proteins	SPSARGAAT	EpmA	-	-	Gammaproteobacteria: Enterobacterales	R	9 residues	EfpL
WP_047782133.1	GCF_900638655.1_58635_F02	Pragia fontium	2 proteins	KPGKGQA	EpmA	-	-	Gammaproteobacteria: Enterobacterales	K	7 residues	EF-P
WP_047781417.1	GCF_900638655.1_58635_F02	Pragia fontium	2 proteins	SPSARGAST	EpmA	-	-	Gammaproteobacteria: Enterobacterales	R	9 residues	EfpL
WP_064721150.1	GCF_004116975.1_ASM411697v1	Proteus hauseri	2 proteins	KPGKGQA	EpmA	-	-	Gammaproteobacteria: Enterobacterales	K	7 residues	EF-P
WP_064719582.1	GCF_004116975.1_ASM411697v1	Proteus hauseri	2 proteins	APSARGAST	EpmA	-	-	Gammaproteobacteria: Enterobacterales	R	9 residues	EfpL
WP_004245698.1	GCF_000069965.1_ASM6996v1	Proteus mirabilis HI4320	2 proteins	KPGKGQA	EpmA	-	-	Gammaproteobacteria: Enterobacterales	K	7 residues	EF-P
WP_004247807.1	GCF_000069965.1_ASM6996v1	Proteus mirabilis HI4320	2 proteins	APSARGAST	EpmA	-	-	Gammaproteobacteria: Enterobacterales	R	9 residues	EfpL
WP_006536168.1	GCF_022369495.1_ASM2236949v1	Proteus penneri	2 proteins	KPGKGQA	EpmA	-	-	Gammaproteobacteria: Enterobacterales	K	7 residues	EF-P
WP_072062741.1	GCF_022369495.1_ASM2236949v1	Proteus penneri	2 proteins	APSARGAST	EpmA	-	-	Gammaproteobacteria: Enterobacterales	R	9 residues	EfpL
WP_036934346.1	GCF_011045835.1_ASM1104583v1	Proteus terrae subsp. cibarius	2 proteins	KPGKGQA	EpmA	-	-	Gammaproteobacteria: Enterobacterales	K	7 residues	EF-P
WP_075673578.1	GCF_011045835.1_ASM1104583v1	Proteus terrae subsp. cibarius	2 proteins	APSARGAST	EpmA	-	-	Gammaproteobacteria: Enterobacterales	R	9 residues	EfpL
WP_006658996.1	GCF_002393505.1_ASM239350v1	Providencia alcalifaciens	2 proteins	KPGKGQA	EpmA	-	-	Gammaproteobacteria: Enterobacterales	K	7 residues	EF-P
WP_006660782.1	GCF_002393505.1_ASM239350v1	Providencia alcalifaciens	2 proteins	SPSARGAST	EpmA	-	-	Gammaproteobacteria: Enterobacterales	R	9 residues	EfpL
WP_004258667.1	GCF_029193595.2_ASM2919359v2	Providencia hangzhouensis	2 proteins	KPGKGQA	EpmA	-	-	Gammaproteobacteria: Enterobacterales	K	7 residues	EF-P
WP_004253124.1	GCF_029193595.2_ASM2919359v2	Providencia hangzhouensis	2 proteins	APSARGAST	EpmA	-	-	Gammaproteobacteria: Enterobacterales	R	9 residues	EfpL
WP_068440604.1	GCF_900475855.1_46338_B02	Providencia heimbachae	2 proteins	KPGKGQA	EpmA	-	-	Gammaproteobacteria: Enterobacterales	K	7 residues	EF-P
WP_068444733.1	GCF_900475855.1_46338_B02	Providencia heimbachae	2 proteins	APSARGAST	EpmA	-	-	Gammaproteobacteria: Enterobacterales	R	9 residues	EfpL
WP_102138007.1	GCF_002843235.3_ASM284323v3	Providencia huaxiensis	2 proteins	KPGKGQA	EpmA	-	-	Gammaproteobacteria: Enterobacterales	K	7 residues	EF-P
WP_102137697.1	GCF_002843235.3_ASM284323v3	Providencia huaxiensis	2 proteins	APSARGAST	EpmA	-	-	Gammaproteobacteria: Enterobacterales	R	9 residues	EfpL
WP_004258667.1	GCF_003204135.1_ASM320413v1	Providencia rettgeri	2 proteins	KPGKGQA	EpmA	-	-	Gammaproteobacteria: Enterobacterales	K	7 residues	EF-P
WP_004911909.1	GCF_003204135.1_ASM320413v1	Providencia rettgeri	2 proteins	APSARGAST	EpmA	-	-	Gammaproteobacteria: Enterobacterales	R	9 residues	EfpL
WP_154624547.1	GCF_029277985.1_ASM2927798v1	Providencia stuartii	2 proteins	KPGKGQA	EpmA	-	-	Gammaproteobacteria: Enterobacterales	K	7 residues	EF-P
WP_154635581.1	GCF_029277985.1_ASM2927798v1	Providencia stuartii	2 proteins	APSARGAST	EpmA	-	-	Gammaproteobacteria: Enterobacterales	R	9 residues	EfpL
WP_004587956.1	GCF_003668795.1_ASM366879v1	Pseudoalteromonas agarivorans	2 proteins	KPGKGQA	EpmA	-	-	Gammaproteobacteria: other orders	K	7 residues	EF-P
WP_004587302.1	GCF_003668795.1_ASM366879v1	Pseudoalteromonas agarivorans	2 proteins	VPQGRAGGS	EpmA	-	-	Gammaproteobacteria: other orders	R	9 residues	EfpL
WP_077536047.1	GCF_001999225.1_ASM199922v1	Pseudoalteromonas aliena	2 proteins	KPGKGQA	EpmA	-	-	Gammaproteobacteria: other orders	K	7 residues	EF-P
WP_077538539.1	GCF_001999225.1_ASM199922v1	Pseudoalteromonas aliena	2 proteins	VPQGRAGGS	EpmA	-	-	Gammaproteobacteria: other orders	R	9 residues	EfpL
WP_010555265.1	GCF_000238395.3_ASM23839v4	Pseudoalteromonas arctica A 37-1-2	2 proteins	KPGKGQA	EpmA	-	-	Gammaproteobacteria: other orders	K	7 residues	EF-P
WP_007580599.1	GCF_000238395.3_ASM23839v4	Pseudoalteromonas arctica A 37-1-2	2 proteins	VPQGRAGGS	EpmA	-	-	Gammaproteobacteria: other orders	R	9 residues	EfpL
WP_058546947.1	GCF_004328865.1_ASM432886v1	Pseudoalteromonas carrageenovora	2 proteins	KPGKGQA	EpmA	-	-	Gammaproteobacteria: other orders	K	7 residues	EF-P
WP_058548468.1	GCF_004328865.1_ASM432886v1	Pseudoalteromonas carrageenovora	2 proteins	VPQGRAGGS	EpmA	-	-	Gammaproteobacteria: other orders	R	9 residues	EfpL
WP_024596699.1	GCF_005877035.1_ASM587703v1	Pseudoalteromonas distincta	2 proteins	KPGKGQA	EpmA	-	-	Gammaproteobacteria: other orders	K	7 residues	EF-P
WP_002962153.1	GCF_005877035.1_ASM587703v1	Pseudoalteromonas distincta	2 proteins	VPQGRAGGS	EpmA	-	-	Gammaproteobacteria: other orders	R	9 residues	EfpL
WP_036971443.1	GCF_003515105.1_ASM351510v1	Pseudoalteromonas donghaensis	2 proteins	KPGKGQA	EpmA	-	-	Gammaproteobacteria: other orders	K	7 residues	EF-P
WP_036969970.1	GCF_003515105.1_ASM351510v1	Pseudoalteromonas donghaensis	2 proteins	VPQGRAGGS	EpmA	-	-	Gammaproteobacteria: other orders	R	9 residues	EfpL
WP_058546947.1	GCF_002221525.1_ASM222152v1	Pseudoalteromonas espejiana DSM 9414	2 proteins	KPGKGQA	EpmA	-	-	Gammaproteobacteria: other orders	K	7 residues	EF-P
WP_089347141.1	GCF_002221525.1_ASM222152v1	Pseudoalteromonas espejiana DSM 9414	2 proteins	VPQGRAGGS	EpmA	-	-	Gammaproteobacteria: other orders	R	9 residues	EfpL
WP_017217199.1	GCF_024746855.1_ASM2474685v1	Pseudoalteromonas flavipulchra	2 proteins	KPGKGQA	EpmA	-	-	Gammaproteobacteria: other orders	K	7 residues	EF-P
WP_010606026.1	GCF_024746855.1_ASM2474685v1	Pseudoalteromonas flavipulchra	2 proteins	VPQGRAGGS	EpmA	-	-	Gammaproteobacteria: other orders	R	9 residues	EfpL
WP_010390517.1	GCF_002310795.1_ASM231079v1	Pseudoalteromonas issachenkonii	2 proteins	KPGKGQA	EpmA	-	-	Gammaproteobacteria: other orders	K	7 residues	EF-P
WP_024602810.1	GCF_002310795.1_ASM231079v1	Pseudoalteromonas issachenkonii	2 proteins	VPQGRAGGS	EpmA	-	-	Gammaproteobacteria: other orders	R	9 residues	EfpL
WP_017217199.1	GCF_033344015.1_ASM3334401v1	Pseudoalteromonas maricaloris	2 proteins	KPGKGQA	EpmA	-	-	Gammaproteobacteria: other orders	K	7 residues	EF-P
WP_010606026.1	GCF_033344015.1_ASM3334401v1	Pseudoalteromonas maricaloris	2 proteins	VPQGRAGGS	EpmA	-	-	Gammaproteobacteria: other orders	R	9 residues	EfpL
WP_011327184.1	GCF_002221505.1_ASM222150v1	Pseudoalteromonas nigrifaciens	2 proteins	KPGKGQA	EpmA	-	-	Gammaproteobacteria: other orders	K	7 residues	EF-P
WP_011327658.1	GCF_002221505.1_ASM222150v1	Pseudoalteromonas nigrifaciens	2 proteins	VPQGRAGGS	EpmA	-	-	Gammaproteobacteria: other orders	R	9 residues	EfpL
WP_145234620.1	GCF_029023665.1_ASM2902366v1	Pseudoalteromonas ostreae	2 proteins	KPGKGQA	EpmA	-	-	Gammaproteobacteria: other orders	K	7 residues	EF-P
WP_210795736.1	GCF_029023665.1_ASM2902366v1	Pseudoalteromonas ostreae	2 proteins	VPQGRAGGS	EpmA	-	-	Gammaproteobacteria: other orders	R	9 residues	EfpL
WP_058028675.1	GCF_001444405.1_ASM144440v1	Pseudoalteromonas phenolica	2 proteins	KPGKGQA	EpmA	-	-	Gammaproteobacteria: other orders	K	7 residues	EF-P
WP_058031736.1	GCF_001444405.1_ASM144440v1	Pseudoalteromonas phenolica	2 proteins	VPQGRAGGS	EpmA	-	-	Gammaproteobacteria: other orders	R	9 residues	EfpL
WP_038637634.1	GCF_000788395.1_ASM78839v1	Pseudoalteromonas piratica	2 proteins	KPGKGQA	EpmA	-	-	Gammaproteobacteria: other orders	K	7 residues	EF-P
WP_040135722.1	GCF_000788395.1_ASM78839v1	Pseudoalteromonas piratica	2 proteins	VPQGRAGGS	EpmA	-	-	Gammaproteobacteria: other orders	R	9 residues	EfpL
WP_017217199.1	GCF_019797925.1_ASM1979792v1	Pseudoalteromonas piscicida	2 proteins	KPGKGQA	EpmA	-	-	Gammaproteobacteria: other orders	K	7 residues	EF-P
WP_010606026.1	GCF_019797925.1_ASM1979792v1	Pseudoalteromonas piscicida	2 proteins	VPQGRAGGS	EpmA	-	-	Gammaproteobacteria: other orders	R	9 residues	EfpL
WP_145234620.1	GCF_028885455.1_ASM2888545v1	Pseudoalteromonas rhizosphaerae	2 proteins	KPGKGQA	EpmA	-	-	Gammaproteobacteria: other orders	K	7 residues	EF-P
WP_145240366.1	GCF_028885455.1_ASM2888545v1	Pseudoalteromonas rhizosphaerae	2 proteins	VPQGRAGGS	EpmA	-	-	Gammaproteobacteria: other orders	R	9 residues	EfpL
WP_010562106.1	GCF_000238255.3_ASM23825v4	Pseudoalteromonas spongiae UST010723-006	2 proteins	KPGKGQA	EpmA	-	-	Gammaproteobacteria: other orders	K	7 residues	EF-P
WP_010559097.1	GCF_000238255.3_ASM23825v4	Pseudoalteromonas spongiae UST010723-006	2 proteins	VPQGRAGGS	EpmA	-	-	Gammaproteobacteria: other orders	R	9 residues	EfpL
WP_010390517.1	GCF_002310835.1_ASM231083v1	Pseudoalteromonas tetraodonis	2 proteins	KPGKGQA	EpmA	-	-	Gammaproteobacteria: other orders	K	7 residues	EF-P
WP_013464513.1	GCF_002310835.1_ASM231083v1	Pseudoalteromonas tetraodonis	2 proteins	VPQGRAGGS	EpmA	-	-	Gammaproteobacteria: other orders	R	9 residues	EfpL
WP_011327184.1	GCF_000026085.1_ASM2608v1	Pseudoalteromonas translucida	2 proteins	KPGKGQA	EpmA	-	-	Gammaproteobacteria: other orders	K	7 residues	EF-P
WP_011327658.1	GCF_000026085.1_ASM2608v1	Pseudoalteromonas translucida	2 proteins	VPQGRAGGS	EpmA	-	-	Gammaproteobacteria: other orders	R	9 residues	EfpL
WP_009837030.1	GCF_003568825.1_ASM356882v1	Pseudoalteromonas tunicata	2 proteins	KSGRSSA	-	EarP	-	Gammaproteobacteria: other orders	R	7 residues	EF-P
WP_009837033.1	GCF_003568825.1_ASM356882v1	Pseudoalteromonas tunicata	2 proteins	VPQGRAGGS	-	EarP	-	Gammaproteobacteria: other orders	R	9 residues	EfpL
WP_046004845.1	GCF_017742995.1_ASM1774299v1	Pseudoalteromonas viridis	2 proteins	KPGKGQA	EpmA	-	-	Gammaproteobacteria: other orders	K	7 residues	EF-P
WP_046006170.1	GCF_017742995.1_ASM1774299v1	Pseudoalteromonas viridis	2 proteins	VPQGRAGGS	EpmA	-	-	Gammaproteobacteria: other orders	R	9 residues	EfpL
WP_208844762.1	GCF_030994125.1_ASM3099412v1	Pseudoalteromonas xiamenensis	3 proteins	KSGRNAA	EpmA	EarP	-	Gammaproteobacteria: other orders	R	7 residues	EF-P
WP_308359396.1	GCF_030994125.1_ASM3099412v1	Pseudoalteromonas xiamenensis	3 proteins	KPGKGQA	EpmA	EarP	-	Gammaproteobacteria: other orders	K	7 residues	EF-P
WP_308361702.1	GCF_030994125.1_ASM3099412v1	Pseudoalteromonas xiamenensis	3 proteins	VPQGRASGS	EpmA	EarP	-	Gammaproteobacteria: other orders	R	9 residues	EfpL
WP_007372714.1	GCF_021172065.1_ASM2117206v1	Pseudocitrobacter corydidari	2 proteins	KPGKGQA	EpmA	-	-	Gammaproteobacteria: Enterobacterales	K	7 residues	EF-P
[truncated: 390 more rows]
