# Supplementary material for: EF-P and its paralog EfpL (YeiP) differentially control translation of proline-containing sequences
Source: Nat Commun. 2024 Dec 2;15:10465. doi: 10.1038/s41467-024-54556-9 (PMC11611912; doi:10.1038/s41467-024-54556-9)
Supplement: Supplementary file 5 — Supplementary Data 2 [file 41467_2024_54556_MOESM5_ESM.xlsx]

## Sheet: (A) Xray
Supplementary Data 2: Diffraction data collection and statistics of HADDOCK runs
(A) Diffraction data collection and refinement statistics of Xray model.
Wavelength	1608
Space group	P 1 21 1
Unit cell	a=60.53, b=53.34, c=64.76
Cell constants	α=90.00, β=102.74, γ=90.00
Resolution range	63.16 - 2.60
Total reflections	105290 (10361)
Unique reflections	17954 (1737)
Multiplicity	5.90 (6.00)
Completeness	98.9 (98.90)
(I) / sig(I)	14.20 (3.00)
Wilson B-factor	56.8
Rmerge	0.06 (0.55)
Rmeas	0.07 (0.60)
Rpim	0.03 (0.24)
CChalf	1.00 (0.87)
Reflections in refinement	12443
Reflections in free set	924
Rwork	0.193
Rfree	0.284
FSC average	0.9756
RMSD bonds	0.0097
RMSD angles	21110
Ramachandran favoured (%)	95.5
Ramachandran allowed (%)	4.5
Ramachandran outliers (%)	0
Rotamer outliers	0.9
Clash score	1.3
MolProbity score	1.17

## Sheet: (B) HADDOCK
Supplementary Data 2: Diffraction data collection and statistics of HADDOCK runs
(B) Statistics of HADDOCK runs for docking and modelling of EF-P and EfpL complexes.
Numbers are given for the best four models in the best cluster +/- standard deviation
	EfpL - tRNA (CCA)*	EF-P - E-site codon (GCG)**
Total number of structures	198/200	116/200
Total number of clusters	1	10
Number of best cluster	1	1
(ensemble members)	-198	-49
HADDOCK score	-26.6 ± 0.7	-17.6 ± 0.8
RMSD (Å)	0.20 ± 0.10	1.00 ± 0.15
van der Waals energy	-22.8 ± 1.4	17.0 ± 3.1
Electrostatic energy	45.7 ± 5.3	34.0 ± 24.6
Desolvatation energy	5.4 ± 0.5	5.9 ± 1.6
Buried surface area (Å2)	344.2 ± 28.0	356.8 ± 28.2
Restraint violation energy	0.0 ± 0.0	2.1 ± 3.0
Dihedral violation (°)	0.0 ± 0.0	0.0 ± 0.0
Distance violation (Å)	0.0 ± 0.0	0.25 ± 0.43
*In total, HADDOCK created 198 structures in 1 cluster.
**In total, HADDOCK created 116 structures in 10 clusters.
