# Supplementary material for: EF-P and its paralog EfpL (YeiP) differentially control translation of proline-containing sequences
Source: Nat Commun. 2024 Dec 2;15:10465. doi: 10.1038/s41467-024-54556-9 (PMC11611912; doi:10.1038/s41467-024-54556-9)
Supplement: Supplementary file 8 — Supplementary Data 5 [file 41467_2024_54556_MOESM8_ESM.zip]

Archive with 2 entries (2 files):
- Supplementary Data S1_MSA1.fasta
- Supplementary Data S1_MSA2.fasta
