# Supplementary material for: EF-P and its paralog EfpL (YeiP) differentially control translation of proline-containing sequences
Source: Nat Commun. 2024 Dec 2;15:10465. doi: 10.1038/s41467-024-54556-9 (PMC11611912; doi:10.1038/s41467-024-54556-9)
Supplement: Supplementary file 8 — Supplementary Data 5 [file 41467_2024_54556_MOESM8_ESM.zip › Supplementary Data S1_MSA1.fasta]

>WP_013563143.1 [Isosphaera pallida ATCC 43644] [GCF_000186345.1_ASM18634v1]
KATDIRRGMVI-T-M---NG-----VNF-VVVDF-AH-HTP----G-NLR-AMVQTKLRN
MNTGAIIEERLRSVDQ--
>WP_044255403.1 [Isosphaera pallida ATCC 43644] [GCF_000186345.1_ASM18634v1]
-AKDFTKRMVV-E-I-D-GA------PH-MIERI-qV-QTPs--ARGAAT--LYKVQARN
LKTRAKLEKTFKGTDSL-
>WP_015641798.1 [Candidatus Saccharimonas aalborgensis] [GCF_000392435.1_ASM39243v1]
---DLKKGTVC-Q-I-D-G------KPY-RVVEY-AQ-KVMG-----RGG-SIVNVKLKN
LIDGSVIPKTFKGQDKI-
>WP_066661508.1 [Denitrobacterium detoxificans] [GCF_001643775.1_ASM164377v1]
STADFKNGICI-E-Y-N--N-----KLW-TIAEF-QH-VKPG-----KGG-AFVRTKLRD
IRSGRVVEYTFNSGTKF-
>WP_047781417.1 [Pragia fontium] [GCF_900638655.1_58635_F02]
-ANEIKRGMAV-N-Y-N--G-----KML-LVRDI-eV-QSPs---A-RGASTLYKMRFSD
IRTGLKVEERFKGDDI--
>WP_047782133.1 [Pragia fontium] [GCF_900638655.1_58635_F02]
SSNDFRPGLKI-M-L-D--G-----EPC-AVIES-EF-VKPG-----KGQ-AFARVRLRK
LISGKLLEKTFKSTDS--
>WP_085366796.1 [Neisseria musculi] [GCF_014297595.1_ASM1429759v1]
TAQELRAGNVF-M-V---GN-----DPM-VVQKT-EY-IKG----G-RSS-AKVSMKLKN
LLTGAATETIYKADDKF-
>WP_007371156.1 [Kosakonia oryzae] [GCF_001658025.2_ASM165802v2]
-ANEIKKGMVL-N-Y-N--G-----KLL-IVKDI-dI-QAPs---A-RGAATLYKMRFSD
VRTGLKVEERFKGDDI--
>WP_007372714.1 [Kosakonia oryzae] [GCF_001658025.2_ASM165802v2]
--NDFRAGLKI-M-L-D--G-----EPY-AVEAS-EF-VKPG-----KGQ-AFARVKLRR
LLTGTRVEKTFKSTDS--
>WP_267676978.1 [Lacinutrix neustonica] [GCF_026625145.1_ASM2662514v1]
STSDIRNGLCI-K-Y-N--N-----DIY-KIIEF-LH-VKPG-----KGP-AFVRTKMKS
VTNGKVLDNTFSAGHKI-
>WP_034778059.1 [Janthinobacterium lividum] [GCF_013372045.1_ASM1337204v1]
-AKEIRVGNII-M-V-D--S-----KPM-IVLRS-DV-NGSS-----RTG-FTYKWKMKN
LLTNTPMENVFRGDDKF-
>WP_003872627.1 [Mycobacterium avium subsp. hominissuis] [GCF_022175585.1_ASM2217558v1]
STADFKNGLVL-V-I-D--G-----QLW-QIVEF-QH-VKPG-----KGP-AFVRTKLKN
VLSGKVVDKTYNAGVKV-
>WP_219084089.1 [Tessaracoccus palaemonis] [GCF_019316905.1_ASM1931690v1]
STNDLKNGMVL-D-L-D--G-----QLW-QVLWF-QH-HKPG-----KGN-TVVRTKLKH
VLTGKIIDKTFNSDTKV-
>WP_062392733.1 [Gordonia phthalatica] [GCF_001305675.1_ASM130567v1]
STADFKNGLVL-K-M-d-GN-----QLW-QILEF-QH-VKPG-----KGP-AFVRTKIKN
VVSGKIVDKTFNAGVKV-
>WP_037320836.1 [Amycolatopsis orientalis] [GCF_000943515.2_ASM94351v2]
TTNDLKNGLVL-N-L-D--G-----QLW-TVTAF-QH-VKPG-----KGG-AFVRTTLKH
VLTGKVVDKTFNAGTKV-
>WP_002052936.1 [Acinetobacter nosocomialis M2] [GCF_005281455.1_ASM528145v1]
STNDFKAGLKV-M-L-D--G-----NPC-SIMEN-EY-VKPG-----KGQ-AFNRVKLRN
LKTGKVLEKTFKSGDSL-
>WP_181273457.1 [Brevibacterium oceani] [GCF_017948325.1_ASM1794832v1]
TTNDLKNGLVL-N-I-D--N-----QLW-QVLEF-QH-VKPG-----KGP-AFVRTKMKN
VTSGKIIDKTFNAGTKV-
>WP_264496857.1 [Pectobacterium cacticida] [GCF_025946765.1_ASM2594676v1]
SSNDFRSGLKI-M-F-E--G-----EPY-AIESS-EF-VKPG-----KGQ-AFARVKMRR
LLTGSRVEKTFKSTDS--
>WP_264498426.1 [Pectobacterium cacticida] [GCF_025946765.1_ASM2594676v1]
-ANEIKRGMVV-N-Y-N--D-----KLL-LVKDI-dI-QSPs---A-RGASTLYKMRFSD
VRTGLKVEERFKGDDI--
>WP_173061885.1 [Sulfurimicrobium lacus] [GCF_011764585.1_ASM1176458v1]
TAQELRAGNVF-M-I---GS-----DPM-VVLKA-EY-TKS----G-RNA-SVVKMKYKN
LLSGSPGESVFRADDKF-
>WP_044055985.1 [Alteromonas australica] [GCF_000730385.1_ASM73038v1]
STNEFKGGLKI-M-L-D--G-----EPC-NILEN-EY-VKPG-----KGQ-AFNRVKIRK
LISGKVLEKTFRSGESV-
>WP_011416782.1 [Syntrophus aciditrophicus SB] [GCF_000013405.1_ASM1340v1]
SASDLRKNLRI-K-L-E-G------DPY-IITEF-NF-VKPG-----KGQ-ALYRCKLKN
MITGNQFERTFRSVDNF-
>WP_005431209.1 [Vibrio owensii] [GCF_002021755.1_ASM202175v1]
KASEIKKGFAI-E-S-N--G-----KTL-LVKDI-EV-TTPG---g-rGGAKIYKMRCTD
LNTGARVDERYKSDDVV-
>WP_005440472.1 [Vibrio owensii] [GCF_002021755.1_ASM202175v1]
STNEFKGGLKL-M-L-D--N-----EPC-VILEN-EY-VKPG-----KGQ-AFNRVKIRK
LLSGKVLEKTFKSGDT--
>WP_010016134.1 [Leuconostoc gelidum JB7] [GCF_000298875.1_ASM29887v1]
-MNDLKNGLTI-E-Y-T--N-----GLW-RVLDF-QH-VKPG-----KGG-AFVRSKLKN
LRTGAVNEVTFRPGDKF-
>WP_031138970.1 [Streptomyces qaidamensis] [GCF_001611795.1_ASM161179v1]
STNDLKNGMVL-K-L-e-GG-----QLW-SVVEF-QH-VKPG-----KGP-AFVRTKLKN
VLSGKVVDKTFNAGVKV-
>WP_046004845.1 [Pseudoalteromonas viridis] [GCF_017742995.1_ASM1774299v1]
STNEFKGGLKI-M-I-D--G-----EPC-SILEN-EV-VKPG-----KGQ-AFNRVKIRK
LISGKVLEKTFKSGESV-
>WP_046006170.1 [Pseudoalteromonas viridis] [GCF_017742995.1_ASM1774299v1]
KASEIKKHAAI-D-Y-N--G-----RVM-IVRDI-eR-SVPq---G-RAGGSLYRMRMYD
VVNGGKVDETFKAEEML-
>WP_137416962.1 [Microbacterium binotii] [GCF_021398715.1_ASM2139871v1]
STADIKNGVVL-S-I-D--G-----QLW-NVVEF-QH-VKPG-----KGG-AFVRTKLKS
VMTGKVVDKTFNAGAKV-
>WP_004006784.1 [Mobiluncus curtisii ATCC 43063] [GCF_000196535.1_ASM19653v1]
TTNDLKNGLVM-K-I-D--N-----QLW-QVVEF-QH-VKPG-----KGP-AFVRTKIKN
ILSGKIVDRTFNAGLK--
>WP_039407624.1 [Xanthomonas dyei] [GCF_032698475.1_ASM3269847v1]
-MNDVKNGMKI-L-V-N-N------EPA-VITET-EY-VKPG-----KGQ-AFTRMKYRF
IKSGRVVEMTMKATDDV-
>WP_104615458.1 [Xanthomonas dyei] [GCF_032698475.1_ASM3269847v1]
KANDIKKGNVV-E-Y-N--G-----GIY-QIRDI-eR-SSPQ---G-rGGNVRFRFIMYS
VPGGVKTDASFDADDNL-
>WP_207319809.1 [Shewanella cyperi] [GCF_017354925.1_ASM1735492v1]
TAHEIRPGNVI-M-F---ND-----APW-VVQKT-ET-TRS----G-RNA-AIVKMKLKH
VLIDSSTETTFKGEDKM-
>WP_104739054.1 [Halopseudomonas oceani] [GCF_963677335.1_piTriSpeb1.Halopseudomonas_oceani_1.1]
-AAELKKGHIV-Q-I-N--N-----QPY-IVSQI-eV-KSPs---S-RSGTTLYKVRFNH
VQTKQKLDQSFTGDDI--
>WP_321348434.1 [Halopseudomonas oceani] [GCF_963677335.1_piTriSpeb1.Halopseudomonas_oceani_1.1]
STNEFKPGLKV-M-L-D--G-----DPC-SILEN-EY-VKPG-----KGQ-AFNRVKVRN
LKTGRVNERTFKSGDSL-
>WP_072537306.1 [Anaerococcus mediterraneensis] [GCF_900128415.1_PRJEB15655]
SANDLRKGITF-V-Y-D--N-----DVY-QVVDF-QH-VKPG-----KGA-AFVRAKIRS
VMQGGAKDVTFNPNEKF-
>WP_012528852.1 [Citrifermentans bemidjiense Bem] [GCF_000020725.1_ASM2072v1]
TTNDFKKGLVI-Q-L-D-G------APC-VLVDV-SF-QSps--AR-GAN-TMVKTKYRN
LITSQVLEKTFRSGDKV-
>WP_012530489.1 [Citrifermentans bemidjiense Bem] [GCF_000020725.1_ASM2072v1]
TAADLKKGLKI-A-I-N-D------EPY-IITHF-DF-AKPG-----KGQ-ALYRTKMKN
MITGSTMDRTYRSGETF-
>WP_171835989.1 [Lichenicola cladoniae] [GCF_013201075.1_ASM1320107v1]
-ANLIRAGQVI-E-H-D--G-----RRW-TILKQ-QI-ITPG-----KGG-AFIQVEMRD
LKTGNKTNERWRTADTV-
>WP_002681677.1 [Capnocytophaga sputigena] [GCF_002302495.1_ASM230249v1]
TTADIKKGLCI-R-F-N--H-----DIY-KIIEF-LH-VKPG-----KGP-AFVRTKLKS
VTTGKILDNTFSAGHKI-
>WP_237091471.1 [Neisseria lisongii] [GCF_028463985.1_ASM2846398v1]
TAQELRAGNVF-M-V---GN-----DPM-VVQKS-EY-IKG----G-RSS-AKVSMKLKN
LLTGAASETIYKADDKF-
>WP_065398948.1 [Chryseobacterium bernardetii] [GCF_003815975.1_ASM381597v1]
-SNDIKKGLCI-E-Y-S--N-----DIY-KVIEF-LH-VKPG-----KGP-AFVRTKLKS
VTNGKVIDNTFSAGHKI-
>WP_054773308.1 [Methylogaea oryzae] [GCF_019669985.1_ASM1966998v1]
STNEFKGGLKI-M-M-D--G-----DPW-TILEN-EF-VKPG-----KGQ-AFNRVKVRN
LKTGRVIERTFKSGDTV-
>WP_014163015.1 [Thermovirga lienii DSM 17291] [GCF_000233775.1_ASM23377v1]
ETSDFHSGMKI-K-W-Q-D------GIW-EILDC-QH-HKMG-----RGG-AIVRTKLKN
LDTGAIIENSFRSGERF-
>WP_011913626.1 [Stutzerimonas frequens] [GCF_016028515.1_ASM1602851v1]
TAQEFRAGQVA-I-I---NG-----APW-VIQKA-EF-NKS----G-RNS-AVVKMKLKN
LLNGSATETVYKADDKL-
>WP_232416674.1 [Aeromicrobium duanguangcaii] [GCF_024508295.1_ASM2450829v1]
TTNDLKNGMVL-K-I-D--G-----RLL-AVIEF-QH-VKPG-----KGP-AFVRTKLKD
VESGKTLDRTFNAGTKV-
>WP_054581470.1 [Acinetobacter equi] [GCF_001307195.1_ASM130719v1]
STNDFKSGLKV-M-L-D--G-----NPC-SIMEN-EY-VKPG-----KGQ-AFNRVKLRN
LRSGKVLEKTFKSGDSL-
>WP_160688081.1 [Nibribacter ruber] [GCF_009913235.1_ASM991323v1]
TTADFRNGLCI-E-F-N--G-----DLW-LISEF-QH-VKPG-----KGP-AFVRTKLKN
IKTGKVVDNTFTAGIKV-
>WP_182459572.1 [Spirosoma foliorum] [GCF_014117325.1_ASM1411732v1]
TTADIRNGLVL-N-Y-N--N-----DLF-QITEF-QH-VKPG-----KGA-AFVRTKLKS
LTTGRVIDNTFNSGV---
>WP_149294864.1 [Chromobacterium paludis] [GCF_008275125.1_ASM827512v1]
TAQELRAGNVF-M-V---GS-----EPM-VVQKA-EF-SKS----G-RNA-SVVKMKMKN
LLTGAGTETVYRADDKF-
>WP_062153461.1 [Beggiatoa leptomitoformis] [GCF_001305575.3_ASM130557v3]
STSEFKSGLKV-M-F-E--N-----DPC-AIVEN-EF-VKPG-----KGQ-AFNRVRLRN
LRTGRILERTFKSGDTL-
>WP_002516794.1 [Cutibacterium acnes HL096PA1] [GCF_000376705.1_ASM37670v1]
STNDIKNGTVL-N-L-D--G-----QLW-TVIWF-QH-HKPG-----KGN-TVVRTKLKH
VLSGKVVDRTFNSDVK--
>WP_010941133.1 [Geobacter sulfurreducens PCA] [GCF_000007985.2_ASM798v2]
TTSDFKRGLVI-K-L-D-N------SPC-LILDV-HF-QSps--AR-GAS-TMVKTRYRN
LLTGQVLDKTFRSGDKV-
>WP_010942396.1 [Geobacter sulfurreducens PCA] [GCF_000007985.2_ASM798v2]
-VADLKKGLKL-T-L-D-G------APY-LVIAF-EF-SKPG-----KGQ-ALYRTKMRN
MITGVILDRTYRSGETF-
>WP_006279719.1 [Wolbachia endosymbiont (group A) of Epistrophe grossularia] [GCF_947251435.1_idEpiGros1.Wolbachia_sp_2.1]
-ANDIRPGQVL-E-H-N--G-----GLF-LVVGI-MH-TQPG-----KGG-AYIQAEMKN
IKTGAKHYERFRSDAT--
>WP_010277377.1 [Pectobacterium brasiliense] [GCF_009873295.1_ASM987329v1]
-ANEIKRGMVV-N-Y-N--D-----KLL-LVKDI-dV-QSPs---A-RGASTLYKMRFSD
VRTGLKVEERFKGDDI--
>WP_010283150.1 [Pectobacterium brasiliense] [GCF_009873295.1_ASM987329v1]
SSNDFRSGLKI-I-F-E--G-----EPY-AVESS-EF-VKPG-----KGQ-AFARVKMRR
LLTGSRVEKTFKSTDS--
>WP_099340073.1 [Candidatus Fonsibacter ubiquis] [GCF_002688585.1_ASM268858v1]
--SDIRVGNII-E-Y-K--N-----DLW-KCLKNQTS-NR-G-----NLR-SHNQVELKS
ITKGTKLNERFRADETV-
>WP_099798861.1 [Thermostichus lividus PCC 6715] [GCF_002754935.1_ASM275493v1]
SSNDFRPGVSI-E-L-D--G-----SVW-RVVEF-LH-VKPG-----KGS-AFVRTKLKN
VQTGNVIERTFRAGETV-
>WP_062689439.1 [Photobacterium sanguinicancri] [GCF_024346675.1_ASM2434667v1]
KASEIKKFAAI-E-L-N--G-----KVL-LVKEI-kK-LTPs---G-RAGASLYRMRLYD
VATGAKSDESFKADEMI-
>WP_062690215.1 [Photobacterium sanguinicancri] [GCF_024346675.1_ASM2434667v1]
STNEFRSGMKI-M-L-D--N-----EPC-VIIEN-EF-VKPG-----KGQ-AFSRVKIRK
LLSGKVLEKTFKSGESV-
>WP_021805861.1 [Serratia fonticola] [GCF_001006005.1_ASM100600v1]
-ANEIKRGMAI-N-Y-N--G-----KLL-LVKDI-dV-QSPs---A-RGASTLYKMRFSD
VRTGLKVEERFKGDDI--
>WP_024484772.1 [Serratia fonticola] [GCF_001006005.1_ASM100600v1]
SSNDFRPGLKI-M-F-E--G-----EPY-AVESS-EF-VKPG-----KGQ-AFARVKMRR
LLTGTRVEKTFKSTDS--
>WP_201078486.1 [Skermanella rosea] [GCF_016806835.2_ASM1680683v2]
-ANQMRPGHVL-E-H-N--G-----KLM-VVLKT-AI-VQPG-----KGG-AFIQLEMKD
VRTGNKMVERFRTQETV-
>WP_003647540.1 [Lactobacillus paragasseri JV-V03] [GCF_005886075.1_ASM588607v1]
SVNEFKNGLTI-E-Y-N--N-----DLW-RIVEF-QH-VKPG-----KGS-AFVRSKLKS
LRTGAVQEYTFRSTAKV-
>WP_003650006.1 [Lactobacillus paragasseri JV-V03] [GCF_005886075.1_ASM588607v1]
-AIELKKGMIF-S-Q--DG------KLI-EVLKS-NH-HKPG-----KGN-TVMQMDLRD
VMSGAVVHKTMRPSEKV-
>WP_207446486.1 [Roseomonas marmotae] [GCF_017654485.1_ASM1765448v1]
-ANQMRPGQVI-E-Y-E--G-----RRW-TVLKI-QI-ITPG-----KGG-AFIQVEMRD
IKTGTKKDDRWRTADTV-
>WP_011464532.1 [Rhodoferax ferrireducens T118] [GCF_000013605.1_ASM1360v1]
TAQEIRVGNVI-M-Y---GK-----DPM-VVLRT-EY-SRG----G-RNS-STVRMKLKS
LIANFNTEVVYKADDKL-
>WP_014354252.1 [Wigglesworthia glossinidia endosymbiont of Glossina morsitans morsitans (Yale colony)] [GCF_000247565.1_ASM24756v1]
-VNQLRSGLKI-L-L-N-H------EPY-LVLNN-QF-VKPG-----KGQ-PFNRIRLKK
ITSGKIVDKIFKSNEN--
>WP_130649908.1 [Egicoccus halophilus] [GCF_004300825.1_ASM430082v1]
STNNLKNGMTL-L-I-D--G-----KLQ-QIVDW-NH-HKPG-----KGG-AVVRTKLKE
VETGKVVEKTFRAGEDV-
>WP_021754721.1 [Leifsonia xyli subsp. cynodontis DSM 46306] [GCF_000470775.1_ASM47077v1]
STADIKNGIVL-N-I-D--G-----QLW-SVIEF-QH-VKPG-----KGG-AFVRTKLKN
VTTGKTVDRTYNAGAKI-
>WP_233747082.1 [Leptodesmis sichuanensis A121] [GCF_021379005.1_ASM2137900v1]
SSNDFRPGVSI-E-L-D--G-----GVW-RVVEF-LH-VKPG-----KGA-AFVRTKLKN
VQTGNVVERTFRAGETV-
>WP_014240821.1 [Azospirillum argentinense] [GCF_000632475.1_ASM63247v2]
-ANTMRPGHVL-E-H-N--G-----KLW-VITKT-AI-VQPG-----KGG-AFIQLEMKD
VRTGNKSIERFRTQETV-
>WP_101310267.1 [Labilibaculum manganireducens] [GCF_963665805.1_piMetPara1.Labilibaculum_manganireducens_1.1]
STTDFKNGMCI-H-Y-K--G-----DLY-TIVQF-QH-VKPG-----KGP-AFVRTKLKN
VKTGKVIDNTFNSGVK--
>WP_182300472.1 [Cohnella cholangitidis] [GCF_014107495.1_ASM1410749v1]
SVNEFKTGLTI-E-V-E--G-----GLY-SVLDF-QH-VKPG-----KGA-AFVRSKLKN
LRNGNVVEKTFRAGENV-
>WP_123466546.1 [Pseudomonas monsensis] [GCF_014268495.2_ASM1426849v2]
-GKELKPGTVI-R-I---DN-----DPW-LVQKA-EF-TKS----G-RNS-AIMKTKLKN
LLTGYKTETVYGADDKL-
>WP_096297975.1 [Luteimonas chenhongjianii] [GCF_002327105.1_ASM232710v1]
-AYDVKKGNVV-E-H-N--G-----GVY-QVRDI-eR-SSPQ---G-rGGNVRFRFTMYS
VPGGTKTDASFDGDDE--
>WP_096300494.1 [Luteimonas chenhongjianii] [GCF_002327105.1_ASM232710v1]
-MNDVKNGQKI-L-V-N-S------EPC-VIIDT-EY-VKPG-----KGQ-AFTRMKYRN
IKSGRVVELTMKATDSV-
>WP_002219406.1 [Neisseria sicca] [GCF_017753665.1_ASM1775366v1]
TAQELRAGNVF-M-V---GN-----DPM-VVQKT-EY-IKG----G-RSS-AKVSMKLKN
LLTGAASETIYKADDKF-
>WP_224186457.1 [Macrococcus armenti] [GCF_020097095.1_ASM2009709v1]
SVNDFKTGLTI-E-V-D--N-----GIW-RVMEF-QH-VKPG-----KGA-AFVRSKLRN
LRTGAIQEKTFRAGEKV-
>WP_141007347.1 [Nocardioides humi] [GCF_006494775.1_ASM649477v1]
TTNDLKNGMVL-N-L-E--G-----QLW-QVVEF-QH-VKPG-----KGP-AFVRTKLKH
VESGKNVDKTFNAGTKV-
>WP_012692275.1 [Deinococcus deserti VCD115] [GCF_000020685.1_ASM2068v1]
-VTELRNGTKV-E-M-D-G------GLW-ECLDY-SH-LKMG-----RGG-AKVVTKFRN
METGSIVDRTFNSGEKL-
>WP_210954479.1 [Candidatus Phytoplasma luffae] [GCF_018024475.1_ASM1802447v1]
-TNDFKTGQTI-K-L-N--N-----DIY-QIIEF-LH-VKPG-----KGA-AFVRSKLKN
LKNGYIIEHNFNAGVKV-
>WP_162408672.1 [Pseudoxanthomonas daejeonensis] [GCF_022637495.1_ASM2263749v1]
KANEIKKGNVV-E-Y-N--N-----GVY-QVRDI-eR-SSPQ---G-rGGNVRFRFIMYS
VPGGAKLDASFDSDDNL-
>WP_241953473.1 [Pseudoxanthomonas daejeonensis] [GCF_022637495.1_ASM2263749v1]
-MNDVKNGMKI-L-I-N-N------EPA-IISDT-EY-VKPG-----KGQ-AFTRVKYRL
IKSGRVQEVTMKSTDSV-
>WP_106684966.1 [Melaminivora suipulveris] [GCF_003008575.1_ASM300857v1]
-AQEIRAGNVI-M-Q---GK-----DPM-IVLRT-EY-ARG----G-RGA-ATVRMKLKG
LLNNMGTEVVFKADDKI-
>WP_095846826.1 [Gibbsiella quercinecans] [GCF_002291425.1_ASM229142v1]
SSNDFRPGLKI-M-F-E--G-----EPY-AVESS-EF-VKPG-----KGQ-AFARVKMRR
LLTGKLLEKTFKSTDS--
>WP_095848908.1 [Gibbsiella quercinecans] [GCF_002291425.1_ASM229142v1]
-ANEIKRGMAI-N-Y-N--G-----KLL-LVKDI-dV-QSPs---A-RGASTLYKMRFSD
VRTGLKVEERFKGDDI--
>WP_269412223.1 [Lentibacillus daqui] [GCF_027186265.1_ASM2718626v1]
SVNDFKTGLTI-E-V-D--N-----DIW-QVMEF-QH-VKPG-----KGA-AFVRSKLRN
LRNGNIQEKTFRGGEKV-
>WP_012375392.1 [Opitutus terrae PB90-1] [GCF_000019965.1_ASM1996v1]
-ANDIRKGQVI-K-Y---NG-----EPH-LVMET-QH-RTP----G-NLR-AFVQVKMRN
LRYGKALDQRFASTDT--
>WP_068351950.1 [Erythrobacter neustonensis] [GCF_001663175.1_ASM166317v1]
---DIRPGNIL-E-Y-E--K-----GIW-KVAKI-QH-TQPG-----KGG-AYMQVEMKN
LQDGRKTNVRFRSADTV-
>WP_003460252.1 [Pseudomonas chengduensis] [GCF_023093875.1_ASM2309387v1]
TAQEMRVNSVA-L-I---DG-----QPW-LIQKA-EF-TKS----G-RNS-AIVKMKLKN
LLNGSKTETVYKADDKM-
>WP_002219406.1 [Neisseria gonorrhoeae] [GCF_013030075.1_ASM1303007v1]
TAQELRAGNVF-M-V---GN-----DPM-VVQKT-EY-IKG----G-RSS-AKVSMKLKN
LLTGAASETIYKADDKF-
>WP_014796374.1 [Bernardetia litoralis DSM 6794] [GCF_000265505.1_ASM26550v1]
STSDIKNGLCI-E-F-N--N-----GIY-IITEF-LH-VKPG-----KGP-AFVRTKMRN
VVTGRVLDNTFSAGHKI-
>WP_062143921.1 [Caulobacter henricii] [GCF_001414055.1_ASM141405v1]
-ASSLRKGAVV-D-M-D--G-----RLY-VVLTV-DN-IHPG-----KGT-PVTQLNMRR
ISDGVKVSERYRTTEQV-
>WP_018515205.1 [Streptomyces anulatus] [GCF_020783455.1_ASM2078345v1]
STNDLKNGLVL-K-L-d-GG-----QLW-SVVEF-QH-VKPG-----KGP-AFVRTKLKN
VLSGKVVDKTFNAGVKV-
>WP_013829260.1 [Mycobacterium novum] [GCF_010726505.1_ASM1072650v1]
STADFKNGLVL-V-I-D--G-----QLW-QIVEF-QH-VKPG-----KGP-AFVRTKLKN
VVSGKVVDKTYNAGVKV-
>WP_075576391.1 [Olsenella timonensis] [GCF_900119915.1_PRJEB16351]
STADFKNGMGL-K-I-N--D-----KYY-TIVEF-QH-VKPG-----KGG-AFVRYKIRD
LKTGRVIDQTCNAGTKF-
>WP_139413883.1 [Chlamydia abortus] [GCF_900416725.2_G1_hybrid]
STSEFRVGLRI-E-I-D--G-----QPY-LILQN-DF-VKPG-----KGQ-AFNRIKVKN
FLTGRVIEKTFKSGESV-
>WP_139414424.1 [Chlamydia abortus] [GCF_900416725.2_G1_hybrid]
--SQLSVGMFI-S-T---KD-----GLY-KVVAV-SK-VTG----N-KGE-SFIKASLKS
TDSEVIVERNFKIG----
>WP_153447000.1 [Vibrio algicola] [GCF_009601765.2_ASM960176v2]
KASEIKKNAVV-E-V-N--G-----QVY-SVREV-sK-LTPs---G-RAGASLYRMRMYN
IATGAKADESYKADEI--
>WP_153447816.1 [Vibrio algicola] [GCF_009601765.2_ASM960176v2]
STNEFKGGLKF-M-L-D--N-----EPC-SIIDN-EY-VKPG-----KGQ-AFNRVKLRK
LLSGKTLEKTFKSGESF-
>WP_003460252.1 [Pseudomonas oleovorans CECT 5344] [GCF_000297075.2_Ppseudo_final]
TAQEMRVNSVA-L-I---DG-----QPW-LIQKA-EF-TKS----G-RNS-AIVKMKLKN
LLNGSKTETVYKADDKM-
>WP_013928394.1 [Runella slithyformis DSM 19594] [GCF_000218895.1_ASM21889v1]
TTADIRNGLVI-N-F-N--N-----DLF-QVIEF-QH-VKPG-----KGA-AFVRTKIKS
LTSGKVLDNTFNSG----
>WP_231176127.1 [Candidatus Absconditicoccus praedator] [GCF_021057185.1_ASM2105718v1]
ETSDIKKGTVL-K-I---DG-----KLY-KVVDI-SH-THT----G-RGS-ATYGFKVKD
IVNGTTNNFSYKSGTN--
>WP_003444176.1 [Clostridium pasteurianum] [GCF_001856695.1_ASM185669v1]
SAGELRKGTTF-E-A-D--G-----QVF-TVIDF-LH-VKPG-----KGA-AFVRTKLRN
VISGGVTETTFNPTAKL-
>WP_165217021.1 [Allorhizobium pseudoryzae] [GCF_011046245.1_ASM1104624v1]
-ASSVRKGNVL-D-V-D--G-----KLY-VVLTA-QN-FHPG-----KGT-PVTQVDMRR
IVDGVKVSERWRTTEQV-
>WP_000257278.1 [Shigella sonnei] [GCF_013374815.1_ASM1337481v1]
--NDFRAGLKI-M-L-D--G-----EPY-AVEAS-EF-VKPG-----KGQ-AFARVKLRR
LLTGTRVEKTFKSTDS--
>WP_001136827.1 [Shigella sonnei] [GCF_013374815.1_ASM1337481v1]
-ANEIKKGMVL-N-Y-N--G-----KLL-LVKDI-dI-QSPt---A-RGAATLYKMRFSD
VRTGLKVEERFKGDDIV-
>WP_035720640.1 [Allofrancisella frigidaquae] [GCF_012222825.1_ASM1222282v1]
STNEFKGGLKV-L-I-D--G-----NPM-VIIEN-EF-VKPG-----KGQ-AFNRVKLKN
LLNDRVIEKTFKSGESV-
>WP_011993284.1 [Fervidobacterium nodosum Rt17-B1] [GCF_000017545.1_ASM1754v1]
-VGDLEKGMYI-K-Y---EG-----DIY-RVVDV-NK-HFR----A-RGS-GLIRTKLKS
LSTGLIRDANFASGEKV-
>WP_018598352.1 [Blautia producta ATCC 27340 = DSM 2950] [GCF_010669205.1_ASM1066920v1]
SAGDFKNGLTL-E-I-D--G-----NVV-QIMEF-QH-VKPG-----KGA-AFVRTKLKN
VINGGVVEKTFRPTEKF-
>WP_272734692.1 [Iamia majanohamensis] [GCF_028532485.1_ASM2853248v1]
TTSDIKNGMVL-D-L-D--G-----KLV-QIVEF-QH-VKPG-----KGP-AFVRSKVRN
VRTGAVVEKTFRAGEKI-
>WP_015022137.1 [Bifidobacterium asteroides PRL2011] [GCF_000304215.1_ASM30421v1]
-SNDIKNGSVI-N-L-D--G-----KLW-TVIKF-QH-VKPG-----KGP-AFVRTTIKD
VLSGKIVDRTFNAGMK--
>WP_126461664.1 [Sulfuritortus calidifontis] [GCF_003967275.1_ASM396727v1]
TAQEVRVGNVI-M-V---GN-----DPM-VVQKA-EF-SKS----G-RNA-SVVKMKMKN
LLTGSGSETVYKADEKF-
>WP_036062371.1 [Listeria weihenstephanensis] [GCF_003534205.1_Lweihen2.0]
SVNDFKTGLTI-E-V-D--N-----GIW-RVLDF-QH-VKPG-----KGA-AFVRSKLRN
LRTGAIQEKTFRGGEKV-
>WP_320940766.1 [Microbacterium rhizosphaerae] [GCF_034120055.1_ASM3412005v1]
STADIKNGVVL-N-I-D--G-----QLW-SIVEF-QH-VKPG-----KGG-AFVRTKMKN
VLTGKVVDKTFNAGAKV-
>WP_012789330.1 [Chitinophaga pinensis DSM 2588] [GCF_000024005.1_ASM2400v1]
TTADIRTGLII-K-L---DN-----SLY-SVVEF-GQ-NKT----A-RAA-AKVWAKLKG
VDNSRSIEHTWNSGDT--
>WP_137227044.1 [Shewanella polaris] [GCF_006385555.1_ASM638555v1]
TAHEIRPGNVI-M-L---DG-----SPW-VVQKT-ET-TRS----G-RNA-AIVKLKLKN
VLLDSGTEQTFKGEDKL-
>WP_010390517.1 [Pseudoalteromonas issachenkonii] [GCF_002310795.1_ASM231079v1]
STNEFKGGLKI-M-M-D--G-----EPC-SILEN-EM-VKPG-----KGQ-AFNRVRIRK
LISGKVLEKTFKSGESV-
>WP_024602810.1 [Pseudoalteromonas issachenkonii] [GCF_002310795.1_ASM231079v1]
KASDVKKGTAI-D-F-N--G-----RVL-VVKDI-vR-SVPq---G-RAGGSLYRMRLYD
VVTGSKVDETFKDSDML-
>WP_011819351.1 [Prochlorococcus marinus str. MIT 9515] [GCF_000015665.1_ASM1566v1]
SSNDFRTGTTI-E-I-D--G-----QVW-RVVEF-LH-VKPG-----KGS-AFVRTKLKS
VRNGNVVEKTFRAGESV-
>WP_002912951.1 [Klebsiella quasipneumoniae] [GCF_016415705.1_ASM1641570v1]
-ANEIKKGMVL-N-Y-N--G-----KLL-IVKNI-dI-QSPs---A-RGAATLYKMRFSD
VRTGLKVEERFKGDDIV-
>WP_004206421.1 [Klebsiella quasipneumoniae] [GCF_016415705.1_ASM1641570v1]
--NDFRAGLKI-M-L-D--G-----EPY-AVEAS-EF-VKPG-----KGQ-AFARVKLRR
LLTGTRVEKTFKSTDS--
>WP_244783945.1 [Uruburuella testudinis] [GCF_022870865.1_ASM2287086v1]
TAQELRSGNVF-M-V---GN-----DPM-VVQKT-EY-IKG----G-RSS-AKVSMKLKN
LLTGAATETIYKADDKF-
>WP_176868699.1 [Parasphingopyxis algicola] [GCF_013378075.1_ASM1337807v1]
---DIRPGNII-E-Y-E--G-----GLW-RAVKI-QH-TQPG-----KGG-AYMQVEMKN
LIDGRKNNVRFRSAETV-
>WP_207416437.1 [Roseomonas haemaphysalidis] [GCF_017355405.1_ASM1735540v1]
-ANQMRPGQVI-E-Y-E--G-----RRW-TVLKI-AI-ITPG-----KGG-AFIQVEMRD
IKTGTKKDDRWRTADTV-
>WP_015880184.1 [Tolumonas auensis DSM 9187] [GCF_000023065.1_ASM2306v1]
-AQEIRVGNVI-M-I---GK-----DPM-VVLKT-EF-NKS----G-RNS-AVVKMKMKN
LLSGAGAETVFKADDKL-
>WP_008766998.1 [Bacteroides faecis] [GCF_020091505.1_ASM2009150v1]
-AQDIKNGTCI-R-M-D-G------KLY-FCIEF-LH-VKPG-----KGN-TFMRTKLKD
VVSGYVLERRFNIGEKL-
>WP_045038111.1 [Photobacterium toruni] [GCF_024494545.1_ASM2449454v1]
STNEFRSGMKI-M-L-D--N-----EPC-VIIEN-EF-VKPG-----KGQ-AFNRVRIRK
LISGKVLEKTFKSGESV-
>WP_080175147.1 [Photobacterium toruni] [GCF_024494545.1_ASM2449454v1]
KASEIKKFAAI-E-L-N--G-----KVA-LVKEI-tK-LTPs---G-RAGASLYRMRIYD
VATGSKSDVSFKADEMI-
>WP_012646343.1 [Geotalea daltonii FRC-32] [GCF_000022265.1_ASM2226v1]
TTSDFKKGLVI-Q-L-D-G------APC-ILVDV-TF-QSps--AR-GAN-TMVKTKYRN
LITAQVLEKTFRSGDKV-
>WP_012647860.1 [Geotalea daltonii FRC-32] [GCF_000022265.1_ASM2226v1]
-VADLRKGLKI-T-L-D-G------DPY-IVIAF-DF-AKPG-----KGQ-ALYRTKMRN
MINGTILDRTYRSGETF-
>WP_013780393.1 [Mahella australiensis 50-1 BON] [GCF_000213255.1_ASM21325v1]
TAGDFRKGMTV-E-I-D--G-----QVY-TVVDF-LH-VKPG-----KGA-AFVRTKIKN
VITGAVLERTFNPTEKF-
>WP_060483780.1 [Pseudomonas muyukensis] [GCF_019139535.1_ASM1913953v1]
-GKELKPGTVL-R-I---DN-----DPW-LVQKA-EF-TKS----G-RNS-AIMKTKLKN
LLTGYKTETVYGADDKL-
>WP_030135245.1 [Mycolicibacterium neoaurum] [GCF_018363015.1_ASM1836301v1]
STADFKNGLVL-Q-I-E--G-----QLW-QITEF-QH-VKPG-----KGP-AFVRTKLKN
ILSGKVVDKTFNAGVKV-
>WP_136484053.1 [Vibrio ostreae] [GCF_019226825.1_ASM1922682v1]
KASELKKGFAI-V-S-N--G-----KTL-LIKDI-EV-TTPG---g-rGGSKIYKLRCTD
LTTGARVDERYKSDD---
>WP_136485316.1 [Vibrio ostreae] [GCF_019226825.1_ASM1922682v1]
STNEFKGGLKI-M-L-D--N-----EPC-VILEN-EY-VKPG-----KGQ-AFNRVRIRK
LLSGKVLEKTFKSGDTV-
>WP_011514270.1 [Psychrobacter cryohalolentis] [GCF_002208765.2_ASM220876v2]
STNEFKSGLKV-M-L-D--G-----NPC-AILEN-EF-VKPG-----KGQ-AFNRVKLRN
LRSGKVLEQTFKSGDSL-
>WP_018373136.1 [Streptococcus merionis] [GCF_900187085.1_50624_E01]
-ASKLRAGMTF-T-T-aEG------RLL-RVLEA-SH-HKPG-----KGN-TIMRMKLRD
VRTGSTFDTTYRPDEKF-
>WP_016445346.1 [Delftia lacustris] [GCF_016027815.1_ASM1602781v1]
-AQEIRAGNVI-M-H---GK-----DPM-IVLKT-EY-ARG----G-RGA-ATVRMKLKA
LLSNMGTEVVFKADDKI-
>WP_166006576.1 [Vagococcus coleopterorum] [GCF_011303955.1_ASM1130395v1]
-VSDLKAGMTF-E-Q--DG------KLI-RVMEA-SH-HKPG-----KGN-TVMRMKLKD
VRTGSTTDTTMRPDDKV-
>WP_076344996.1 [Paludisphaera borealis] [GCF_001956985.1_ASM195698v1]
KATDVRRGMVI-T-M---EG-----VNY-VVVDF-AH-HTP----G-NLR-AMVQTKLRN
MNSGSLIDKRLRSVDQ--
>WP_083713867.1 [Paludisphaera borealis] [GCF_001956985.1_ASM195698v1]
-AKDFKRRMVV-E-I-D-GA------PH-MIEHI-qV-QTPs--ARGAAT--LYKIKARN
LKTKNRVEKSYRGTDSL-
>WP_028161298.1 [Bradyrhizobium symbiodeficiens] [GCF_011604665.1_ASM1160466v1]
-ASSIRKGNVI-E-Q-D--G-----KLY-VVVSA-EN-IHPG-----KGT-PVSQIEMRR
ISDGVKISERYKTTDQV-
>WP_106041615.1 [Bacteroides zoogleoformans] [GCF_002998435.1_ASM299843v1]
-AQDIKIGTCI-R-M-D-G------KLY-FCIDF-LH-VKPG-----KGN-TFMRTKLKD
VVNGYVLERRFNIGEKL-
>WP_002219406.1 [Neisseria macacae ATCC 33926] [GCF_022749495.1_ASM2274949v1]
TAQELRAGNVF-M-V---GN-----DPM-VVQKT-EY-IKG----G-RSS-AKVSMKLKN
LLTGAASETIYKADDKF-
>WP_115841783.1 [Lysobacter auxotrophicus] [GCF_027924565.1_ASM2792456v1]
-AYDVKKGNVV-E-Y-N--N-----AVY-QIRDI-eR-SSPQ---G-rGGNVKFRFTMYS
VPGGTKLDVSMGAEDE--
>WP_281779131.1 [Lysobacter auxotrophicus] [GCF_027924565.1_ASM2792456v1]
-MNDVKTGQKI-L-V-N-N------DPC-IITET-EY-VKPG-----KGQ-AFTRVKYRS
IKSGRVVEMTMKATDNV-
>WP_165008229.1 [Corynebacterium lizhenjunii] [GCF_011038655.2_ASM1103865v2]
-TTDFKNGLVL-K-I-D--N-----KLQ-QIIEF-QH-VKPG-----KGP-AFVRTKLKD
VVSGKVTDKTFNAGVKV-
>WP_201097105.1 [Brevundimonas nasdae] [GCF_019395145.1_ASM1939514v1]
--NTIKPGMVL-Q-H-N--G-----GLW-VVTKA-SH-VKPG-----KGG-AFANVEAKN
LETGNKLNERFRSEDKV-
>WP_158016464.1 [Mycobacterium basiliense] [GCF_900292015.1_MB901379]
STADFKNGLVL-A-I-D--G-----QLW-TIVEF-QH-VKPG-----KGP-AFVRTKLKN
VLSGKVVDKTYNAGVKV-
>WP_023788028.1 [Hyphomicrobium nitrativorans NL23] [GCF_000503895.1_ASM50389v1]
-ASSIRKGNVL-D-L-D--G-----KLA-VVISA-EN-IHPG-----KGT-PVTHLEMRR
ISDGVKVTERYRTTDQV-
>WP_089532125.1 [Virgibacillus necropolis] [GCF_002224365.1_ASM222436v1]
SVNDFKTGLTI-E-V-D--N-----DLW-QVIDF-QH-VKPG-----KGA-AFVRSKLRN
LRNGNIQEKTFRGGEKV-
>WP_002665415.1 [Capnocytophaga gingivalis] [GCF_002302415.1_ASM230241v1]
STADIKKGLCI-R-F-N--H-----DIY-KIIEF-LH-VKPG-----KGP-AFVRTKLKS
VTTGKTIDNTFSAGHKI-
>WP_113691178.1 [Amycolatopsis albispora] [GCF_003312875.1_ASM331287v1]
TTNDLKNGMVL-N-L-D--G-----QLW-SVVNF-QH-VKPG-----KGG-AFVRTTLKH
VLSGKVVDKTFNAGTKV-
>WP_091361211.1 [Amphritea atlantica] [GCF_024347255.1_ASM2434725v1]
KASEIKRNAAI-E-I-N--G-----EAY-IVRDI-eR-SVPq---G-RAGGSLYRMRMYN
VATNAKIDETFKDSDML-
>WP_091362051.1 [Amphritea atlantica] [GCF_024347255.1_ASM2434725v1]
--NQFKNGLKV-M-I-E--G-----DPC-SMVDV-EF-VKPG-----KGQ-AFTRVKLKN
LITGRTWERTFKSNET--
>WP_240985560.1 [Acididesulfobacillus acetoxydans] [GCF_902729405.1_GenomeAssemblyPeptococcaceaeBacteriumINE]
SSNDFKTGVTI-E-V-D--G-----DVY-TIVEF-QH-VKPG-----KGA-AFVRTKLKN
VRTGGVVERKFNAGEKV-
>WP_018119630.1 [Corynebacterium propinquum] [GCF_016728665.1_ASM1672866v1]
-TTAFKNGVVL-K-I-D--N-----KLQ-QIVEF-QH-VKPG-----KGP-AFVRTKLKD
VMTGKVTDKTWNAGAK--
>WP_126322996.1 [Candidatus Rickettsiella viridis] [GCF_003966755.1_ASM396675v1]
STNELKNGMKI-M-L-D--N-----EPY-TILEN-DY-VKPG-----KGQ-AFNRIKIRN
LKNNRVIERTLKSGDSL-
>WP_139757345.1 [Salinimonas iocasae] [GCF_006228385.1_ASM622838v1]
STNEFKGGLKI-M-L-D--G-----EPC-NILEN-EY-VKPG-----KGQ-AFNRVKIRK
LISNKVLEKTFRSGETV-
>WP_020938844.1 [Streptomyces griseofuscus] [GCF_014673495.1_ASM1467349v1]
STNDLKNGLVL-K-L-e-GG-----QLW-SVVEF-QH-VKPG-----KGP-AFVRTKLKN
VLSGKVVDKTFNAGVKV-
>WP_187543017.1 [Sphingomonas rhizophila] [GCF_014396585.1_ASM1439658v1]
---DIRPGNII-E-Y-E--G-----GIW-RAVKI-QH-TQPG-----KGG-AYMQVELKN
LIDGRKNNVRFRSAETV-
>WP_013384430.1 [Ketogulonicigenium vulgare] [GCF_001399515.1_ASM139951v1]
-ASSVRKGNVL-E-I-D--G-----KLY-AVLTA-QN-FHPG-----KGT-PVTQVDMRR
ISDGVKVSERWKTTETL-
>WP_014537931.1 [Ketogulonicigenium vulgare] [GCF_001399515.1_ASM139951v1]
-ANEIKPGFIL-D-H-D--G-----GLW-AAVKV-DH-VKPG-----KGG-AFAQVELKN
LRDGRKLNERFRSEDKV-
>WP_008338267.1 [Sulfurimonas gotlandica GD1] [GCF_000242915.1_ASM24291v2]
-MSDIKKGVRM-I-V-G--E-----VPY-KVVEF-QH-VKPG-----KGA-AFVRMKIKS
FLNGKVVDKTVHAGDKF-
>WP_013492425.1 [Intrasporangium calvum DSM 43043] [GCF_000184685.1_ASM18468v1]
TTNDLKNGMVL-N-I-D--G-----QLW-SVVEF-QH-VKPG-----KGP-AFVRTKLKA
VLSGKVVDKTFNAGTKV-
>WP_194048219.1 [Streptomyces ferrugineus] [GCF_015160855.1_ASM1516085v1]
STNDLKNGMVL-K-L-e-GG-----QLW-SVVEF-QH-VKPG-----KGP-AFVRTKLKN
VLSGKVVDKTFNAGVKV-
>WP_171194057.1 [Corynebacterium lujinxingii] [GCF_014490555.1_ASM1449055v1]
TTADFKNGLVL-K-V-D--G-----KLQ-QIVEF-QH-VKPG-----KGP-AFVRTKLKD
VVSGKTVEKTWNAGVKV-
>WP_003855940.1 [Enterobacter hormaechei subsp. steigerwaltii] [GCF_024218835.1_ASM2421883v1]
--NDFRAGLKI-M-M-D--G-----EPY-AVEAS-EF-VKPG-----KGQ-AFARVKLRR
LLTGTRVEKTFKSTDS--
>WP_003859355.1 [Enterobacter hormaechei subsp. steigerwaltii] [GCF_024218835.1_ASM2421883v1]
-ANEIKKGMVL-N-Y-N--G-----KLL-IVKDI-dI-QAPs---A-RGAATLYKMRFSD
VRTGLKVEERFKGDDIV-
>WP_026725820.1 [Flavobacterium channae] [GCF_021172165.1_ASM2117216v1]
STSDIRNGLCI-K-Y-N--N-----DIY-KIIEF-LH-VKPG-----KGP-AFVRTKLKS
LTNGKVLDNTFSAGHKI-
>WP_313792723.1 [Fundicoccus culcitae] [GCF_024661895.1_ASM2466189v1]
TATDLRAGMTF-V-Q--DG------KLI-RVLEA-SH-HKPG-----KGN-TVMRMKLRD
VRTGATYDTTFRPDEKF-
>WP_013117069.1 [Cellulomonas flavigena DSM 20109] [GCF_000092865.1_ASM9286v1]
TTNDLKNGTVL-K-I-D--G-----QLW-TVVEF-QH-VKPG-----KGG-AFVRTKLKN
VLSGKVVDKTFNAGLKV-
>WP_113526773.1 [Acidithiobacillus ferridurans] [GCF_003966655.1_ASM396665v1]
-AFDIRPGNIL-E-Y-E--K-----GLW-RVLKT-DF-VKPG-----KGG-AFVQVEMKN
IETGTKSNTRFRSGET--
>WP_105444627.1 [Paenibacillus cellulositrophicus] [GCF_009363095.1_ASM936309v1]
SVNDFKTGLTV-E-V-D--G-----DIF-TVLDF-QH-VKPG-----KGA-AFVRSKLKN
LRNGNTVERTFRAGET--
>WP_241420674.1 [Candidatus Contubernalis alkalaceticus] [GCF_022558445.1_ASM2255844v1]
STNDFRTGLTI-E-L-E--G-----QVY-TVVEF-QH-VKPG-----KGA-AFVRTKLKN
LQTGAVTEKTFRAGEKV-
>WP_012155285.1 [Shewanella halifaxensis HAW-EB4] [GCF_000019185.1_ASM1918v1]
TAHELRPGNVI-M-L---DG-----SPW-VVQKT-ET-TRS----G-RNA-AIVKLKLKH
VLQDSSTESTFKGEDKM-
>WP_041675501.1 [Ramlibacter tataouinensis TTB310] [GCF_000215705.1_ASM21570v1]
-AQEIRAGNVI-M-N---AG-----APW-VVLKT-EY-ARG----G-RNA-ATVRMKLKS
LLSNQGTEIVFKADDKM-
>WP_003564662.1 [Lacticaseibacillus paracasei subsp. paracasei 8700:2] [GCF_000155515.2_ASM15551v2]
SVNDFKNGLTI-E-V-D--G-----DLW-RIVEF-QH-VKPG-----KGS-AFVRSTLKN
LRTGAVQEKTFRSTEKV-
>WP_003566713.1 [Lacticaseibacillus paracasei subsp. paracasei 8700:2] [GCF_000155515.2_ASM15551v2]
-AIDLKSGMVF-V-K--DG------KLI-KVLES-NH-HKPG-----KGN-TVMQMKLYD
IRSGANVTTTMRPSEKV-
>WP_011075583.1 [Corynebacterium efficiens YS-314] [GCF_000011305.1_ASM1130v1]
STADFKNGLVL-K-V-D--G-----KLQ-QIVEF-QH-VKPG-----KGP-AFVRTKLKD
VVTGKTVDKTWNAGVKV-
>WP_053945995.1 [Spiroplasma cantharicola] [GCF_001281045.1_ASM128104v1]
SVNDLRPGSTF-L-Y-D-G------NIF-VVLEN-SF-SKTG-----RQQ-GKVTVKVKN
LRTGARVEITFTGGEKV-
>WP_040375690.1 [Peribacillus psychrosaccharolyticus] [GCF_016724865.1_ASM1672486v1]
SVNDFKTNLTI-E-V-D--N-----AIW-QVIEF-QH-VKPG-----KGA-AFVRSKLRN
IRTGAIQEKTFRAGEKV-
>WP_104054047.1 [Arthrobacter sunyaminii] [GCF_018866305.1_ASM1886630v1]
TTNDIKNGTVL-K-L-E--G-----NLW-SIIEF-QH-VKPG-----KGG-AFVRTKMRN
VRSGKVVDKTFNAGIK--
>WP_007056944.1 [Bifidobacterium longum subsp. longum JCM 1217] [GCF_000196555.1_ASM19655v1]
TTNDIKNGSVL-N-L-D--G-----QLW-TVMKF-QH-VKPG-----KGP-AFVRTTIKN
VLSGKIVDKTFNAGMK--
>WP_022936269.1 [Metamycoplasma orale] [GCF_900660435.1_50465_D02-3]
SVNDLRPGTTF-Q-L-D-G------SIF-VCLEF-SH-SKQG-----RGQ-ANVKIKSKD
LRTGAITVKTFTGGEKV-
>WP_133365369.1 [Qipengyuania sediminis] [GCF_004358425.1_ASM435842v1]
---DIRPGNIL-E-Y-E--G-----GIW-KVAKI-QH-TQPG-----KGG-AYMQVEMKN
LQDGRKTNVRFRSADTV-
>WP_011628433.1 [Alkalilimnicola ehrlichii MLHE-1] [GCF_000014785.1_ASM1478v1]
STNEFKGGLKI-M-L-D--G-----DPY-TIVEN-EF-VKPG-----KGQ-AFNRVKVRN
LKTGKVIDRTFKSGESV-
>WP_126427575.1 [Brevibacillus marinus] [GCF_003963515.1_ASM396351v1]
SVNDFRTGLTI-E-V-D--G-----NIY-QVIEF-QH-VKPG-----KGA-AFVRSKLRN
LRNGNITEMTFRGGEKV-
>WP_107672886.1 [Fuscovulum blasticum] [GCF_003071405.1_ASM307140v1]
-ASSLRKGNVV-E-M-D--G-----KLY-VVLNA-VN-FHPG-----KGT-PTTSVDMRR
ISDGVKVSERWKTTD---
>WP_166508083.1 [Spiroplasma chinense] [GCF_008086545.1_ASM808654v1]
-VNDLRPGSTF-L-Y-E-G------NIF-VVLEN-SF-SKSG-----RQQ-GKVTVKVKN
LRSGARVEMTFTGGDKV-
>WP_039846444.1 [Rhizobium gallicum bv. gallicum R602sp] [GCF_000816845.1_ASM81684v1]
-ASSVRKGNVL-D-V-D--G-----KLY-VVLTA-QN-FHPG-----KGT-PVTQVDMRR
IVDGVKVSERWRTTEQV-
>WP_106470979.1 [Pukyongiella litopenaei] [GCF_003008555.2_ASM300855v2]
-GNEIRPGNVL-E-H-N--D-----GLW-AAVKV-DH-VKPG-----KGG-AFAQVELRN
LRNGSKLNERFRSADKV-
>WP_009133551.1 [Alistipes indistinctus] [GCF_014163495.1_ASM1416349v1]
TTADIKIGMCI-E-F-N--G-----KTM-QIVDF-QH-VKPG-----KGP-AFVRTKLKN
LENGRTIDNTFTAG----
>WP_010054187.1 [Carnobacterium maltaromaticum] [GCF_949790605.1_SF2022_genome]
SVNDFKTGLTI-E-F-D--G-----GIW-RVVEF-QH-VKPG-----KGA-AFVRSKLKN
LRTGAAQEKTFRAGEKV-
>WP_053390927.1 [Spiroplasma kunkelii CR2-3x] [GCF_001274875.1_ASM127487v1]
SVNDFRPGLTF-Q-Y-E-G------NIY-VVIEA-QH-SKSG-----RGQ-AHVKTKVKN
LRSNAITNITFTGGDKV-
>WP_017687580.1 [Paenibacillus xylanexedens] [GCF_001908275.1_ASM190827v1]
SVNDFKTGLTV-Q-V-D--N-----DIY-TVLDF-QH-VKPG-----KGA-AFVRSKLKN
LRNGNTVEKTFRAGET--
>WP_215628168.1 [Breznakiella homolactica] [GCF_016616095.2_ASM1661609v2]
--GDIAKGTCL-L-Q-K-G------QPY-IVTER-EF-VSPG-----KGT-AFARVKMKS
IKDGSVLSLTI-------
>WP_129562436.1 [Paraburkholderia dokdonensis] [GCF_003286395.1_ASM328639v1]
TAQELRVGNVV-M-I---GN-----DAM-VVQKA-EY-NKS----G-RNA-AVVKMKFKN
LLTGAGMETVYKADDKF-
>WP_129564291.1 [Paraburkholderia dokdonensis] [GCF_003286395.1_ASM328639v1]
-ASGLKPGMVF-V-L-E-GE------LH-SVASA-gY-HAGG----GQQG-SAVFARVKN
LKTGHIRELRLHPGDR--
>WP_169607319.1 [Mucilaginibacter robiniae] [GCF_012849215.1_ASM1284921v1]
KASDIKNGNIL-R-F---NG-----ELV-QVEEF-IH-RTP----G-NLR-AFYQARMRN
VKTGKLVEYRFRTDEEV-
>WP_061939317.1 [Collimonas pratensis] [GCF_001584225.1_ASM158422v1]
-AKEIRVGNII-M-V-D--S-----KPM-IVLRS-DV-NGSS-----RTG-FTYKWKLKN
LLTNAPMENVFRGDDKF-
>WP_043075531.1 [Mycobacteroides immunogenum] [GCF_001605725.1_ASM160572v1]
STADFKNGLVL-N-I-E--G-----QLW-QITEF-QH-VKPG-----KGP-AFVRTKLKN
VLSGKVVDKTFNAGVKV-
>WP_007092444.1 [Thalassospira xiamenensis M-5 = DSM 17429] [GCF_000300235.2_ASM30023v2]
-GNEIRPGNLI-E-H-K--G-----ALW-RAVKC-QA-VKPG-----KGG-AFNQVELKD
IRTGTKLNERFRASETV-
>WP_012049180.1 [Rhizorhabdus wittichii] [GCF_017607425.1_ASM1760742v1]
---DIRPGNII-E-Y-E--G-----GIW-RAVKI-QH-TQPG-----KGG-AYMQVEMKN
LIDGRKNNVRFRSAETV-
>WP_010510155.1 [Komagataeibacter europaeus] [GCF_002173515.1_ASM217351v1]
-ANLIRAGQVI-E-H-D--G-----RRW-TVLKQ-QI-ITPG-----KGG-AFIQVEMRD
LKTGNKTNERWRTADTV-
>WP_005279050.1 [Corynebacterium accolens] [GCF_023520795.1_ASM2352079v1]
-TTDFKNGLVL-K-I-D--N-----KLM-QITEF-QH-VKPG-----KGP-AFVRTKLKD
VVSGKTVDKTWNAGVKV-
>WP_201341212.1 [Abyssogena phaseoliformis symbiont OG214] [GCF_016592595.1_ASM1659259v1]
STNQFKNGLKL-M-L-D--G-----NPC-SIVNN-EI-VKPG-----KGQ-AFNRVKFKD
LITGKTLIKTFKSGESL-
>WP_242936555.1 [Zhouia spongiae] [GCF_022760175.1_ASM2276017v1]
STSDIKKGLCI-R-Y-N--H-----DIF-KIIEF-LH-VKPG-----KGP-AFVRTKLKS
VTTGKVIDNTFSAGHKI-
>WP_171621722.1 [Empedobacter stercoris] [GCF_014621655.1_ASM1462165v1]
TTADIRKGLCI-V-F-N--N-----DTY-KIIEF-LH-VKPG-----KGP-AFVRTKLKS
LTTGKVLDNTFSAGHKI-
>WP_126703322.1 [Flaviflexus ciconiae] [GCF_003971195.1_ASM397119v1]
-SNDLKNGMVL-V-I-D--N-----GLW-SVVEF-QH-VKPG-----KGP-AFVRTKLKN
VLTGKTVDKTLNAGVKV-
>WP_271883383.1 [Paracoccus fistulariae] [GCF_028553785.1_ASM2855378v1]
-ASSLRKGNVV-D-I-D--G-----TLY-VVLTA-QN-FHPG-----KGT-PVTQVDMRR
ISDGTKVSERWKTTQQ--
>WP_271885490.1 [Paracoccus fistulariae] [GCF_028553785.1_ASM2855378v1]
-GNEIRPGNIL-E-H-D--G-----GLW-AAVKV-NH-VKPG-----KGG-AFAQVELKN
LRDGRKLNERFRSEDRV-
>WP_016338819.1 [Spiroplasma chrysopicola DF-1] [GCF_000400935.1_ASM40093v1]
SVNDFRPGITF-E-Y-E-G------NIY-VVLEA-QH-SKSG-----RGQ-AHVKAKVKN
LRTGSTTMITFTGGDKV-
>WP_022736148.1 [Laceyella sacchari] [GCF_024927925.1_ASM2492792v1]
SVNDFRTGLTV-E-L-E--G-----DVW-QVIEF-QH-VKPG-----KGA-AFVRSKLRN
LRNGNIQERTFRAGEKV-
>WP_053379653.1 [Nitrospira moscoviensis] [GCF_001273775.1_ASM127377v1]
-TVDFRNGVRL-M-V-E--G-----EPF-YIVEF-QH-VKPG-----KGG-AFVRTKLKS
YLSGNVLDRTFRSGERF-
>WP_014202176.1 [Owenweeksia hongkongensis DSM 17368] [GCF_000236705.1_ASM23670v1]
STSDIRNGLCI-Q-F-N--N-----APW-QIIEF-LH-VKPG-----KGP-AFVRTKLKN
LDNGKVLDHTFPSGFK--
>WP_004025677.1 [Ureaplasma urealyticum serovar 10 str. ATCC 33699] [GCF_000021265.1_ASM2126v1]
-AKDLRAGHTF-L-Y---KG-----SIY-QVIEN-SF-NKT----A-MRE-GIVKCKVKN
LRTGAITVEVLT-GEK--
>WP_010277377.1 [Pectobacterium odoriferum] [GCF_009931295.1_ASM993129v1]
-ANEIKRGMVV-N-Y-N--D-----KLL-LVKDI-dV-QSPs---A-RGASTLYKMRFSD
VRTGLKVEERFKGDDI--
>WP_010295533.1 [Pectobacterium odoriferum] [GCF_009931295.1_ASM993129v1]
SSNDFRSGLKI-I-F-E--G-----EPY-AVESS-EF-VKPG-----KGQ-AFARVKMRR
LLTGSRVEKTFKSTDS--
>WP_099311925.1 [Malaciobacter marinus] [GCF_003544855.1_ASM354485v1]
SMSELKKGLKI-Q-L-D--G-----IPY-KITEY-QH-VKPG-----KGA-AFVRCKIKS
FLNGKVIEKTFHAGDK--
>WP_125291619.1 [Atlantibacter subterranea] [GCF_024224615.1_ASM2422461v1]
-ANEIKKGMVL-N-Y-N--G-----KLL-LVKDI-dI-QAPs---A-RGAATLYKMRFSD
VRTGLKVEERFKGDDIV-
>WP_125294669.1 [Atlantibacter subterranea] [GCF_024224615.1_ASM2422461v1]
SSNDFRAGLKI-M-M-D--G-----EPY-AVESS-EF-VKPG-----KGQ-AFARVKLRR
LLTGTRVEKTFKSTDS--
>WP_264982712.1 [Pseudodesulfovibrio portus] [GCF_026000375.1_ASM2600037v1]
STKDFRTGLKI-E-I-D--E-----KPF-EIIEF-QH-FKPG-----KGG-AMVRTKLRQ
MKTGQVLDKTFRSGEKV-
>WP_013995846.1 [Zobellia galactanivorans] [GCF_000973105.1_ASM97310v1]
STSDIRKGLCI-R-Y-N--N-----DIY-KIIEF-LH-VKPG-----KGP-AFVRTKLKS
VSSGKVLDNTFSAGHKI-
>WP_020976343.1 [Corynebacterium argentoratense DSM 44202] [GCF_000590555.1_ASM59055v1]
TTADFKNGLVL-K-I-D--N-----KLQ-QIIEF-QH-VKPG-----KGP-AFVRTKLKD
VVSGKVTDKTFNAGVKV-
>WP_076374581.1 [Filimonas lacunae] [GCF_002355595.1_F._lacunae_YT21-2]
TTSDISRGIIL-K-L---DG-----SLY-SVVEF-GE-NKT----A-RAA-AKVWAKLKG
VDNARSIEKTWNSGET--
>WP_144208046.1 [Shewanella donghaensis] [GCF_007567505.1_ASM756750v1]
TAHELRPGNVI-M-L---DG-----SPW-VVQKT-ET-TRS----G-RNA-AIVKIKLKH
VLQDSTTETTFKGDDKM-
>WP_005662944.1 [Haemophilus aegyptius] [GCF_900475885.1_49595_C01]
TTSDFKPGLKF-M-Q-D--G-----EPC-VIVEN-EF-VKPG-----KGQ-AFTRTRIRK
LISGKVLDVNFKSGTSV-
>WP_037922216.1 [Pseudosulfitobacter pseudonitzschiae] [GCF_013347125.1_ASM1334712v1]
-GNEIRPGNVL-E-H-N--G-----GLW-AAVKV-DH-VKPG-----KGG-AFAQVEMRN
LRNGTKLNERFRSADKV-
>WP_059071146.1 [Hymenobacter oligotrophus] [GCF_003574965.1_ASM357496v1]
TTADFRNGLVL-N-Y-N--G-----DLH-VITEF-QH-VKPG-----KGP-AFVRTKMRN
IKTGKVIDNTFNAGVKV-
>WP_208007895.1 [Ottowia testudinis] [GCF_017498525.1_ASM1749852v1]
-AQEIRAGNVI-M-H---GK-----DPM-IVLRT-EY-ARG----G-RGA-ATVRMKLKA
LLNNMGTEVVFKADDKM-
>WP_096456111.1 [Corynebacterium suranareeae] [GCF_002355155.1_ASM235515v1]
TTADFKNGLVL-K-N-E--G-----KLQ-QIIEF-QH-VKPG-----KGP-AFVRTKLKD
VVTGKTVDKTWNAGVKV-
>WP_226415715.1 [Shewanella glacialimarina] [GCF_020511155.1_ASM2051115v1]
TAHEIRPGNVI-M-L---DG-----SPW-VVQKT-ET-TRS----G-RNA-AIVKLKLKN
LLLESGTEQTFKGEDKL-
>WP_000626512.1 [Bacillus pacificus] [GCF_020861345.1_ASM2086134v1]
SVNDFRTGLTI-A-V-D--N-----GLW-QVLDF-QH-VKPG-----KGA-AFVRSKLRN
LRTGSVQEKTFRAGEKV-
>WP_015220379.1 [Cyanobacterium aponinum PCC 10605] [GCF_000317675.1_ASM31767v1]
SSNDFRPGVSI-E-L-D--G-----GVW-RVVEF-LH-VKPG-----KGS-AFVRTKLKN
AQTGSVVEKTFRAGETV-
>WP_128152517.1 [Apibacter raozihei] [GCF_004014855.1_ASM401485v1]
-MGDIKKGLCI-N-F-N--D-----DIY-KVIEF-LH-VKPG-----KGP-AFVRTKLKS
LTSGKVVENTFSAGSKI-
>WP_165009858.1 [Neisseria yangbaofengii] [GCF_014898075.1_ASM1489807v1]
TAQELRPGNVF-M-V---GN-----DPM-VVQKT-EY-IKG----G-RSS-AKVSMKLKN
LLTGAASETIVKADDKF-
>WP_227895729.1 [Arthrobacter caoxuetaonis] [GCF_023921125.1_ASM2392112v1]
TTNDIKNGTVL-K-L-E--G-----NLW-SIIEF-QH-VKPG-----KGG-AFVRTKMRN
VRSGKVVDKTFNAGIK--
>WP_054133022.1 [Blastomonas fulva] [GCF_003431825.1_ASM343182v1]
---DIRPGNIL-E-H-E--G-----GIW-KVAKI-QH-TQPG-----KGG-AFMQVEMKN
LEDGRKTNIRYRSQDTV-
>WP_042284542.1 [Citrobacter sedlakii] [GCF_018128425.1_ASM1812842v1]
-ANEIKKGMVL-N-Y-N--G-----KLL-IVKDI-dI-QSPt---A-RGAATLYKMRFSD
VRTGLKVEERFKGDDIV-
>WP_042289645.1 [Citrobacter sedlakii] [GCF_018128425.1_ASM1812842v1]
--NDFRAGLKI-M-L-D--G-----EPY-AVEAS-EF-VKPG-----KGQ-AFARVKLRR
LLTGTRVEKTFKSTDS--
>WP_013888480.1 [Corynebacterium resistens DSM 45100] [GCF_000177535.2_ASM17753v2]
TTADFKNGMVL-K-L-D--N-----KLV-QIIEF-QH-VKPG-----KGP-AFVRTKLKE
ILSGKTVDKTFNAGVKV-
>WP_139904266.1 [Clostridium thermarum] [GCF_006351925.1_ASM635192v1]
SAGDLRKGTTF-E-L-D--G-----QVY-TVIDF-LH-VKPG-----KGA-AFVRTKLRN
VISGGVTDRTFNPTEKF-
>WP_016404048.1 [Agarivorans albus] [GCF_019670105.1_ASM1967010v1]
KASEIKKNAAI-E-H-N--G-----KVY-FVKDI-aK-LTPs---G-RAGASLYRMRLYD
VATGAKADESFKADEMI-
>WP_040307242.1 [Agarivorans albus] [GCF_019670105.1_ASM1967010v1]
STSEFKGGLKI-M-L-D--G-----EPY-AILEN-EF-VKPG-----KGQ-AFNRVKLRR
LLTGKVLEKTFKSGESV-
>WP_017055115.1 [Vibrio pomeroyi] [GCF_024347595.1_ASM2434759v1]
-ASEIKKGFAI-T-V-E--S-----KTV-IVKDI-EV-TTPG---g-rGGQKIYRFRGND
VATGVKTEVRHKADEIV-
>WP_017067165.1 [Vibrio pomeroyi] [GCF_024347595.1_ASM2434759v1]
STNEFKGGLKF-M-M-D--N-----EPC-SIIEN-EY-VKPG-----KGQ-AFNRVKLRK
LLSGKVLEKTFKSGDTV-
>WP_011943598.1 [Thermotoga petrophila RKU-1] [GCF_000016785.1_ASM1678v1]
-VGDLKKGMFI-I-Y-D-G------EIY-RVLEA-SK-HFMG-----RGS-GLIRTKLKN
VKTGLVREVNFPSGDKV-
>WP_108847406.1 [Dietzia lutea] [GCF_003096075.1_ASM309607v1]
STADFKNGLVL-K-E-E--G-----QLW-QITEF-QH-VKPG-----KGP-AFVRTKMKN
VVSGKTIDKTFSAGVKV-
>WP_057815143.1 [Companilactobacillus pabuli] [GCF_014058425.1_ASM1405842v1]
SVNDFKNGLTI-E-V-K--D-----GIW-RVVEF-QH-VKPG-----KGS-AFVRSKLKN
LRTGAVQEMTFRSTAKV-
>WP_002554550.1 [Pseudomonas syringae] [GCF_018394375.1_ASM1839437v1]
-GKELKPGTVI-R-L---EN-----DPW-LVQKA-EF-TKS----G-RNS-AIMKTKLKN
LLTGYKTEIVYSADDKL-
>WP_264210382.1 [Leisingera thetidis] [GCF_025857195.1_ASM2585719v1]
-GNEIRPGNVL-E-H-N--G-----GLW-AAVKV-DH-VKPG-----KGG-AFAQVEMRN
LRNGSKLNERFRSADKV-
>WP_012800465.1 [Kangiella koreensis DSM 16069] [GCF_000024085.1_ASM2408v1]
KASDVKRNMAV-E-Y-N--G-----KLL-VVKNI-EV-SSps---A-RGAATLYKMRFTD
VQTGLKVEERFKGDDQ--
>WP_015781016.1 [Kangiella koreensis DSM 16069] [GCF_000024085.1_ASM2408v1]
TTNDIRNGTKI-M-L-D--G-----EPC-TVVDN-QF-VRPG-----KGQ-AFSKTKVLY
LLTGRTVEKTFKSGES--
>WP_110848779.1 [Duganella dendranthematis] [GCF_012849375.1_ASM1284937v1]
-AKEIRVGNII-M-V-D--A-----KPF-IVLRS-DV-NGSS-----RTG-FTYKWKMKN
LLTNAPLENVFRGDDKF-
>WP_095673570.1 [Candidatus Planktophila sulfonica] [GCF_002288065.1_ASM228806v1]
TTNDLKNGMTL-D-I-E--G-----QLW-TVVEF-QH-VKPG-----KGP-AFVRTKLKQ
VMTGKVVDKTFNAGVKV-
>WP_085019547.1 [Cnuibacter physcomitrellae] [GCF_002096055.1_ASM209605v1]
STNDIKNGTVL-S-I-D--G-----QLW-NVIEF-QH-VKPG-----KGG-AFVRTKIKN
VVTGKVVDRTFNAGAKI-
>WP_014991472.1 [Actinobacillus suis ATCC 33415] [GCF_000739435.1_ASM73943v1]
STNDFKPGLKF-I-Q-D--G-----EPC-VIVEN-EF-VKPG-----KGQ-AFTRTKIRK
LISGKVLEINFKSGTSV-
>WP_062711755.1 [Streptococcus halotolerans] [GCF_001598035.1_ASM159803v1]
EASKLRAGMTF-V-A-sDG------KLI-KVLDA-SH-HKPG-----KGN-TIMRMKLRD
VRSGSTFDTTYRPDEKF-
>WP_041499602.1 [Companilactobacillus heilongjiangensis] [GCF_000831645.3_ASM83164v3]
SVNDFKNGLTI-E-V-K--D-----SIW-RVIEF-QH-VKPG-----KGS-AFVRSKLKN
LRTGAVQEMTFRSTAKV-
>WP_128212846.1 [Clostridium manihotivorum] [GCF_004015185.1_ASM401518v1]
SAGDLRKGTTF-E-L-D--G-----QVY-TVVDF-LH-VKPG-----KGA-AFVRTKLRY
VMTAGVVDRNFNPTEKL-
>WP_163723974.1 [Mycolicibacterium psychrotolerans] [GCF_010729305.1_ASM1072930v1]
STADFKNGLVL-Q-I-D--G-----QLW-QIVEF-QH-VKPG-----KGP-AFVRTKLKN
VLSGKVVDKTYNAGVKV-
>WP_108904305.1 [Flavobacterium pallidum] [GCF_003097535.1_ASM309753v1]
STSDIRNGLCI-K-F-N--H-----DIY-KIVEF-LH-VKPG-----KGP-AFVRTKLKS
LTNGKVLDNTFSAGHKI-
>WP_221765327.1 [Methyloradius palustris] [GCF_019703875.1_ASM1970387v1]
TAQELRVGNVI-M-I---GN-----DPL-VVQKA-EY-NKS----G-RNS-AVVKMKFKN
LLTDAPSESVYKADDKF-
>WP_271414900.1 [Streptomyces lienomycini] [GCF_027947595.1_ASM2794759v1]
STNDLKNGLVL-K-L-e-GG-----QLW-SVVEF-QH-VKPG-----KGP-AFVRTKLKN
VLSGKVVDKTFNAGVKV-
>WP_014019059.1 [Cyclobacterium marinum DSM 745] [GCF_000222485.1_ASM22248v1]
STADFKNGLCL-E-F-N--H-----DIV-TIVEF-QH-VKPG-----KGP-AFVRTKLKS
LTNGKVVDKTFNSGEKI-
>WP_220161207.1 [Horticoccus luteus] [GCF_019464535.1_ASM1946453v1]
-ANDIRKGQVI-K-F---NG-----EPH-LVMET-QH-RTP----G-NLR-AFVQVKMRN
LRYGKALDQRFASTDT--
>WP_004782608.1 [Acinetobacter variabilis] [GCF_018409485.1_ASM1840948v1]
STNDFKSGLKV-M-L-D--G-----NPC-SIMEN-EY-VKPG-----KGQ-AFNRVKLRN
LRSGKVLEKTFKSGDSL-
>WP_152100528.1 [Lacipirellula parvula] [GCF_009177095.1_ASM917709v1]
-AKDLKPGGIV-K-H-D--G-----API-IIETI-mV-QSPs---A-RGGTTLYKFRARN
LVTKQKVDLVHKGTDN--
>WP_152101365.1 [Lacipirellula parvula] [GCF_009177095.1_ASM917709v1]
STSDFRKGLKV-Q-I-D-G------IPY-LMIEM-NF-RKPG-----KGN-ALYECKLRN
LLRGTVMDKTYRAGQT--
>WP_100916422.1 [Spiroplasma floricola 23-6] [GCF_002813555.1_ASM281355v1]
SVNDLRPGSTF-L-Y-D-G------NIF-VVLEN-SF-SKTG-----RQQ-GKVTVKVKN
LRTGARVEITFTGGEKV-
>WP_012241842.1 [Sorangium cellulosum So ce56] [GCF_000067165.1_ASM6716v1]
-TSDIRKGLKF-M-V-D--G-----QPY-SVIDF-QF-VKPG-----KGQ-AFTRVKIRN
MATGAVLERTYKSGEKL-
>WP_020429198.1 [Paenibacillus jilunlii] [GCF_010450915.1_ASM1045091v1]
SVNDFKTGLTV-E-V-D--G-----DIF-TVLDF-QH-VKPG-----KGA-AFVRSKLKN
LRNGNTVERTFRAGET--
>WP_152516995.1 [Mycolicibacterium poriferae] [GCF_010728325.1_ASM1072832v1]
TTADFKNGLVL-Q-I-D--G-----QLW-QIVEF-QH-VKPG-----KGP-AFVRTKLKN
VLSGKVVDKTYNAGVKV-
>WP_023021466.1 [Corynebacterium kefirresidentii] [GCF_016599755.1_ASM1659975v1]
-TTDFKNGLVL-K-I-D--N-----KLM-QIVEF-QH-VKPG-----KGP-AFVRTKLKD
VVSGKTVDKTWNAGVKV-
>WP_231759194.1 [Microbulbifer elongatus] [GCF_021165935.1_ASM2116593v1]
STNEFKGGLKV-M-L-D--G-----DPC-SIVEN-EF-VKPG-----KGQ-AFNRVKLRN
LKTGRVWERTFRSGESL-
>WP_012155285.1 [Shewanella pealeana ATCC 700345] [GCF_000018285.1_ASM1828v1]
TAHELRPGNVI-M-L---DG-----SPW-VVQKT-ET-TRS----G-RNA-AIVKLKLKH
VLQDSSTESTFKGEDKM-
>WP_070230460.1 [Weissella soli] [GCF_001761545.1_ASM176154v1]
-MNDIKNGMHI-E-Y-N--N-----GIW-KVLDF-QH-VKPG-----KGG-AFMRSKLKN
LRNGAVNEYTFRPGDKF-
>WP_005425036.1 [Vibrio hyugaensis] [GCF_002906655.1_ASM290665v1]
STNEFKGGLKL-M-L-D--N-----EPC-VILEN-EY-VKPG-----KGQ-AFNRVKIRK
LLSGKVLEKTFKSGDT--
>WP_005431209.1 [Vibrio hyugaensis] [GCF_002906655.1_ASM290665v1]
KASEIKKGFAI-E-S-N--G-----KTL-LVKDI-EV-TTPG---g-rGGAKIYKMRCTD
LNTGARVDERYKSDDVV-
>WP_095688115.1 [Candidatus Nanopelagicus abundans] [GCF_002288305.1_ASM228830v1]
TTNDLKNGMTL-N-I-D--G-----QLW-NVVEF-QH-VKPG-----KGG-AFVRTKMKS
VLSGKVVEKTLNAGVKV-
>WP_087016066.1 [Thaumasiovibrio subtropicus] [GCF_019703835.1_ASM1970383v1]
KASEIKRGAAV-T-H-N--G-----KLL-IVKSI-dV-QSPs---A-RGAATLYRMRFKD
VSTGAKVEERFKGDDM--
>WP_087026845.1 [Thaumasiovibrio subtropicus] [GCF_019703835.1_ASM1970383v1]
STNEFKGGLKI-M-L-D--N-----EPC-VILEN-EY-VKPG-----KGQ-AFNRVKIRK
LLSGKVLEKTFKSGDSV-
>WP_133442195.1 [Acetilactobacillus jinshanensis] [GCF_004359375.1_ASM435937v1]
-SNSFRPGMTI-I-L-K-N------AVW-RLIKV-VH-VNPG-----RGS-AFVRTRIKN
LQDQSVIERTFRAGEKV-
>WP_013787948.1 [Thermoanaerobacterium saccharolyticum JW/SL-YS485] [GCF_000307585.2_ASM30758v2]
SAGEFRKGMTI-D-I-D--G-----QVF-TVVDF-QH-VKPG-----KGA-AFVRTRLKN
VITGAVVERTFNPTEKV-
>WP_011675652.1 [Lactococcus cremoris subsp. cremoris KW2] [GCF_000468955.1_ASM46895v1]
-AKDLKSGMTF-L-N-G-E------KLL-RVMEA-SH-HKPG-----KGN-TIMRMKLKD
VRSGSTFDDTYRPEDKF-
>WP_006567210.1 [Anaerostipes rhamnosivorans] [GCF_005280655.1_ASM528065v1]
SAGDFKNGLTI-E-Y-E--G-----NIY-QIIEF-QH-VKPG-----KGA-AFVRAKLKN
IKSGGAIEKSFRPSEKF-
>WP_007210643.1 [Bacteroides cellulosilyticus] [GCF_018292125.1_ASM1829212v1]
-AQDIKIGTCI-R-M-D-G------KLY-FCIDF-LH-VKPG-----KGN-TFMRVKLKD
VVNGYVLERRFNIGEKL-
>WP_144893205.1 [Luteimonas granuli] [GCF_007795095.1_ASM779509v1]
-MNDVKNGMKI-L-V-N-A------EPA-IITDT-EY-VKPG-----KGQ-AFTRVKYRL
IKSGRVQEVTMKSTDSV-
>WP_144893287.1 [Luteimonas granuli] [GCF_007795095.1_ASM779509v1]
-AYDVKKGNVV-E-H-N--G-----TVY-QVRDI-eR-SSPQ---G-rGGNVRFRFTMYS
VPGGNKTDASFDADDE--
>WP_182306234.1 [Ciceribacter thiooxidans] [GCF_014126615.1_ASM1412661v1]
-ASSVRKGNVL-E-V-D--G-----KLY-VVLTA-EN-FHPG-----KGT-PVTQVNMRR
IVDGVKVSERWRTTEQV-
>WP_027890753.1 [Megamonas hypermegale] [GCF_900187035.1_50279_G02]
-SSDFRTGLTL-E-I-D--N-----GVW-QIVDF-QH-VKPG-----KGA-AFVRTKIKN
VQTGAVVERTFNPNEKL-
>WP_083074263.1 [Mycobacterium heidelbergense] [GCF_010730745.1_ASM1073074v1]
TTADFKNGLVL-A-I-D--G-----QLW-QIVEF-QH-VKPG-----KGP-AFVRTKLKN
VLSGKVVDKTYNAGVKV-
>WP_050353049.1 [Virgibacillus pantothenticus] [GCF_018075365.1_ASM1807536v1]
SVNDFKTGLTI-E-V-D--N-----DIW-QVMEF-QH-VKPG-----KGA-AFVRSKLRN
LRNGNIQERTFRAGEKV-
>WP_003625750.1 [Acetobacter pasteurianus] [GCF_009914215.2_ASM991421v2]
-ANLIRAGQVI-E-H-D--G-----RRW-TVLKQ-QI-ITPG-----KGG-AFIQVEMRD
LKTGNKTNERWRTADSV-
>WP_003289309.1 [Stutzerimonas degradans] [GCF_016028635.1_ASM1602863v1]
TAQEFRAGQVA-I-I---NG-----APW-VIQKA-EF-NKS----G-RNS-AVVKMKLKN
LLNGSATETVYKADDKL-
>WP_005156473.1 [Yersinia hibernica] [GCF_004124235.1_ASM412423v1]
--NDFRPGLKI-M-F-E--G-----EPY-AVESS-EF-VKPG-----KGQ-AFARVKMRR
LLTGGRVEKTFKSTDSL-
>WP_025378855.1 [Yersinia hibernica] [GCF_004124235.1_ASM412423v1]
-ANEIKRGMAV-N-L-N--G-----KLL-LVKDI-dV-QSPs---A-RGASTLYKMRFSD
VRTGLKVEERFKGDEI--
>WP_015922641.1 [Thermomicrobium roseum DSM 5159] [GCF_000021685.1_ASM2168v1]
-TGDLRKGLTL-L-I-D-G------ELV-RVLDY-QH-VKMG-----RGS-AFVRLTLKN
LRTGATTTTTVQAGT---
>WP_005287912.1 [Edwardsiella hoshinae] [GCF_016026395.1_ASM1602639v1]
-ANEIKRGMAV-N-Y-N--G-----KLL-LVRDI-dI-QSPs---A-RGAATLYKMRFSD
VRTGLKVEERFKGDD---
>WP_024524487.1 [Edwardsiella hoshinae] [GCF_016026395.1_ASM1602639v1]
SSNDFRSGLKI-M-M-D--G-----EPY-AVESS-EF-VKPG-----KGQ-AFARVKLRR
LLTGKLIEKTFKSTDS--
>WP_014948217.1 [Alteromonas macleodii] [GCF_002849875.1_ASM284987v1]
STNEFKGGLKI-M-L-D--G-----EPC-NILEN-EY-VKPG-----KGQ-AFNRVKIRK
LISGKVLEKTFRSGESV-
>WP_014951071.1 [Alteromonas macleodii] [GCF_002849875.1_ASM284987v1]
KASEIKKNNTV-V-F-D--G-----KTC-IVRDI-eR-SVPq---G-RAGGSIYRMRMYD
VVTGAKYDETFKDSDTL-
>WP_126422093.1 [Parolsenella catena] [GCF_003966955.1_ASM396695v1]
STAEFKNGMGL-K-I-K-D------KIY-TLVEF-QH-VKPG-----KGG-AFVRYKIKD
LRSGRVIgDQTCNAGSKF
>WP_106056900.1 [Mogibacterium diversum] [GCF_002998925.1_ASM299892v1]
SAGDFRKGVTF-E-M-N--G-----EPH-VVLDF-QH-VKPG-----KGA-AFVRTKYRN
ILTGATREEAFNPNDKF-
>WP_045958234.1 [Xenorhabdus poinarii G6] [GCF_000968175.1_ASM96817v1]
KANEIKRGSAI-S-Y-N--G-----KLL-LVKDI-dI-QSPs---A-RGASTLYKMRFTD
IRTGQKVEERFKGDDI--
>WP_045959417.1 [Xenorhabdus poinarii G6] [GCF_000968175.1_ASM96817v1]
STNEFRSGLKI-M-L-D--G-----EPC-AILDS-EF-VKPG-----KGQ-AFARVRIRK
LITGKLLEKTFKSTDSV-
>WP_011247325.1 [Shouchella clausii] [GCF_034479305.1_ASM3447930v1]
SVNDFKTGLTI-E-V-D--N-----GIW-QVMEF-QH-VKPG-----KGA-AFVRSKLRN
LRTGAIQEKTFRAGEKV-
>WP_010810548.1 [Cupriavidus necator H16] [GCF_004798725.1_ASM479872v1]
EASELKSGMVI-M-L-E-GE------LH-SVTSA-gY-HAGG----GQQG-SAVFAKFKS
LKTGHIKELRLHPGNKL-
>WP_010814696.1 [Cupriavidus necator H16] [GCF_004798725.1_ASM479872v1]
-AQELRVGNVF-M-I---GG-----DPM-VVQKA-EY-NKS----G-RNA-AVVKMKYKN
LLTDAPGESVFKADDKF-
>WP_212694502.1 [Vallitalea pronyensis] [GCF_018141445.1_ASM1814144v1]
SAGDFRNGLTI-K-Y-E--N-----QIY-VILEF-QH-VKPG-----KGA-AFVRTKIKN
LKTGSVVEKTFRPNEKM-
>WP_007029629.1 [Amycolatopsis roodepoortensis] [GCF_024628825.1_ASM2462882v1]
TTNDLKNGLVL-N-L-D--G-----QLW-TVTAF-QH-VKPG-----KGG-AFVRTTLKH
VLTGKVVDKTFNAGTKV-
>WP_147071955.1 [Sulfuriferula plumbiphila] [GCF_009938015.1_ASM993801v1]
TAQEVRAGNVI-M-V---GT-----DPM-VVLKA-EF-SKS----G-RNS-SVVKMKMKN
LLTGSASETVYKADEKF-
>WP_039279757.1 [Pectobacterium polaris] [GCF_002288545.1_ASM228854v1]
SSNDFRSGLKI-I-F-E--G-----EPY-AVESS-EF-VKPG-----KGQ-AFARVKMRR
LLTGSRVEKTFKSTDS--
>WP_039485600.1 [Pectobacterium polaris] [GCF_002288545.1_ASM228854v1]
-ANEVKRGMVV-N-Y-N--D-----KLL-LVKDI-dV-QSPs---A-RGASTLYKMRFSD
VRTGLKVEERFKGDDI--
>WP_005229668.1 [Enterococcus innesii] [GCF_022846515.1_ASM2284651v1]
-ASDLRAGMTF-V-Q--DG------KLI-KVLDA-SH-HKPG-----KGN-TVMRMKLRD
VRTGSTYDTTFRPEEKF-
>WP_194367707.1 [Candidatus Sulfurimonas marisnigri] [GCF_015265475.1_ASM1526547v1]
--GDIKKNVRM-I-V-G-E------VPY-KVVEF-QH-VKPG-----KGA-AFVRMKIKS
FLNGKVVDKTVHAGDKF-
>WP_194948134.1 [Actinomyces trachealis] [GCF_015711475.1_ASM1571147v2]
TTNDLKNGLVL-N-L-E--G-----QLW-QVVEF-QH-VKPG-----KGP-AFVRTKIKN
VLSGKTVDKTFNAGLKV-
>WP_068510736.1 [Thermoleptolyngbya sichuanensis A183] [GCF_013177315.1_ASM1317731v1]
SSNDFRPGVSI-V-L-D--G-----SVW-RVVEF-LH-VKPG-----KGS-AFVRTKLKN
AQTGNVVERTFRAGETV-
>WP_003625750.1 [Acetobacter oryzoeni] [GCF_004014775.2_ASM401477v2]
-ANLIRAGQVI-E-H-D--G-----RRW-TVLKQ-QI-ITPG-----KGG-AFIQVEMRD
LKTGNKTNERWRTADSV-
>WP_052264684.1 [Wolbachia endosymbiont (group B) of Thymelicus sylvestris] [GCF_947251505.1_ilThySylv1.Wolbachia_sp_1.1]
-ANDIRPGQVL-E-H-N--G-----GLF-LVVSI-MH-TQPG-----KGG-AYIQAEMKN
IKTGAKHYERFRSDAT--
>WP_013224610.1 [Amycolatopsis mediterranei RB] [GCF_000454025.1_ASM45402v1]
TTNDLKNGLVL-N-L-E--G-----QLW-TVTAF-QH-VKPG-----KGG-AFVRTTLKH
VLTGKVVDKTFNAGTKV-
>WP_068440604.1 [Providencia heimbachae] [GCF_900475855.1_46338_B02]
STNEFRSGLKI-M-L-D--G-----EPC-AILES-EF-VKPG-----KGQ-AFARVRLRK
LISNKLLEKTFKSTDS--
>WP_068444733.1 [Providencia heimbachae] [GCF_900475855.1_46338_B02]
KANEIKRGLAI-N-Y-N--G-----KLL-LVKDI-dI-QAPs---A-RGASTLYKMRFTD
IKTGQKVEERFKGDDI--
>WP_032123814.1 [Candidatus Protochlamydia naegleriophila] [GCF_001499655.1_PNK1]
STSDIRGGVKL-V-V-E--G-----QPY-TIISN-EF-VKPG-----KGQ-AFNRMRMKH
LLTGRVIERTFKSGEKL-
>WP_059061129.1 [Candidatus Protochlamydia naegleriophila] [GCF_001499655.1_PNK1]
-SNQLTPGMTL-S-L---NN-----KLY-RVESS-VK-VTI----P-KGT-PFIKAKLKD
LSSNEIVEKSFK------
>WP_098004314.1 [Mycolicibacterium duvalii] [GCF_010726645.1_ASM1072664v1]
STADFKNGLVL-V-I-D--G-----QLW-QIIEF-QH-VKPG-----KGP-AFVRTKLKN
VVSGKTVDKTYNAGVKV-
>WP_203213832.1 [Streptomyces koyangensis] [GCF_016803985.1_ASM1680398v1]
STNDLKNGMVL-K-L-d-GG-----QLW-SVVEF-QH-VKPG-----KGP-AFVRTKLKN
VLSGKVVDKTFNAGVKV-
>WP_014101757.1 [Micavibrio aeruginosavorus ARL-13] [GCF_000226315.1_ASM22631v1]
-AQELRSGNVV-T-M---DG-----NLM-LITKA-EF-SKS----G-RNA-SVMKLKMKN
LITGNSTEGVYRADDKF-
>WP_006806577.1 [Pseudoleptotrichia goodfellowii] [GCF_007990505.1_ASM799050v1]
-AMDLRQGSTY-R-K-D-GV------PY-LILRA-dR-HQStSGkkARAA--EMKFKIKD
LMSGKVQEITVLSTEM--
>WP_139715170.1 [Thermomonas aquatica] [GCF_006337105.1_ASM633710v1]
-AYDIKKGNVI-E-H-N--G-----TVY-QVRDI-eR-SSPQ---G-rGGNVKFRFTMYS
VPGGSKFDLSVGGDDE--
>WP_139715224.1 [Thermomonas aquatica] [GCF_006337105.1_ASM633710v1]
-MNDVKNGMKI-L-V-N-N------EPS-IIFET-DY-VKPG-----KGQ-AFTRVRFRQ
IRTGRVQEITMKSTDSV-
>WP_071942041.1 [Halomonas aestuarii] [GCF_001886615.1_ASM188661v1]
STNEFKGGLKV-M-L-D--G-----DPC-SIVEN-EL-VKPG-----KGQ-AFNRVKLRN
LMTGRVLEHTFKSGDSL-
>WP_015824970.1 [Candidatus Liberibacter asiaticus] [GCF_002216815.1_ASM221681v1]
-ASAVRKGNVL-D-V-D--G-----KLY-IVLVA-KN-FHPG-----KGT-PITQVEMRR
ISDGVKVSNRWRTTEQV-
>WP_088842420.1 [Hymenobacter taeanensis] [GCF_013137895.1_ASM1313789v1]
TTADFRNGLVL-N-Y-N--G-----ELH-VITEF-QH-VKPG-----KGP-AFVRTKLRN
IKTGRVLDNTFNAGVKV-
>WP_023560725.1 [Actinoplanes friuliensis DSM 7358] [GCF_000494755.1_ASM49475v1]
STNDLKNGLVL-N-L-E--G-----ALW-AVVEF-QH-VKPG-----KGG-AFVRTTLKN
VLSGKVVDKTFNAGTR--
>WP_013349066.1 [Glutamicibacter arilaitensis Re117] [GCF_000197735.1_ASM19773v1]
-TTDIKNGQVI-K-I-D--G-----QLW-TIIDF-QH-VKPG-----KGG-AFVRTKMRN
VMSGKVLDKTYNAGTKI-
>WP_004689213.1 [Brucella canis ATCC 23365] [GCF_000018525.1_ASM1852v1]
-GNEIRPGNVI-E-H-E--G-----GLW-VAVKT-NA-VKPG-----KGG-AYNQVELKN
LINGTKLNERFRAAETV-
>WP_034978986.1 [Lactobacillus kullabergensis] [GCF_003151025.1_ASM315102v1]
-AINLKKGMVF-S-Q--DG------KLI-RVLKA-NH-HKPG-----KGN-TVMQMDLRN
VESGAVVHKTMRPTEKV-
>WP_045928273.1 [Lactobacillus kullabergensis] [GCF_003151025.1_ASM315102v1]
SVNEFKNGLTI-K-Y-N--N-----DLW-RIVEF-QH-VKPG-----KGS-AFVRSKLKS
LNTGAVQEYTFRSTAKV-
>WP_112204670.1 [Polynucleobacter paneuropaeus] [GCF_018685455.1_ASM1868545v1]
TAQELRVGNVV-M-L---GT-----DPM-VVLKA-EY-SRS----G-RNS-SVVKMKFKN
LISGAPNEGVYKADDKF-
>WP_028206670.1 [Paraburkholderia acidiphila] [GCF_009789655.1_ASM978965v1]
TAQELRVGNVV-M-I---GN-----DAM-VVQKA-EY-NKS----G-RNS-AVVKMKFKN
LLTGAGMETVYKADDKF-
>WP_014242861.1 [Halobacteriovorax marinus SJ] [GCF_000210915.2_ASM21091v2]
-TTELKKGVRL-E-L-E-N------KPY-QIMKA-DF-TNPG-----KGS-AFTICKLKN
LETGAVFDRTFKSG----
>WP_009943045.1 [Saccharopolyspora erythraea NRRL 2338] [GCF_000062885.1_ASM6288v1]
STNDLKNGLVL-N-L-D--G-----QLW-SVVNF-QH-VKPG-----KGG-AFVRTTLKN
VLSGKVVDKTFNAGVKV-
>WP_007302193.1 [Wolbachia endosymbiont (group B) of Pheosia tremula] [GCF_947251655.1_ilPheTrem1.Wolbachia_sp_1.1]
-ANDIRPGQVL-E-H-N--G-----GLF-SVISI-MH-TQPG-----KGG-AYIQAEMKN
IQTGAKYYERFRSDAT--
>WP_047885245.1 [Photobacterium ganghwense] [GCF_017329545.1_ASM1732954v1]
STNEFRGGMKI-M-L-D--N-----EPC-VIIEN-EF-VKPG-----KGQ-AFNRVKIRK
LLSGKVLEKTFKSGETV-
>WP_047885725.1 [Photobacterium ganghwense] [GCF_017329545.1_ASM1732954v1]
KASDIKKGAAV-Q-Y-N--G-----KLL-LVKDI-dV-QSPs---A-RGAATLYKMRFRD
VATGLKVEERFKGDDV--
>WP_043438506.1 [Streptomyces nodosus] [GCF_017352335.1_ASM1735233v1]
STNDLKNGMVL-K-L-e-GG-----QLW-SVVEF-QH-VKPG-----KGP-AFVRTKLKN
VLSGKTVDKTFNAGVKV-
>WP_005544066.1 [Aggregatibacter segnis ATCC 33393] [GCF_900476035.1_53694_C01]
TTSDFKPGLKF-M-Q-D--G-----EPC-VIVEN-EF-VKPG-----KGQ-AFTRTRIRK
LISGKVLDVNFKSGTSV-
>WP_028852870.1 [Ralstonia pseudosolanacearum] [GCF_003595305.1_ASM359530v1]
-AQELRAGNVF-M-I---GN-----DPM-VVLKT-EY-SRS----G-RNA-AVVKMKYKN
LLTGAPSESVFKADDKM-
>WP_011707002.1 [Aeromonas hydrophila] [GCF_016026875.1_ASM1602687v1]
TAQEIRAGNVV-M-I---GT-----EPM-VVQKA-EF-NKS----G-RNS-AVVKMKLKG
LLNGSATETVFKADDKL-
>WP_003466096.1 [Xanthomonas translucens pv. undulosa] [GCF_017301775.1_ASM1730177v1]
-MNDVKNGMKI-L-V-N-S------EPA-IITDT-EY-VKPG-----KGQ-AFTRIKYRF
IKSGRVVELTMKATDSL-
>WP_003472019.1 [Xanthomonas translucens pv. undulosa] [GCF_017301775.1_ASM1730177v1]
KANEIKKGNVV-E-Y-N--N-----GVY-QIRDI-eR-SSPQ---G-rGGNVRFRFVMYS
VPGGNKLDASFDGDDD--
>WP_072579230.1 [Bacillus weihaiensis] [GCF_001889165.1_ASM188916v1]
SVNDFRTGLTI-E-V-D--N-----GIW-RVMDF-QH-VKPG-----KGA-AFVRSKLRN
LRTGAVQEKTFRAGEKV-
>WP_011006828.1 [Chlamydia crocodili] [GCF_018343815.1_ASM1834381v1]
STSEFRVGLRI-E-I-D--G-----QPY-LILQN-DF-VKPG-----KGQ-AFNRIKVKN
FLTGRVIERTFKSGESV-
>WP_213240994.1 [Chlamydia crocodili] [GCF_018343815.1_ASM1834381v1]
--SQLSVGMFI-S-T-K-DG------LY-KVVAV-SK-VTGN----KGES--FIKASLKA
ADSEVIVERNFKIG----
>WP_138986397.1 [Neptunomonas concharum] [GCF_008630635.1_ASM863063v1]
SANQLKNGLKV-M-I-D--G-----DPC-SIQDL-DF-VKPG-----KGQ-AFTRAKMKN
LLTGRVWERTFKSNESV-
>WP_041292215.1 [Kineococcus radiotolerans SRS30216 = ATCC BAA-149] [GCF_000017305.1_ASM1730v1]
STNDLKNGTVL-N-L-D--G-----NLW-SVVEF-QH-VKPG-----KGG-AFVRTKLKN
VLSGKVVDRTFNAGSKV-
>WP_018574342.1 [Oligella ureolytica] [GCF_016028735.1_ASM1602873v1]
SAQELRVGNVA-M-V---DG-----QPL-VVQKS-EY-NKS----G-RNS-AVVKFRFRN
LLTGTASESVFKADEKF-
>WP_259782769.1 [Aestuariispira ectoiniformans] [GCF_025136295.1_ASM2513629v1]
--NAIRPGNVI-E-H-N--G-----RLW-RAVKT-QH-VKPG-----KGG-AFLQVELKD
IRDGTKLNERFRSSET--
>WP_149485215.1 [Oceanispirochaeta crateris] [GCF_008329965.1_ASM832996v1]
-AGAIAKGTFL-L-E-K-D------TPF-IVVER-EF-VNPG-----KGS-AFARLKLKN
LRTGAVLKVTHKTQDAV-
>WP_133438832.1 [Chryseobacterium salivictor] [GCF_004359195.1_ASM435919v1]
-SNDIKKGMCI-E-F-S--N-----DIF-KIIDF-LH-VKPG-----KGP-AFVRTKMKS
VTNGKVLDNTFSAGHKI-
>WP_013921845.1 [Francisella marina] [GCF_008369785.1_ASM836978v1]
STNEFKGGLKV-L-I-D--G-----NPM-VIIEN-EF-VKPG-----KGQ-AFNRVKLKN
LLNDRVVEKTFKSGESV-
>WP_022633266.1 [Dickeya dianthicola] [GCF_003403135.1_ASM340313v1]
-ANEIKRGMAV-N-Y-N--G-----KLL-LVKDI-dI-QSPs---A-RGASTLYKMRFSD
VRTGLKVEERFKGDDI--
>WP_024107482.1 [Dickeya dianthicola] [GCF_003403135.1_ASM340313v1]
--NDFRSGLKI-M-F-E--G-----EPY-AIESS-EF-VKPG-----KGQ-AFARVKMRR
LLTGSRVEKTFKSTDS--
>WP_003521324.1 [Agrobacterium leguminum] [GCF_005144435.2_ASM514443v2]
-ASSVRKGNVL-D-V-D--G-----KLY-VVLTA-QN-FHPG-----KGT-PVTQVDMRR
IVDGVKVSERWRTTEQV-
>WP_006476487.1 [Burkholderia orbicola MC0-3] [GCF_000019505.1_ASM1950v1]
TAQELRVGNVV-Q-I---GS-----EAW-VIAKA-EY-NKS----G-RNS-AVVKMKMKN
LLSNAGQESVYKADDKF-
>WP_085812810.1 [Citrifermentans bremense] [GCF_014218275.1_ASM1421827v1]
TAADLKKGLKI-A-I-N-D------EPY-IITHF-DF-AKPG-----KGQ-ALYRTKMKN
MITGATMDRTYRSGETF-
>WP_085814078.1 [Citrifermentans bremense] [GCF_014218275.1_ASM1421827v1]
TTNDFKKGLVI-Q-L-D-G------APC-VLVDV-SF-QSps--AR-GAN-TMVKTKYRN
LITSQVLEKTFRSGDKV-
>WP_207005912.1 [Nocardioides aromaticivorans] [GCF_017309995.1_ASM1730999v1]
TTNDLKNGMVL-N-L-E--G-----QLW-QVVEF-QH-VKPG-----KGP-AFVRTKLKH
VESGKNVDKTFNAGTKV-
>WP_028372275.1 [Legionella lansingensis] [GCF_900187355.1_51342_E02]
STNEFKNGLKV-M-V-D--N-----APC-SIVDC-EF-VKPG-----KGQ-AFTRVKIRN
LKTGRVVERTYKSGETL-
>WP_218243199.1 [Comamonas fluminis] [GCF_019186805.1_ASM1918680v1]
-AQEIRAGNVI-M-F---GK-----DPM-IVLKT-EY-ARG----G-RGA-ATVRMKLKS
LIGNFGTENVFKADDKI-
>WP_015803955.1 [Actinosynnema mirum DSM 43827] [GCF_000023245.1_ASM2324v1]
TTNDLKNGLVL-N-L-D--G-----QLW-TVTAF-QH-VKPG-----KGG-AFVRTTLKH
VLTGKVVDKTFNAGTKV-
>WP_124806905.1 [Chryseobacterium taklimakanense] [GCF_003860545.1_ASM386054v1]
-SNDIRKGLCI-E-Y-S--N-----DIF-KVIEF-LH-VKPG-----KGP-AFVRTKLKS
VTNGKVIDNTFSAGHKI-
>WP_012637801.1 [Thioalkalivibrio sulfidiphilus HL-EbGr7] [GCF_000021985.1_ASM2198v1]
STSEFKSGLKI-L-M-D--G-----DPY-AIIEN-EF-VKPG-----KGQ-AFNRVKVRN
LKTGRVLEKTFKSGDSV-
>WP_243546157.1 [Pseudodesulfovibrio tunisiensis] [GCF_022809775.1_ASM2280977v1]
STTDFRRGLKI-E-I-D--G-----KPF-EIVEF-QH-FKPG-----KGG-AMVRTKLRQ
MKTGQVLDKTFRSGEKV-
>WP_003172723.1 [Pseudomonas lurida] [GCF_001708485.1_ASM170848v1]
-GKELKPGTVI-R-L---EN-----DPW-LVQKA-EF-TKS----G-RNS-AIMKTKLKN
LLTGYKTEIVYSADDKL-
>WP_004596051.1 [Rickettsia prowazekii str. Chernikova] [GCF_000277165.1_ASM27716v1]
SANSIRTGNIL-V-Y-N--N-----DLW-VVSKTpEH-TQPG-----KGG-AYVQVEMKN
LKTGTKRNDRFSSSDY--
>WP_025010405.1 [Shewanella algae] [GCF_009730655.1_ASM973065v1]
TAQEVRAGNVI-M-V---DG-----NPM-VVLKT-EF-NKS----G-RNA-AVVKMKLKN
LLQGSGTETVFKADDKL-
>WP_187336266.1 [Novosphingopyxis iocasae] [GCF_014334095.1_ASM1433409v1]
---DIRPGNIL-E-Y-E--K-----GLW-KVAKI-QH-TQPG-----KGG-AYMQVEMKN
LIDGRKTNVRFRSADTV-
>WP_034969214.1 [Campylobacter mucosalis] [GCF_013372205.1_ASM1337220v1]
-MGDLKKGLKI-E-I-D--G-----IPY-KIVEY-QH-VKPG-----KGA-AFVRAKIKS
FIDGKVLEKTFHAGDK--
>WP_012906498.1 [Citrobacter rodentium NBRC 105723 = DSM 16636] [GCF_021278985.1_ASM2127898v1]
-ANEIKKGMVL-N-Y-N--G-----KLL-IVKDI-dI-QSPt---A-RGAATLYKMRFSD
VRTGLKVEERFKGDDIV-
>WP_012907302.1 [Citrobacter rodentium NBRC 105723 = DSM 16636] [GCF_021278985.1_ASM2127898v1]
--NDFRAGLKI-M-L-D--G-----EPY-AVESS-EF-VKPG-----KGQ-AFARVKLRR
LLTGTRVEKTFKSTDS--
>WP_207356426.1 [Shewanella avicenniae] [GCF_017354945.1_ASM1735494v1]
TAQEIRAGNVI-M-V---DG-----QPM-VVLKT-EY-NKS----G-RNA-AVCKMKLKN
LLLGSGTETVFKADDKL-
>WP_119406502.1 [Mucilaginibacter celer] [GCF_003576455.2_ASM357645v2]
KASDVKNGNIL-R-F---NG-----ELI-QVEEF-IH-RTP----G-NLR-AFYQARMRN
VKTGKLVEYRFRTDEEV-
>WP_013942749.1 [Simkania negevensis Z] [GCF_000237205.1_ASM23720v1]
STNEFKSGMKV-E-V-D--G-----DPY-TIVNV-EF-VKPG-----KGQ-AFTRTKLKH
LTSGRVVERTFRSGEKL-
>WP_013944088.1 [Simkania negevensis Z] [GCF_000237205.1_ASM23720v1]
-SNQISPGMTL-S-I---DG-----KIY-RVEFS-VR-VTV----A-KGV-PFIKTKLKD
LMSDEVIEKNFKVD----
>WP_043574579.1 [Actinopolyspora erythraea] [GCF_002263515.1_ASM226351v1]
TTNDLKNGIVL-N-I-D--G-----QLW-TVTSF-QH-VKPG-----KGG-AFVRTTLKN
VLSGKVVDKTFNAGVKV-
>WP_089138715.1 [Vibrio rumoiensis] [GCF_002218045.2_ASM221804v2]
KASEIKKNAVV-E-L-N--G-----RVF-SVREI-sK-LTPs---G-RAGASLYRMRMYD
VATGAKSDESFKADEI--
>WP_089139139.1 [Vibrio rumoiensis] [GCF_002218045.2_ASM221804v2]
STNEFKGGLKF-M-L-D--N-----EPC-SIIEN-EY-VKPG-----KGQ-AFNRVKLRK
LLSGKTLEKTFKSGESF-
>WP_039809623.1 [Jeotgalibacillus malaysiensis] [GCF_000818095.1_ASM81809v1]
SVNDFKTGLTI-E-V-D--G-----GIW-RVMDF-QH-VKPG-----KGA-AFVRSKLRN
LRTGAVQEKTFRAGEKV-
>WP_231349067.1 [Frateuria soli] [GCF_021117385.1_ASM2111738v1]
--NDVKKGMKI-L-H-N-N------DPW-VITDA-DF-IKPG-----KGQ-AFTRIFIRN
LKTGRTTEQTMKSSDSF-
>WP_231351231.1 [Frateuria soli] [GCF_021117385.1_ASM2111738v1]
KASDVKKGNVV-E-H-D--G-----TVY-QVRDI-eR-SAPt---A-RGGNVTFRFTMYS
IPGGRKFDLSLRADDD--
>WP_156231004.1 [Corynebacterium occultum] [GCF_009734425.1_ASM973442v1]
TTADFKNGLVL-K-V-D--G-----KLQ-QIIEF-QH-VKPG-----KGP-AFVRTKLKD
VLSGKTLDKTWNAGVKV-
>WP_223436628.1 [Metabacillus dongyingensis] [GCF_019933155.2_ASM1993315v2]
SVNDFRTGLTI-E-V-D--N-----GIW-RVMDF-QH-VKPG-----KGA-AFVRSKLRN
LRTGAVQEKTFRAGEKV-
>WP_216499167.1 [Geomonas nitrogeniifigens] [GCF_019063885.1_ASM1906388v1]
TTNDFKKGLVI-Q-L-D-G------APC-VLVDV-SF-QSps--AR-GAN-TMVKTKYRN
LITAQVLEKTFRSGDKV-
>WP_216499312.1 [Geomonas nitrogeniifigens] [GCF_019063885.1_ASM1906388v1]
TAADLRKGLKI-T-I-D-N------EPY-IITHF-DF-AKPG-----KGQ-ALYRTKMKN
MITGSTLDRTYRSGETF-
>WP_048920066.1 [Rufibacter radiotolerans] [GCF_001078055.1_ASM107805v1]
TTADFRNGLCI-E-F-N--G-----DLW-IITEF-QH-VKPG-----KGP-AFVRTKLKN
IKTGKVVDNTFTAGVKV-
>WP_093941356.1 [Actinoalloteichus hoggarensis] [GCF_002234535.1_ASM223453v1]
TTNDLKNGLVL-N-L-D--G-----QLW-TVVSF-QH-VKPG-----KGG-AFVRTTLKN
VLSGKVVDKTFNAGVKV-
>WP_007955690.1 [Pseudomonas corrugata] [GCF_001708425.1_ASM170842v1]
-GKELKPGTVI-R-I---DN-----DPW-LVQKA-EF-TKS----G-RNS-AIMKTKLKN
LLTGYKTETVYGADDKL-
>WP_003025478.1 [Citrobacter freundii] [GCF_904859905.1_MSB1_1H]
--NDFRAGLKI-M-L-D--G-----EPY-AVEAS-EF-VKPG-----KGQ-AFARVKLRR
LLTGTRVEKTFKSTDS--
>WP_003027452.1 [Citrobacter freundii] [GCF_904859905.1_MSB1_1H]
-ANEIKKGMVL-N-Y-N--G-----KLL-IVKDI-dI-QSPs---A-RGAATLYKMRFSD
VRTGLKVEERFKGDDIV-
>WP_066443744.1 [Cytobacillus gottheilii] [GCF_018582665.1_ASM1858266v1]
SVNDFRTGLTI-E-V-D--N-----GIW-RVLDF-QH-VKPG-----KGA-AFVRSKLRN
LRTGAIQEKTFRGGEKV-
>WP_076928428.1 [Proteiniphilum saccharofermentans] [GCF_900095135.1_M36]
TTADFRNGMCI-D-L-E--G-----QYY-FIVEF-LH-VKPG-----KGA-AFVRTKLRN
VTTGRILEKTFNSGVKV-
>WP_257771397.1 [Nisaea acidiphila] [GCF_024662015.1_ASM2466201v1]
--NAIRIGNVI-E-H-K--D-----RLW-VAVKT-QA-VKPG-----KGG-AFNQVELKD
IRSGTKLNERFRADEQV-
>WP_168817843.1 [Parasphingorhabdus halotolerans] [GCF_012516475.1_ASM1251647v1]
---DIRPGNIL-D-Y-E--N-----GLW-KVAKI-QH-TQPG-----KGG-AYMQVEMKN
LVDGRKTNIRFRSADTV-
>WP_156679233.1 [Sphingomonas profundi] [GCF_009739515.1_ASM973951v1]
---DIRPGNII-E-Y-E--G-----GIW-KAVKI-QH-TQPG-----KGG-AYMQVEMKN
LIDGRKNNVRFRSAETV-
>WP_011388832.1 [Rhodospirillum rubrum F11] [GCF_000225955.1_ASM22595v1]
-ANQIRPGQVL-E-H-Q--G-----KRW-TVLKI-QL-IQPG-----KGG-AFIAVEMRD
VDSGNKTNERWRTADTV-
>WP_112869234.1 [Francisella adeliensis] [GCF_003290445.1_ASM329044v1]
STNEFKGGLKI-L-I-D--G-----NPC-VIVEN-EF-VKPG-----KGQ-AFNRVKIKN
LINGRVVEKTFKSGESV-
>WP_243568243.1 [Agromyces soli] [GCF_022811605.1_ASM2281160v1]
STADIKNGVVL-S-I-D--G-----QLW-SVIEF-QH-VKPG-----KGG-AFVRTKLKN
VVTGKTVDRTYNAGAKV-
>WP_016780001.1 [Pseudomonas fragi] [GCF_015476275.1_ASM1547627v1]
-GKELKPGTVI-K-L---EN-----DPW-LVQKA-EF-TKS----G-RNS-AIMKTKLKN
LLTGYKTEIVYSADDKL-
>WP_144642918.1 [Amycolatopsis acidiphila] [GCF_021391495.1_ASM2139149v1]
TTNDLKNGLVL-N-L-D--G-----QLW-SVVSF-QH-VKPG-----KGG-AFVRTTLKH
VLSGKVVDKTFNAGTKV-
>WP_024740832.1 [Tenacibaculum maritimum] [GCF_004803875.1_ASM480387v1]
TTSDIRNGLCI-R-Y-N--N-----DIY-KIVEF-LH-VKPG-----KGP-AFVRTKLKS
LTNGKVVDNTFPAGRKI-
>WP_301386279.1 [Borreliella tanukii] [GCF_030439705.1_ASM3043970v1]
-SSEIEKGSFL-L-I---KG-----APH-IVLER-EF-SKT----G-RGG-AIVRLKLKN
LKNKFVIRETLKGADT--
>WP_085190761.1 [Mycolicibacterium doricum] [GCF_010728155.1_ASM1072815v1]
STADFKNGLVL-Q-I-D--G-----QLW-QIVEF-QH-VKPG-----KGP-AFVRTKLKN
VVSGKVVDKTYNAGVKV-
>WP_023173928.1 [Gloeobacter kilaueensis JS1] [GCF_000484535.1_ASM48453v1]
SSNDFRTGTTI-E-L-D--G-----QVW-RVVEF-LH-VKPG-----KGS-AFVRTKLKN
VINGNVNERTFRAGETV-
>WP_012834131.1 [Gordonia bronchialis DSM 43247] [GCF_000024785.1_ASM2478v1]
TTADFKNGLVL-R-M-D--D-----QLW-QILEF-QH-VKPG-----KGP-AFVRTKIKN
VLSGKTVDKTFNAGVKV-
>WP_012031610.1 [Dichelobacter nodosus VCS1703A] [GCF_000015345.1_ASM1534v1]
STNEFRGGLKI-M-L-D--G-----DPY-TIVEN-EF-VKPG-----KGQ-AFNRTKVRN
LKTGRVLERTFKSGESV-
>WP_153573057.1 [Raineyella fluvialis] [GCF_009646095.1_ASM964609v1]
STNDIKNGMIL-D-L-D--G-----QLW-QVLWF-QH-HKPG-----KGN-TVVRTKIKN
IMSGKIVDKTFNSDTKV-
>WP_160786782.1 [Shinella zoogloeoides] [GCF_020883495.1_ASM2088349v1]
-ASSVRKGNVL-E-V-E--G-----KLY-VVLTA-QN-FHPG-----KGT-PVTQVDMRR
ISDGVKVSERYRTTEQV-
>WP_003183413.1 [Bacillus licheniformis] [GCF_002074095.1_ASM207409v1]
SVNDFRTGLTI-E-V-D--G-----GIW-RVVDF-QH-VKPG-----KGA-AFVRSKLRN
LRTGAIQEKTFRAGEKV-
>WP_064719582.1 [Proteus hauseri] [GCF_004116975.1_ASM411697v1]
KANEIKRGMAV-S-Y-N--N-----KLL-LVKDV-dI-QAPs---A-RGASTLYKMRFTD
IRTGQKVEERFKGDDMV-
>WP_064721150.1 [Proteus hauseri] [GCF_004116975.1_ASM411697v1]
-TNDFRSGLKI-M-L-D--G-----EPA-VITEC-EF-VKPG-----KGQ-AFARVRLRK
LISNKLLEKTFKSTDS--
>WP_045104953.1 [Legionella hackeliae] [GCF_000953655.1_LHA]
STNEFKNGLKV-M-I-D--N-----APC-SIVDC-EF-VKPG-----KGQ-AFTRVKIRN
LKTGRVVERTYKSGETL-
>WP_013170072.1 [Arcanobacterium haemolyticum] [GCF_900475915.1_48128_H02]
TTNDLKNGMVL-K-I-D--N-----QLW-QVVEF-QH-VKPG-----KGP-AFVRTKLKN
VLSGKNVDKTFNAGVKV-
>WP_011489376.1 [Paraburkholderia xenovorans LB400] [GCF_000013645.1_ASM1364v1]
TAQELRTGNVV-M-I---GA-----DAM-VVQKA-EY-NKS----G-RNS-AVVKMKFKN
LLTGAGMESVYKADDKF-
>WP_006716054.1 [Desulfitobacterium metallireducens DSM 15288] [GCF_000231405.2_ASM23140v3]
STSDFKTGLTI-E-L-D--G-----DVY-SIVEF-QH-VKPG-----KGA-AFVRTKLKN
LKTGGVTERKFNASEKV-
>WP_004952647.1 [Serratia proteamaculans] [GCF_949794035.1_EBP3064_genome]
SSNDFRPGLKI-M-F-E--G-----EPY-AIESS-EF-VKPG-----KGQ-AFARVKMRR
LLTGSRVEKTFKSTDS--
>WP_085117648.1 [Serratia proteamaculans] [GCF_949794035.1_EBP3064_genome]
KANEIKRGMAI-S-Y-N--G-----KLL-LVKDI-dV-QSPs---A-RGASTLYKMRFSD
VRTGLKVEERFKGDDI--
>WP_037742222.1 [Streptomyces spinosirectus] [GCF_021441825.1_ASM2144182v1]
STNDLKNGLVL-K-L-e-GG-----QLW-SVVEF-QH-VKPG-----KGP-AFVRTKLKN
VLSGKVVDKTFNAGVKV-
>WP_003025478.1 [Citrobacter portucalensis] [GCF_023374935.1_ASM2337493v1]
--NDFRAGLKI-M-L-D--G-----EPY-AVEAS-EF-VKPG-----KGQ-AFARVKLRR
LLTGTRVEKTFKSTDS--
>WP_003027452.1 [Citrobacter portucalensis] [GCF_023374935.1_ASM2337493v1]
-ANEIKKGMVL-N-Y-N--G-----KLL-IVKDI-dI-QSPs---A-RGAATLYKMRFSD
VRTGLKVEERFKGDDIV-
>WP_011806028.1 [Diaphorobacter nitroreducens] [GCF_002214645.1_ASM221464v1]
-AQEIRAGNVI-M-Q---GK-----DPM-IVLKT-EY-ARG----G-RGA-ATVRMKLKA
LLSNMGTEVVFKADDKI-
>WP_031597498.1 [Ferrovum myxofaciens] [GCF_013181415.1_ASM1318141v1]
-AQEMRVGNVI-M-V---GK-----DPL-VIQKA-EY-NKG----G-RSS-AVVKMKLRN
LLTGAASETVFKADDKL-
>WP_024071258.1 [Mycoplasma ovis str. Michigan] [GCF_000508245.1_ASM50824v1]
-ARELRSGQTI-L-Y-K--G-----EPH-LVLDH-SF-NKTA-----MRG-GIVKCKLKN
LYTKAIFIEE--------
>WP_075887570.1 [Companilactobacillus crustorum] [GCF_001951175.1_ASM195117v1]
SVNDFKNGLTI-E-V-K--D-----GIW-RVVEF-QH-VKPG-----KGG-AFVRSKLKN
LRTGAVQEMTFRSTAKV-
>WP_157525555.1 [Mucilaginibacter ginkgonis] [GCF_009754905.2_ASM975490v2]
KASEIKNGNIL-R-F---NG-----ELV-QVEEF-IH-RTP----G-NLR-AFYQARMRN
VKSGKLVEYRFRTDEEV-
>WP_089343683.1 [Paracoccus seriniphilus] [GCF_028553745.1_ASM2855374v1]
-GNEIRPGNVL-E-H-D--G-----GLW-AAVKV-NH-VKPG-----KGG-AFAQVEMKN
LRDGRKLNERFRSEDKV-
>WP_042457951.1 [Rhodovulum sulfidophilum] [GCF_001633145.1_ASM163314v1]
-ASSLRKGNVV-E-K-D--G-----QLY-VVLKA-EN-FHPG-----KGT-PTTSVDMRR
ISDGVKTTERWKTTEQV-
>WP_042462320.1 [Rhodovulum sulfidophilum] [GCF_001633145.1_ASM163314v1]
-GNEIRPGYIL-D-H-D--G-----GLW-AAVKV-DH-VKPG-----KGG-AFAQVELRN
LRSGSKLNERFRSADKV-
>WP_007684847.1 [Sphingobium indicum B90A] [GCF_000264945.2_ASM26494v2]
---EIRPGNNI-E-Y-D--G-----SLW-RAVKI-QH-TQPG-----KGG-AYMQVELKN
LIDGRKNNVRFRSAETV-
>WP_168892592.1 [Enterobacteriaceae endosymbiont of Plateumaris pusilla] [GCF_012562765.1_ASM1256276v1]
-SNNFKIGMKF-I-F-L-N------KPY-SIESS-DF-VKPG-----KGQ-AFVRIKMRN
LITEKLIDKTFKSTDSL-
>WP_008240978.1 [Imtechella halotolerans] [GCF_028743515.2_ASM2874351v2]
TTSDIRKGLCI-R-F-N--H-----DIY-KIIEF-LH-VKPG-----KGP-AFVRTKLKS
VTTGKTLDNTFSAGHKI-
>WP_151900159.1 [Sulfurimonas hydrogeniphila] [GCF_009068765.1_ASM906876v1]
-MSDIKKNVRL-I-V-G-E------VPY-KVVEF-QH-VKPG-----KGA-AFVRMKMKS
FLNGKVVEKTVHAGDKF-
>WP_011909032.1 [Cereibacter azotoformans] [GCF_021391315.1_ASM2139131v1]
-GNEIKPGFIL-E-H-D--G-----GLW-AAVKV-NH-VKPG-----KGG-AFAQVELKN
LRDGRKLNERFRSEDKV-
>WP_011909363.1 [Cereibacter azotoformans] [GCF_021391315.1_ASM2139131v1]
-ASSLRKGNVV-D-I-D--G-----RLY-VVLTA-QN-FHPG-----KGT-PVTQVDMRR
ISDGTKVSERWKTTEQV-
>WP_011403696.1 [Salinibacter ruber] [GCF_003491405.1_ASM349140v1]
-TSDFRNGMTF-I-W-K--D-----DLW-EIVDF-LH-VKPG-----KGG-AFVRTTLKN
VKDGHEVEETFRAGAKV-
>WP_075587662.1 [Rhodoferax antarcticus] [GCF_001955735.1_ASM195573v1]
-AQEIRAGNVV-M-Q---GK-----DPM-VVLKT-EY-ARG----G-RGA-ATVRMKLKS
LIANFGTEVVFRADDKM-
>WP_100455885.1 [Streptomyces rutgersensis] [GCF_014216335.1_ASM1421633v1]
STNDLKNGLVL-K-L-e-GG-----QLW-SVVEF-QH-VKPG-----KGP-AFVRTKLKN
VLSGKIVDKTFNAGVKV-
>WP_226064021.1 [Kaistella polysaccharea] [GCF_020410745.1_ASM2041074v1]
-SNDIKKGMCI-E-F-S--N-----DIF-KIIEF-MH-VKPG-----KGP-AFVRTKMKS
VTNGKVLENTFSAGHKI-
>WP_210229238.1 [Arthrobacter jiangjiafuii] [GCF_018622995.1_ASM1862299v1]
TTNDIKNGTVL-K-L-E--G-----NLW-SIIEF-QH-VKPG-----KGG-AFVRTKMRN
VRSGKVVDKTFNAGIK--
>WP_069316275.1 [Xenorhabdus hominickii] [GCF_001721185.1_ASM172118v1]
KANEIKRGAAL-S-H-N--G-----KLL-LVKDI-dI-QSPs---A-RGASTLYKMRFTD
IRTGQKVEERFKGDDI--
>WP_069316968.1 [Xenorhabdus hominickii] [GCF_001721185.1_ASM172118v1]
STNEFRSGLKI-M-L-D--G-----EPC-AILES-EF-VKPG-----KGQ-AFARVRIRK
LISGKLLEKTFKSTDSV-
>WP_166163871.1 [Jeotgalibaca arthritidis] [GCF_011100465.1_ASM1110046v1]
SVNDFKTGLTV-E-I-D--G-----GLW-RIMDF-QH-VKPG-----KGA-AFVRSKLRN
LRTGAVQEKTFRSNEKV-
>WP_126038693.1 [Flaviflexus salsibiostraticola] [GCF_003952265.1_ASM395226v1]
TTNDLKNGMVL-V-I-D--N-----QLW-QVVEF-QH-VKPG-----KGP-AFVRTKLKN
VMSGKSVDRTLNAGVKV-
>WP_156862938.1 [Casimicrobium huifangae] [GCF_009746125.1_ASM974612v1]
TAQELRAGNVI-M-I---GN-----DPM-VVVKA-EY-NKS----G-RNA-AVVKTKLKN
LLTGTGAEPVFKADEKF-
>WP_041046048.1 [Wolbachia endosymbiont of Cimex lectularius] [GCF_000829315.1_ASM82931v1]
-ANDIRPGQVL-E-H-N--G-----GLF-LVVSI-MH-TQPG-----KGG-AYIQAEMKN
IKTGAKHYERFRSDAT--
>WP_010423577.1 [Rickettsia asiatica] [GCF_007989425.1_ASM798942v1]
SASSIRTGNIL-V-Y-N--N-----DLW-VVSKTpEH-TQPG-----KGG-AYVQVEMKN
LKTGTKRNERFSSSDY--
>WP_006584925.1 [Lactobacillus jensenii] [GCF_001936235.1_ASM193623v1]
SVNEFKNGLTI-E-H-N--N-----DLW-RIIEF-QH-VKPG-----KGS-AFVRSKLKS
LRTGAVQDYTFRSTEKV-
>WP_006588204.1 [Lactobacillus jensenii] [GCF_001936235.1_ASM193623v1]
-AIELKKGMIF-S-Q--DG------KLM-RVLKS-NH-HKPG-----KGN-TVMQMDLRD
VRAGSMIHKTMRPSEKV-
>WP_053784402.1 [Paenibacillus marchantiae] [GCF_028771845.1_ASM2877184v1]
SVNDFKTGLTV-Q-V-D--N-----DIF-TVIDF-QH-VKPG-----KGA-AFVRSKLKN
LRNGNTVEKTFRAGET--
>WP_007333924.1 [Rhodopirellula baltica SH 1] [GCF_000196115.1_ASM19611v1]
-TSDFRKGLKV-Q-I-D-G------EPY-LITEM-NF-VKPG-----KGN-AMYKCKMKN
LIRGTTLDRTYKGGDSL-
>WP_007340258.1 [Rhodopirellula baltica SH 1] [GCF_000196115.1_ASM19611v1]
-AKEVKTGTVV-V-H-D--G-----NPV-MIVGI-sV-QSPs---A-RGAATLYKFRARH
VVTRNKVDITLKGTDV--
>WP_095105072.1 [Staphylococcus piscifermentans] [GCF_900186985.1_50377_C01]
SVNDFKTGLTI-S-V-D--N-----GIW-KVIDF-QH-VKPG-----KGS-AFVRSKLRN
LRTGAIQEKTFRAGEKV-
>WP_044002435.1 [Hymenobacter swuensis DY53] [GCF_000576555.1_ASM57655v1]
TTADFRNGLVL-N-Y-N--G-----DLH-VITEF-QH-VKPG-----KGP-AFVRTKLRN
IKTGRVIDNTFNAGVKV-
>WP_043081809.1 [Pluralibacter gergoviae] [GCF_003019925.1_ASM301992v1]
SSNDFRAGLKI-M-M-D--G-----EPY-AVESS-EF-VKPG-----KGQ-AFARVKLRR
LLTGTRVEKTFKSTDS--
>WP_043082827.1 [Pluralibacter gergoviae] [GCF_003019925.1_ASM301992v1]
-ANEIKKGMVL-N-Y-N--G-----KLL-IVKDI-dI-QSPs---A-RGAATLYKMRFSD
VRTGLKVEERFKGDDIV-
>WP_189532241.1 [Paludibacterium paludis] [GCF_018802605.1_ASM1880260v1]
TAQELRAGNVF-K-I---GN-----DPM-VVQKT-EY-NKS----G-RNA-AVVKMKMKN
LLTGAASEAVYKADEKF-
>WP_120771124.1 [Lactococcus protaetiae] [GCF_006965445.1_ASM696544v1]
-AKDLKSGMTF-L-N-G-D------KLL-RVMEA-SH-HKPG-----KGN-TIMRMKLKD
VRSGSTFDDTYRPEDKF-
>WP_040660994.1 [Neisseria shayeganii] [GCF_014054965.1_ASM1405496v1]
TAQELRAGNVF-M-V---GN-----DPM-VVQKT-EY-IKG----G-RSS-AKVSMKLKN
LLTGAASETIVKADDKF-
>WP_303617592.1 [Mariluticola halotolerans] [GCF_021611515.1_ASM2161151v1]
-GNEIRIGNVI-M-H-Q--D-----RLW-VAVKT-DH-VKPG-----KGG-AYAQVELKA
IIGGTKLNERFRSAETV-
>WP_016572352.1 [Streptomyces yunnanensis] [GCF_029011865.1_ASM2901186v1]
STNDLKNGMVL-K-L-e-GG-----QLW-SVVEF-QH-VKPG-----KGP-AFVRTKLKH
VLSGKVVDKTFNAGTKV-
>WP_060483780.1 [Pseudomonas xantholysinigenes] [GCF_014268885.2_ASM1426888v2]
-GKELKPGTVL-R-I---DN-----DPW-LVQKA-EF-TKS----G-RNS-AIMKTKLKN
LLTGYKTETVYGADDKL-
>WP_015358244.1 [Thermoclostridium stercorarium subsp. stercorarium DSM 8532] [GCF_000331995.1_ASM33199v1]
SAGEFKNGVTF-E-M-D--G-----QVY-QVIEF-QH-VKPG-----KGA-AFVRTKLKN
LITGATIERSFSPTDKF-
>WP_013627046.1 [Rubinisphaera brasiliensis DSM 5305] [GCF_000165715.2_ASM16571v3]
-TGDFKKGVKV-I-V-E-G------DPY-EMLEC-NF-VKPG-----KGQ-ALYKTRLRN
LLKGTILDRTYKSGDSL-
>WP_025065501.1 [Hoylesella enoeca] [GCF_001444445.1_ASM144444v1]
-SQEIKIGTCI-R-L-D-N------QIF-TCIDF-QH-VKPG-----KGN-TVMRTKLKN
VTTGRVLDRTFQVG----
>WP_015025981.1 [Psychroflexus torquis ATCC 700755] [GCF_000153485.2_ASM15348v2]
TTSDIRNGLCI-R-Y-N--H-----DIF-KVTEF-LH-VKPG-----KGP-AFVRTKLKS
VTTGKVIDNTFSSGHKI-
>WP_262599654.1 [Endozoicomonas euniceicola] [GCF_025562755.1_ASM2556275v1]
-ARELKKGQIV-Q-I-D--R-----QYY-LVRQI-eT-KSPs---A-RGASTLYKIRFSS
VPGGQKLEQTCTGDDQF-
>WP_262601215.1 [Endozoicomonas euniceicola] [GCF_025562755.1_ASM2556275v1]
STNEFRSGLKV-M-L-E--G-----DPC-VMIEN-EF-VKPG-----KGQ-AFNRVKFRN
LMSNRVWERTFKSGES--
>WP_214303189.1 [Wolbachia endosymbiont of Oryzaephilus surinamensis] [GCF_025617515.1_ASM2561751v1]
-ANNIRPGQVL-E-H-N--G-----GLF-LVVSI-MH-TQPG-----KGG-AYIQAEMKN
IKTGAKHYERFRSDAT--
>WP_204657556.1 [Dyadobacter sandarakinus] [GCF_016894445.1_ASM1689444v1]
TTADLRNGLVI-D-F-N--H-----DLF-QVIEF-QH-VKPG-----KGN-AFVRTKIKS
LTTGKVLDNTFSSGAT--
>WP_077399686.1 [Cellulophaga omnivescoria] [GCF_027915275.1_ASM2791527v1]
STSDIRKGLCI-R-Y-N--H-----DIF-KIVEF-LH-VKPG-----KGP-AFVRTKLKS
VTTGKVIDNTFSAGHKI-
>WP_071565125.1 [Bathymodiolus thermophilus thioautotrophic gill symbiont] [GCF_003711265.1_ASM371126v1]
STSQFKNGLKL-M-L-D--G-----NPC-SIISN-EI-RKPG-----KGQ-ASNKVKLRD
LITGKTLEKTFKSGESV-
>WP_059196374.1 [Streptomyces aquilus] [GCF_003955715.1_ASM395571v1]
STNDLKNGLVL-K-L-d-GG-----QLW-SVVEF-QH-VKPG-----KGP-AFVRTKLKN
VLSGKVVDKTFNAGVKV-
>WP_215620097.1 [Bradyrhizobium sediminis] [GCF_018736085.1_ASM1873608v1]
-ASSIRKGNVI-E-Q-D--G-----KLY-VVLTA-EN-IHPG-----KGT-PVSQIEMRR
ISDGVKISERYKTTDQV-
>WP_239679206.1 [Natronosporangium hydrolyticum] [GCF_016925615.1_ASM1692561v1]
TTNDLKNGIVL-N-L-D--G-----ALW-SVVEF-QH-VKPG-----KGG-AFVRTTLKN
VLTGKVVDKTFNAGTKV-
>WP_015725308.1 [Desulfobulbus propionicus DSM 2032] [GCF_000186885.1_ASM18688v1]
TASDLRKGLKI-Q-I-D-G------EPY-IVTEF-DF-SKPG-----KGQ-ALYRTKMRN
MITGVQFTQTYRSNDKF-
>WP_114044756.1 [Acidipropionibacterium virtanenii] [GCF_003325455.1_ASM332545v1]
STNDIKNGTVL-D-L-D--G-----QLW-TVIWF-QH-HKPG-----KGN-TVVRTKLKH
VLTGKVVDRTFNSDTKV-
>WP_148593850.1 [Aquisphaera giovannonii] [GCF_008087625.1_ASM808762v1]
-AKDFKRRMVV-E-I-D-GA------PH-MIEHI-qV-QTPs--ARGAAT--LYKIKARN
LKTKNRVEKSYRGTE---
>WP_148593965.1 [Aquisphaera giovannonii] [GCF_008087625.1_ASM808762v1]
KATDIRRGMVI-T-M---DG-----VNF-VVVDF-AH-HTP----G-NLR-AMVQTKLRN
MNNGALIDKRLRSVDQ--
>WP_052571167.1 [Endomicrobium proavitum] [GCF_001027545.1_ASM102754v1]
STSDFKNGLNI-L-V-D--G-----EPY-QITWF-QN-HKPG-----KGG-AVMRVKLRH
LKKGGTVERTFKSGEKF-
>WP_193334669.1 [Devosia beringensis] [GCF_014926585.1_ASM1492658v1]
-GNEIRPGFVI-N-H-Q--D-----RLW-VAVKV-DH-VKPG-----KGG-AYAQVELKA
ILTGTKLNERFRSAETV-
>WP_193334820.1 [Devosia beringensis] [GCF_014926585.1_ASM1492658v1]
-ASSLRKGNVV-E-Q-D--G-----ALH-VVLTA-EN-VHPG-----KGN-SITNVNMRR
ISDGVKVVGRWRTVEMV-
>WP_145099894.1 [Anatilimnocola aggregata] [GCF_007747655.1_ASM774765v1]
KTSDFKKGIKV-Q-I-D-G------EPY-LMAEM-NF-RKPG-----KGN-ALYECKLKN
LIRGTTLQRVFKGGDTL-
>WP_038021615.1 [Tatumella citrea] [GCF_002163605.1_ASM216360v1]
KANEIKRGMAV-T-W-N--G-----KLL-LVKDI-dV-QSPs---A-RGAATLYKMRFTD
IRTGLKVEERFKGDDI--
>WP_087489688.1 [Tatumella citrea] [GCF_002163605.1_ASM216360v1]
SSNDFRNGLKI-M-F-D--G-----EPY-AIEAS-EF-VKPG-----KGQ-AFARVKMRR
LLTGKLIEKTFKSTDT--
>WP_087636042.1 [Acetobacter ascendens] [GCF_002173775.1_ASM217377v1]
-ANLIRAGQVI-E-H-D--G-----RRW-TVLKQ-QI-ITPG-----KGG-AFIQVEMRD
LKTGNKTNERWRTADSV-
>WP_004103935.1 [Klebsiella oxytoca] [GCF_003812925.1_ASM381292v1]
-ANEIKKGMVL-N-Y-N--G-----KLL-IVKNI-dI-QSPs---A-RGAATLYKMRFSD
VRTGLKVEERFKGDDIV-
>WP_004109203.1 [Klebsiella oxytoca] [GCF_003812925.1_ASM381292v1]
--NDFRAGLKI-M-M-D--G-----EPY-AVEAS-EF-VKPG-----KGQ-AFARVKLRR
LLTGTRVEKTFKSTDS--
>WP_050611570.1 [Ligilactobacillus agilis] [GCF_025311475.1_ASM2531147v1]
-AINLRSGMVF-E-K--DG------KLI-KVLEA-NH-HKPG-----KGN-TVMQMKLAD
VRAGSIVQTTMRPSEKV-
>WP_050612436.1 [Ligilactobacillus agilis] [GCF_025311475.1_ASM2531147v1]
SVNDFKNGLTI-Q-V-D--G-----ELW-RVVEF-QH-VKPG-----KGS-AFVRSKLKN
LRNGGVQEKTFRAGEKV-
>WP_126598503.1 [Actinobacillus delphinicola] [GCF_900638385.1_57566_E02]
STTDFKPGLKF-M-Q-D--G-----EPC-VIVEN-EF-VKPG-----KGQ-AFTRTRIRK
LISGKVLDINFKSGSTV-
>WP_162334117.1 [Chitinophaga agri] [GCF_010093065.1_ASM1009306v1]
TTADIRTGLII-K-L---DN-----SLY-SVVEF-GQ-NKT----A-RAA-AKVWAKLKG
VDNSRSIEHTWNSGDT--
>WP_005197124.1 [Gordonia rubripertincta] [GCF_014070455.1_ASM1407045v1]
TTADFKNGLVL-R-M-D--D-----QLW-QIQEF-QH-VKPG-----KGP-AFVRTKIKN
VLSGKTVDKTFNAGVKV-
>WP_069973719.1 [Geosporobacter ferrireducens] [GCF_001750685.1_ASM175068v1]
SASDFRKGVTF-E-I-N--G-----EPF-VVVDF-QH-VKPG-----KGA-AFVRTKYKS
VTTGSIREEAFNPNDKF-
>WP_025306704.1 [Thermocrinis ruber] [GCF_000512735.1_ASM51273v1]
-INSIQRDMFI-E-H-N-G------QPH-RVLDY-EH-VKPG-----KGQ-AFVRVKAKN
MSTGNVIEITYKASDS--
>WP_258341939.1 [Saccharopolyspora gregorii] [GCF_024734405.1_ASM2473440v1]
STNDLKNGLVL-K-I-D--G-----QLW-SVVNF-QH-VKPG-----KGG-AFVRTTLKN
VLSGKTVDKTFNAGVKV-
>WP_031130497.1 [Streptomyces fradiae ATCC 10745 = DSM 40063] [GCF_008704425.1_ASM870442v1]
TTNDLKNGMVL-K-L-d-ND-----QLW-SVVEF-QH-VKPG-----KGP-AFVRTKLKN
VLSGKIVDKTFNAGVKV-
>WP_011147081.1 [Photorhabdus laumondii subsp. laumondii TTO1] [GCF_000196155.1_ASM19615v1]
KANEIKRGSAV-S-Y-N--G-----KLL-LVKDI-dI-QAPs---A-RGASTLYKMRFTD
IRTGQKVEERFKGDDI--
>WP_011148246.1 [Photorhabdus laumondii subsp. laumondii TTO1] [GCF_000196155.1_ASM19615v1]
STNEFRSGLKI-M-L-D--G-----EPC-AILES-EF-VKPG-----KGQ-AFARVRIRK
LISGKLLEKTFKSTDSV-
>WP_066697648.1 [Acidovorax temperans] [GCF_028596105.1_ASM2859610v1]
-AQEIRAGNVI-M-H---GK-----DPM-VVLKT-EY-ARG----G-RGA-ATVRMKLKS
LIGNFGTENVFKADDKI-
>WP_105917591.1 [Aliarcobacter cryaerophilus ATCC 43158] [GCF_003660105.1_ASM366010v1]
-MSELKKGLKI-E-V-E--G-----IPY-KIVEY-QH-VKPG-----KGA-AFVRAKIKS
FLNGKTIEKTFHAGDK--
>WP_017419747.1 [Vibrio vulnificus] [GCF_002204915.1_ASM220491v1]
STNEFKGGLKL-M-I-D--S-----EPC-VILEN-EY-VKPG-----KGQ-AFNRVKIRK
LLSGKVLEKTFKSGDT--
>WP_017422344.1 [Vibrio vulnificus] [GCF_002204915.1_ASM220491v1]
KASEIKKGFAI-E-S-N--G-----KTL-LVKDI-EV-TTPG---g-rGGSKIYKMRCTD
LATGARVEERYKSDDV--
>WP_129620572.1 [Mycoplasmopsis gallinacea] [GCF_900660495.1_50648_F01-3]
-VNEFKPGITF-Q-D-G-D------DIF-VVLEA-QH-SKQG-----RGQ-ANVKAKVKN
LRTGSTTIKSYTGGDKV-
>WP_066127099.1 [Globicatella sanguinis] [GCF_002847845.2_ASM284784v2]
SAVDLRAGMTF-V-Q--DG------KLI-RVLEA-SH-HKPG-----KGN-TVMRMKLRD
VRSGATYDTTFRPDEKF-
>WP_031444160.1 [Arenibacter algicola] [GCF_002234495.1_ASM223449v1]
STSDIRKGLCI-R-Y-N--N-----DIY-KIIEF-LH-VKPG-----KGP-AFVRTKLKS
VSTGKVLDNTFSGGSKI-
>WP_173221679.1 [Kroppenstedtia pulmonis] [GCF_013265585.1_ASM1326558v1]
STNEFRTGSTI-E-L-D--G-----DVW-QVIEF-QH-VKPG-----KGS-AFVRSKLRN
LRNGNIQEKTFRAGEKM-
>WP_264682912.1 [Wolbachia endosymbiont (group B) of Euphydryas aurinia] [GCF_947250535.1_ilEupAuri1.Wolbachia_sp_1.1]
-ANDIRPGQVL-E-H-N--G-----GLF-LVVSI-MH-TQPG-----KGG-AYIQAEMKN
IQTGAKYYERFRSDAT--
>WP_006279719.1 [Wolbachia endosymbiont of Wiebesia pumilae] [GCF_017869285.1_ASM1786928v1]
-ANDIRPGQVL-E-H-N--G-----GLF-LVVGI-MH-TQPG-----KGG-AYIQAEMKN
IKTGAKHYERFRSDAT--
>WP_066706844.1 [Celeribacter ethanolicus] [GCF_002407265.1_ASM240726v1]
-GNEIRPGNVL-E-H-D--G-----GLW-AAVKV-DH-VKPG-----KGG-AFAQVELKN
LRDGRKLNERFRSADKV-
>WP_163905386.1 [Mycolicibacterium pulveris] [GCF_010725725.1_ASM1072572v1]
TTADFKNGLVL-V-I-D--G-----QLW-QIVEF-QH-VKPG-----KGP-AFVRTKLKN
VVSGKTVDKTYNAGVKV-
>WP_308641747.1 [Paenibacillus nuruki] [GCF_963311185.1_AASFL403]
SVNDFKTGLTV-E-V-E--G-----NIY-SVLEF-QH-VKPG-----KGA-AFVRSKLRN
LRNGNVVERTFRAGET--
>WP_014149218.1 [Methylotuvimicrobium alcaliphilum 20Z] [GCF_000968535.2_ASM96853v1]
KASDFKRGMVV-E-I-N--G-----VPH-IIKQI-EV-RSps---S-RGATTLYKVRFNN
LKTGQKLDETLKGDD---
>WP_014149403.1 [Methylotuvimicrobium alcaliphilum 20Z] [GCF_000968535.2_ASM96853v1]
STNEFKAGLKV-M-L-D--G-----DPA-AIIEN-EF-VKPG-----KGQ-AFNRVKIRN
LKTGRVIERTFKSGESL-
>WP_021129141.1 [Paeniclostridium sordellii] [GCF_002865995.1_ASM286599v1]
TAGDFRKGVTF-E-K-D--G-----QPC-LIVDF-QH-VKPG-----KGA-AFVRTKYKN
LKTGAIREEAFNPSDKF-
>WP_318351247.1 [Aquipluma nitroreducens] [GCF_009689585.1_ASM968958v1]
TTADIKNGLTI-E-Y-N--E-----QLF-QIVSF-QH-VKPG-----KGP-AFVRTKLKN
LKTGRTIENTFSSGV---
>WP_048897931.1 [Photobacterium swingsii] [GCF_024346715.1_ASM2434671v1]
KASEIKKFAAI-E-L-N--G-----KVL-LVKEI-kK-LTPs---G-RAGASLYRMRLYD
VATGAKSDESFKADEMI-
>WP_048899874.1 [Photobacterium swingsii] [GCF_024346715.1_ASM2434671v1]
STNEFRSGMKI-M-L-D--N-----EPC-VIIEN-EF-VKPG-----KGQ-AFNRVKIRK
LLSGKVLEKTFKSGESV-
>WP_090532660.1 [Mucilaginibacter gossypii] [GCF_017569325.2_ASM1756932v2]
KASDVKNGNVL-R-F---NG-----ELV-QVEEF-LH-RTP----G-NLR-AFYQARMRN
VKSGKLVEYRFRTDEEV-
>WP_023789138.1 [Spiroplasma apis B31] [GCF_000500935.1_ASM50093v1]
-VNDLRPGSTF-L-Y-E-G------NIF-VVLEN-SF-SKTG-----RQQ-GKVTVKVKN
LRSGARVELTFTGGDKV-
>WP_238868198.1 [Proteiniphilum propionicum] [GCF_022267555.1_ASM2226755v1]
TTADFRNGMCI-D-L-D--G-----QYF-FIVEF-LH-VKPG-----KGA-AFVRTKLKN
VTTGRVLEKTFNSGVR--
>WP_054179685.1 [Trabulsiella odontotermitis] [GCF_030053895.1_ASM3005389v1]
--NDFRAGLKI-M-M-D--G-----EPY-AVESS-EF-VKPG-----KGQ-AFARVKLRR
LLTGTRVEKTFKSTDS--
>WP_283283342.1 [Trabulsiella odontotermitis] [GCF_030053895.1_ASM3005389v1]
-ANEIKKGMVL-N-Y-N--G-----KLL-IVKDI-dI-QSPs---A-RGAATLYKMRFSD
VRTGLKVEERFKGDDI--
>WP_013054765.1 [Mycoplasma crocodyli MP145] [GCF_000025845.1_ASM2584v1]
-VNEFKPGITY-Q-D-G-N------DIY-IVLEA-QH-SKQG-----RGQ-ANVKAKVKN
LRTGSTTIKSYTGGDKV-
>WP_245124609.1 [Hymenobacter volaticus] [GCF_022921055.1_ASM2292105v1]
TTADFRNGLVL-N-Y-N--G-----DLH-VITEF-QH-VKPG-----KGP-AFVRTKLRN
IKTGKVIDNTFNAGVKV-
>WP_012369804.1 [Exiguobacterium sibiricum 255-15] [GCF_000019905.1_ASM1990v1]
SVNDLKTGLTI-KTs-D--G-----MIW-QVLEF-QH-VKPG-----KGA-AFVRTKMRN
IRNGNIQEMTFRGGERV-
>WP_068322160.1 [Polynucleobacter yangtzensis] [GCF_027924165.1_ASM2792416v1]
TAQELRVGNVV-M-I---GT-----DAQ-VVLKA-EY-SRS----G-RNS-SVVKMKFKN
LLTGAPNEGVYKADDKF-
>WP_256547170.1 [Mycoplasmoides fastidiosum] [GCF_024498275.1_ASM2449827v1]
-AKDLRSGHTI-V-W-K--N-----DLY-QVLDH-SF-NKTA-----MRG-GIVKCKIKN
LKTGAIITQEFTG-----
>WP_091826850.1 [Marinobacterium iners] [GCF_017310015.1_ASM1731001v1]
-SNQFKNGMKV-M-I-D-G------DPC-SMVDV-EF-VKPG-----KGQ-AFTRVRLRN
LLTGRIWERTFKSNESV-
>WP_206841472.1 [Marinobacterium iners] [GCF_017310015.1_ASM1731001v1]
-AADVKRGNLI-E-L-N--G-----QYM-LVQQI-dV-KSPt---A-RGAQTLYRMRFSK
LPGGGKYEETFTGDDML-
>WP_279446393.1 [Actinobacillus arthritidis] [GCF_029774155.1_ASM2977415v1]
STNDFKPGLKF-I-Q-D--G-----EPC-VIVEN-EF-VKPG-----KGQ-AFTRTKIRK
LISGKVLEINFKSGTSV-
>WP_066811531.1 [Frigidibacter mobilis] [GCF_001620265.1_ASM162026v1]
-ASSLRKGNVV-E-L-E--D-----RLY-VVLTA-QN-FHPG-----KGT-PVTQVDMRR
ISDGVKVSERWRTTEQV-
>WP_066815302.1 [Frigidibacter mobilis] [GCF_001620265.1_ASM162026v1]
-GNEIRPGITV-E-H-D--G-----GLW-AAVKV-SH-VKPG-----KGG-AFAQVELKN
LRDGRKLNERFRSEDKV-
>WP_052898816.1 [Winslowiella toletana] [GCF_032164335.1_ASM3216433v1]
SSNDFRPGLKI-M-F-E--G-----EPY-AIESS-EF-VKPG-----KGQ-AFARVKMRR
LLTGSRVEKTFKSTDS--
>WP_313852801.1 [Winslowiella toletana] [GCF_032164335.1_ASM3216433v1]
-ANEIKRGMAV-S-H-N--G-----KLL-LVKDI-eV-QSPs---A-RGASTLYKMRFTD
IRTGMKVEERFKGDDI--
>WP_127471498.1 [Thiomicrorhabdus aquaedulcis] [GCF_004001325.1_ASM400132v1]
-ANELKKGDIV-E-I-N--G-----VPH-IVKTF-dA-KSPs---S-RNATTLYKVRLNN
LKTGQKLDESFKGED---
>WP_127471915.1 [Thiomicrorhabdus aquaedulcis] [GCF_004001325.1_ASM400132v1]
TAQEFRVGNVI-M-I---GN-----DPM-VILKA-EF-NKS----G-RNS-AVVKMKMKN
LLNDSASEQVYKADDKF-
>WP_054620779.1 [Oryzomicrobium terrae] [GCF_008274805.1_ASM827480v1]
TAQELRAGNVI-M-V---GS-----DPL-VVQKA-EY-NKS----G-RNA-AVVKMKLKN
LLTGSASESVYKADEKF-
>WP_114077226.1 [Paracoccus suum] [GCF_003324675.1_ASM332467v1]
-GNEIRPGSII-D-H-D--G-----GLW-AAVKV-NH-VKPG-----KGG-AFAQVELKN
LRDGRKLNERFRSEDKV-
>WP_114077484.1 [Paracoccus suum] [GCF_003324675.1_ASM332467v1]
-ASTLRKGNVV-D-L-D--G-----KLY-VVLTA-QN-IHPG-----KGT-PVTQVDMRR
IADGVKVSERWRTTEQV-
>WP_006536168.1 [Proteus penneri] [GCF_022369495.1_ASM2236949v1]
-TNDFRSGLKI-M-L-D--G-----EPA-VITEC-EF-VKPG-----KGQ-AFARVRLRK
LISNKLLEKTFKSTDS--
>WP_072062741.1 [Proteus penneri] [GCF_022369495.1_ASM2236949v1]
KANEIKRGMAV-S-Y-N--N-----KLL-LVKDI-dI-QAPs---A-RGASTLYKMRFTD
IRTGQKVEERFKGDDM--
>WP_151123525.1 [Ideonella dechloratans] [GCF_021049305.1_ASM2104930v1]
-AQEIRAGNVI-M-Q---GK-----DPM-VVLKT-EY-SRG----G-RGA-ATVRMKMKN
LLNGSGAEVVFKADDKM-
>WP_014790716.1 [Ornithobacterium rhinotracheale ORT-UMN 88] [GCF_000756505.1_ASM75650v1]
TTSDIRKGMCI-E-W-N--N-----DTY-KIIEF-LH-VKPG-----KGP-AFVRTKLKS
VTNGKVLDNTFSAGHKI-
>WP_016500940.1 [Pseudomonas putida NBRC 14164] [GCF_000412675.1_ASM41267v1]
-GKELKPGTVL-R-I---DN-----DPW-LVQKA-EF-TKS----G-RNS-AIMKTKLKN
LLTGYKTETVYGADDKL-
>WP_011712623.1 [Magnetococcus marinus MC-1] [GCF_000014865.1_ASM1486v1]
--TEMKQGKRV-L-I-D-D------QPW-IIVKA-DF-VKPG-----KGQ-AFTKIKVKN
LMDGRVIERTFKSSDSV-
>WP_013047154.1 [Candidatus Puniceispirillum marinum IMCC1322] [GCF_000024465.1_ASM2446v1]
--NAVKPGNVI-E-H-N--G-----RLW-TAVKV-AH-VKPG-----KGG-AFAQIELRD
IRDGTKLNERFRSSETV-
>WP_029742428.1 [Ensifer adhaerens] [GCF_000697965.2_ASM69796v2]
-ASSVRKGNVL-D-V-D--G-----KLY-VVLTA-QN-FHPG-----KGT-PVTQVDMRR
ISDGVKVSERYRTTEQV-
>WP_062557207.1 [Rhizobium rhizoryzae] [GCF_011046895.1_ASM1104689v1]
-ASSVRKGNVL-D-V-D--G-----KLY-VVLTA-QN-FHPG-----KGT-PVTQVDMRR
IVDGVKVSERWRTTEQV-
>WP_004193484.1 [Burkholderia pseudomallei] [GCF_000756125.1_ASM75612v1]
TAQELRVGNVV-M-I---GN-----DAW-VVSKT-EY-NKS----G-RNA-AVVKMKLKN
LLNGGGQESVYKADDKF-
>WP_011344766.1 [Carboxydothermus hydrogenoformans Z-2901] [GCF_000012865.1_ASM1286v1]
STNDFRTGLTI-E-L-D--G-----EVY-QVIEF-QH-VKPG-----KGS-PFVRSKLRN
LMTGAVIEKTFNAGEKV-
>WP_010898947.1 [Halalkalibacterium halodurans] [GCF_005671335.1_ASM567133v1]
SVNDFKTGLTI-E-V-D--N-----GIW-QVMEF-QH-VKPG-----KGA-AFVRSKLRN
LRTGAVQEKTFRAGEKV-
>WP_025335740.1 [Paenibacillus sabinae T27] [GCF_000612505.1_ASM61250v1]
SVNDFKTGLTV-E-V-D--G-----DIF-TVLDF-QH-VKPG-----KGA-AFVRSKLKN
LRNGNTVERTFRAGET--
>WP_013272990.1 [[Clostridium] saccharolyticum WM1] [GCF_000144625.1_ASM14462v1]
SAGDFRNGITL-E-I-E--G-----TVY-QIMEF-QH-VKPG-----KGA-AFVRTKIKD
VVNGGVVERTFRPTEKF-
>WP_067568138.1 [Candidatus Hoaglandella endobia] [GCF_900044015.1_HETPER1]
-TKEFRSGLKI-M-Q-D--G-----EPC-AIIDN-EF-VKPG-----KGH-AFNRVRLRK
LLSSKVLEKNFKSGSSV-
>WP_024442176.1 [Mycolicibacter heraklionensis] [GCF_019645815.1_ASM1964581v1]
STADFKNGLVL-V-I-D--G-----QLW-QITEF-QH-VKPG-----KGP-AFVRTKLKN
VVSGKVVDKTYNAGVKV-
>WP_068171196.1 [Rothia amarae] [GCF_014705945.2_ASM1470594v2]
TTNDIKNGTVL-K-I-D--G-----NLW-SIIEF-QH-VKPG-----KGG-AFVRTKMRN
VTSGKVVDKTFNAGAKI-
>WP_114898880.1 [Aquirhabdus parva] [GCF_003351745.1_ASM335174v1]
TAQEVKSGNVI-M-V---NG-----NPM-VVLKT-EF-NKS----G-RNS-AVVKMKMKN
LLNEQAQESVYKADEKF-
>WP_209364969.1 [Sediminibacillus dalangtanensis] [GCF_017792025.1_ASM1779202v1]
SVNDFRTGLTI-E-V-D--N-----GIW-QVLDF-QH-VKPG-----KGA-AFVRSKLRN
LRNGNIQEKTFRAGEKV-
>WP_011774957.1 [Paenarthrobacter nicotinovorans] [GCF_021919345.1_ASM2191934v1]
TTNDIKNGTVL-K-L-E--G-----QLW-NIIEF-QH-VKPG-----KGG-AFVRTKMRN
VMSGKVVDKTFNAGLK--
>WP_123960144.1 [Corynebacterium pseudopelargi] [GCF_003814005.1_ASM381400v1]
TTADFKNGLVL-K-I-D--N-----KLQ-QIVEF-QH-VKPG-----KGP-AFVRTKLKD
VVSGKVTDKTFNAGVKV-
>WP_024836199.1 [Lacrimispora xylanolytica] [GCF_026723765.1_ASM2672376v1]
SAGDFRNGITL-E-I-D--G-----TVY-QIIEF-QH-VKPG-----KGA-AFVRTKIRD
VVNGGINERTFRPTEKF-
>WP_216796600.1 [Candidatus Vallotia tarda] [GCF_910593725.1_Mv_alt_compl]
TAQELRTGNII-M-I---NN-----APM-VVQKT-EY-NKS----G-RNS-AVVKLKLKN
LLTSAGNESVYKADDKF-
>WP_187032528.1 [Pusillibacter faecalis] [GCF_018408705.1_ASM1840870v1]
TAGDFRKGMIF-E-M-D--G-----KPM-LVVDF-QH-VKPG-----KGA-AFVRTKYKN
VITGTIREESFNPSAKF-
>WP_013656755.1 [Cellulosilyticum lentocellum DSM 5427] [GCF_000178835.2_ASM17883v2]
SAGDFRNGVTI-E-F-E--G-----NIY-QIIEF-QH-VKPG-----KGA-AFVRCKIKN
IKTGGVVERTFRPSEKV-
>WP_013907436.1 [Thermodesulfatator indicus DSM 15286] [GCF_000217795.1_ASM21779v1]
STSDFRRGLKI-E-W-D-G------KPY-EIIEF-QH-SKVA-----KGQ-ATVRTKLRD
LITGRVLEANFRSGEKF-
>WP_013609371.1 [Mycoplasma suis KI3806] [GCF_000203215.1_ASM20321v1]
-ARELRAGQTV-L-W-K-GV------PH-LVLDH-SF-NKTA----MRGG--LVKCKLKN
LYTKSIVTEE--------
>WP_195810374.1 [Salinimonas marina] [GCF_015644725.1_ASM1564472v1]
STNEFKAGLKI-M-L-D--G-----EPC-NIMEN-EY-VKPG-----KGQ-AFNRTKIRK
LISGKVLEKTFRSGETV-
>WP_195810624.1 [Salinimonas marina] [GCF_015644725.1_ASM1564472v1]
KASDIKKNNTI-V-Y-N--G-----KTC-IVRDI-dR-SVPq---G-RAGGSIYRMRMYD
VVTGAKFDETFKDSDML-
>WP_012823455.1 [Halothiobacillus neapolitanus c2] [GCF_000024765.1_ASM2476v1]
TAQEFRAGNVI-M-V---GK-----DPM-VILKA-EF-NKS----G-RNS-AVVKMKMKN
LLTGSSTESVFKADDKF-
>WP_004384562.1 [Prevotella veroralis] [GCF_018127765.1_ASM1812776v1]
-SQEIKIGTCI-R-L-D-G------KIW-TCIDF-QH-RKPG-----KGN-TVMITKLKN
VADGRVLERTFQVG----
>WP_030810617.1 [Streptomyces seoulensis] [GCF_004328625.1_ASM432862v1]
STNDLKNGMVL-K-L-d-GG-----QLW-SVVEF-QH-VKPG-----KGP-AFVRTKLKN
VLSGKVVDKTFNAGVKV-
>WP_259447543.1 [Telluria mixta] [GCF_029223865.1_ASM2922386v1]
-AKEIRVGNII-M-V-D--A-----KPF-IVLRS-DV-NGSS-----RTG-FTYKWKMKN
LLTNAPLENVFRGDDKF-
>WP_162659829.1 [Tuwongella immobilis] [GCF_901538355.1_ASM90153835v1]
--IDVRKGMVL-VLe---DK-----QLY-QCLDR-DL-NTP----G-NWR-AILQLKLKN
LKTESITMQRVRPDDKV-
>WP_132026108.1 [Keratinibaculum paraultunense] [GCF_016767175.1_ASM1676717v1]
SAGDFKKGITF-E-M-D--G-----EVY-QIIDF-QH-VKPG-----KGA-AFVRAKIKN
VMTGTIKETTFNPND---
>WP_014901953.1 [Desulfosporosinus meridiei DSM 13257] [GCF_000231385.2_ASM23138v3]
STNDFKTGLTI-T-I-D--G-----DVF-SVVEF-QH-VKPG-----KGA-AFVRTKLKN
VKTGGVVERKFNAGEKV-
>WP_038485642.1 [Halomonas hydrothermalis] [GCF_011399095.1_ASM1139909v1]
STNEFKGGLKV-M-L-D--G-----DPC-SIVEN-EL-VKPG-----KGQ-AFNRVKLRN
LMTGRVGERTFKSGDSL-
>WP_259858460.1 [Dactylosporangium fulvum] [GCF_025137375.1_ASM2513737v1]
TTNDLKNGLVL-N-L-D--G-----DLW-TVVEF-QH-VKPG-----KGG-AFVRTTLKN
VLSGKVVDRTFNAGTKV-
>WP_011240257.1 [Zymomonas mobilis subsp. mobilis str. CP4 = NRRL B-14023] [GCF_000498655.1_ASM49865v1]
---DIRPGNIL-E-Y-E--G-----GLW-RAAKI-QH-TQPG-----KGG-AYMQVEMKN
LIDGRKTNVRFRSAETV-
>WP_007075814.1 [Micromonospora carbonacea] [GCF_013389765.1_ASM1338976v1]
TTNDLKNGLVL-N-L-D--G-----ELW-AVVEF-QH-VKPG-----KGG-AFVRTTLKN
VLSGKVVDKTFNAGTKV-
>WP_085773071.1 [Methylocystis bryophila] [GCF_002117405.1_ASM211740v1]
-ASSIRKGNII-E-ReD--G-----QLY-VVLSA-ES-FFPG-----KGT-PTTQIDMRR
ISDGVKTTDRYKTTEQV-
>WP_254420959.1 [Nocardiopsis exhalans] [GCF_024134545.1_ASM2413454v1]
TTNDIKNGTTL-K-L-d-GG-----VLW-NVLEF-QH-VKPG-----KGG-AFVRTKLKN
VLTGKIVDKTFNAGSKV-
>WP_069781973.1 [Streptomyces fodineus] [GCF_001735805.1_ASM173580v1]
STNDLKNGMVL-K-L-e-GG-----QLW-SVVEF-QH-VKPG-----KGP-AFVRTKLKN
VLSGKVVDKTFNAGVKV-
>WP_042870121.1 [Dickeya poaceiphila] [GCF_007858975.2_ASM785897v2]
-ANEIKRGMAV-N-Y-N--G-----KLL-LVKDI-dI-QSPs---A-RGASTLYKMRFSD
VRTGLKVEERFKGDDI--
>WP_042873025.1 [Dickeya poaceiphila] [GCF_007858975.2_ASM785897v2]
SSNDFRSGLKI-M-F-E--G-----EPY-AIESS-EF-VKPG-----KGQ-AFARVKMRR
LLTGSRVEKTFKSTDS--
>WP_138174079.1 [Glutamicibacter creatinolyticus] [GCF_006094275.1_ASM609427v1]
-TTDIKNGQVI-K-I-D--G-----QLW-TIIDF-QH-VKPG-----KGG-AFVRTKMRN
VVTGRVQDKTYNAGAKI-
>WP_250223290.1 [Candidatus Blochmannia ocreatus] [GCF_023585745.1_ASM2358574v1]
-INDFKSGLKI-I-Q-N-N------EPC-IILHA-EA-IKPG-----KGQ-AFSRVRFKQ
IKSGKILEKTVKSGD---
>WP_003153123.1 [Bacillus amyloliquefaciens] [GCF_019396925.1_ASM1939692v1]
SVNDFRTGLTI-E-V-D--G-----GIW-RVVDF-QH-VKPG-----KGA-AFVRSKLRN
LRTGAIQEKTFRAGEKV-
>WP_029635414.1 [Candidatus Planktophila vernalis] [GCF_002288185.1_ASM228818v1]
TTADLKNGITL-E-I-E--T-----QLW-TVVEF-QH-VKPG-----KGP-AFVRTKLKS
VLTGKVIDRTFNSGVK--
>WP_072560633.1 [Sphingorhabdus lutea] [GCF_001889025.1_ASM188902v1]
---DIRPGNIL-E-Y-E--N-----GLW-KVAKI-QH-TQPG-----KGG-AYMQVEMKN
LIDGRKTNVRFRSADTV-
>WP_077685464.1 [Tessaracoccus aquimaris] [GCF_001997345.1_ASM199734v1]
STNDLKNGMVL-D-L-D--G-----QLW-QVLWF-QH-HKPG-----KGN-TVVRSKLKH
VLTGKIIDKTFNSDTKV-
>WP_211731507.1 [Nocardioides okcheonensis] [GCF_020991065.1_ASM2099106v1]
TTNDLKNGMVL-K-I-E--G-----QLW-SVVEF-QH-VKPG-----KGP-AFVRTKLRN
VESGKNVDKTFNAGTKV-
>WP_030008757.1 [Streptomyces nojiriensis] [GCF_017639205.1_ASM1763920v1]
STNDLKNGMVL-K-L-D-Gd-----QLW-SVVEF-QH-VKPG-----KGP-AFVRTKLKH
VLSGKVVDKTFNAGTKV-
>WP_234659088.1 [Agromyces marinus] [GCF_021442325.1_ASM2144232v1]
STADIKNGVVL-N-I-D--G-----QLW-SVVEF-QH-VKPG-----KGG-AFVRTKLKN
VVSGKVVDKTYNAGTKI-
>WP_153759281.1 [Actinomarinicola tropica] [GCF_009650215.1_ASM965021v1]
STNDLKNGMTL-A-I-D--G-----DLL-NVVEF-QH-VKPG-----KGG-AFVRTKLKN
ARSGAVLDRTFRADEKV-
>WP_009091817.1 [Elizabethkingia bruuniana] [GCF_016599835.1_ASM1659983v1]
TTADIKKGLCI-E-F-S--N-----DIY-KVIEF-LH-VKPG-----KGP-AFVRTKLKS
VTNGKVLDNTFSAGHKI-
>WP_312032236.1 [Hujiaoplasma nucleasis] [GCF_013745115.1_ASM1374511v1]
TTNDFKTGVTI-E-Y-E--G-----DIY-QVIEF-QH-VKPG-----KGA-AFVRTKLRN
LRTNSVIDKTFNSGIK--
>WP_201328193.1 [Thermotomaculum hydrothermale] [GCF_016592575.1_ASM1659257v1]
-TSDFRNGLKI-E-I-D--G-----TPF-EIIEF-LH-VKPG-----KGG-AFVRTKLKN
LQTGAVLNKTFRSGEKV-
>WP_123934172.1 [Corynebacterium gerontici] [GCF_003813985.1_ASM381398v1]
TTADFKNGLVL-K-I-D--N-----KLQ-QIVEF-QH-VKPG-----KGP-AFVRTKLKD
VVSGKVTDKTFNAGVKV-
>WP_003412989.1 [Mycobacterium canettii CIPT 140010059] [GCF_000253375.1_ASM25337v1]
TTADFKNGLVL-V-I-D--G-----QLW-TITEF-QH-VKPG-----KGP-AFVRTKLKN
VLSGKVVDKTFNAGVKV-
>WP_012544516.1 [Coprothermobacter proteolyticus DSM 5265] [GCF_000020945.1_ASM2094v1]
STNDLRPGIIV-D-L-D--G-----TLY-LIVTA-QH-VKPG-----KGS-AFVRVKMKK
LSDGSTIEQTFRAGEKV-
>WP_005241702.1 [Rhodococcus opacus PD630] [GCF_020542785.1_ASM2054278v1]
STSDFKNGLVL-Q-I-E--G-----QLW-TITEF-QH-VKPG-----KGP-AFVRTKLKN
VLSGKVVDKTFNAGVKV-
>WP_019708728.1 [Streptomyces xinghaiensis S187] [GCF_000220705.2_ASM22070v2]
STNDLKNGMVL-K-L-e-GG-----QLW-SVVEF-QH-VKPG-----KGP-AFVRTKLKN
VLSGKTVDKTFNAGVKV-
>WP_055644572.1 [Streptomyces gardneri] [GCF_015710995.1_ASM1571099v1]
STNDLKNGMVL-K-L-d-GG-----QLW-SVVEF-QH-VKPG-----KGP-AFVRTKLKN
VLSGKVVDKTFNAGVKV-
>WP_015769810.1 [Leptotrichia buccalis C-1013-b] [GCF_000023905.1_ASM2390v1]
-AAELRQGSTY-R-K-N-NI------PY-LILKA-eR-HQStSGKRQraA--EVKFKTKE
LISGKIQEITVLATE---
>WP_145120059.1 [Rosistilla oblonga] [GCF_007751715.1_ASM775171v1]
-TSDFRKGLKV-Q-I-D-G------EPY-LMTEM-NF-VKPG-----KGN-AMYKCRLKN
LVRGTSLDRTYKGGDSL-
>WP_145120090.1 [Rosistilla oblonga] [GCF_007751715.1_ASM775171v1]
-AKEIKTGTVV-V-Y-N--G-----DPL-LILGI-qV-QTPs---A-RGAATLYKFRGRN
LVSRQKVDLTLKGTDA--
>WP_002118666.1 [Acinetobacter lactucae] [GCF_013122135.1_ASM1312213v1]
STNDFKAGLKV-M-L-D--G-----NPC-SIMEN-EY-VKPG-----KGQ-AFNRVKLRN
LKTGKVLEKTFKSGDSL-
>WP_148863488.1 [Marinobacter fonticola] [GCF_008122265.1_ASM812226v1]
STNEFRGGLKV-L-L-D--G-----DPC-IILEN-EF-VKPG-----KGQ-AFNRVRLRN
LMSNRVWERTFKSGESL-
>WP_003132984.1 [Lactococcus petauri] [GCF_023499275.1_ASM2349927v1]
-AKDLKAGMTF-L-N-G-D------KLL-RVMEA-SH-HKPG-----KGN-TIMRMKLRD
VRSGSTFDDTYRPEDKF-
>WP_012985567.1 [Listeria seeligeri serovar 1/2b str. SLCC3954] [GCF_000027145.1_ASM2714v1]
SVNDFKTGLTI-E-V-D--N-----GIW-RVLDF-QH-VKPG-----KGA-AFVRSKLRN
LRTGAIQEKTFRGGEKV-
>WP_020452147.1 [Bacillus paralicheniformis] [GCF_002993925.1_ASM299392v1]
SVNDFRTGLTI-E-V-D--G-----GIW-RVVDF-QH-VKPG-----KGA-AFVRSKLRN
LRTGAIQEKTFRAGEKV-
>WP_067218707.1 [Stappia indica] [GCF_009789575.1_ASM978957v1]
-GNEIKPGNVL-Q-H-Q--E-----TLW-AVVKV-EH-VKPG-----KGG-AFAQVEMKN
LIDGRKLNERFRSADKV-
>WP_021769660.1 [Leptotrichia hofstadii] [GCF_007990525.1_ASM799052v1]
-AAELRQGSTY-R-K-D-NI------PY-LILKA-eR-HQStSGKRQraA--EVKFKTKE
LISGKIQEITVLATE---
>WP_002209131.1 [Yersinia pestis A1122] [GCF_000222975.1_ASM22297v1]
--NDFRPGLKI-M-F-E--G-----EPY-AVESS-EF-VKPG-----KGQ-AFARVKMRR
LLTGGRVEKTFKSTDSL-
>WP_002228019.1 [Yersinia pestis A1122] [GCF_000222975.1_ASM22297v1]
KANEIKRGMAV-N-L-N--G-----KLL-LVKDI-dV-QSPs---A-RGASTLYKMRFSD
VRTGLKVEERFKGDEN--
>WP_265022110.1 [Wolbachia endosymbiont (group A) of Icerya purchasi] [GCF_947251635.1_ihIcePurc2.Wolbachia_sp_1.1]
-ANDIRPGQVL-E-H-N--G-----GLF-LVVGI-MH-TQPG-----KGG-AYIQAEMKN
IKTGAKHYERFRSDAT--
>WP_118887311.1 [Arcobacter suis CECT 7833] [GCF_003544815.1_ASM354481v1]
-MSELKKGLKI-E-V-D--G-----VPY-KITEY-QH-VKPG-----KGA-AFVRCKIKS
FLNGKVIEKTFHAGDK--
>WP_106688748.1 [Mesoflavibacter profundi] [GCF_014764305.1_ASM1476430v1]
TTSDIRNGLCI-R-Y-N--N-----DIY-KIIEF-LH-VKPG-----KGP-AFVRTKLKS
VTNGKVIDNTFSAGHKL-
>WP_230869794.1 [Iocasia fonsfrigidae] [GCF_017751145.1_ASM1775114v1]
STNDFHNGLTI-E-L-D--G-----TVY-QVVDF-QH-SKTG-----RGG-AFVRSKLKN
VEDGGVIEKTFRANEKV-
>WP_014772948.1 [Belliella baltica DSM 15883] [GCF_000265405.1_ASM26540v1]
STADFKNGLCL-E-F-N--N-----DIF-TITDF-QH-VKPG-----KGA-AFVRTKMKS
LTNGKVLDKTFNAGEKV-
>WP_077720439.1 [Novibacillus thermophilus] [GCF_002005165.1_ASM200516v1]
STNDFRTGLTI-E-L-D--G-----DPW-QIMDF-QH-VKPG-----KGA-AFVRSKLRN
LRNGNIQERTFRAGEKV-
>WP_130602917.1 [Shewanella maritima] [GCF_004295345.1_ASM429534v1]
TAHELRPGNVI-M-L---DG-----SPW-VVLKT-ET-TRS----G-RNA-AIVKLKLKH
VLQNSTTEQTFKGEDKM-
>WP_013354735.1 [Mycoplasmopsis fermentans M64] [GCF_000186005.1_ASM18600v1]
-VNTFKPGITF-E-D-E-G------EIF-VVLEA-QH-SKQG-----RGQ-ANVKAKVKN
LRTGSITIKSYTGGVMV-
>WP_012499258.1 [Chloroherpeton thalassium ATCC 35110] [GCF_000020525.1_ASM2052v1]
TTSDLAKGVIL-R-F---NG-----NLH-ILEEI-SH-HTP----G-NKR-GFYQAKMRN
LRNGRIVENKFRSGEAV-
>WP_097115152.1 [Alysiella filiformis DSM 16848] [GCF_020162295.1_ASM2016229v1]
TAQELRAGNVF-M-I---GN-----DPM-VVQKT-EY-IKG----G-RSS-AKVSMKLKN
LLTGAASETIVKADDKF-
>WP_011639985.1 [Syntrophomonas wolfei subsp. wolfei str. Goettingen G311] [GCF_000014725.1_ASM1472v1]
SVNDFKTGVTI-E-L-E--G-----QAF-QVVEF-MH-VKPG-----KGS-AFVRAKLKN
VKTGGTVEKTFRGGEKV-
>WP_207688141.1 [Desulfonema limicola] [GCF_017377355.1_ASM1737735v1]
EASDLRKGLKF-E-I-D-G------DPY-IVTQF-SF-VKPG-----KGQ-ALYKCRLKN
MVNGTQFDRTYRSGEKF-
>WP_225476632.1 [Deinococcus taeanensis] [GCF_020229735.1_ASM2022973v1]
-VTELRNGTKV-E-M-D-G------GLW-ECLEY-SH-LKMG-----RGG-AKVVTKFRN
MESGSIVDRTFNSGEKL-
>WP_004427057.1 [Mycoplasma yeatsii GM274B] [GCF_000875755.1_ASM87575v1]
SVNDLRPGTTF-L-Y-D-G------NIY-LVLEQ-SF-SKTG-----RQQ-GKVSVKAKN
LRTGSRVDITFTGGEKV-
>WP_038499253.1 [Candidatus Baumannia cicadellinicola] [GCF_000754265.1_ASM75426v1]
-TNEFRSGLKI-M-L-D--G-----EPC-AIIDH-EF-VKPG-----KGQ-AFNRVRLRQ
LISDKVLEKTFKSGDSV-
>WP_065541024.1 [Blautia pseudococcoides] [GCF_001689125.2_ASM168912v2]
SAGDFKNGLTL-E-V-D--G-----NVV-QIMEF-QH-VKPG-----KGA-AFVRTKLKN
VINGGVVEKTFRPTEKF-
>WP_029907598.1 [Hydrogenovibrio marinus] [GCF_013340845.1_ASM1334084v1]
STSEFKNGLKF-L-M-D--G-----QPC-TIIDN-TI-VQPG-----KGQ-SFNRVKYRN
LITGKVLENTFKSGEKV-
>WP_045787830.1 [Ralstonia mannitolilytica] [GCF_000954135.1_ASM95413v2]
-AQELRAGNVF-M-I---GN-----DAM-VVLKT-EY-SRS----G-RSG-AVIKMKYKN
LLTGAGSESVFNADDKF-
>WP_161310969.1 [Streptomyces liangshanensis] [GCF_011694815.1_ASM1169481v1]
STNDLKNGLVL-K-L-d-GG-----QLW-SVVEF-QH-VKPG-----KGP-AFVRTKLKN
VLSGKVVDKTFNAGVKV-
>WP_125976591.1 [Iodobacter ciconiae] [GCF_003952345.1_ASM395234v1]
TAQEVRVGNVI-M-V---DA-----QPW-VVQKT-EY-SKS----G-RNS-SVVKMKAKS
LLGTSSSENVYKADEKF-
>WP_019861758.1 [Mesorhizobium huakuii] [GCF_034421895.1_ASM3442189v1]
-GNEIRPGYVI-E-H-D--G-----GLW-VAVRT-NT-VKPG-----KGG-AYNQVELKN
LINGTKLNERFRSAETV-
>WP_096456789.1 [Mesorhizobium huakuii] [GCF_034421895.1_ASM3442189v1]
-ASSLRKGNVV-D-K-D--G-----KLY-VILFA-EN-IHPG-----KGT-PVTQLDMRR
IGDGVKVSERYRTTEQV-
>WP_011199687.1 [[Mannheimia] succiniciproducens MBEL55E] [GCF_000007745.1_ASM774v1]
TTSDFKPGLKF-M-Q-D--G-----EPC-VIVEN-EF-VKPG-----KGQ-AFTRTRIRK
LISGKVLDVNFKSGTSV-
>WP_007171952.1 [Mycobacterium paraseoulense] [GCF_010731655.1_ASM1073165v1]
STADFKNGLVL-V-I-D--G-----QLW-QIVEF-QH-VKPG-----KGP-AFVRTKLKN
VLSGKVVDKTYNAGVKV-
>WP_014643723.1 [Halobacillus halophilus DSM 2266] [GCF_000284515.1_ASM28451v1]
SVNDFRTGLTI-E-V-D--G-----DIW-SVMDF-QH-VKPG-----KGA-AFVRTKLRN
LRNGNIQEKTFRGGEKV-
>WP_252165561.1 [Sphingomonas morindae] [GCF_023822065.1_ASM2382206v1]
---DIRPGNII-E-Y-E--G-----GIW-RAVKI-QH-TQPG-----KGG-AYMQVEMKN
LIDGRKNNVRFRSAETV-
>WP_013134296.1 [Arcobacter nitrofigilis DSM 7299] [GCF_000092245.1_ASM9224v1]
-MSELKKGMKI-Q-L-D--G-----IPY-KITEY-QH-VKPG-----KGA-AFVRCKIKS
FLNGKVIEKTFHAGDK--
>WP_046328990.1 [Sneathia vaginalis] [GCF_000973085.1_ASM97308v1]
-AMELRQGSTY-R-K-D-GV------PY-IILKA-eR-HQStSGKRQraA--EMKFKIRD
LISGKTQEII--------
>WP_057890642.1 [Paucilactobacillus oligofermentans DSM 15707 = LMG 22743] [GCF_900015005.1_Lactobacillus_oligofermentans_LMG_22743_genome]
STADFKNGLTI-E-V-D--D-----AIW-RIIEF-QH-VKPG-----KGG-AFVRSKLKN
LRTGAVQDKTFRAGAK--
>WP_015839910.1 [Pectobacterium aroidearum] [GCF_015689195.1_ASM1568919v1]
-ANEIKRGMVV-N-Y-N--D-----KLL-LVKDI-dV-QSPs---A-RGASTLYKMRFSD
VRTGLKVEERFKGDDI--
>WP_015841891.1 [Pectobacterium aroidearum] [GCF_015689195.1_ASM1568919v1]
SSNDFRSGLKI-M-F-E--G-----EPY-AIESS-EF-VKPG-----KGQ-AFARVKMRR
LLTGSRVEKTFKSTDS--
>WP_039279757.1 [Pectobacterium parvum] [GCF_020971565.1_ASM2097156v1]
SSNDFRSGLKI-I-F-E--G-----EPY-AVESS-EF-VKPG-----KGQ-AFARVKMRR
LLTGSRVEKTFKSTDS--
>WP_039485600.1 [Pectobacterium parvum] [GCF_020971565.1_ASM2097156v1]
-ANEVKRGMVV-N-Y-N--D-----KLL-LVKDI-dV-QSPs---A-RGASTLYKMRFSD
VRTGLKVEERFKGDDI--
>WP_006764780.1 [Burkholderia dolosa AU0158] [GCF_000959505.1_ASM95950v1]
TAQELRVGNVV-Q-I---GS-----DAW-VVSKT-EY-NKS----G-RNA-AVVKLKMKN
LLTNAGQESVYKADDKF-
>YP_500139.1 [Staphylococcus aureus subsp. aureus NCTC 8325] [GCF_000013425.1_ASM1342v1]
SVNDFKTGLTI-S-V-D--N-----AIW-KVIDF-QH-VKPG-----KGS-AFVRSKLRN
LRTGAIQEKTFRAGEKV-
>WP_011759813.1 [Shewanella amazonensis SB2B] [GCF_000015245.1_ASM1524v1]
TAHEIRPGNVI-M-F---ND-----SPW-VVQKT-ET-TRS----G-RNA-AIVKMKLKN
LLIDSSTETTFKGEDKM-
>WP_057863529.1 [Bradyrhizobium icense] [GCF_001693385.1_ASM169338v1]
-ASSIRKGNVI-E-Q-D--G-----KLY-VVLSA-EN-IHPG-----KGT-PVSQIEMRR
IGDGVKVSERYKTTDQV-
>WP_249513900.1 [Bombilactobacillus folatiphilus] [GCF_023380265.1_ASM2338026v1]
SVNEFKNGLTI-Q-V-N--G-----ELW-RIVEF-QH-VKPG-----KGS-AFVRSKLKN
LRTGAVQEKTFRSTEKV-
>WP_249514207.1 [Bombilactobacillus folatiphilus] [GCF_023380265.1_ASM2338026v1]
-AVSLRAGMTF-V-Q--DG------KLI-KVMSA-DH-HKPG-----KGN-TVMRLKLKD
MRTGAIIDKTMHPDVKL-
>WP_127512663.1 [Arthrobacter sulfonylureivorans] [GCF_022637435.1_ASM2263743v1]
TTNDIKNGTVL-K-L-D--G-----QLW-NVIEF-QH-VKPG-----KGG-AFVRTKIKN
VVSGKIQDKTFNAGLK--
>WP_012504886.1 [Prosthecochloris aestuarii DSM 271] [GCF_000020625.1_ASM2062v1]
-ISNISKGSII-R-F---RN-----EPH-IIESL-VH-RTP----G-NLR-AFYQAGMKN
LKTGRNVEYRFSANESV-
>WP_142005407.1 [Barrientosiimonas endolithica] [GCF_030296655.1_ASM3029665v1]
STNDLKNGMVL-N-L-E--G-----QLW-SVVEF-QH-VKPG-----KGP-AFVRTKLKN
VLSGKVVDKTFNAGVKV-
>WP_060522383.1 [Nonlabens tegetincola] [GCF_002117085.1_ASM211708v1]
-TSDIRKGLCI-R-Y-N--H-----DIY-KIIEF-LH-VKPG-----KGP-AFVRTKLKS
VTTGKVIDNTFSAGHKI-
>WP_068210208.1 [Rathayibacter tritici] [GCF_001641005.1_ASM164100v1]
STTDIKNGTVL-S-I-D--G-----QLW-NVIDF-QH-VKPG-----KGG-AFVRTKMKN
VLTGKVVDKTFNAGAKI-
>WP_009650064.1 [Campylobacter curvus] [GCF_013372125.1_ASM1337212v1]
-MGDLKKGLKI-E-I-E--G-----VPY-KIVEY-QH-VKPG-----KGA-AFVRAKIKS
FVDGKVLEKTFHAGDK--
>WP_017750770.1 [Clostridium tyrobutyricum] [GCF_001642655.1_ASM164265v1]
SAGDLRKGTTF-E-Q-D--G-----QVY-TVIDF-LH-VKPG-----KGA-AFVRTKLKN
VITGAVTETTFNPTAKL-
>WP_112926388.1 [Lysobacter oculi] [GCF_003293695.1_ASM329369v1]
-AYDIKKGNVV-E-H-N--G-----GVY-QVRDI-eR-SSPQ---G-rGGNVRYRFTMYS
VPGGNKLDASFDGDDN--
>WP_112926431.1 [Lysobacter oculi] [GCF_003293695.1_ASM329369v1]
-MNDVKNGQKI-L-V-N-N------EPA-VITET-EY-VKPG-----KGQ-AFTRVKFRQ
IKSGRVQEVTMKATDS--
>WP_286236788.1 [Neptuniibacter halophilus] [GCF_030295765.1_ASM3029576v1]
STNQFKNGMKV-M-I-D--G-----DPC-SMVDV-EF-VKPG-----KGQ-AFTRVKLRN
LMSGRIWERTFKSGESV-
>WP_138565348.1 [Thiomicrorhabdus sediminis] [GCF_005885815.1_ASM588581v1]
STNEFKNGLKF-L-M-D--G-----QPC-TIIDN-TI-VQPG-----KGQ-AFNRVKYRN
LMTGRVLEKTFKSGEKV-
>WP_067428926.1 [Streptomyces lincolnensis] [GCF_003344445.1_ASM334444v1]
STNDLKNGLVL-K-L-d-GG-----QLW-SVVEF-QH-VKPG-----KGP-AFVRTKLKN
VLSGKVVDKTFNAGVKV-
>WP_014559674.1 [Ignavibacterium album JCM 16511] [GCF_000258405.1_ASM25840v1]
-TSDFRNGLII-K-F-R--N-----EPY-VITEF-LH-VKPG-----KGG-AFVRTTLKN
LKTGRVLENTFRAGES--
>WP_015758166.1 [Desulfofarcimen acetoxidans DSM 771] [GCF_000024205.1_ASM2420v1]
STNDFRTGLTI-E-I-D--N-----DIY-QVVDF-QH-VKPG-----KGA-AFVRSKLRN
MRTGAVVDKTFNAGEKL-
>WP_003451649.1 [Clostridium perfringens] [GCF_020138775.1_ASM2013877v1]
-GSDLRKGTTF-E-L-D--G-----QVY-TVIDF-LH-VKPG-----KGA-AFVRTKLRN
VIMGGVTDRTFNPTDKL-
>WP_188156267.1 [Mannheimia bovis] [GCF_014541205.1_ASM1454120v1]
STNDFKKGLKF-I-Q-D--G-----EPC-VIVEN-EF-VKPG-----KGQ-AFTRTKIRK
LISGKVLEINFKSGTSV-
>WP_095929274.1 [Flavobacterium ginsengisoli] [GCF_029625315.1_ASM2962531v1]
STSDIRNGLCI-K-F-N--H-----DIY-KIIEF-LH-VKPG-----KGP-AFVRTKLKS
LTSGKVLDNTFSAGHKI-
>WP_053420616.1 [Aromatoleum bremense] [GCF_017894365.1_ASM1789436v1]
TAQELRSGNVI-M-V---GA-----DPL-VVQKA-EY-NKS----G-RNS-AVVKMKLKN
LLTGAPSESVYKADDKF-
>WP_025141727.1 [Pedobacter roseus] [GCF_014395225.1_ASM1439522v1]
KASEIKTGNIL-R-I---NN-----ELV-TVDEW-NH-RTP----G-KGG-AFYTGKFRN
IKSGRIVEARMNTDEAV-
>WP_187592405.1 [Pedobacter roseus] [GCF_014395225.1_ASM1439522v1]
KASEVKSGNVL-R-F---NG-----ELV-SVEEY-IH-RTP----G-NLR-AFYQARMRN
VKTGKIVEYRFRTDEEV-
>WP_025261272.1 [Pseudomonas cichorii JBC1] [GCF_000517305.1_ASM51730v1]
-GKELKPGTVI-R-I---DN-----DPW-LVQKA-EF-TKS----G-RNS-AIMKTKLKN
LLTGYKTETVYSADDKL-
>WP_077750971.1 [Shewanella psychrophila] [GCF_002005305.1_ASM200530v1]
KASEVKKNTAI-E-F-N--N-----NVF-LIRDI-eR-SVPq---G-RSGGSLYRMRMYD
VASGSKLDHTFKADDMI-
>WP_077751316.1 [Shewanella psychrophila] [GCF_002005305.1_ASM200530v1]
TAHEMRVGNVL-M-V---GK-----DPM-VILKS-ET-HNS----G-RSA-AVVKMKLKN
LLTGSATETAFKAEDKL-
>WP_068806010.1 [Immundisolibacter cernigliae] [GCF_001697225.1_ASM169722v1]
STNEFRAGLKV-M-L-D--G-----DPC-DIIEN-EF-VKPG-----KGQ-AFNRVRLRN
LRTSRVWERTFKSGET--
>WP_060776140.1 [Aerococcus christensenii] [GCF_001543105.1_ASM154310v1]
TTNDFKNGLTI-Q-S-E--G-----NIY-RVIEF-QH-VKPG-----KGS-AFVRSKLRN
LRSGAVIDKTWRAGEKV-
>WP_011046986.1 [Ruegeria pomeroyi DSS-3] [GCF_000011965.2_ASM1196v2]
-GNEIRPGNVL-E-H-N--G-----GLW-AAVKV-DH-VKPG-----KGG-AFAQVELRN
LRNGSKLNERFRSADKV-
>WP_012038481.1 [Clavibacter sepedonicus] [GCF_000069225.1_ASM6922v1]
STADIKNGVVL-N-M-D--G-----QLW-TVIEF-QH-VKPG-----KGG-AFVRTKVKN
VMSGKVVDRTFNAGAKI-
>WP_003802564.1 [Alcaligenes ammonioxydans] [GCF_019343455.1_ASM1934345v1]
TAQELRVGNVA-M-V---NG-----DPL-VVQKT-EY-NKS----G-RNS-AVVKLKFKN
LLTGSNSEAVHKADEKF-
>WP_000626512.1 [Bacillus paranthracis] [GCF_024296885.1_ASM2429688v1]
SVNDFRTGLTI-A-V-D--N-----GLW-QVLDF-QH-VKPG-----KGA-AFVRSKLRN
LRTGSVQEKTFRAGEKV-
>WP_011737567.1 [Candidatus Ruthia magnifica str. Cm (Calyptogena magnifica)] [GCF_000015105.1_ASM1510v1]
--NQFKNGLKL-I-L-D--G-----NPC-SIVNN-EI-VKPG-----KGQ-TFNRVKFKD
LITGKTLIKTFKSGETL-
>WP_012550188.1 [Aliivibrio salmonicida LFI1238] [GCF_000196495.1_ASM19649v1]
KASDIKKGSAI-E-H-N--G-----KVY-FVKEI-tK-LTPs---G-RAGATLFRMRMYD
VATGSKADESFKTDEI--
>WP_012551228.1 [Aliivibrio salmonicida LFI1238] [GCF_000196495.1_ASM19649v1]
STNEFKGGLKF-M-F-D--N-----EPC-SIIDN-EY-VKPG-----KGQ-AFNRVKLRK
LLSGKTLEKTFKSGESF-
>WP_015711861.1 [Leadbettera azotonutricia ZAS-9] [GCF_000214355.1_ASM21435v1]
--GDIVKGSCL-L-Q---KG-----QPY-LVVDR-EF-HNP----G-KGT-AVARIKMKS
IKDGSVLSLT--------
>WP_153973768.1 [Thermochromatium tepidum ATCC 43061] [GCF_009664085.1_ASM966408v1]
STNEFKGGLKI-M-L-D--G-----DPY-SILEN-EF-VKPG-----KGQ-AFNRVRVRN
LKTGRVIEKTFKSGDTV-
>WP_017617000.1 [Nocardiopsis gilva YIM 90087] [GCF_002263495.1_ASM226349v1]
TTNDLKNGTTL-R-L-d-GG-----ELW-NVVEF-QH-VKPG-----KGG-AFVRTKLKN
VVSGKVVDKTFNAGAKV-
>WP_015582678.1 [Cutibacterium avidum 44067] [GCF_000367205.1_ASM36720v1]
STNDIKNGTVL-N-L-D--G-----QLW-TVIWF-QH-HKPG-----KGN-TVVRTKLKH
VLSGKVVDKTFNSDVK--
>WP_013024304.1 [Pantoea ananatis PA13] [GCF_000233595.1_ASM23359v1]
--NDFRPGLKI-M-F-E--G-----EPY-AIESS-EF-VKPG-----KGQ-AFARVKMRR
LLTGSRVEKTFKSTDS--
>WP_014594125.1 [Pantoea ananatis PA13] [GCF_000233595.1_ASM23359v1]
KANEIKKGMAV-T-H-N--G-----KLL-LVKDI-dV-QSPs---A-RGAATLYKMRFTD
VRTGMKVEERFKGDEI--
>WP_241676347.1 [Bremerella volcania] [GCF_007748115.1_ASM774811v1]
STSDFRKGLKV-Q-I-D-G------EPY-VMTEC-NF-VKPG-----KGN-ALYKCKLKN
LIRGTNLDRTWRGGETL-
>WP_012995141.1 [Thermoanaerobacter italicus Ab9] [GCF_000025645.1_ASM2564v1]
-AGDFRKGVTI-E-V-D--G-----QVF-TVVDF-MH-VKPG-----KGA-AFVRTKLKN
VMTGAVIEKTFSPTERF-
>WP_033142644.1 [Blautia parvula] [GCF_020215665.1_ASM2021566v1]
SAGDFKNGLTL-E-I-D--G-----NVV-QIMEF-QH-VKPG-----KGA-AFVRTKLKN
VINGGVVEKTFRPTEKF-
>WP_006220534.1 [Achromobacter xylosoxidans] [GCF_016728825.1_ASM1672882v1]
TAQELRVGNVV-M-V---GK-----DPL-VVQKA-EY-NKS----G-RNA-AVVKLKFKN
LLTASASESVYKADEKF-
>WP_052264684.1 [Wolbachia endosymbiont (group B) of Campaea margaritaria] [GCF_947250595.1_ilCamMarg1.Wolbachia_sp_1.1]
-ANDIRPGQVL-E-H-N--G-----GLF-LVVSI-MH-TQPG-----KGG-AYIQAEMKN
IKTGAKHYERFRSDAT--
>WP_005613938.1 [Tritonibacter mobilis F1926] [GCF_000376545.2_ASM37654v2]
-GNEIRPGNVL-E-H-N--G-----GLW-AAVKV-DH-VKPG-----KGG-AFAQVELRN
LRNGSKLNERFRSADKV-
>WP_178988446.1 [Winogradskyella forsetii] [GCF_013394595.1_ASM1339459v1]
STSDIRNGLCI-R-Y-N--N-----DIY-KIIEF-LH-VKPG-----KGP-AFVRTKMKS
VTTGKVLDNTFSAGHKI-
>WP_143783580.1 [Ornithinimicrobium ciconiae] [GCF_007197575.1_ASM719757v1]
TTNDLKNGMVL-S-M-D--Q-----GLW-QVLEF-QH-VKPG-----KGP-AFVRTKLKN
VTSGKIIDKTFNAGTKV-
>WP_128176138.1 [[Pantoea] beijingensis] [GCF_022647505.1_ASM2264750v1]
SSNDFRPGLKI-M-F-E--N-----EPY-AIESS-EF-VKPG-----KGQ-AFARVKMRR
LLTGSRVEKTFKSTDS--
>WP_128176430.1 [[Pantoea] beijingensis] [GCF_022647505.1_ASM2264750v1]
-ANEIKRGMAV-S-I-N--G-----KLL-LVKDI-dV-QSPs---A-RGASTLYKMRFTD
IRSGLKVEERFKGDDI--
>WP_224068775.1 [Arachidicoccus terrestris] [GCF_020042345.1_ASM2004234v1]
TTSDISRGLIL-K-L---DN-----NLY-SVVEF-GE-NKT----A-RAA-AKVWAKLKG
VDNNRTIEKTWNSGET--
>WP_159875403.1 [Aquitalea denitrificans] [GCF_009856625.1_ASM985662v1]
TAQELRAGNVF-M-V---GN-----DPM-VVQKA-EF-SKS----G-RNA-SVVKMKMKN
LLSGAGSEAVYRADDKF-
>WP_115090728.1 [Myroides fluvii] [GCF_009792295.1_ASM979229v1]
TTSDIRNGLCI-R-H-N--N-----DIY-KITEF-LH-VKPG-----KGP-AFVRTKMKS
LTNGKVLENTFSAGHKI-
>WP_029091062.1 [Brochothrix thermosphacta] [GCF_001703515.1_ASM170351v1]
-VSDLKAGMTF-E-Q--DG------KLI-KVLEA-SH-HKPG-----KGN-TVMRMKLKD
IRSGSTIETTMRPDDKV-
>WP_201340014.1 [Isorropodon fossajaponicum endosymbiont JTNG4] [GCF_016592615.1_ASM1659261v1]
-TNRFKNGLKL-M-L-D--G-----NPC-SIVNN-EI-VKPG-----KGQ-AFNRVKFKD
LITGKTLIKTFKSGESL-
>WP_007396901.1 [Komagataeibacter rhaeticus] [GCF_011611525.1_ASM1161152v1]
-ANLIRAGQVI-E-H-D--G-----RRW-TVLKQ-QI-ITPG-----KGG-AFIQVEMRD
LKTGNKTNERWRTADTV-
>WP_187317753.1 [Hymenobacter aerilatus] [GCF_022921095.1_ASM2292109v1]
TTADFRNGLVL-N-Y-N--G-----DLH-VITEF-QH-VKPG-----KGP-AFVRTKMRN
IKTGKTLDNTFNAGVKV-
>WP_008500940.1 [Enterobacter pseudoroggenkampii] [GCF_030406165.1_ASM3040616v1]
-ANEIKKGMVL-N-Y-N--G-----KLL-IVKDI-dI-QAPs---A-RGAATLYKMRFAD
VRTGLKVEERFKGDDIV-
>WP_010427766.1 [Enterobacter pseudoroggenkampii] [GCF_030406165.1_ASM3040616v1]
--NDFRAGLKI-M-M-D--G-----EPY-AVEAS-EF-VKPG-----KGQ-AFARVKLRR
LLTGTRVEKTFKSTDS--
>WP_221257909.1 [Flavobacterium okayamense] [GCF_019702945.1_ASM1970294v1]
-TSDIKNGLCI-K-Y-N--H-----DIY-KIIEF-LH-VKPG-----KGP-AFVRTKLKS
LTNGKVLDNTFSAGHKI-
>WP_053233683.1 [Sandaracinus amylolyticus] [GCF_000737325.1_ASM73732v2]
-TSDIRKNLKV-I-L-D--G-----APC-VVIDF-QF-VKPG-----KGQ-AFTRTKLRN
MLTGNVLERTFKSGEKL-
>WP_271116170.1 [Paracoccus sediminicola] [GCF_027912835.1_ASM2791283v1]
-ASSLRKGNVV-E-I-G--E-----KLY-VVLKA-EN-FHPG-----KGT-PTTSVDMRR
ISDGTKVAERWKTTDQV-
>WP_003682249.1 [Limosilactobacillus fermentum] [GCF_029961225.1_ASM2996122v1]
-TIDLKKGMVF-E-K--DG------KLL-KVLAI-NH-HKPG-----KGN-TLMQMDIQD
VRSGSIVHTTMRPSEKV-
>WP_215379534.1 [Polynucleobacter paludilacus] [GCF_018687595.1_ASM1868759v1]
TAQELRVGNVV-M-L---GT-----DPM-VVLKA-EY-SRS----G-RNS-SVVKMKFKN
LISGAPNEGVYKADDKF-
>WP_011243855.1 [Synechococcus elongatus PCC 7942 = FACHB-805] [GCF_000012525.1_ASM1252v1]
SSNDFRTGTTI-E-I-D--G-----AVW-RVVEF-LH-VKPG-----KGS-AFVRTKLKN
AKTGNVVEKTFRAGETV-
>WP_013942210.1 [Corallococcus macrosporus DSM 14697] [GCF_002305895.1_ASM230589v1]
-TSEFRKGLKI-E-I-D--G-----EPY-EIVDF-QH-VKPG-----KGS-AFVRTTIRS
LLSGRVLQPTLKSGEKV-
>WP_010105318.1 [Burkholderia oklahomensis C6786] [GCF_000959365.1_ASM95936v1]
TAQELRVGNVV-M-V---GN-----DAW-VVSKT-EY-NKS----G-RNA-AVVKMKLKN
LLTNAGQESVYKADDKF-
>WP_126111961.1 [Jeotgalibaca ciconiae] [GCF_003955755.1_ASM395575v1]
SVNDFKTGLTI-E-M-D--G-----GLW-RVLDF-QH-VKPG-----KGA-AFVRSKLKN
LRTGAVQEKTFRSNEKV-
>WP_194370177.1 [Thermophilibacter immobilis] [GCF_015277515.1_ASM1527751v1]
STADFKNGMGL-K-I-N--A-----KYY-TIVEF-QH-VKPG-----KGG-AFVRYKIRD
LKSGRVIDQTCNAGTKF-
>WP_012777891.1 [Hirschia baltica ATCC 49814] [GCF_000023785.1_ASM2378v1]
TAANIRKGNVI-E-HtD--G-----QLY-VVLKAESF--RPG-----KGT-PTTTIDMRR
ISDGIKVSNTFKTQDKL-
>WP_011477633.1 [Rickettsia bellii] [GCF_002078315.1_ASM207831v1]
SANSIRTGNIL-V-Y-N--N-----DLW-VVSKQpEH-TQPG-----KGG-AYVQVEMKN
LKTGTKRNERFSSSDH--
>WP_018624253.1 [Kangiella profundi] [GCF_002838765.1_ASM283876v1]
TTNDLRNGTKI-M-L-D--G-----EPC-TVVDN-QF-VRPG-----KGQ-AFSKTKVLY
LLTGRTVEKTFKSGES--
>WP_106646025.1 [Kangiella profundi] [GCF_002838765.1_ASM283876v1]
KASDIKRNMAV-E-Y-N--G-----KLL-VVKNI-EV-SSps---A-RGAATLYKMRFTD
VQTGLKVEERFKGDDQ--
>WP_003810194.1 [Bordetella pertussis] [GCF_004008975.1_ASM400897v1]
TAQELRVGNVI-M-V---GK-----DPL-VVQKT-EY-NKS----G-RNA-AVVKLKFKN
LLTGSGSESVYKADEKF-
>WP_071135971.1 [Petrimonas mucosa] [GCF_900095795.1_E5A]
TTADFRNGMCI-D-L-D--G-----QYY-FIVEF-LH-VKPG-----KGA-AFVRTKLKN
VTTGRILEKTFNSGVKV-
>WP_210118213.1 [Treponema parvum] [GCF_017893965.1_ASM1789396v1]
--GEINKGTVL-L-I-K-N------APY-LVVER-EF-VNPG-----KGT-AFARCKLKN
LKDGSVLSqQVFKTPD--
>WP_108125020.1 [Saccharospirillum mangrovi] [GCF_003367315.1_ASM336731v1]
-APEIKPGHVV-E-L-D--G-----QPY-IVRKV-dV-HSPs---A-RGASTLYKMVFND
LVTKRKREESFKGDE---
>WP_108126256.1 [Saccharospirillum mangrovi] [GCF_003367315.1_ASM336731v1]
STNEFRAGLKV-M-L-E--G-----DPC-TIVDN-EF-VKPG-----KGQ-AFNRVKLKN
LKTGRTWERTFKSGESV-
>WP_076599394.1 [Corynebacterium appendicis CIP 107643] [GCF_030408415.1_ASM3040841v1]
TTADFKNGLVL-K-V-D--G-----KLQ-QIIEF-QH-VKPG-----KGP-AFVRTKLKD
VVSGKTVDKTWNAGVKV-
>WP_176008988.1 [Paenalkalicoccus suaedae] [GCF_006965545.2_ASM696554v2]
SVNDLKTGLTI-E-V-D--N-----DIW-SVLEF-QH-VKPG-----KGA-AFVRTKLRS
LRSGGIQEKTFRAGEKV-
>WP_054724301.1 [Pseudalgibacter alginicilyticus] [GCF_001310225.1_ASM131022v1]
TTSDIRNGLCI-R-Y-N--S-----DIY-KIIEF-LH-VKPG-----KGP-AFVRTKMKS
VTNGKIIDNTFSAGHKL-
>WP_006686282.1 [Citrobacter werkmanii] [GCF_008693645.1_ASM869364v1]
--NDFRAGLKI-M-L-D--G-----EPY-AVEAS-EF-VKPG-----KGQ-AFARVKLRR
LLTGTRVEKTFKSTDS--
>WP_038642029.1 [Citrobacter werkmanii] [GCF_008693645.1_ASM869364v1]
-ANEIKKGMVL-N-Y-N--G-----KLL-IVKDI-dI-QSPt---A-RGAATLYKMRFSD
VRTGLKVEERFKGDDIV-
>WP_207163044.1 [Geobacter benzoatilyticus] [GCF_017338855.1_ASM1733885v1]
-VADLKKGLKI-T-L-D-G------DPY-IVTAF-EF-SKPG-----KGQ-ALYRTKMRN
MINGTSLDRTYRSGETF-
>WP_207164722.1 [Geobacter benzoatilyticus] [GCF_017338855.1_ASM1733885v1]
TTSDFKRGLVI-K-L-D-G------APC-VILDV-HF-QSps--AR-GAS-TMVKTKYRN
LLTAQVLEKTFRSGDKV-
>WP_006531993.1 [Streptococcus infantarius] [GCF_016127275.1_ASM1612727v1]
EASKLRAGMTF-V-T-sDG------KLI-KVLEA-SH-HKPG-----KGN-TVMRMKLRD
VRTSSTFDTTYRPEEKF-
>WP_143869738.1 [Catenovulum sediminis] [GCF_007289895.1_ASM728989v1]
KASEIKKNAAI-E-F-N--N-----RTM-IVRDI-vR-SVPq---G-RAGGSLYRMRLYD
VVTGAKADETFKDSDML-
>WP_143871287.1 [Catenovulum sediminis] [GCF_007289895.1_ASM728989v1]
STNEFRGGLKI-M-L-D--G-----EPC-AIIEN-EF-VKPG-----KGQ-AFNRVKIRK
LISGKVLEKTFKSGESV-
>WP_143883968.1 [Chryseobacterium oryzae] [GCF_022811665.1_ASM2281166v1]
-SNDIRKGLCI-E-Y-S--N-----DIF-KVIEF-LH-VKPG-----KGP-AFVRTKLKS
VTNGKVIDNTFSAGHKI-
>WP_275088477.1 [Legionella cardiaca] [GCF_029026145.1_ASM2902614v1]
STNEFKNGLKV-M-V-D--N-----APC-SIVDC-EF-VKPG-----KGQ-AFTRVKIRN
LKTGRVVERTYKSGETL-
>WP_261843889.1 [Aliamphritea ceti] [GCF_024347215.1_ASM2434721v1]
STNQFKNGLKV-M-L-D--G-----DPC-SMVDV-EF-VKPG-----KGQ-AFTRVKMKN
LMSGRTWERTFKSGESV-
>WP_085757663.1 [Oceanicoccus sagamiensis] [GCF_002117105.1_ASM211710v1]
STNEFKNGLKL-M-V-E--G-----DPC-TIVEN-EF-VRPG-----KGQ-AFSRVKFRN
LKTGRIWERSLKSGETL-
>WP_210206680.1 [Methylobacterium durans] [GCF_003173715.1_ASM317371v1]
-ASTLRKGNVV-E-K-D--G-----KLY-VILFA-EN-IHPG-----KGT-PVTQLDMRR
ITDGVKVSERYRTTEQV-
>WP_129721624.1 [Mycoplasmopsis equigenitalium] [GCF_024498255.1_ASM2449825v1]
-VNEFKPGITF-Q-D-D-N------EIY-VVLEA-QH-SKQG-----RGQ-ANVKAKAKN
LRTGAITIKTYTGGDRV-
>WP_256541868.1 [Mycoplasmopsis equigenitalium] [GCF_024498255.1_ASM2449825v1]
---------------------------Y-VVLEA-QH-SKQG-----RGQ-ANVKAKAKN
LRTGAITIKTYTGGDRV-
>WP_039667340.1 [Campylobacter armoricus] [GCF_013372105.1_ASM1337210v1]
--GDLKKGLKI-E-I-D--G-----IPF-KIVEY-QH-VKPG-----KGP-AFVRIKIKS
FIDGKVLEKTFHAGDK--
>WP_193734628.1 [Blautia liquoris] [GCF_015159595.1_ASM1515959v1]
SAGDFKNGITL-E-I-D--G-----NVV-QIVEF-QH-VKPG-----KGA-AFVRTKMKD
IINGGITEKTFRPTEKF-
>WP_075495240.1 [Campylobacter geochelonis] [GCF_013201685.1_ASM1320168v1]
-MGDLKKGLKI-E-L-D--G-----VPF-KIVEY-QH-VKPG-----KGA-AFVRVKIKS
YVDGRVLEKTFHAGDK--
>WP_004045993.1 [Lactobacillus intestinalis] [GCF_024397795.1_ASM2439779v1]
SVNEFKNGLTI-Q-Y-N--N-----DLW-RIVEF-QH-VKPG-----KGS-AFVRSKLKS
LRTGAVQEYTFRSTAKV-
>WP_057811643.1 [Lactobacillus intestinalis] [GCF_024397795.1_ASM2439779v1]
-AINLKKGMVF-S-Q--EG------KLI-MVLKA-NH-HKPG-----KGN-TVMQMDLRD
VKSGAVVHKTMRPTEKV-
>WP_089965686.1 [Clostridium gasigenes] [GCF_017348895.1_ASM1734889v1]
SAGDIRKGTTF-E-H-D--H-----SVF-TVIEF-LH-VKPG-----KGA-AFVRTKLRN
VILGGVTDKTFNPTEKL-
>WP_012038481.1 [Clavibacter nebraskensis] [GCF_023279165.1_ASM2327916v1]
STADIKNGVVL-N-M-D--G-----QLW-TVIEF-QH-VKPG-----KGG-AFVRTKVKN
VMSGKVVDRTFNAGAKI-
>WP_024715090.1 [Bacillus cabrialesii] [GCF_004124315.2_ASM412431v2]
SVNDFRTGLTI-E-V-D--G-----GIW-RVVDF-QH-VKPG-----KGA-AFVRSKLRN
LRTGAIQEKTFRAGEKV-
>WP_012661892.1 [Campylobacter lari RM2100] [GCF_000019205.1_ASM1920v1]
--GDLKKGLKI-E-I-D--G-----IPF-KIVEY-QH-VKPG-----KGP-AFVRIKIKS
FIDGKVLEKTFHAGDK--
>WP_005884618.1 [Fusobacterium mortiferum ATCC 9817] [GCF_003019315.1_ASM301931v1]
-AQELRAGSTI-K-I---GN-----DPF-VILKA-EY-NKS----G-RNA-AVVKFKMKN
LISGNISDAVYKADDKM-
>WP_008249289.1 [Zhongshania aliphaticivorans] [GCF_001586255.1_ASM158625v1]
TAQEMKPNSVM-L-I---EG-----QPW-LVQKA-EF-TKS----G-RNS-AIVKMKLKN
LLSGSSTETVFKSEDKV-
>WP_008250558.1 [Zhongshania aliphaticivorans] [GCF_001586255.1_ASM158625v1]
STNEFRNGLKV-M-L-D--G-----EPC-SILEN-EF-VKPG-----KGQ-AFNRVRLRN
LNSGRVWERTFKSGESL-
>WP_064540813.1 [Buttiauxella ferragutiae] [GCF_022637515.1_ASM2263751v1]
SSNDFRAGLKI-M-F-E--G-----EPY-AVESS-EF-VKPG-----KGQ-AFARVKMRR
LLTGTRVEKTFKSTDS--
>WP_064544972.1 [Buttiauxella ferragutiae] [GCF_022637515.1_ASM2263751v1]
-ANEVKKGMVL-N-Y-N--G-----KLL-IVKDI-dI-QAPs---A-RGAATLYKMRFSD
VRTGQKVEERFKGDDIV-
>WP_011231892.1 [Geobacillus zalihae] [GCF_030414215.1_ASM3041421v1]
SVNDFRTGLTI-E-V-D--G-----EIW-RVLEF-QH-VKPG-----KGA-AFVRSKLRN
LRTGAIQERTFRAGEKV-
>WP_265993090.1 [Larkinella insperata] [GCF_026248825.1_ASM2624882v1]
TTADLRNGLVI-N-F-N--H-----DLF-QIVEF-QH-VKPG-----KGG-AFVRTKLKS
LTSGKVLDNTFNSGV---
>WP_019620772.1 [Amphritea japonica] [GCF_024347275.1_ASM2434727v1]
--NQFKNGLKV-M-I-E--G-----DPC-SMVDV-EF-VKPG-----KGQ-AFTRVKLKN
LITGRTWERTFKSNET--
>WP_019622678.1 [Amphritea japonica] [GCF_024347275.1_ASM2434727v1]
KASEIKRNAAV-D-I-N--G-----EAY-IIRDI-eR-SVPq---G-RAGGSLYRMRMYN
VSTNHKIDETFKDSDI--
>WP_012805072.1 [Brachybacterium faecium DSM 4810] [GCF_000023405.1_ASM2340v1]
TTNDLKNGMVL-V-L-D--Q-----QLW-SVVEF-QH-VKPG-----KGP-AFVRTKLKN
IMSGKGVDKTFNAGVKV-
>WP_079443153.1 [Pseudomonas veronii] [GCF_002028325.1_ASM202832v1]
-GKELKPGMVI-R-I---DN-----DPW-LVQKA-EF-TKS----G-RNS-AIMKTKLKN
LLTGYKTETVYSADDKL-
>WP_045968552.1 [Xenorhabdus doucetiae] [GCF_000968195.1_ASM96819v1]
STNEFRSGLKI-M-L-D--G-----EPC-AILDS-EF-VKPG-----KGQ-AFARVRLRK
LISGKLLEKTFKSTDSV-
>WP_045971351.1 [Xenorhabdus doucetiae] [GCF_000968195.1_ASM96819v1]
KANEIKRGAAI-S-Y-N--G-----KLL-LVKDI-dI-QSPs---A-RGASTLYKMRFTD
IRTGQKVEERFKGDDI--
>WP_012861723.1 [Sebaldella termitidis ATCC 33386] [GCF_000024405.1_ASM2440v1]
-AMELRQGSTY-R-K-D-NV------PY-LILKA-dR-HQStSGkkARAA--EMKFKIKD
LISGKVQEITVLSTEM--
>WP_002289434.1 [Enterococcus lactis] [GCF_019343125.1_ASM1934312v1]
SASDLRAGMTF-V-Q--DG------KLI-KVLDA-SH-HKPG-----KGN-TVMRMKLKD
VRSGATYDTTFRPEEKF-
>WP_250195648.1 [Aquincola tertiaricarbonis] [GCF_023573145.1_ASM2357314v1]
-AQEIRAGNVI-M-Q---GK-----DPM-VVLRT-EY-SRG----G-RGA-ATVRIKMKN
LLNGGGAEVVFKADDKM-
>WP_005897833.1 [Fusobacterium pseudoperiodonticum] [GCF_002763775.1_ASM276377v1]
-AQELRAGSTI-K-I---GN-----DPF-VVLKA-EY-NKS----G-RNA-AVVKFKMKN
LISGNISDAVYKADDKM-
>WP_014432539.1 [Caldilinea aerophila DSM 14535 = NBRC 104270] [GCF_000281175.1_ASM28117v1]
-VQTLRKGSIY-E-E-D-N------QLW-RVLDY-QH-IKVA-----RGG-ATIRLKVRN
VRTGAIVEKTYNNGA---
>WP_044276584.1 [Caldilinea aerophila DSM 14535 = NBRC 104270] [GCF_000281175.1_ASM28117v1]
TTSDLRRGMLI-R-Y-N-G------AIH-RVIEY-QH-IAPG-----NWR-AMVRMKLKN
FETGKIIEDRVRAGS---
>WP_012735039.1 [Burkholderia glumae] [GCF_009931375.1_ASM993137v1]
TAQELRVGNVV-M-V---GN-----DAW-VVSKT-EY-NKS----G-RNA-AVVKMKLKN
LLTNAGQESVYKADDKF-
>WP_227578709.1 [Cellulomonas xiejunii] [GCF_024508315.1_ASM2450831v1]
TTNDLKNGIVL-K-I-D--G-----QLW-TVVEF-QH-VKPG-----KGG-AFVRTKLKN
VLSGKIVDRTFNAGLKV-
>WP_013251977.1 [Olsenella uli DSM 7084] [GCF_000143845.1_ASM14384v1]
STADFKNGMGL-K-I-D--G-----KYF-TIVEF-QH-VKPG-----KGG-AFVRYKIKN
LQNGRTIDQTCNAGTKF-
>WP_216499167.1 [Geomonas subterranea] [GCF_019203205.1_ASM1920320v1]
TTNDFKKGLVI-Q-L-D-G------APC-VLVDV-SF-QSps--AR-GAN-TMVKTKYRN
LITAQVLEKTFRSGDKV-
>WP_216499312.1 [Geomonas subterranea] [GCF_019203205.1_ASM1920320v1]
TAADLRKGLKI-T-I-D-N------EPY-IITHF-DF-AKPG-----KGQ-ALYRTKMKN
MITGSTLDRTYRSGETF-
>WP_085653351.1 [Lonsdalea populi] [GCF_015999465.1_ASM1599946v1]
STNEFRSGLKI-M-Q-D--G-----EPC-AIIEN-EF-VKPG-----KGQ-AFNRVRIRK
LISGKVLEKTFKSGDSV-
>WP_085684658.1 [Lonsdalea populi] [GCF_015999465.1_ASM1599946v1]
-ANEIKRGMAV-N-Y-N--G-----KLL-LVKDI-dI-QSPs---A-RGASTLYKMRFSD
VRTGLKVEERFKGDDI--
>WP_020485302.1 [Methylomonas denitrificans] [GCF_000785705.2_ASM78570v2]
STNEFKGGLKI-M-L-D--N-----DPC-SIIEN-EF-VKPG-----KGQ-AFNRVRIRN
LKTGRVIERTFKSGDTV-
>WP_036274283.1 [Methylomonas denitrificans] [GCF_000785705.2_ASM78570v2]
KANELKQGTAI-E-I-N--G-----EPY-VVKHI-dV-RNPt---S-RGATTLYKVRFTH
MKTRQKLDETFKSDDML-
>WP_044837866.1 [Thalassomonas viridans] [GCF_000948985.2_ASM94898v2]
KASEVKKNTAI-E-Y-N--N-----SVY-IIRDI-eR-SVPq---G-RAGGSLYRMRMYD
VVTGLKVDHTFKDSEML-
>WP_044838031.1 [Thalassomonas viridans] [GCF_000948985.2_ASM94898v2]
STNQFKAGLKI-M-L-D--G-----EPC-NILEN-EI-VKPG-----KGQ-AFNRVKIRK
LISGKVLEKTFKSGESV-
>WP_005719407.1 [Lactobacillus crispatus] [GCF_009769205.1_ASM976920v1]
SVNEFKNGLTI-Q-Y-N--N-----DLW-RIVEF-QH-VKPG-----KGS-AFVRSKLKS
LRTGAVQEYTFRSTAKV-
>WP_005723909.1 [Lactobacillus crispatus] [GCF_009769205.1_ASM976920v1]
-AINLKKGMIF-S-Q--DG------KLI-KVLKA-NH-HKPG-----KGN-TVMQMDLRD
VKSGAVVHKTMRPTEKV-
>WP_012739555.1 [[Eubacterium] eligens ATCC 27750] [GCF_000146185.1_ASM14618v1]
-AGSFKNGITI-Q-Y-E--N-----GIW-QVIEF-QH-VKPG-----KGS-PFVRAKLKN
IISGGVIENSFRPTEKF-
>WP_072360666.1 [Chitinophaga sancti] [GCF_034479145.1_ASM3447914v1]
TTADIRTGLII-K-L---DN-----SLY-SVVEF-GQ-NKT----A-RAA-AKVWAKLKG
VDNSRSIEVTWNSGET--
>WP_151551501.1 [Borrelia maritima] [GCF_008931845.1_ASM893184v1]
--GEIEKGSFL-L-I---KG-----APH-IVLER-EF-SKT----G-RGG-AIVRLKLKN
LKNKFVIRETLKGADT--
>WP_241099110.1 [Methylobacterium organophilum] [GCF_022533465.1_ASM2253346v1]
-ASTLRKGNVV-E-K-D--G-----KLY-VILTA-EN-IHPG-----KGT-PVTQLDMRR
ITDGVKVSERYRTTEQV-
>WP_018892597.1 [Streptomyces tirandamycinicus] [GCF_003097515.1_ASM309751v1]
TTNDLKNGMVL-K-L-d-ND-----QLW-SVVEF-QH-VKPG-----KGP-AFVRTKLKN
VLSGKIVDKTFNAGVKV-
>WP_019377921.1 [Virgibacillus halodenitrificans] [GCF_001878675.1_ASM187867v1]
SVNDFKTGLTI-E-V-D--N-----DIW-QVMEF-QH-VKPG-----KGA-AFVRSKLRN
LRNGNIQEKTFRGGEKV-
>WP_055613844.1 [Streptomyces liliifuscus] [GCF_016598615.1_ASM1659861v1]
STNDLKNGLVL-K-L-e-GG-----QLW-SVVEF-QH-VKPG-----KGP-AFVRTKLKN
VLSGKVVDKTFNAGVKV-
>WP_167896057.1 [Wolbachia endosymbiont of Brugia pahangi] [GCF_012030695.1_ASM1203069v1]
-ANDIRPGQVL-E-H-N--G-----GLF-LVVSI-MH-TQPG-----KGG-AYIQAEMKN
IKTGAKLYERFRSDAT--
>WP_005425036.1 [Vibrio harveyi] [GCF_030060435.1_ASM3006043v1]
STNEFKGGLKL-M-L-D--N-----EPC-VILEN-EY-VKPG-----KGQ-AFNRVKIRK
LLSGKVLEKTFKSGDT--
>WP_005445063.1 [Vibrio harveyi] [GCF_030060435.1_ASM3006043v1]
KASEIKKGFAI-E-S-N--G-----KTL-LVKDI-EV-TTPG---g-rGGAKIYKMRCTD
LNTGARVDERYKSDDVV-
>WP_047791478.1 [Spiroplasma eriocheiris] [GCF_001029265.1_ASM102926v1]
-VNDFKPGVTF-Q-Y-E-G------NIY-VVIEA-QH-SKSG-----RGQ-AHVKTKAKN
LRTGATTSITFTGGDKV-
>WP_004004729.1 [Rothia dentocariosa ATCC 17931] [GCF_000164695.2_ASM16469v2]
STTDIKNGAIL-K-I-D--G-----GLW-SVVEF-QH-VKPG-----KGG-AFVRTKLRN
VTSGKVVDRTFNAGAKI-
>WP_013522368.1 [Taylorella equigenitalis] [GCF_028868935.1_ASM2886893v1]
TAQELRVGNVV-M-V---NN-----EPL-VVQKA-EY-NKS----G-RNA-AVVKLKFKN
LLSSSGSESVYKADEKF-
>WP_062772378.1 [Kluyvera intermedia] [GCF_009649915.1_ASM964991v1]
-ANEIKKGMVL-N-Y-N--G-----KLL-IVKNI-dI-QSPs---A-RGAATLYKMRFSD
VSTGLKVEERFKGDDMV-
>WP_062775981.1 [Kluyvera intermedia] [GCF_009649915.1_ASM964991v1]
--NDFRAGLKI-M-M-D--G-----EPY-AVEAS-EF-VKPG-----KGQ-AFARVKLRR
LLTGTRVEKTFKSTDS--
>WP_078387336.1 [Campylobacter pinnipediorum subsp. pinnipediorum] [GCF_002021945.1_ASM202194v1]
-MGDLKKGLKI-E-M-D--G-----VPY-KIVEY-QH-VKPG-----KGA-AFVRAKIKS
FVDGKVLEKTFHAGDK--
>WP_205517066.1 [Mycoplasma tauri] [GCF_016925555.1_ASM1692555v1]
-VNTFKPGITF-E-D-N-G------EIF-VVLEA-QH-SKQG-----RGQ-ANVKAKVKN
LRTGSTTIKSYTGGVMV-
>WP_004093570.1 [Hafnia paralvei] [GCF_020150375.1_ASM2015037v1]
SSNDFRPGLKI-M-F-E--G-----EPY-AVESS-EF-VKPG-----KGQ-AFARVKMRR
LLTGTRVEKTFKSTDS--
>WP_004096007.1 [Hafnia paralvei] [GCF_020150375.1_ASM2015037v1]
-ANEIKRGMAV-T-L-N--G-----KLL-LVRDI-dV-QSPs---A-RGASTLYKMRFSD
IRTGLKVEERFKGDDI--
>WP_005600860.1 [Actinobacillus pleuropneumoniae] [GCF_900638445.1_57675_E01]
STNDFKPGLKF-I-Q-D--G-----EPC-VIVEN-EF-VKPG-----KGQ-AFTRTKIRK
LISGKVLEINFKSGTSV-
>WP_015869834.1 [Edwardsiella ictaluri] [GCF_003074995.2_ASM307499v2]
SSNDFRSGLKI-M-M-D--G-----EPY-AVESS-EF-VKPG-----KGQ-AFARVKLRR
LLTGKLIEKTFKSTDS--
>WP_015871856.1 [Edwardsiella ictaluri] [GCF_003074995.2_ASM307499v2]
-ANEIKRGMAV-N-Y-N--G-----KLL-LVRDI-dI-QSPs---A-RGAATLYKMRFSD
VRTGLKVEERFKGDD---
>WP_065991924.1 [Acinetobacter defluvii] [GCF_001704615.3_ASM170461v3]
STNDFKQGLKV-M-L-D--G-----NPC-SIMEN-EY-VKPG-----KGQ-AFNRVKLRN
LRSGKVLEKTFKSGDSL-
>WP_007368010.1 [Prevotella multiformis] [GCF_018127985.1_ASM1812798v1]
-SQEIKIGTCI-R-L-D-G------KIW-TCIDF-QH-RKPG-----KGN-TVMITKLKN
VSDGRVLERTFQVG----
>WP_261873380.1 [Vibrio rarus] [GCF_024347075.1_ASM2434707v1]
STNEFKGGLKF-M-L-D--N-----EPC-SILEN-EY-VKPG-----KGQ-AFNRVKVRK
LLSGKVLEKTFKSGESV-
>WP_261874961.1 [Vibrio rarus] [GCF_024347075.1_ASM2434707v1]
KASEIKKSAAI-E-H-N--G-----KVY-FVKEI-nK-LTPs---G-RAGASLYRMRMYD
VATGAKADESFKADEI--
>WP_231027261.1 [Subtercola endophyticus] [GCF_021044565.1_ASM2104456v1]
STSDISNGVVM-K-I-D--G-----QLW-AVVEF-QH-VKPG-----KGG-AFVRTKIKN
VVSGKVVDRTFNAGAKI-
>WP_006351533.1 [Lactobacillus amylolyticus] [GCF_003999355.1_ASM399935v1]
SVNEFKNGLTI-Q-Y-N--N-----DLW-RIVEF-QH-VKPG-----KGS-AFVRSKLKS
LRTGAVQEYTFRSTAKV-
>WP_006352019.1 [Lactobacillus amylolyticus] [GCF_003999355.1_ASM399935v1]
-AISLKKGMVF-K-Q--EG------KLI-RVLKA-NH-HKPG-----KGN-TVMQMDLRD
VKSGAVVHKTMRPTEKI-
>WP_157479452.1 [Phnomibacter ginsenosidimutans] [GCF_009740285.1_ASM974028v1]
-------GIIL-K-L---DG-----SLY-KVVEF-GE-NKT----A-RAA-AKVWAKLQG
VDNNRSIEKTWNSGDT--
>WP_102951667.1 [Aquella oligotrophica] [GCF_002892535.1_ASM289253v1]
-AVDLRPGWII-Q-Y-E--G-----RQF-AVLSTRTV-KSGt-----GGG-AFIQTEMRN
IQTGSKAQTAFRSTDT--
>WP_176604827.1 [Candidatus Azoamicus ciliaticola] [GCF_902860225.1_Azoamicus_ciliaticola_assembly]
-SKDFKVGLKI-E-I-N-D------EPF-IIVEN-EF-VNPG-----KGQ-AFNRLKLKS
FITGLVIRKTVKLGEKL-
>WP_068713942.1 [Vibrio tritonius] [GCF_001547935.1_ASM154793v1]
KASELKKGFAI-V-T-G--G-----KTL-LIKDI-EV-TTPG---g-rGGSKIYKLRCTD
LATGARVDERFKSDD---
>WP_068715431.1 [Vibrio tritonius] [GCF_001547935.1_ASM154793v1]
STNEFKGGLKI-M-L-D--N-----EPC-AILEN-EY-VKPG-----KGQ-AFNRVKIRK
LLSGKVLEKTFKSGDTV-
>WP_012934542.1 [Conexibacter woesei DSM 14684] [GCF_000025265.1_ASM2526v1]
STNQLKNGNHI-E-V-D--G-----TIF-KVVEF-QH-VKPG-----KGP-AFVRTKLRR
TTDGNVIDKTFRAGEKF-
>WP_036941122.1 [Propionibacterium freudenreichii] [GCF_900087655.1_PFRJS14]
TTNDIKNGTVL-N-L-D--G-----QLW-QVLWF-QH-HKPG-----KGN-TVVRTKIKN
VLNGKVVDRTFPADTKI-
>WP_011367867.1 [Oleidesulfovibrio alaskensis G20] [GCF_000012665.1_ASM1266v1]
STTDFRRGLRI-E-I-D--G-----TPF-EIVDF-QH-FKPG-----KGG-AIVRTKMRN
LLTGRIMDNNFRSGEKV-
>WP_004721246.1 [Acinetobacter guillouiae] [GCF_002370525.2_ASM237052v2]
STNDFKAGLKV-M-L-D--G-----NPC-SIMEN-EY-VKPG-----KGQ-AFNRVKLRN
LRSGKVLEKTFKSGESL-
>WP_109322240.1 [Aquirufa nivalisilvae] [GCF_003143535.1_ASM314353v1]
TTADIKNGMVI-K-Y-N--D-----DLF-SIVEF-LH-VKPG-----KGP-AFVRTKLRS
LTSGKVIDNTFNSGV---
>WP_017885096.1 [Leucobacter muris] [GCF_004028235.1_ASM402823v1]
-SNDIKNGTVI-K-E-N--G-----QLW-SVVEF-QH-VKPG-----KGG-AFVRTKQKN
VVSGKIIDKTYNAGAKI-
>WP_152394074.1 [Paenibacillus guangzhouensis] [GCF_009363075.1_ASM936307v1]
SVNDFKTGLTV-E-V-E--G-----DIF-TVLDF-QH-VKPG-----KGA-AFVRSKLKN
LRNGNTVERTFRAGET--
>WP_003677296.1 [Loigolactobacillus coryniformis subsp. coryniformis KCTC 3167 = DSM 20001] [GCF_002706425.1_ASM270642v1]
SVNDFKNGLTI-E-V-E--G-----ELW-RVVEF-QH-VKPG-----KGS-AFVRSKLKN
LRTGAVQEKTFAAGKKV-
>WP_003679499.1 [Loigolactobacillus coryniformis subsp. coryniformis KCTC 3167 = DSM 20001] [GCF_002706425.1_ASM270642v1]
-AINLKAGMTF-E-Q--NG------KLI-KVLSA-DH-HKPG-----KGN-TVMRMKLYD
IRSGSTVETTMRPEEKV-
>WP_004689213.1 [Brucella suis 1330] [GCF_000007505.1_ASM750v1]
-GNEIRPGNVI-E-H-E--G-----GLW-VAVKT-NA-VKPG-----KGG-AYNQVELKN
LINGTKLNERFRAAETV-
>WP_203185032.1 [Streptomyces pratensis] [GCF_016804005.1_ASM1680400v1]
STNDLKNGLVL-K-L-d-GG-----QLW-SVVEF-QH-VKPG-----KGP-AFVRTKLKN
VLSGKVVDKTFNAGVKV-
>WP_012764096.1 [Musicola paradisiaca Ech703] [GCF_000023545.1_ASM2354v1]
STNEFRSGLKI-M-Q-D--G-----EPC-AIVEN-EF-VKPG-----KGQ-AFNRVKIRK
LISGKVLEKTFKSGDSV-
>WP_015854023.1 [Musicola paradisiaca Ech703] [GCF_000023545.1_ASM2354v1]
-ANEIKRGMAV-S-Y-N--G-----KLL-LVKDI-dI-QSPs---A-RGASTLYKMRFSD
VRTGLKVEERFKGDDI--
>WP_003037772.1 [Streptococcus anginosus] [GCF_001412635.1_ASM141263v1]
EASKLKAGMTF-E-T-tDG------KLI-RVLEA-SH-HKPG-----KGN-TVMRMKLRD
VRTGSTFDTTYRPEEKF-
>WP_166972100.1 [Brevibacterium atlanticum] [GCF_011617245.1_ASM1161724v1]
TTNDLKNGLVL-N-I-D--N-----QLW-QVLEF-QH-VKPG-----KGP-AFVRTKMKN
VTSGKIIDKTFNAGTKV-
>WP_264435728.1 [Coxiella endosymbiont of Dermacentor marginatus] [GCF_907164955.1_CLEDm]
STNEFCSGLKV-M-I-N--G-----DPC-SIIEN-KF-IKPG-----KGQ-AFNRVKFRN
LKTGRILERTFKSGETL-
>WP_008625504.1 [Paraprevotella xylaniphila YIT 11841] [GCF_900683745.1_Paraprevotella_xylaniphila_82A6]
-AQDIKKGTCI-R-M-D-G------KLY-FCIDF-LH-VKPG-----KGN-TFMRTKLKD
VVNGYVLERRFNIGEA--
>WP_218111795.1 [Atribacter laminatus] [GCF_015775515.1_ASM1577551v1]
--TDLRVGTCI-D-V---DG-----TLY-IVTAF-QP-AKF----G-KWS-WVTKTKLRD
INSGFIVEKVFKPGDKI-
>WP_003077808.1 [Streptococcus intermedius] [GCF_900475975.1_46931_F01]
EASKLRAGMTF-E-T-tDG------KLI-RVLEA-SH-HKPG-----KGN-TVMRMKLRD
VRTGSTFDTTYRPEEKF-
>WP_159837837.1 [Nocardia sputorum] [GCF_027924345.1_ASM2792434v1]
-TSDFKNGLVL-K-I-D--G-----QLQ-QIIEF-QH-VKPG-----KGP-AFVRTKLKN
VVSGKVVDKTFNAGVKV-
>WP_006816771.1 [[Enterobacter] lignolyticus] [GCF_001461805.1_ASM146180v1]
--NDFRAGLKI-M-M-D--G-----EPY-AVEAS-EF-VKPG-----KGQ-AFARVKLRR
LLTGTRVEKTFKSTDS--
>WP_013365537.1 [[Enterobacter] lignolyticus] [GCF_001461805.1_ASM146180v1]
-ANEIKKGMVL-N-Y-N--G-----KLL-IVKDI-dI-QSPs---A-RGAATLYKMRFSD
VRTGLKVEERFKGDDI--
>WP_104957911.1 [Mixta gaviniae] [GCF_002953195.1_ASM295319v1]
-ANEIKRGMAV-T-W-N--G-----KLL-LVKDI-dI-QSPs---A-RGASTLYKMRFTD
IRTGLKVEERFKGDDI--
>WP_104958713.1 [Mixta gaviniae] [GCF_002953195.1_ASM295319v1]
SSNDFRNGLKI-M-F-E--G-----EPY-AIEAS-EF-VKPG-----KGQ-AFARVKMRR
LLTGKLIEKTFKSTDS--
>WP_043185667.1 [Pseudomonas rhizosphaerae] [GCF_000761155.1_ASM76115v1]
-GKELKPGTVI-R-L---EN-----DPW-LVQKA-EF-TKS----G-RNS-AIMKTKLKN
LLTGYKTEIVYSADDKL-
>WP_213243285.1 [Gordonia pseudamarae] [GCF_009914535.1_ASM991453v1]
STADFKNGLVL-N-M-D--N-----GLW-QILEF-QH-VKPG-----KGP-AFVRTKIKN
VLSGKIVDKTFNAGVKV-
>WP_011183306.1 [Mesoplasma florum L1] [GCF_000008305.1_ASM830v1]
SVNDLRPGTTF-I-Y-E-G------NLF-VVIEQ-SF-SKTG-----RQQ-GKVSVKAKN
LRTGSRVEITFTGGEKV-
>WP_011164897.1 [Bdellovibrio bacteriovorus] [GCF_000691605.1_ASM69160v1]
ETSDFRKGLKI-M-L-E--G-----KPY-VIVDF-QH-VKPG-----KGN-QFTRTKLRN
MLTGQNLESTFKSGEKF-
>WP_015029120.1 [Emticicia oligotrophica DSM 17448] [GCF_000263195.1_ASM26319v1]
TTADFRNGLCL-E-W-N--N-----DLY-SIVEF-QH-VKPG-----KGP-AFVRTKLRN
IKTGRVIDNTFTAGVN--
>WP_169278582.1 [Cohnella herbarum] [GCF_012849095.1_ASM1284909v1]
SVNEFKTGLTI-E-V-E--G-----GLY-TVLDF-QH-VKPG-----KGA-AFVRSKLKN
LRNGNVVEKTFRAGENV-
>WP_087460940.1 [Oleiphilus messinensis] [GCF_002162375.1_ASM216237v1]
STNEFKSGLKV-M-L-D--G-----DPC-AIVEN-EF-VKPG-----KGQ-AFNRVKLRN
LKSGRVWERTFKSGESL-
>WP_087462677.1 [Oleiphilus messinensis] [GCF_002162375.1_ASM216237v1]
KANELKRGMVV-D-I-D--G-----VPY-IVKNV-eV-KSPs---S-RGAATLYKIRFNN
LQTKQKRDESLKGED---
>WP_054759815.1 [Methylomonas koyamae] [GCF_019669905.1_ASM1966990v1]
STNEFKGGLKI-M-L-D--N-----DPC-AIIEN-EF-VKPG-----KGQ-AFNRVKIRN
LKTGRVIERTFKSGDTV-
>WP_054762133.1 [Methylomonas koyamae] [GCF_019669905.1_ASM1966990v1]
KANELKLGTAI-E-I-N--G-----EPY-VVKHI-dV-RNPt---S-RGATTLYKIRFNH
MKTKQKLDETFKSDDML-
>WP_089611367.1 [Dehalobacterium formicoaceticum] [GCF_002224645.1_ASM222464v1]
STNDFRTGVTI-Q-L-D--G-----DAY-QVVDF-QH-VKPG-----KGS-AFVRSKLRN
VRTGATIEKTFNAGEKL-
>WP_075551924.1 [Borreliella mayonii] [GCF_001936295.1_ASM193629v1]
-SSEIEKGSFL-L-I---KG-----APH-IVLER-EF-SKT----G-RGG-AIVRLKLKN
LKNKLVIRETLKGADT--
>WP_080620178.1 [Paracoccus yeei] [GCF_002749495.1_ASM274949v1]
-ASSLRKGNVV-E-I-D--G-----KLY-VVLTA-TN-FHPG-----KGT-PTTQVDLRR
ISDGNKVSERWKTTEQV-
>WP_080621356.1 [Paracoccus yeei] [GCF_002749495.1_ASM274949v1]
-GNEIKPGFVL-E-H-D--G-----GLW-AAVKV-NH-VKPG-----KGG-AFAQVELKN
LRDGRKLNERFRSEDKV-
>WP_108565534.1 [Salinimonas sediminis] [GCF_003429285.1_ASM342928v1]
STNEFKAGLKI-M-L-D--G-----EPC-NIMEN-EY-VKPG-----KGQ-AFNRVRIRK
LISGKVLEKTFRSGESV-
>WP_117315957.1 [Salinimonas sediminis] [GCF_003429285.1_ASM342928v1]
KASEIKKNNTI-V-F-D--G-----KTC-IVRDI-eR-SVPq---G-RAGGSIYRMRMYD
VVSGTKFDETFKDSDML-
>WP_004929666.1 [Serratia nematodiphila] [GCF_004768745.1_ASM476874v1]
SSNDFRPGLKI-M-F-E--G-----EPY-AVEAS-EF-VKPG-----KGQ-AFARVKMRR
LLTGTRVEKTFKSTDS--
>WP_004935725.1 [Serratia nematodiphila] [GCF_004768745.1_ASM476874v1]
-ANEIKRGMAI-S-Y-N--G-----KLL-LVKDI-dV-QSPs---A-RGASTLYKMRFSD
VRTGLKVEERFKGDDI--
>WP_163917808.1 [Mycolicibacterium arabiense] [GCF_010731815.2_ASM1073181v2]
STADFKNGLVL-Q-I-D--G-----QLW-QITEF-QH-VKPG-----KGP-AFVRTKLKN
VLSGKVVDKTYNAGVKV-
>WP_096349686.1 [Mucilaginibacter gotjawali] [GCF_002355435.1_ASM235543v1]
KASEIKVGNIL-R-F---NG-----ELV-SVTEV-LH-RTP----G-KGG-AFYLDKFRN
IKTGRVVEARLATDEQV-
>WP_096356549.1 [Mucilaginibacter gotjawali] [GCF_002355435.1_ASM235543v1]
KASELKNGNFI-R-F---NG-----ELL-QVEEF-LH-RTP----G-NLR-AFYQARMRN
VKSGKLVEYRFRTDEEV-
>WP_014856951.1 [Melioribacter roseus P3M-2] [GCF_000279145.1_ASM27914v1]
-TSDFRNGLII-K-F-K--G-----EPY-VIVEF-QH-VKPG-----KGG-AFVRTTLKN
LRTGRVLDNTFRSGESV-
>WP_011096352.1 [Tropheryma whipplei TW08/27] [GCF_000196075.1_ASM19607v1]
STSDIRNGVVL-N-I-N--G-----QLN-TVIEF-QH-VKPG-----KGG-AFVRTKLKN
ILTGKVVDKTFNAGASV-
>WP_004689213.1 [Brucella inopinata] [GCF_900095155.1_BR141012304v1]
-GNEIRPGNVI-E-H-E--G-----GLW-VAVKT-NA-VKPG-----KGG-AYNQVELKN
LINGTKLNERFRAAETV-
>WP_015237885.1 [Candidatus Kinetoplastibacterium blastocrithidii (ex Strigomonas culicis)] [GCF_000319245.1_ASM31924v1]
TAQELRIGNVV-M-V---SG-----EPL-VVQKT-EY-NKS----G-RNS-AVVRMKFKN
LLIGSVSESVYKADEKF-
>WP_233771025.1 [Fulvivirga ligni] [GCF_021389935.1_ASM2138993v1]
TTADFKNGLCL-E-Y-N--N-----DLY-TIVEF-QH-VKPG-----KGP-AFVRTKLKS
LTTGKVVENTFSAGHKV-
>WP_146570366.1 [Sphingomonas panacisoli] [GCF_007859635.1_ASM785963v1]
-AVEIRPGNIL-E-Y-E--G-----GIW-RAVKI-QH-TQPG-----KGG-AYMQVEMKN
LIDGRKNNVRFRSAESL-
>WP_012853269.1 [Thermomonospora curvata DSM 43183] [GCF_000024385.1_ASM2438v1]
TTNDLKNGMTL-N-L-D--G-----QLW-TVLEF-QH-VKPG-----KGG-AFVRTKLKN
VLSGKVVDKTFNAGVKV-
>WP_146791383.1 [Flavisolibacter ginsenosidimutans] [GCF_007970805.1_ASM797080v1]
-TADISRGMII-K-L---DG-----SLY-KIVEF-GE-NKT----A-RAA-AKVWAKLAG
VDNNRSIEKTWNSGDT--
>WP_128359959.1 [Arcobacter venerupis] [GCF_013201665.1_ASM1320166v1]
-MSELKKGLKI-E-V-D--G-----VPY-KITEY-QH-VKPG-----KGA-AFVRCKIKS
FLNGKVIEKTFHAGDK--
>WP_015389371.1 [Candidatus Kinetoplastibacterium galatii TCC219] [GCF_000340905.1_ASM34090v1]
TAQELRVGNVV-M-V---SG-----EPL-VVQRT-EY-NKS----G-RNS-AVVRMKFKN
LLIGSVSESVYKADEKF-
>WP_173768431.1 [Nitrogeniibacter mangrovi] [GCF_010983895.1_ASM1098389v1]
TAQELRSGNVI-M-V---GS-----DPL-VVQKT-EY-NKS----G-RNA-AVVKMKLKN
LLTGSATESVYKADDKF-
>WP_278035625.1 [Flavobacterium nitratireducens] [GCF_029625335.1_ASM2962533v1]
STSDIKNGLCI-K-H-N--H-----DIY-KIIEF-LH-VKPG-----KGP-AFVRTKLKS
LTNGKVLDNTFSAGHKI-
>WP_026130105.1 [Methylotuvimicrobium buryatense] [GCF_005931095.1_ASM593109v1]
KASDFKRGMVV-E-I-N--G-----VPH-VIKQI-EV-RSps---S-RGATTLYKVRFNN
LKTGQKLDETLKGDD---
>WP_026130128.1 [Methylotuvimicrobium buryatense] [GCF_005931095.1_ASM593109v1]
STNEFKAGLKV-M-L-D--G-----DPA-AIIEN-EF-VKPG-----KGQ-AFNRVKIRN
LKTGRVIERTFKSGESL-
>WP_024337831.1 [Bradyrhizobium vignae] [GCF_900324035.1_BRAD3257]
-ASSIRKGNVI-E-Q-D--G-----KLY-VVVSA-EN-IHPG-----KGT-PVSQIEMRR
ISDGVKISERYKTTDQV-
>WP_011237513.1 [Aromatoleum aromaticum EbN1] [GCF_000025965.1_ASM2596v1]
TAQELRSGNVI-M-V---GA-----DAL-VVQKA-EY-NKS----G-RNS-AVVKMKLKN
LLTGAPSESVYKADDKF-
>WP_003543742.1 [Rhizobium brockwellii] [GCF_000769405.2_CC275e2020]
-ASSVRKGNVL-D-V-D--G-----KLY-VVLTA-QN-FHPG-----KGT-PVTQVDMRR
IVDGVKVSERWRTTEQV-
>WP_062219543.1 [Celeribacter marinus] [GCF_001308265.1_ASM130826v1]
-GNEIRPGNVL-E-H-D--G-----GLW-SAVKV-DH-VKPG-----KGG-AFAQVELKN
LRDGRKLNERFRSADKV-
>WP_193114536.1 [Sulfurimonas marina] [GCF_014905095.1_ASM1490509v1]
--GDIKKNVRL-I-I-G--E-----VPY-KVVEF-QH-VKPG-----KGA-AFVRMKIKS
FLNGKVVEKTVHAGDKF-
>WP_072982142.1 [Leeuwenhoekiella palythoae] [GCF_020310025.1_ASM2031002v1]
TTSDIRNGMCI-H-Y-N--H-----DIY-KIVEF-LH-VKPG-----KGP-AFVRTKLKS
VTNGKVLDNTFSAGHKI-
>WP_009754238.1 [Streptococcus gordonii] [GCF_901544385.1_42912_F01]
EASKLKAGMTF-E-T-aDG------KLI-RVLEA-SH-HKPG-----KGN-TIMRMKLRD
VRTGSTFDTSYRPEEKF-
>WP_008459912.1 [Cedecea neteri] [GCF_002393445.1_ASM239344v1]
-ANEIKKGMVL-N-Y-N--G-----KLL-IVKDI-dI-QAPs---A-RGAATLYKMRFSD
VRTGQKVEERFKGDDIV-
>WP_061274612.1 [Cedecea neteri] [GCF_002393445.1_ASM239344v1]
SSNDFRAGLKI-M-M-D--G-----EPY-AVEAS-EF-VKPG-----KGQ-AFARVKLRR
LLTGTRVEKTFKSTDS--
>WP_037047597.1 [Pseudomonas khazarica] [GCF_017915135.1_ASM1791513v1]
TAQEMRVNSVA-L-I---DG-----QPW-LIQKA-EF-TKS----G-RNS-AIVKMKLKN
LLNGSKTETVYKADDKM-
>WP_025412676.1 [Gemmatirosa kalamazoonensis] [GCF_000522985.1_ASM52298v1]
-ATQIRRGMVL-V-F---EG-----QPC-RVIEF-RH-HTP----G-NLR-AMVQAKLKN
LRTGSSFEHRFRAADS--
>WP_006751871.1 [Burkholderia ambifaria] [GCF_016127755.1_ASM1612775v1]
TAQELRVGNVV-Q-I---GS-----DAW-VIAKT-EY-NKS----G-RNA-AVVKMKMKN
LLTNAGQESVYKADDKF-
>WP_002857030.1 [Micrococcus luteus] [GCF_019890915.1_ASM1989091v1]
-SNDIKNGAVL-K-L-E--G-----QLW-NVTEF-QH-VKPG-----KGG-AFVRTKMKN
ITTGKVVDKTFNAGAKV-
>WP_014875305.1 [Phaeobacter inhibens] [GCF_002892185.1_ASM289218v1]
-GNEIRPGNVL-E-H-N--G-----GLW-AAVKV-DH-VKPG-----KGG-AFAQVELRN
LRNGSKLNERFRSADKV-
>WP_253307236.1 [Wolbachia endosymbiont (group A) of Sympetrum striolatum] [GCF_947250715.1_ioSymStri1.Wolbachia_sp_1.1]
-ANDIRPGQVL-E-H-N--G-----GLF-LVVGI-MH-TQPG-----KGG-AYIQAEMKN
IKTGAKHYERFRSDAT--
>WP_331630878.1 [Terrisporobacter mayombei] [GCF_031202285.1_ASM3120228v1]
TAGDFRKGVTF-E-K-D--G-----QPC-LIVDF-QH-VKPG-----KGA-AFVRTKYKN
LKTGAIREEAFNPSDKF-
>WP_227569089.1 [Cellulomonas chengniuliangii] [GCF_024508335.1_ASM2450833v1]
TTNDLKNGTVL-K-I-D--G-----QLW-TVVEF-QH-VKPG-----KGG-AFVRTKLKN
VLSGKVVDKTFNAGLKV-
>WP_002262662.1 [Streptococcus mutans] [GCF_009738105.1_ASM973810v1]
EASKLKAGMTF-E-T-tDG------KLI-RVLEA-SH-HKPG-----KGN-TVMRMKLRD
VRTGSTFDTTYRPEEKF-
>WP_013158449.1 [Allomeiothermus silvanus DSM 9946] [GCF_000092125.1_ASM9212v1]
-VTDLRSGTKV-Q-M-D-G------GLW-QCVEY-QH-QKIG-----RGG-AKVVAKFRN
LETGVTVEKSFNSGEKL-
>WP_153371167.1 [Acinetobacter wanghuae] [GCF_009557235.1_ASM955723v1]
STNDFKSGLKV-M-L-D--G-----NPC-SIMEN-EY-VKPG-----KGQ-AFNRVKLRN
LRSGKVLEKTFKSGENL-
>WP_053597054.1 [Lysinibacillus agricola] [GCF_016638705.1_ASM1663870v1]
SVNDFRTGLTI-I-V-D--G-----QLY-RVLDF-QH-VKPG-----KGA-AFVRSKLRN
LRNGSVNEKTFRAGEKV-
>WP_038178363.1 [Vibrio rhizosphaerae] [GCF_024347095.1_ASM2434709v1]
KASEIKKGFVV-D-T-N--G-----KML-LVKDI-EI-TTPG---g-rGGAKIYKFRCTD
LTTGARVDERFKSDDV--
>WP_038178704.1 [Vibrio rhizosphaerae] [GCF_024347095.1_ASM2434709v1]
STNEFKGGLKI-M-I-D--N-----EPC-VILEN-EY-VKPG-----KGQ-AFNRVKIRK
LLSGKVLEKTFKSGDS--
>WP_033538425.1 [Shewanella marisflavi] [GCF_002215585.1_ASM221558v1]
TAHEIRPGNVI-M-L---DG-----SPW-VVQKT-ET-TRS----G-RNA-AIVKMKLKN
LLQDSSTETTFKGEDKM-
>WP_002443060.1 [Staphylococcus caprae] [GCF_003966625.1_ASM396662v1]
SVNDFKTGLTI-S-V-D--N-----GIW-KVIDF-QH-VKPG-----KGS-AFVRSKLRN
LRTGAIQEKTFRAGEKV-
>WP_038485642.1 [Halomonas alkaliphila] [GCF_003612795.1_ASM361279v1]
STNEFKGGLKV-M-L-D--G-----DPC-SIVEN-EL-VKPG-----KGQ-AFNRVKLRN
LMTGRVGERTFKSGDSL-
>WP_017830556.1 [Microbacterium liquefaciens] [GCF_024362265.1_ASM2436226v1]
STADIKNGVVL-S-I-D--G-----QLW-SVIEF-QH-VKPG-----KGG-AFVRTKLKN
VVSGKTVDRTYNAGAKI-
>WP_164678358.1 [Rasiella rasia] [GCF_011044175.1_ASM1104417v1]
STSDIRKGLCI-H-Y-N--H-----DIY-KIIEF-LH-VKPG-----KGP-AFVRTKLKS
VTTGKVIDNTFSAGHKI-
>WP_013051026.1 [Shewanella violacea DSS12] [GCF_000091325.1_ASM9132v1]
KASDVKKNTAI-E-F-N--N-----SVY-LIRDI-eR-SVPq---G-RSGGSLYRMRMYD
VASGSKLDQTFKADDMI-
>WP_013051306.1 [Shewanella violacea DSS12] [GCF_000091325.1_ASM9132v1]
TAHEMRVGNVI-M-V---GK-----DPM-VILKS-ET-HNS----G-RSA-AVVKMKLRN
LLTGSATETAFKAEDKL-
>WP_169958894.1 [Halomonas alkalicola] [GCF_030505695.1_ASM3050569v1]
STNEFKGGLKV-M-L-D--G-----DPC-AIVEN-EF-VKPG-----KGQ-AFNRVKLRN
LITGRVWERTFKSGESL-
>WP_202635910.1 [Rugosibacter aromaticivorans] [GCF_000934545.1_ASM93454v1]
-AQELRAGNVV-M-V---GN-----DPL-VVQKA-EY-NKS----G-RSS-AVVKFKFKN
LLTGAASEAVYKADDKF-
>WP_139517543.1 [Hymenobacter jejuensis] [GCF_006337165.1_ASM633716v1]
TTADFRNGLVL-E-Y-N--N-----DLY-VITEF-QH-VKPG-----KGP-AFVRTKLRN
IKTGKVLDNTFNAGVKV-
>WP_013259011.1 [Desulfarculus baarsii DSM 2075] [GCF_000143965.1_ASM14396v1]
STAEFRKGLKI-E-I-D--G-----KPY-VIVES-QH-VKPG-----KGG-AFVRTRIKN
LETGQVLEQTFRSGAKV-
>WP_073493489.1 [Streptomyces phaeoluteigriseus] [GCF_023923245.1_ASM2392324v1]
STNDLKNGLVL-K-L-e-GG-----QLW-SVVEF-QH-VKPG-----KGP-AFVRTKLKN
VLSGKVVDKTFNAGVKV-
>WP_139527117.1 [Halomonas piezotolerans] [GCF_019443265.1_ASM1944326v1]
STNEFKAGLKV-M-L-D--G-----DPC-SIVEN-EL-VKPG-----KGQ-AFNRVKLRN
LMTGRVGERTFKSGDSL-
>WP_214055920.1 [Nocardioides aquaticus] [GCF_018459925.1_ASM1845992v1]
TTNDLKNGMVL-N-L-D--G-----QLW-QVIWF-QH-HKPG-----KGG-AVVRSKLKN
VESGKTVDKTFNADVKV-
>WP_036776062.1 [Photorhabdus akhurstii] [GCF_019090985.1_ASM1909098v1]
STNEFRSGLKI-M-L-D--G-----EPC-AILES-EF-VKPG-----KGQ-AFARVRIRK
LISGKLLEKTFKSTDSV-
>WP_112878518.1 [Photorhabdus akhurstii] [GCF_019090985.1_ASM1909098v1]
KANEIKRGSAV-S-Y-N--G-----KLL-LVKDI-dI-QAPs---A-RGASTLYKMRFTD
IRTGQKVEERFKGDDI--
>WP_009742786.1 [Frankia alni ACN14a] [GCF_000058485.1_ASM5848v1]
-SNDLKNGMTL-D-I-D--G-----VLW-NVVGF-QH-VKPG-----KGG-AFVRTTLKN
VLTGKVVDRTFNAGVKV-
>WP_119838427.1 [Pseudooceanicola algae] [GCF_003590145.2_ASM359014v2]
-GNEIRPGNVL-E-H-N--G-----GLW-AAVKV-DH-VKPG-----KGG-AFAQVEMKN
LRNGSKLNERFRSADKV-
>WP_013536979.1 [Thermovibrio ammonificans HB-1] [GCF_000185805.1_ASM18580v1]
-VNQIAKGMKL-E-I-E--G-----APY-EIIDY-QH-VKPG-----KGQ-AFARIKLKN
LKTGNVVEKTYKVGEKL-
>WP_006258920.1 [Myroides odoratimimus] [GCF_004337635.1_ASM433763v1]
TTADIRNGLCI-Q-Y-N--N-----DIY-KIVEF-LH-VKPG-----KGP-AFVRTKMRS
VTNGRVLENTFSAGHKI-
>WP_255186446.1 [Methylomonas rapida] [GCF_024360925.2_ASM2436092v2]
STNEFRGGLKI-M-L-D--N-----DPC-SIIEN-EF-VKPG-----KGQ-AFNRVKIRN
LKTGRVIERTFKSGETV-
>WP_255187643.1 [Methylomonas rapida] [GCF_024360925.2_ASM2436092v2]
KANELKQGTAI-E-I-N--G-----EPY-VVKTI-EV-RNpt---S-RGATTLYKIRFTH
MKTRQKLDETFKSDDML-
>WP_066046920.1 [Anaerotignum propionicum DSM 1682] [GCF_001561955.1_ASM156195v1]
SAGEFRNGVTM-E-Y-E--G-----APY-VILEF-QH-VKPG-----KGA-AFVRTKIKN
LKTGAVLEKTFRPTEKM-
>WP_004279747.1 [Acinetobacter lwoffii] [GCF_019343495.1_ASM1934349v1]
STNDFKSGLKV-M-L-D--G-----NPC-SIMEN-EY-VKPG-----KGQ-AFNRVKLRN
LKSGKVLEKTFKSGENL-
>WP_211631804.1 [Luteolibacter ambystomatis] [GCF_018137965.1_ASM1813796v1]
---NLRKGHAV-R-H-N-NE------VC-VVVSH-EL-KTPP-----RMA-SYVQMSIRS
VGTKKIFNLRLTSNDS--
>WP_208289890.1 [Cellulomonas fengjieae] [GCF_018388465.1_ASM1838846v1]
TTNDLKNGTVL-K-I-D--G-----QLW-TVIEF-QH-VKPG-----KGG-AFVRTKLKN
VMSGKVVDRTFNAGLKV-
>WP_108147616.1 [Streptomyces lunaelactis] [GCF_003054555.1_ASM305455v1]
STNDLKNGLVL-K-L-d-GG-----QLW-SVVEF-QH-VKPG-----KGP-AFVRTKLKN
VLSGKVVDKTFNAGVKV-
>WP_269900232.1 [Paenalcaligenes faecalis] [GCF_027557445.1_ASM2755744v1]
TAQDLRVGNVV-M-M---GS-----DPL-VVQRA-EY-NKS----G-RNS-AVVKLKFKN
LLTGSPSEAVHKADEKF-
>WP_013921845.1 [Francisella salina] [GCF_000219045.1_ASM21904v1]
STNEFKGGLKV-L-I-D--G-----NPM-VIIEN-EF-VKPG-----KGQ-AFNRVKLKN
LLNDRVVEKTFKSGESV-
>WP_180817163.1 [Arsenophonus endosymbiont of Aphis craccivora] [GCF_013460135.1_ASM1346013v1]
STNEFRSGLKI-T-L-D--G-----EPC-AIVES-EF-VKPG-----KGQ-AFARVRIRK
LISNKLLEKTFKSTDSV-
>WP_038572538.1 [Paenibacillus odorifer] [GCF_000758725.1_ASM75872v1]
SVNDFKTGLTV-E-V-D--G-----DIF-TVLDF-QH-VKPG-----KGA-AFVRSKLKN
LRNGNTVERTFRAGET--
>WP_187721869.1 [Tessaracoccus defluvii] [GCF_014489575.1_ASM1448957v1]
STNDLKNGMVL-D-L-D--G-----QLW-QVLWF-QH-HKPG-----KGN-TVVRSKLKH
VLTGKIIDKTFNSDTKV-
>WP_047859885.1 [Archangium gephyra] [GCF_001027285.1_ASM102728v1]
-TSEFRKGMKI-E-I-D--G-----EPF-EIVEF-QH-VKPG-----KGS-AFVRTSIRS
LLTGRVLQPTLKSGEKV-
>WP_058020585.1 [Pseudohongiella spirulinae] [GCF_001444425.1_ASM144442v1]
STNEFKPGLKV-L-L-E--G-----DPC-SILEN-EY-VKPG-----KGQ-AFNRVKLRN
LLNGRVWERTFKSGESL-
>WP_058021975.1 [Pseudohongiella spirulinae] [GCF_001444425.1_ASM144442v1]
TAQEIRPGQVI-M-I---DG-----SPW-KVQKN-DF-HRA----G-RGS-AVNKMKLKN
LLNGVQTETAFKSDDKL-
>WP_100265818.1 [Mariprofundus ferrinatatus] [GCF_002795825.1_ASM279582v1]
--TSVRVGNIL-E-I-D--N-----GLW-RVMKA-TH-VTPG-----KGV-ACMQLEMRN
VETGTKTNKRFNSSERV-
>WP_047259656.1 [Corynebacterium uterequi] [GCF_001021065.1_ASM102106v1]
TTADFKNGLVL-V-I-D--G-----KLS-QITEF-QH-VKPG-----KGP-AFVRTKLKE
VVSGKTIDKTFNAGVKV-
>WP_020429198.1 [Paenibacillus riograndensis SBR5] [GCF_000981585.1_SBR5_T_]
SVNDFKTGLTV-E-V-D--G-----DIF-TVLDF-QH-VKPG-----KGA-AFVRSKLKN
LRNGNTVERTFRAGET--
>WP_169550195.1 [Spirosoma rhododendri] [GCF_012849055.1_ASM1284905v1]
TTADIRNGLVL-N-F-N--N-----DLF-QITEF-QH-VKPG-----KGA-AFVRTKLKS
LTTGRVIDNTFNAGV---
>WP_114563291.1 [Ephemeroptericola cinctiostellae] [GCF_003339525.1_ASM333952v1]
SAQELRVGNVF-M-Q---DG-----AAK-VVLKT-EY-SRS----G-RSG-AVIKMKMKD
LLTGAGAETVYSADDKF-
>WP_015485589.1 [Thalassolituus oleivorans MIL-1] [GCF_000355675.1_ASM35567v1]
-VSEIKKNAAV-E-Y-D--G-----NVY-FVKDI-eR-SVPq---G-RAGGSIYRMRMYN
VVTGAKLDESFKDSDML-
>WP_015486135.1 [Thalassolituus oleivorans MIL-1] [GCF_000355675.1_ASM35567v1]
TAHDFRIGQVL-S-L---NG-----QAW-VILKT-EF-NKS----G-RNS-AVVKMKLKN
LITGASQEPVFKADDKL-
>WP_015488150.1 [Thalassolituus oleivorans MIL-1] [GCF_000355675.1_ASM35567v1]
STNEFKSGLKV-M-L-D--N-----EPC-SIIEN-DY-VKPG-----KGQ-AFNRVKLRN
LRTGRTIDKTFKSGDSL-
>WP_136920532.1 [Polyangium aurulentum] [GCF_005144635.2_ASM514463v2]
-TSDIRKGIKL-M-L-d-g----NKDPY-VVVEF-QF-VKPG-----KGQ-AFTRVKLKN
MVSGAVLERTLKSGEKI-
>WP_012871275.1 [Sphaerobacter thermophilus DSM 20745] [GCF_000024985.1_ASM2498v1]
-TGDLRKGLTL-E-M-N--G-----ELV-RVVDF-QH-VKQG-----RGS-AFVRLSLRN
LRTGTITQQTFQAGSKF-
>WP_062568522.1 [Lelliottia steviae] [GCF_015209785.1_ASM1520978v1]
STNEFKGGLKI-M-L-D--G-----EPC-SILEN-EM-VKPG-----KGQ-AFNRVRIRK
LITGKVLEKTFKSGETV-
>WP_130150514.1 [Lelliottia steviae] [GCF_015209785.1_ASM1520978v1]
KASEVKKGAAI-E-H-N--G-----QVL-VVKDI-qR-SVPq---G-RAGGSLYRMRLYD
VVTGGKVDETFKDSDML-
>WP_301400391.1 [Polaribacter huanghezhanensis] [GCF_030444335.1_ASM3044433v1]
TTSDIRNGLCI-R-Y-N--N-----DIY-KIIEF-LH-VKPG-----KGP-AFVRTKLKS
VTNGKTLDNTFPAGRKI-
>WP_215216849.1 [Candidatus Rhabdochlamydia oedothoracis] [GCF_019453995.1_ASM1945399v1]
-GNQISPGMIL-F-I---DG-----KMY-KVESC-VK-VTV----A-KDN-PFMKTILKD
LLTEEMSEKNFK------
>WP_215217040.1 [Candidatus Rhabdochlamydia oedothoracis] [GCF_019453995.1_ASM1945399v1]
STSDLRGGFKV-E-I-E--E-----EPY-TVVSN-EF-VKPG-----KGQ-PFNRIKLKH
LITGRVIEKTFKSGEKV-
>WP_013506191.1 [Desulfurispirillum indicum S5] [GCF_000177635.2_ASM17763v2]
TTSDFRKGMKI-E-H-E-G------EPY-SIIDF-VH-YKPG-----KGG-AFVRATVRN
LLSNKIIEITWRSGEKV-
>WP_013516407.1 [Candidatus Blochmannia vafer str. BVAF] [GCF_000185985.2_ASM18598v2]
--NELRVGLKV-I-Q-N-Q------EPC-VIISN-EG-VKPG-----KGL-SFNRIRLKN
IISGKILDRTLKSGD---
>WP_066678330.1 [Chryseobacterium balustinum] [GCF_003815995.1_ASM381599v1]
-SNDIRKGLCI-E-F-S--N-----DIF-KIIEF-LH-VKPG-----KGP-AFVRTKMKS
VTNGKVLDNTFSAGHKI-
>WP_025217349.1 [Mannheimia varigena USDA-ARS-USMARC-1312] [GCF_000521695.1_ASM52169v1]
STNDFKKGLKF-I-Q-D--G-----EPC-VIVEN-EF-VKPG-----KGQ-AFTRTKIRK
LISGKVLEINFKSGTSV-
>WP_011141285.1 [Gloeobacter violaceus PCC 7421] [GCF_000011385.1_ASM1138v1]
SSNDFRTGTTI-E-L-D--G-----QVW-RVIEF-LH-VKPG-----KGS-AFVRTKLKN
VMTGNVNERTFRAGETL-
>WP_007430939.1 [Paenibacillus kribbensis] [GCF_002240415.1_ASM224041v1]
-VNDFKTGLTV-E-V-D--G-----DIF-TVLDF-QH-VKPG-----KGA-AFVRSKLKN
LRNGNTVERTFRAGET--
>WP_003486066.1 [Xanthomonas citri pv. citri] [GCF_000961215.1_ASM96121v1]
-MNDVKNGMKI-L-V-N-N------EPA-VITET-EY-VKPG-----KGQ-AFTRMKYRF
IKSGRVVEMTMKATDDV-
>WP_003486255.1 [Xanthomonas citri pv. citri] [GCF_000961215.1_ASM96121v1]
KANDIKKGNVV-E-Y-N--G-----GIY-QIRDI-eR-SSPQ---G-rGGNVRFRFIMYS
VPGGVKTDASFDADDNL-
>WP_264732155.1 [Wolbachia endosymbiont (group A) of Sphaerophoria taeniata] [GCF_947250735.1_idSphTaen1.Wolbachia_sp_1.1]
-ANDIRPGQVL-E-H-N--G-----GLF-LVVGI-MH-TQPG-----KGG-AYIQAEMKN
IKTGAKHYERFRSDAT--
>WP_286309539.1 [Agromyces mangrovi] [GCF_030296695.1_ASM3029669v1]
STADIKNGVVL-S-I-D--G-----QLW-TVIEF-QH-VKPG-----KGG-AFVRTKLKN
VVSGKVVDRTYNAGAKV-
>WP_011991592.1 [Campylobacter hominis ATCC BAA-381] [GCF_000017585.1_ASM1758v1]
-MGDLKKGLKI-E-I-D--G-----IPY-KIVEY-QH-VKPG-----KGP-AFVRVKIKS
FIDGKVLEKTFHAGDK--
>WP_109340817.1 [Saliniradius amylolyticus] [GCF_003143555.1_ASM314355v1]
STNEFKGGLKF-M-M-D--G-----EPC-SIMEN-EY-VKPG-----KGQ-AFNRVKLRK
LISGKVLEKTFKSGETV-
>WP_190822846.1 [Saccharopolyspora pogona] [GCF_014697215.1_ASM1469721v1]
STNDLKNGLVL-N-I-D--G-----QLW-TVVNF-QH-VKPG-----KGG-AFVRTTLKN
VLSGKVVDKTFNAGVKV-
>WP_066207421.1 [Flammeovirga yaeyamensis] [GCF_018736045.1_ASM1873604v1]
STADFKNGLCI-E-F-N--N-----DVF-QIIEF-QH-VKPG-----KGP-AFVRTKLKS
VRTGKVIDNTFASGHKV-
>WP_104050627.1 [Arthrobacter antioxidans] [GCF_023100725.1_ASM2310072v1]
TTNDIKNGTVL-K-L-E--G-----NLW-NVLEF-QH-VKPG-----KGG-AFVRTKLRN
ILSGKVVDKTFNAGLK--
>WP_144158502.1 [Allobacillus halotolerans] [GCF_028743495.1_ASM2874349v1]
SVNDFKTGQTI-E-L-D--G-----SIW-QVLEF-QH-VKPG-----KGA-AFVRSKLKN
LENGNTQEKTFRAGEKV-
>WP_005957090.1 [Fusobacterium necrophorum subsp. funduliforme] [GCF_003732525.1_ASM373252v1]
-AQELRAGSTV-K-I---GN-----DPF-VVLKA-EY-NKS----G-RNA-AVVKFKMKN
LISGNISDSVYKADDKM-
>WP_006887304.1 [Rothia aeria] [GCF_900637985.1_54949_H01]
TTTDIKNGAVL-K-I-D--G-----NLW-SVVEF-QH-VKPG-----KGG-AFVRTKLRN
ITSGKVVDRTFNAGAKI-
>WP_215523159.1 [Varibaculum prostatecancerukia] [GCF_943169825.2_ASM94316982v2]
TTNDLKNGLVL-K-L-D--N-----QLW-QVVEF-QH-VKPG-----KGP-AFVRTKIKN
VLSGKTVDRTFNAGVKV-
>WP_188622903.1 [Caldalkalibacillus thermarum TA2.A1] [GCF_019856495.1_ASM1985649v1]
TTSEFRNGLTI-E-L-N--G-----EVW-QIIEF-QH-VKPG-----KGA-AFVRSKLKN
LKTGVIQERTFRTTER--
>WP_078525250.1 [Komagataeibacter nataicola] [GCF_002009295.1_ASM200929v1]
-ANLIRAGQVI-E-H-D--G-----RRW-TVLKQ-QI-ITPG-----KGG-AFIQVEMRD
LKTGNKTNERWRTADTV-
>WP_011801026.1 [Polaromonas naphthalenivorans CJ2] [GCF_000015505.1_ASM1550v1]
-AQEIRAGNVI-M-N---GK-----DPM-VVLKT-EY-SRG----G-RNS-ATVRMKLKS
LIANFNTEVVFKADDKI-
>WP_003084847.1 [Streptococcus pseudoporcinus] [GCF_900637075.1_48128_D02]
EASKLRAGMTF-E-S--EG------KLI-RVLEA-SH-HKPG-----KGN-TIMRMKLRD
VRTGSTFDTTYRPDEKF-
>WP_009623501.1 [Pseudomonas citronellolis] [GCF_001586155.1_ASM158615v1]
TAQEFRAGQVA-N-I---NG-----APW-VIQKA-EF-NKS----G-RNS-AVVKMKLKN
LLTGAGTETVFKADDKL-
>WP_285975325.1 [Altererythrobacter rubellus] [GCF_030284385.1_ASM3028438v1]
---DIRPGNII-E-Y-E--K-----GIW-KVAKI-QH-TQPG-----KGG-AYMQVEMKN
LQDGRKTNVRFRSADT--
>WP_110438815.1 [Commensalibacter melissae] [GCF_003691365.1_ASM369136v1]
-ANQIRAGQVI-E-H-D--G-----RRW-SVLKQ-QI-ITPG-----KGG-AFIQVEMRD
LKTGNKTNERWRTADTV-
>WP_021798930.1 [Propionibacterium acidifaciens] [GCF_003798325.1_ASM379832v1]
TTNDIKNGTVL-N-L-D--G-----QLW-RVLWF-QH-HKPG-----KGN-TVVRTKIKN
VLNGKVVDRTFPADTKI-
>WP_283394038.1 [Candidatus Pelagisphaera phototrophica] [GCF_014529625.1_ASM1452962v2]
---DLRKGNVI-N-Y-N-G------NPC-LIMES-HH-RTPG-----KGQ-PVVQTKMRN
LSTGRSADVRFQSTEKV-
>WP_083024837.1 [Mycolicibacter minnesotensis] [GCF_010731755.1_ASM1073175v1]
STADFKNGLVL-V-I-D--G-----QLW-QITEF-QH-VKPG-----KGP-AFVRTKLKN
VVSGKVVDKTYNAGVKV-
>WP_126401564.1 [Blastochloris tepida] [GCF_003966715.1_ASM396671v1]
-ASSVRKGNIL-E-I-D--G-----KLY-AVISA-ES-FFPG-----KGT-PTTQIDMRR
ISDGVKTTQRYKTTEQV-
>WP_014269850.1 [Sphaerochaeta pleomorpha str. Grapes] [GCF_000236685.1_ASM23668v1]
-AGQIEKGTAL-L-I-K-G------QPF-VCIDR-EF-VNPG-----KGS-AFVRLKLKS
PSSGQTLSETMKSQDN--
>WP_003782199.1 [Actinomyces naeslundii] [GCF_016127855.1_ASM1612785v1]
TTNDLKNGMVL-N-L-E--G-----QLW-QVVEF-QH-VKPG-----KGP-AFVRTKIKN
VLSGKTVDKTFNAGLKV-
>WP_179901419.1 [Actinomyces capricornis] [GCF_019974135.1_ASM1997413v1]
TTNDLKNGLVL-N-L-E--G-----QLW-QVVEF-QH-VKPG-----KGP-AFVRTKLKN
VLSGKTVDKTFNAGLKV-
>WP_203961858.1 [Actinocatenispora thailandica] [GCF_016865425.1_ASM1686542v1]
TTNDLKNGLVL-N-L-D--G-----QLW-TVVEF-QH-VKPG-----KGG-AFVRTTLKN
VLNGKVVDKTFNAGTKV-
>WP_011304423.1 [Ehrlichia canis str. Jake] [GCF_000012565.1_ASM1256v1]
-GSDIRPGHIL-E-H-N--N-----ALY-LVVKV-MH-TQPG-----KGG-AYIQAEMKN
LKTGAKQYERFRTD----
>WP_012880818.1 [Anaplasma centrale str. Israel] [GCF_000024505.1_ASM2450v1]
-GSDIRPGQVL-D-H-N--G-----SLY-LVVKT-MH-TQPG-----KGG-AYIQAELKN
LKTGAKYQERFRSD----
>WP_137400877.1 [Echinicola rosea] [GCF_005281475.1_ASM528147v1]
STADFKNGLCM-E-M-N--N-----DIW-SIVEF-QH-VKPG-----KGA-AFVRTKLKS
LTTGKVLEKTFNAGEKI-
>WP_021470603.1 [Paenarthrobacter ureafaciens] [GCF_017357445.1_ASM1735744v1]
TTNDIKNGTVL-K-L-E--G-----QLW-NVIEF-QH-VKPG-----KGG-AFVRTKMRN
VMSGKVVDKTFNAGLK--
>WP_114243496.1 [Streptomyces atratus] [GCF_003330865.1_ASM333086v1]
STNDLKNGLVL-K-L-d-GG-----QLW-SVVEF-QH-VKPG-----KGP-AFVRTKLKN
VLSGKVVDKTFNAGVKV-
>WP_098504402.1 [Tepidiforma bonchosmolovskayae] [GCF_008838325.1_ASM883832v1]
STGELKKGATI-E-L-D-G------KLY-SILDY-AH-IKMG-----RGS-AQVRIKFRD
VRSGAIIEQTFQAGTKF-
>WP_105252465.1 [Shewanella oncorhynchi] [GCF_030848765.1_ASM3084876v1]
TAHEIRPGNVI-M-L---DG-----SPW-VVQKT-ET-TRS----G-RNA-AIVKLKLKN
LLLNSGTETTFKGEDKL-
>WP_150042710.1 [Rhodovastum atsumiense] [GCF_937425535.1_Rhodovastum_atsumiense_G2-11]
-ANLIRAGQVI-E-H-D--G-----RRW-TVLKQ-QI-ITPG-----KGG-AFIQVEMRD
LKTGNKTNERWRTADTV-
>WP_014768865.1 [Sulfurospirillum barnesii SES-3] [GCF_000265295.1_ASM26529v1]
-MGDLKKGLKI-E-F-N--G-----IPY-KITEY-QH-VKPG-----KGA-AFVRCKIKS
FIDGRVIEKTFHAGDK--
>WP_220060961.1 [Shewanella mesophila] [GCF_019457515.1_ASM1945751v1]
TAHEIRPGNVI-M-L---DG-----SPW-VVQKT-ET-TRS----G-RNA-AIVKMKLKN
VLQDSSTETTFKGEDKM-
>WP_068960784.1 [Muribaculum intestinale] [GCF_001688845.2_ASM168884v2]
TTADFKNGMCL-D-I-D--G-----NYF-FIVEF-LH-VKPG-----KGP-AFVRTKLRN
VKTGRIIDKTWNSGVKV-
>WP_003025478.1 [Citrobacter braakii] [GCF_009648935.1_ASM964893v1]
--NDFRAGLKI-M-L-D--G-----EPY-AVEAS-EF-VKPG-----KGQ-AFARVKLRR
LLTGTRVEKTFKSTDS--
>WP_016153740.1 [Citrobacter braakii] [GCF_009648935.1_ASM964893v1]
-ANEIKKGMVL-N-Y-N--G-----KLL-IVKDI-dI-QSPt---A-RGAATLYKMRFSD
VRTGLKVEERFKGDDIV-
>WP_006279719.1 [Wolbachia endosymbiont (group A) of Eupithecia tripunctaria] [GCF_947251595.1_ilEupTrip1.Wolbachia_sp_1.1]
-ANDIRPGQVL-E-H-N--G-----GLF-LVVGI-MH-TQPG-----KGG-AYIQAEMKN
IKTGAKHYERFRSDAT--
>WP_005241702.1 [Rhodococcus koreensis] [GCF_017068375.1_ASM1706837v1]
STSDFKNGLVL-Q-I-E--G-----QLW-TITEF-QH-VKPG-----KGP-AFVRTKLKN
VLSGKVVDKTFNAGVKV-
>WP_054941504.1 [Paenibacillus tianjinensis] [GCF_017086365.1_ASM1708636v1]
SVNDFKTGLTV-E-V-D--G-----DIF-TVLDF-QH-VKPG-----KGA-AFVRSKLKN
LRNGNTVERTFRAGET--
>WP_035167256.1 [Lentilactobacillus curieae] [GCF_000785105.2_ASM78510v2]
STADFKNGLTI-E-V-D--G-----AIW-RIISF-QH-VKPG-----KGG-AFVRSKLKN
LRTGAVQEKTFRAGAK--
>WP_211796149.1 [Prevotella nigrescens] [GCF_018127825.1_ASM1812782v1]
-SQEIKIGTCI-R-L-D-G------KIW-TCIDF-QH-RKPG-----KGN-TVMITKLKN
VSDGRVLERTFQVG----
>WP_024964131.1 [Trueperella pyogenes] [GCF_000612055.1_ASM61205v1]
TTNDLKNGMVL-K-I-D--N-----QLW-QVVEF-QH-VKPG-----KGP-AFVRTKLRN
VLSGKNVDKTMNAGVKV-
>WP_102753950.1 [Flavivirga eckloniae] [GCF_002886045.1_ASM288604v1]
TTSDIRNGLCI-R-Y-N--H-----DIF-KIIEF-LH-VKPG-----KGP-AFVRTKLKS
VTTGKVIDNTFSAGHKL-
>WP_138275363.1 [Rhodoluna limnophila] [GCF_005845345.1_ASM584534v1]
-SNDLKNGMVL-N-I-E--G-----QLW-AVVEF-QH-VKPG-----KGA-AFVRSKLKN
VMTGKVVDKTFNAGVKV-
>WP_301392899.1 [Borreliella japonica] [GCF_030438115.1_ASM3043811v1]
-SSEIEKGSFL-L-I---KG-----APH-IVLER-EF-SKT----G-RGG-AIVRLKLKN
LKSKFIIRETLKGADT--
>WP_011251822.1 [Gluconobacter oxydans DSM 3504] [GCF_000583855.1_ASM58385v1]
-ANLIRAGQVI-E-H-D--G-----RRW-TVLKQ-QI-ITPG-----KGG-AFIQVEMRD
LKTGNKTNERWRTADSV-
>WP_191601209.1 [Marinomonas algicola] [GCF_014805825.1_ASM1480582v1]
KASEIKKNAAV-E-Y-N--G-----KTY-IVKDI-dR-SVPq---G-RAGGSLYRMRMYD
VVTGHKLDETFKDSEML-
>WP_191601261.1 [Marinomonas algicola] [GCF_014805825.1_ASM1480582v1]
STSDMRTGAKV-M-V-D--G-----DPC-TVLEN-EH-VRPG-----KGQ-AFNRIKLRN
LKTGRVWERTFKSGDSL-
>WP_275419542.1 [Fervidibacillus halotolerans] [GCF_026547205.1_ASM2654720v1]
SVNDFRTGLTI-E-V-G--G-----EIY-RVLEF-QH-VKPG-----KGA-AFVRSKLRN
LRTGAIQEKTFRAGEKV-
>WP_047753846.1 [Kosmotoga pacifica] [GCF_001027025.1_ASM102702v1]
-VGDIRKGMAL-I-I---DN-----EIY-IVLDV-NK-HFT----G-RGS-GIIRTKMKN
IKTGYVREFKFNSGEKV-
>WP_260703005.1 [Edaphobacter flagellatus] [GCF_025264665.1_ASM2526466v1]
-AINVKRKMLF-E-H-E-NA------PY-YCMES-dV-STPt--ARGGQT--LVRLKMRN
LITNAVFEKSFKAGDKF-
>WP_260706455.1 [Edaphobacter flagellatus] [GCF_025264665.1_ASM2526466v1]
-ATQMRPGMVI-K-F---KD-----DLH-LVFSV-EH-RTP----G-NLR-AFIQAKLRN
IRTGAMFVERFRSPD---
>WP_119260249.1 [cyanobacterium endosymbiont of Rhopalodia gibberula] [GCF_003574135.1_ASM357413v1]
SSNDFRTGTTI-E-L-D--G-----VVW-RVIEF-LH-VKPG-----KGS-AFVRTKLKN
AQTGSVVERTFRAGETV-
>WP_012808557.1 [Lancefieldella parvula DSM 20469] [GCF_000024225.1_ASM2422v1]
STADFKNGLGL-K-I-N--D-----KYY-TIVEF-QH-VKPG-----KGG-AFVRYKIRD
LRSGRVIDQTCNAGTKF-
>WP_077536047.1 [Pseudoalteromonas aliena] [GCF_001999225.1_ASM199922v1]
STNEFKGGLKI-M-M-D--G-----EPC-SILEN-EM-VKPG-----KGQ-AFNRVRIRK
LISGKVLEKTFKSGESV-
>WP_077538539.1 [Pseudoalteromonas aliena] [GCF_001999225.1_ASM199922v1]
KASDVKKGTAI-D-F-N--G-----RVL-VVKDI-vR-SVPq---G-RAGGSLYRMRLYD
VVTGSKVDETFKDSDML-
>WP_128425948.1 [Gudongella oleilytica] [GCF_004101785.1_ASM410178v1]
-AGEFRKGITF-V-M-D--G-----DVW-QIIDF-QH-VKPG-----KGA-AFVRAKIRN
VLSGGAKEITFNPTERF-
>WP_006564477.1 [Helicobacter suis] [GCF_013374215.1_ASM1337421v1]
--GELKKNLKI-E-I-Q--G-----VPY-RIVEY-QH-VKPG-----KGA-AFVRAKIKS
FLDGKVIEKTFHAGDK--
>WP_227911484.1 [Arthrobacter zhaoxinii] [GCF_025244925.1_ASM2524492v1]
TTNDIKNGTVL-K-L-E--G-----NLW-SIIEF-QH-VKPG-----KGG-AFVRTKMRN
VTSGKVVDKTFNAGIKV-
>WP_233021523.1 [Rhodopseudomonas boonkerdii] [GCF_021184025.1_ASM2118402v1]
-ASSIRKGNVI-E-Q-D--G-----KLY-VVLSA-EN-IHPG-----KGT-PVSQIEMRR
ISDGVKISERYKTTDQV-
>WP_006578548.1 [Cupriavidus gilardii] [GCF_013347325.1_ASM1334732v1]
TAQELRVGNVF-M-I---GA-----DPM-VVQKA-EY-NKS----G-RNA-AVVKMKYKN
LLTDAPGEAVFKADDKF-
>WP_302210820.1 [Tunicatimonas pelagia] [GCF_030506325.1_ASM3050632v1]
TTADFRNGLCI-E-Y-N--N-----DLY-TIVEF-QH-VKPG-----KGP-AFVRTKLKS
IRTGKVLENTFNSGVKV-
>WP_110169549.1 [Luteitalea pratensis] [GCF_001618865.1_ASM161886v1]
-AIDFKRKMYV-E-F-E-DA------PF-HMLEV-EI-SRpt--ARGGQT--LVRVKMRN
LINRSVFDKTFKAQDKL-
>WP_110172842.1 [Luteitalea pratensis] [GCF_001618865.1_ASM161886v1]
-ATRLRKGNLI-K-H---NN-----ELC-RIVET-QH-VTP----G-NLR-GFVRAKMRK
VKDGIMFEHRFRSEDMV-
>WP_014023465.1 [Borreliella carolinensis] [GCF_032595915.1_ASM3259591v1]
-SSEIEKGSFL-L-I---KG-----VPH-IVLER-EF-SKT----G-RGG-AIVRLKLKN
LKNKLVIRETLKGADT--
>WP_066635107.1 [Serinicoccus hydrothermalis] [GCF_001685415.1_ASM168541v1]
STNDLKNGMVL-D-M-D--N-----GLW-QVLEF-QH-VKPG-----KGP-AFVRTKLKN
VLTNKIVDKTFNAGTKV-
>WP_263076768.1 [Moraxella nasicaprae] [GCF_025643275.1_ASM2564327v1]
STNDFKAGLKV-M-L-D--G-----NPC-SIIEN-EY-VKPG-----KGQ-AFNRVKLRN
LRTGKVLEQTFKSGDTL-
>WP_074372195.1 [Vibrio spartinae] [GCF_014083925.1_ASM1408392v1]
STNEFKGGLKI-M-I-D--N-----EPC-VILEN-EY-VKPG-----KGQ-AFNRVKIRK
LLSGKVLEKTFKSGDS--
>WP_074373606.1 [Vibrio spartinae] [GCF_014083925.1_ASM1408392v1]
KASEIKKGFVI-D-T-N--G-----KML-LVKDI-EI-TTPG---g-rGGAKIYKFRCTD
LTTGTRVDERFKSDDV--
>WP_033916492.1 [Campylobacter sputorum bv. paraureolyticus LMG 11764] [GCF_002220755.1_ASM222075v1]
-MGDLKKGLKI-E-L-E--G-----VPY-KIVEY-QH-VKPG-----KGA-AFVRVKIKS
YIDGRVLEKTFHAGDK--
>WP_115313287.1 [Staphylococcus saccharolyticus] [GCF_004291115.2_ASM429111v2]
SVNDFKTGLTI-S-V-D--N-----GIW-KVIDF-QH-VKPG-----KGS-AFVRSKLRN
LRTGAIQEKTFRAGEKV-
>WP_011496431.1 [Shewanella denitrificans OS217] [GCF_000013765.1_ASM1376v1]
TAHEIRPGNVI-M-L---DG-----SPW-VVQKT-ET-TRS----G-RNA-AIVKLKLKH
VLLDSGTEQTFKGEDKM-
>WP_033178834.1 [[Mycoplasma] anseris] [GCF_003285045.1_ASM328504v1]
-VNDLKTGITF-Q-M-D-G------NIY-VVLDA-QH-SKQG-----RGQ-ANVKVKTKD
LRTGATTIKSFTGGEKV-
>WP_007962665.1 [Xanthomonas arboricola pv. juglandis] [GCF_905367715.1_Xanthomonas_sp._CPBF_1494_hybrid_assembly_2]
-MNDVKNGMKI-L-V-N-N------EPA-VITET-EY-VKPG-----KGQ-AFTRMKYRF
IKSGRVVEMTMKATDDV-
>WP_016904354.1 [Xanthomonas arboricola pv. juglandis] [GCF_905367715.1_Xanthomonas_sp._CPBF_1494_hybrid_assembly_2]
KANDIKKGNVV-E-Y-N--G-----GIY-QIRDI-eR-SSPQ---G-rGGNVRFRFIMYS
VPGGAKLDASFDADDNL-
>WP_185769803.1 [Corynebacterium anserum] [GCF_014262665.1_ASM1426266v1]
TTADFKNGLVL-K-I-D--G-----KLQ-QIIEF-QH-VKPG-----KGP-AFVRTKLKD
VVSGKTVEKTFNAGVKV-
>WP_028327977.1 [Dermatophilus congolensis] [GCF_900187045.1_51485_B01]
TTNDLKNGMVL-V-L-D--N-----QLW-TVIEF-QH-VKPG-----KGP-AFVRTKLKS
VTSGKTVDKTFNAGTKV-
>WP_250227616.1 [Anaeropeptidivorans aminofermentans] [GCF_940670685.1_M3-9]
SASEFRNGVTV-E-I-D--G-----DIY-TIIEF-QH-VKPG-----KGA-AFVRTKIRN
LISGGVTERTFRPSEKM-
>NP_708070.5 [Shigella flexneri 2a str. 301] [GCF_000006925.2_ASM692v2]
-ANEIKKGMVL-N-Y-N--G-----KLL-LAKDI-dI-QSPt---A-RGAATLYKMRFSD
VRTGLKVEERFKGDDIV-
>NP_710014.1 [Shigella flexneri 2a str. 301] [GCF_000006925.2_ASM692v2]
--NDFRAGLKI-M-L-D--G-----EPY-AVEAS-EF-VKPG-----KGQ-AFARVKLRR
LLTGTRVEKTFKSTDS--
>WP_042153136.1 [Planktothrix agardhii] [GCF_904830935.1_P._agardhii_No.976]
SSNDFRTGVTI-V-L-D--G-----SVW-RVIEF-LH-VKPG-----KGS-AFVRTKLKN
SQTGSVVERTFRAGETV-
>WP_005774585.1 [Bartonella elizabethae] [GCF_900638615.1_58174_F01]
-GNEIRPGNVI-E-H-Q--G-----SLW-VAVKC-NA-VKPG-----KGG-AFNQVELKN
LLDGTKLNERFRAAETV-
>WP_010673788.1 [Aeromonas caviae] [GCF_014169735.1_ASM1416973v1]
TAQEIRAGNVV-M-I---GT-----EPM-VVQKA-EF-NKS----G-RNS-AVVKMKLKG
LLNGSATETVFKADDKL-
>WP_025252920.1 [Corynebacterium vitaeruminis DSM 20294] [GCF_000550805.1_ASM55080v1]
TTSDFKNGLVL-K-I-D--N-----KLQ-QIVEF-QH-VKPG-----KGP-AFVRTKLKD
VVTGKVTDKTFNAGVKV-
>WP_039798939.1 [Nocardia gipuzkoensis] [GCF_021183645.1_ASM2118364v1]
-TSDFKNGLVL-K-I-D--G-----QLQ-QIIEF-QH-VKPG-----KGP-AFVRTKLKN
VVSGKVVDKTFNAGVKV-
>WP_158748351.1 [Alloacidobacterium dinghuense] [GCF_014274465.1_ASM1427446v1]
-ATQMRPGMII-K-H---NN-----ELH-AVFSV-EH-RTP----G-NLR-AFIQAKLRN
LRSGAMFEHRFRSADA--
>WP_130232438.1 [Malaciobacter pacificus] [GCF_004214795.1_ASM421479v1]
-MSELKKGLKI-E-L-D--G-----VPY-KITEY-QH-VKPG-----KGA-AFVRCKIKS
FLNGKVIEKTFHAGDK--
>WP_214303189.1 [Wolbachia endosymbiont (group B) of Pyrgus malvae] [GCF_947250605.1_ilPyrMalv3.Wolbachia_sp_1.1]
-ANNIRPGQVL-E-H-N--G-----GLF-LVVSI-MH-TQPG-----KGG-AYIQAEMKN
IKTGAKHYERFRSDAT--
>WP_015851772.1 [Maridesulfovibrio salexigens DSM 2638] [GCF_000023445.1_ASM2344v1]
STKDFRNGLKI-E-I-D--G-----KPY-EIVEF-QH-FKPG-----KGG-AFVRTKLRN
MFTGRITDQTFRSGEKV-
>WP_223048053.1 [Leptothermofonsia sichuanensis E412] [GCF_019891175.1_ASM1989117v1]
SSNDFRPGVSI-E-L-D--G-----EVW-RVRDF-LH-VKPG-----KGS-AFVRTTLEN
VKSGKVLERTFRAGETV-
>WP_255159508.1 [Microcella humidisoli] [GCF_024362325.1_ASM2436232v1]
TTNDIKNGSVL-N-L-D--G-----QLW-NVIEF-QH-VKPG-----KGG-AFVRTKMRN
VMSGKVVDKTFNAGTKV-
>WP_011158063.1 [Rhodopseudomonas palustris] [GCF_016584445.1_ASM1658444v1]
-ASSIRKGNVL-E-Q-D--G-----KLY-VVLSA-EN-IHPG-----KGT-PVSQIEMRR
ISDGVKISERYKTTDQV-
>WP_108404104.1 [Corynebacterium liangguodongii] [GCF_003070865.1_ASM307086v1]
TTADFKNGLVL-K-V-D--N-----KLQ-QIIEF-QH-VKPG-----KGP-AFVRTKLKD
VVTGKVVDKTWNAGVKV-
>WP_100682711.1 [Klebsiella electrica] [GCF_006711645.1_ASM671164v1]
-ANEIKKGMVL-N-Y-N--G-----KLL-IVKNI-dI-QSPs---A-RGAATLYKMRFSD
VRTGLKVEERFKGDDIV-
>WP_100685754.1 [Klebsiella electrica] [GCF_006711645.1_ASM671164v1]
--NDFRAGLKI-M-M-D--G-----EPY-AVEAS-EF-VKPG-----KGQ-AFARVKLRR
LLTGTRVEKTFKSTDS--
>WP_258211169.1 [Mycoplasma iguanae] [GCF_024722375.1_ASM2472237v1]
-VNEFKPGITF-Q-E-D-N------GIF-IVLES-QH-SKQG-----RGQ-ATVKAKVKN
LRTGAITLKSYTGGEKV-
>WP_168660373.1 [Ferrimonas lipolytica] [GCF_012295575.1_ASM1229557v1]
KASEIKKNAAI-E-H-N--G-----KVL-FVKEI-nK-LTPs---G-RAGASLYRMRCYD
VATGLKVDESFKADEMI-
>WP_168662783.1 [Ferrimonas lipolytica] [GCF_012295575.1_ASM1229557v1]
TTNDFKSGLKF-M-L-D--G-----EPC-SIIEN-EV-YKPG-----KGQ-AINRVKIRK
LLSGKTFEKNFKSGESV-
>WP_018498614.1 [Leptotrichia wadei] [GCF_007990545.2_ASM799054v2]
-AAELRQGSTY-R-K-D-NI------PY-LILKA-eR-HQStSGKRQraA--EVKFKTKE
LISGKIQEITVLATE---
>WP_131111191.1 [Sulfuricystis thermophila] [GCF_004323595.1_ASM432359v1]
TAQELRTGNVI-M-V---DG-----QPL-VIQKH-EY-NKS----G-RNA-AVVKFKFKN
LLTGAPSEAVYKADDKF-
>WP_003970356.1 [Streptomyces griseus subsp. griseus NBRC 13350] [GCF_000010605.1_ASM1060v1]
STNDLKNGLVL-K-L-d-GG-----QLW-SVVEF-QH-VKPG-----KGP-AFVRTKLKN
VLSGKVVDKTFNAGVKV-
>WP_039351669.1 [Kaistella jeonii] [GCF_900638245.1_56772_F02]
-SNDIKKGMCI-E-F-S--N-----DIF-KIIEF-MH-VKPG-----KGP-AFVRTKMKS
VTNGKVLDNTFSAGHKI-
>WP_014613835.1 [Staphylococcus pseudintermedius] [GCF_016126715.1_ASM1612671v1]
SVNDFKTGLTI-S-V-D--N-----GIW-KVIEF-QH-VKPG-----KGS-AFVRSKLRN
LRTGAIQEKTFRAGEKV-
>WP_150983174.1 [Cupriavidus basilensis] [GCF_008801925.2_ASM880192v2]
TAQELRVGNVF-M-I---GT-----DPM-VVQKA-EY-NKS----G-RNS-AVVKMKYKN
LLTEAPGESVFKADDKF-
>WP_014783353.1 [Aequorivita sublithincola DSM 14238] [GCF_000265385.1_ASM26538v1]
-SSDIRKGLCI-R-Y-N--N-----DIY-KIIEF-LH-VKPG-----KGP-AFVRTKMKS
VTSGKILDNTFSAGHKI-
>WP_043408450.1 [Mycolicibacterium rufum] [GCF_022374875.2_ASM2237487v3]
STADFKNGLVL-Q-I-D--G-----QLW-QIVEF-QH-VKPG-----KGP-AFVRTKLKN
VVSGKVVDKTYNAGVKV-
>WP_041082995.1 [Thermotoga profunda AZM34c06] [GCF_000828675.1_ASM82867v1]
-VGDLKKGMVI-M-V---DG-----EPY-RVIDV-NK-HHM----A-MGR-GIIRTRLKS
VKTGLVKEANFSSGERV-
>WP_070362395.1 [Corynebacterium pseudogenitalium] [GCF_024453815.1_ASM2445381v1]
TTADFKNGLVL-L-V-D--G-----KLQ-QIVEF-QH-VKPG-----KGP-AFVRTKLKD
VVSGKTVDKTWNAGVKV-
>WP_120160862.1 [Mycoplasmopsis bovirhinis] [GCF_900660515.1_50766_E01-3]
-VNEFKPGITF-Q-D-E-G------EIF-VVLEA-QH-SKQG-----RGQ-ANVKAKVKN
LRTGSTTIKSYTGGDKV-
>WP_006858652.1 [Roseburia intestinalis L1-82] [GCF_900537995.1_Roseburia_intestinalis_strain_L1-82]
SAGDFRNGITI-E-L-E--G-----NIY-QIIEF-QH-VKPG-----KGA-AFVRTKLKN
IKSGGVVEKTFRPTEK--
>WP_282472227.1 [Candidatus Bandiella numerosa] [GCF_029981845.1_ASM2998184v1]
SANDVKVGNVI-S-H-D--N-----KYL-VVLKT-MH-TQPG-----KGG-AYIQLETKD
IKTGTKINHRFRSSEDV-
>WP_071138605.1 [Acidilutibacter cellobiosedens] [GCF_004103715.1_ASM410371v1]
SASEFRKGVTF-E-M-D--G-----DVY-QVIDF-QH-VKPG-----KGA-AFVRTKIKS
VMTGAIKEIAFNPNDKF-
>WP_321396215.1 [Peredibacter starrii] [GCF_034259205.1_ASM3425920v1]
-TTDFRKGLKI-E-I-E--G-----KPW-IIVDF-QH-VNPG-----KGS-AFVRTRLRN
LETNQTLERTFKAG----
>WP_148205704.1 [Neorickettsia risticii str. Illinois] [GCF_000022525.1_ASM2252v1]
--NDIRVGNVL-E-Y-R--N-----ALY-QVLKR-EH-VKPG-----KGG-AFVNVEMKS
IDGASKVNHRFRSDEVV-
>WP_007430939.1 [Paenibacillus brasilensis] [GCF_009363115.1_ASM936311v1]
-VNDFKTGLTV-E-V-D--G-----DIF-TVLDF-QH-VKPG-----KGA-AFVRSKLKN
LRNGNTVERTFRAGET--
>WP_153652961.1 [Aeromicrobium yanjiei] [GCF_009649075.1_ASM964907v1]
TTNDLKNGMVL-N-I-D--G-----QLW-SIVEF-QH-VKPG-----KGP-AFVRTKMKN
VESGKVVDKTFNAGTKV-
>WP_108578191.1 [Aeromicrobium chenweiae] [GCF_003065605.1_ASM306560v1]
TTNDLKNGMVL-N-I-D--G-----QLW-SIVEF-QH-VKPG-----KGP-AFVRTKMKN
VESGKVVDKTFNAGTKV-
>WP_189804390.1 [Streptomyces tanashiensis] [GCF_026427415.1_ASM2642741v1]
STNDLKNGMVL-K-L-e-GG-----QLW-SVVEF-QH-VKPG-----KGP-AFVRTKLKN
VLSGKVVDKTFNAGVKV-
>WP_134647870.1 [Shinella sumterensis] [GCF_030733865.1_ASM3073386v1]
-ASSVRKGNVL-D-V-D--G-----KLY-VVLTA-QN-FHPG-----KGT-PVTQVDMRR
ISDGVKVSERYRTTEQV-
>WP_010965394.1 [Clostridium acetobutylicum DSM 1731] [GCF_000218855.1_ASM21885v1]
SAGDLRKGTTF-E-L-D--G-----QVY-NVVDF-LH-VKPG-----KGA-AFVRTKLKN
VITGAVTETTFNPTAK--
>WP_008891362.1 [Thalassospira indica] [GCF_003403095.1_ASM340309v1]
-GNEIRPGNLI-E-H-K--G-----ALW-RAVKC-QA-VKPG-----KGG-AFNQVELKD
IRTGTKLNERFRASETV-
>WP_083122914.1 [Mycolicibacterium aichiense] [GCF_010726245.1_ASM1072624v1]
STADFKNGLVL-N-I-D--G-----QLW-QITEF-QH-VKPG-----KGP-AFVRTKLKN
VLSGKVVDKTYNAGVKV-
>WP_013962842.1 [Roseobacter litoralis Och 149] [GCF_000154785.2_ASM15478v2]
-GNEIRPGNVL-E-H-N--D-----GLW-AAVKV-DH-VKPG-----KGG-AFAQVEMRN
LRNGSKLNERFRSADKV-
>WP_121152353.1 [Sphingomonas paeninsulae] [GCF_003660165.1_ASM366016v1]
-AVEIRPGNIL-E-Y-E--N-----GLW-RAVKI-QH-TQPG-----KGG-AYMQVELKN
LIDGRKNNIRFRSAETV-
>WP_121789765.1 [Streptomyces dangxiongensis] [GCF_003675325.1_ASM367532v1]
STNDLKNGLVL-K-L-e-GG-----QLW-SVVEF-QH-VKPG-----KGP-AFVRTKLKN
VLSGKVVDKTFNAGVKV-
>WP_268008181.1 [Alicyclobacillus fastidiosus] [GCF_026651875.1_ASM2665187v1]
SSNDFRTGTTI-V-Y-D--G-----SIF-RVIEF-MH-VKPG-----KGA-AFVRTKLKN
VKTGAVKEQTFRAGEKV-
>WP_012472870.1 [Candidatus Amoebophilus asiaticus 5a2] [GCF_000020565.1_ASM2056v1]
TTSDFRNGLCI-E-F-N--N-----DLY-TIVEF-QH-VKPG-----KGG-AFVRTKLKS
LTNGKVIDNTFNSGVK--
>WP_035395740.1 [Shouchella hunanensis] [GCF_028735875.1_ASM2873587v1]
SVNDFKTGLTI-E-V-D--N-----GIW-QVMEF-QH-VKPG-----KGA-AFVRSKLRN
LRTGAVQERTFRAGEKV-
>WP_212508127.1 [Caproicibacterium amylolyticum] [GCF_014467055.1_ASM1446705v1]
SAGDFRNGVTF-D-M-D--G-----QVV-SIIEF-QH-VKPG-----KGA-AFVRTKIRN
VITGAVTERTFNPNDK--
>WP_159990321.1 [Pelistega ratti] [GCF_009833965.1_ASM983396v1]
-AQELRVGNVV-M-V---DG-----NPL-VVQKA-EY-NKS----G-RNA-AVVKLKFKN
LLTGSGSETVYKADEKF-
>WP_004743319.1 [Vibrio tubiashii ATCC 19109] [GCF_000772105.1_ASM77210v1]
STNEFKGGLKL-M-L-D--N-----EPC-VILEN-EY-VKPG-----KGQ-AFNRVKIRK
LLSGKVLEKTFKSGET--
>WP_004746686.1 [Vibrio tubiashii ATCC 19109] [GCF_000772105.1_ASM77210v1]
KASELKKGFAI-E-S-N--G-----KTL-LIKDI-EV-TTPG---g-rGGAKIYKLRCTD
LNTGARVDERYKSDDVV-
>WP_073004364.1 [Virgibacillus dokdonensis] [GCF_002849835.1_ASM284983v1]
SVNDFKTGLTI-E-V-D--N-----GVW-QVMEF-QH-VKPG-----KGA-AFVRSKLRN
LRNGNIQERTFRAGEKV-
>WP_151902781.1 [Corynebacterium urogenitale] [GCF_009026825.1_ASM902682v1]
TTADFKNGLVL-K-I-D--G-----KLQ-QIIEF-QH-VKPG-----KGP-AFVRTKLKD
VVSGKIVDKTFNAGVKV-
>WP_005871146.1 [Campylobacter gracilis] [GCF_001190745.1_ASM119074v1]
-MGDLKKGLKI-E-V-D--G-----IPF-KIIEY-QH-VKPG-----KGP-AFVRVKIKS
FIDGKVLEKTFHAGDK--
>WP_138852160.1 [Aggregatimonas sangjinii] [GCF_005943945.1_ASM594394v1]
STSDIRKGLCI-R-Y-N--N-----DIY-KIIEF-LH-VKPG-----KGP-AFVRTKLKS
VSNGKVLDNTFSAGHKI-
>WP_273618841.1 [Novosphingobium humi] [GCF_028607105.1_ASM2860710v1]
---EIRPGNIL-E-Y-E--G-----GIW-KVAKT-QH-TQPG-----KGG-AFMQVEMKN
LIDGRKTNVRFRSADTV-
>WP_010319021.1 [Vibrio qinghaiensis] [GCF_002257545.1_ASM225754v1]
KANELKKGFAI-I-S-D--G-----KTL-LIKDI-EV-TTPG---g-rGGSKIYKLRCTD
LNTGARVDERLKADDF--
>WP_094500594.1 [Vibrio qinghaiensis] [GCF_002257545.1_ASM225754v1]
STNEFKGGLKI-M-L-D--N-----EPC-VILEN-EY-VKPG-----KGQ-AFNRVKIRK
LLSGKVLEKTFKSGDSV-
>WP_003199385.1 [Pseudomonas brassicacearum] [GCF_008370715.1_ASM837071v1]
-GKELKPGTVI-R-L---EN-----DPW-LVQKA-EF-TKS----G-RNS-AIMKTKLKN
LLTGYKTEIVYSADDKL-
>WP_005889783.1 [Pseudomonas coronafaciens pv. oryzae str. 1_6] [GCF_000156995.2_ASM15699v2]
-GKELKPGTVI-R-L---EN-----DPW-LVQKA-EF-TKS----G-RNS-AIMKTKLKN
LLTGYKTEIVYSADDKL-
>WP_095011141.1 [Tsuneonella mangrovi] [GCF_002269345.1_ASM226934v1]
---DIRPGNIL-E-Y-E--G-----GIW-KVAKI-QH-TQPG-----KGG-AYMQVEMKN
LQDGRKTNVRFRSADTV-
>WP_006119958.1 [Pantoea stewartii] [GCF_011044475.1_ASM1104447v1]
KANEIKKGMAV-T-H-N--G-----KLL-LVKDI-dV-QSPs---A-RGAATLYKMRFTD
VRTGMKVEERFKGDEI--
>WP_006121713.1 [Pantoea stewartii] [GCF_011044475.1_ASM1104447v1]
--NDFRTGLKI-M-F-E--G-----EPY-AIESS-EF-VKPG-----KGQ-AFARVKMRR
LLTGSRVEKTFKSTDS--
>WP_138958567.1 [Streptomyces spectabilis] [GCF_008704795.1_ASM870479v1]
STNDLKNGMVL-K-L-d-GG-----QLW-SVVEF-QH-VKPG-----KGP-AFVRTKLKN
VLSGKVVDKTFNAGVKV-
>WP_083149654.1 [Mycolicibacterium moriokaense] [GCF_010726085.1_ASM1072608v1]
STADFKNGLVL-Q-I-D--G-----QLW-QIVEF-QH-VKPG-----KGP-AFVRTKLKN
VISGKVVDKTYNAGVKV-
>WP_041093451.1 [Paucilactobacillus hokkaidonensis JCM 18461] [GCF_000829395.1_ASM82939v1]
STANFKNGLTI-E-V-D--N-----AIW-RIIEF-QH-VKPG-----KGG-AFVRSKLKN
LRTGAVQEKTFRSGAK--
>WP_068516673.1 [Caldimicrobium thiodismutans] [GCF_001548275.1_ASM154827v1]
TTSDFRRGLKI-E-W-E-G------KPY-EVIDF-QH-SKVA-----QGQ-ATVRTRLRD
LTTGRVFEVNFRSGEKF-
>WP_096526534.1 [Candidatus Nitrosoglobus terrae] [GCF_002356115.1_ASM235611v1]
STNEFKSGLKV-M-M-E--G-----DPY-SILEN-EF-VKPG-----KGQ-AFNRVKLRN
LKTGRVIDRTFKSGDTL-
>WP_185445287.1 [Kribbella qitaiheensis] [GCF_014217565.1_ASM1421756v1]
STNDLKNGMVL-N-L-D--G-----QLW-SVVWF-QH-HKPG-----KGG-AVMRTKLKN
VLSGKVVDKTFNADVKV-
>WP_139687623.1 [Sutterella faecalis] [GCF_006337085.1_ASM633708v1]
TAQELRVGNVF-M-V---GK-----DPM-VVVKA-EY-SKG----G-RGA-STVKMKMKN
LLTNATSETVFRADDKF-
>WP_013462245.1 [Candidatus Liberibacter solanacearum CLso-ZC1] [GCF_000183665.1_ASM18366v1]
-ASAVRKGNVL-D-V-N--G-----RLY-VVLVA-KN-FYPG-----KGT-PITQVEMRR
ISDGVKVSERWRTTEQV-
>WP_006875888.1 [Anaerotruncus colihominis] [GCF_023008305.1_ASM2300830v1]
SAGDFRNGVTF-E-M-D--G-----NVV-QIIEF-QH-VKPG-----KGA-AFVRTKIRN
VISGAVTEKTFNPTDK--
>WP_151178949.1 [Hypericibacter terrae] [GCF_008728855.1_ASM872885v1]
-GNEIRGGNVI-E-H-N--G-----RLW-RVAKI-NI-VQMG-----NWR-SYLQAELRD
IRDGTKVNERFGSGDVV-
>WP_006220534.1 [Achromobacter denitrificans] [GCF_013267375.1_ASM1326737v1]
TAQELRVGNVV-M-V---GK-----DPL-VVQKA-EY-NKS----G-RNA-AVVKLKFKN
LLTASASESVYKADEKF-
>WP_028615646.1 [Pseudomonas canadensis] [GCF_030980095.1_ASM3098009v1]
-GKELKPGTVI-R-L---EN-----DPW-LVQKA-EF-TKS----G-RNS-AIMKTKLKN
LLTGYKTEIVYSADDKL-
>WP_041685476.1 [Renibacterium salmoninarum ATCC 33209] [GCF_000018885.1_ASM1888v1]
TTNDIKNGTVL-N-L-D--G-----QLW-NVIEF-QH-VKPG-----KGG-AFVRTKIRN
VLSGKVVDKTFNAGLK--
>WP_007180988.1 [Paraburkholderia aromaticivorans] [GCF_002278075.1_ASM227807v1]
TAQELRTGNVV-M-I---GA-----DAM-VVQKA-EY-NKS----G-RNS-AVVKMKFKN
LLTGAGMESVYKADDKF-
>WP_046312364.1 [Pontibacter korlensis] [GCF_000973725.1_ASM97372v1]
TTADIKNGVVI-E-F-N--N-----DLY-QVIDF-QH-VKPG-----KGP-AFVRTKLRN
VRSGKVIDNTFSAGHKI-
>WP_286261878.1 [Thalassotalea atypica] [GCF_030295975.1_ASM3029597v1]
KASEIKKNAAI-E-H-D--G-----KVF-IVRDI-eR-SVPq---G-RAGGSLYRMRMYD
IVTGGKADVTFKDSDML-
>WP_286264975.1 [Thalassotalea atypica] [GCF_030295975.1_ASM3029597v1]
STNQFKNGLKL-M-I-D--G-----EPC-NILDN-EI-VKPG-----KGQ-AFNRVKIRK
LISGKVLEKTFKSGDSV-
>WP_249480286.1 [Brachybacterium kimchii] [GCF_023373525.1_ASM2337352v1]
TTNDLKNGIVL-N-L-D--N-----QLW-QVVEF-QH-VKPG-----KGP-AFVRTKIKN
VLSGKTVDKTFNAGVKV-
>WP_019047838.1 [Nocardia asteroides] [GCF_900637185.1_49867_H01]
-TSDFKNGLVL-K-I-D--G-----QLQ-QIVEF-QH-VKPG-----KGP-AFVRTKLKN
VVSGKVVDKTFNAGVKV-
>WP_011351421.1 [Burkholderia metallica] [GCF_001718555.1_ASM171855v1]
TAQELRVGNVV-Q-I---GS-----DAW-VIAKA-EY-NKS----G-RNS-AVVKMKMKN
LLTNAGQEAVYKADDKF-
>WP_004311867.1 [Thauera aminoaromatica] [GCF_000021765.1_ASM2176v1]
TAQELRSGNVI-M-V---GS-----DPL-VVQKA-EY-NKS----G-RNS-AVVKMKFKN
LLTGAPSESVYKADDKF-
>WP_063385573.1 [Bacillus badius] [GCF_020002245.1_ASM2000224v1]
SVNDFRTGLTI-E-V-D--G-----GLW-RVVDF-QH-VKPG-----KGA-AFVRSKLRN
LRNGNIQEKTFRAGEKV-
>WP_242746688.1 [Moraxella nasovis] [GCF_022701215.1_ASM2270121v1]
STNDFKAGLKV-M-L-D--G-----NPC-SIIEN-EY-VKPG-----KGQ-AFNRVKLRN
LKTGKVLEQTFKSGDSL-
>WP_085362958.1 [Neisseria dumasiana] [GCF_022870885.1_ASM2287088v1]
TAQELRAGNVF-M-V---GN-----DPM-VVQKT-EY-IKG----G-RSS-AKVSMKLKN
LLTGAATETIYKADDKF-
>WP_075140945.1 [Staphylococcus condimenti] [GCF_001922405.1_ASM192240v1]
SVNDFKTGLTI-S-V-D--N-----GIW-KVIDF-QH-VKPG-----KGS-AFVRSKLRN
LRTGAIQEKTFRAGEKV-
>WP_062845283.1 [Psychrobacter alimentarius] [GCF_001606025.1_ASM160602v1]
STNEFKAGLKV-M-L-D--G-----NPC-AILEN-EF-VKPG-----KGQ-AFNRVKLRN
LRSGKVLEQTFKSGDSL-
>NP_219625.1 [Chlamydia trachomatis D/UW-3/CX] [GCF_000008725.1_ASM872v1]
--SQLSVGMFI-S-T-K-DG------LY-KVVSV-SK-VSGN----KGDT--FIKVSLQA
AGSDVTVERNFKAGQE--
>NP_220271.1 [Chlamydia trachomatis D/UW-3/CX] [GCF_000008725.1_ASM872v1]
STSEFRVGLRV-K-I-D--G-----QPY-VILQN-DF-VKPG-----KGQ-AFNRIKVKN
FLTGRVIEKTFKSGES--
>WP_095929274.1 [Flavobacterium crocinum] [GCF_003122385.1_ASM312238v1]
STSDIRNGLCI-K-F-N--H-----DIY-KIIEF-LH-VKPG-----KGP-AFVRTKLKS
LTSGKVLDNTFSAGHKI-
>WP_230840941.1 [Gloeobacter morelensis MG652769] [GCF_021018745.1_ASM2101874v1]
SSNDFRTGTTI-E-L-D--G-----QVW-RVIEF-LH-VKPG-----KGS-AFVRTKLKN
VMTGNVNERTFRAGESL-
>WP_008141802.1 [Phocaeicola coprophilus] [GCF_016888945.1_ASM1688894v1]
-AQDIKIGTAI-R-M-D-G------KLY-FCIDF-LH-VKPG-----KGN-TFMRTKLKD
VVDGYVLERRFNIGEKL-
>WP_022506410.1 [Ruminococcus bovis] [GCF_005601135.1_ASM560113v1]
SAGDFRNGVTF-E-L-D--G-----QVV-QVIEF-QH-VKPG-----KGA-AFVRTKYKN
VITGAVVEKSFNPNDK--
>WP_144350383.1 [Sporomusa termitida] [GCF_007641255.1_ASM764125v1]
SSNDFRTGVTV-E-I-D--G-----DVW-QVVDF-QH-VKPG-----KGA-AFVRAKLKN
GRTGAVVERTFNAGEKL-
>WP_067497982.1 [Candidatus Gullanella endobia] [GCF_900048035.1_GEFVIR]
-TNEFRTGLKI-I-F-D--G-----EPC-IIIDN-EF-VKPG-----KGQ-AFNRVRFRK
LFSGKILEKTFKSSDSL-
>WP_040530735.1 [Limosilactobacillus portuensis] [GCF_028607025.1_ASM2860702v1]
-TIDLKKGMVF-E-R--GG------KLL-RVLQI-NH-HKPG-----KGN-TLMQMDIQD
VRTGSIVHTTMRPSEKV-
>WP_211698782.1 [Mycobacterium spongiae] [GCF_018278905.1_ASM1827890v1]
TTADFKNGLVL-V-I-D--G-----QLW-TIIEF-QH-VKPG-----KGP-AFVRTKLKN
VLSGKVVDKTYNAGVKV-
>WP_070954564.1 [Candidatus Rhodoluna planktonica] [GCF_001854225.1_ASM185422v1]
-SNDLKNGMVL-N-I-D--G-----QLW-AVIEF-QH-VKPG-----KGP-AFVRTKLKN
VLSGKVVDKTFNAGVKV-
>WP_101752458.1 [Paracoccus zhejiangensis] [GCF_002847445.1_ASM284744v1]
-GNEIRPGNTL-E-H-D--G-----GLW-AAVKV-NH-VKPG-----KGG-AFAQVELKN
LRDGRKLNERFRSEDKV-
>WP_008500940.1 [Enterobacter sichuanensis] [GCF_009036245.1_ASM903624v1]
-ANEIKKGMVL-N-Y-N--G-----KLL-IVKDI-dI-QAPs---A-RGAATLYKMRFAD
VRTGLKVEERFKGDDIV-
>WP_025758229.1 [Enterobacter sichuanensis] [GCF_009036245.1_ASM903624v1]
--NDFRAGLKI-M-M-D--G-----EPY-AVEAS-EF-VKPG-----KGQ-AFARVKLRR
LLTGTRVEKTFKSTDS--
>WP_003836469.1 [Bifidobacterium pseudocatenulatum] [GCF_020541885.1_ASM2054188v1]
TTNDIKNGSVL-N-L-D--G-----QLW-AVIKF-QH-VKPG-----KGP-AFVRTTIKN
VLSGKIVDKTFNAGMK--
>WP_268046621.1 [Alicyclobacillus dauci] [GCF_026651605.1_ASM2665160v1]
SSNDFRTGTTI-E-Y-D--G-----AIW-RVIEF-MH-VKPG-----KGA-AFVRTKLKN
VKTGGVKEQTFRAGEKV-
>WP_058250342.1 [Gordonia hongkongensis] [GCF_029639525.1_ASM2963952v1]
STADFKNGLVL-R-M-D--D-----QLW-QIMEF-QH-VKPG-----KGP-AFVRTKIKN
VLSGKTVDKTFNAGVKV-
>WP_011139144.1 [Wolinella succinogenes DSM 1740] [GCF_000196135.1_ASM19613v1]
SMSDLKKGLKV-E-I-E--G-----VPY-KIVEY-QH-VKPG-----KGA-AFVRVKMKS
FFDGRVLEKTFHAGDK--
>WP_037418480.1 [Shewanella xiamenensis] [GCF_024971755.1_ASM2497175v1]
TAHEIRPGNVI-M-F---EG-----SPW-VVQKT-ET-TRS----G-RNA-AIVKLKLKN
LLLNSGTETTFKGEDKL-
>WP_070077991.1 [Acidihalobacter yilgarnensis] [GCF_001753245.1_ASM175324v1]
STSEFRGGLKI-M-L-D--N-----DPY-AVVEN-EF-VKPG-----KGQ-AFNRVRIRN
LKTGRVIDKTFKSGETV-
>WP_088771654.1 [Francisella halioticida] [GCF_002211785.1_ASM221178v1]
-TNEFKGGLKI-L-I-D--G-----NPM-VIIEN-EF-VKPG-----KGQ-AFNRVKLKN
LLNDRVIEKTFKSGESV-
>WP_221008013.1 [Deefgea tanakiae] [GCF_019665765.1_ASM1966576v1]
TAHEVRSGNVI-L-V---DG-----QPL-VVQKT-EF-SKS----G-RNS-SVVKIKSKG
LLTGSGSEVVYKSDDKL-
>WP_010487979.1 [Lacticaseibacillus huelsenbergensis] [GCF_029726355.1_ASM2972635v1]
SVNDFKNGLTI-E-V-D--G-----DLW-RIVEF-QH-VKPG-----KGS-AFVRSTLKN
LRTGAVQEKTFRSTEKV-
>WP_010491634.1 [Lacticaseibacillus huelsenbergensis] [GCF_029726355.1_ASM2972635v1]
-AIDLKAGMVF-V-K--DG------KLI-KVLES-NH-HKPG-----KGN-TVMQMKLYD
VRSGANVTTTMRPSEKV-
>WP_015441599.1 [Ilumatobacter coccineus YM16-304] [GCF_000348785.1_ASM34878v1]
SVNDLKNGITL-E-L-D--N-----TLY-QVVEF-QH-VKPG-----KGG-AFVRSKIRN
VRTGAVIDKTFNAGIKV-
>WP_226811112.1 [Candidatus Steffania adelgidicola] [GCF_020541225.1_ASM2054122v1]
-TNEFRSGLKI-I-L-D--G-----EPY-AIIHN-EF-VKPG-----KGQ-AFNRVRLRK
LVSGKILEKTFKSGDSV-
>WP_317705487.1 [Methylomarinovum caldicuralii] [GCF_033126985.1_ASM3312698v1]
STNEFKPGLKV-L-L-D--G-----DPC-VILEN-EF-VKPG-----KGQ-AFNRVKFRN
LKTGRVLERTFKSGES--
>WP_057898240.1 [Aneurinibacillus thermoaerophilus] [GCF_019603355.1_ASM1960335v1]
SVNDLRPGITI-E-H-D--G-----AIY-SVIEF-QH-VKPG-----KGA-AFVRTKLRN
LRNGSIKEMTFRAGEKV-
>WP_029103061.1 [Moraxella bovis] [GCF_025985205.1_ASM2598520v1]
STNDFKAGLKV-M-L-D--G-----NPC-SILEN-EY-VKPG-----KGQ-AFNRVKLRN
LKTGKVLEQTFKSGDSL-
>WP_249442358.1 [Wielerella bovis] [GCF_022354425.1_ASM2235442v1]
TAQELRAGNVF-M-I---GN-----DPM-VVQKT-EY-IKG----G-RSS-AKVSMKLKN
LLTGAASETIVKADDKF-
>WP_005120972.1 [Citrobacter pasteurii] [GCF_019047765.1_ASM1904776v1]
--NDFRAGLKI-M-M-D--G-----EPY-AVEAS-EF-VKPG-----KGQ-AFARVKLRR
LLTGTRVEKTFKSTDS--
>WP_005129255.1 [Citrobacter pasteurii] [GCF_019047765.1_ASM1904776v1]
-ANEIKKGMVL-N-Y-N--G-----KLL-IVKDI-dI-QSPs---A-RGAATLYKMRFSD
VRTGLKVEERFKGDDIV-
>WP_249511289.1 [Apilactobacillus apisilvae] [GCF_023380225.1_ASM2338022v1]
STAQFKTGLTI-K-V-D--N-----AIW-RIVNF-QH-VKPG-----KGG-AFVRSKLKN
LRTGAVQDKTFRSGAK--
>WP_007908599.1 [Pseudomonas tensinigenes] [GCF_014268445.2_ASM1426844v2]
-GKELKPGTVI-R-L---EN-----DPW-LVQKA-EF-TKS----G-RNS-AIMKTKLKN
LLTGYKTEIVYSADDKL-
>WP_159714886.1 [Blochmannia endosymbiont of Camponotus nipponensis] [GCF_009827135.1_ASM982713v1]
-INEFKSGLKI-I-Q-N-G------EPC-VIISS-ES-IKPG-----KCQ-AFSRLKFRQ
IISGKILEKTFKSGDY--
>WP_004414887.1 [Mycoplasmopsis arginini] [GCF_001547975.1_ASM154797v1]
-VNDLKPGVTF-K-L-D-G------NIY-VVLEA-QH-SKQG-----RGQ-ANVKAKAKD
LRTGSTTIKSFTGGEKV-
>WP_041105737.1 [Stutzerimonas balearica DSM 6083] [GCF_000818015.1_ASM81801v1]
TAQEFRAGQVA-L-I---NG-----EPW-VIQKA-EF-NKS----G-RNA-AVVKMKLKN
LLNGQATETVYKADDKF-
>WP_197381296.1 [Mycolicibacterium mengxianglii] [GCF_015710575.1_ASM1571057v2]
STADFKNGLVL-N-I-D--G-----QLW-QIIEF-QH-VKPG-----KGP-AFVRTKLKN
VLSGKVVDKTYNAGVKV-
>WP_012657079.1 [Macrococcus caseolyticus] [GCF_016028795.1_ASM1602879v1]
SVNDFKTGLTI-E-V-D--N-----GIW-RVIEF-QH-VKPG-----KGA-AFVRSKLRN
LRTGAIQEKTFRAGEKV-
>WP_010403241.1 [Wolbachia endosymbiont (group B) of Melanostoma mellinum] [GCF_947251465.1_idMelMell2.Wolbachia_sp_1.1]
-ANDIRPGQVL-E-H-N--G-----GLF-SVISI-MH-TQPG-----KGG-AYIQAEMKN
IQTGAKYYERFRSDAT--
>WP_014084575.1 [Flavobacterium branchiophilum FL-15] [GCF_000253275.1_ASM25327v1]
TTADIKNGLCI-K-F-N--H-----DIY-KIIEF-LH-VKPG-----KGP-AFVRTKLKS
LTNGKVLDNTFSAGHKI-
>WP_011173195.1 [Thermus thermophilus HB8] [GCF_000091545.1_ASM9154v1]
-VTDLRPGTKV-K-M-D-G------GLW-ECVEY-QH-QKLG-----RGG-AKVVAKFKN
LETGATVERTFNSGEKL-
>WP_002209131.1 [Yersinia pseudotuberculosis IP 32953] [GCF_000834295.1_ASM83429v1]
--NDFRPGLKI-M-F-E--G-----EPY-AVESS-EF-VKPG-----KGQ-AFARVKMRR
LLTGGRVEKTFKSTDSL-
>WP_002228019.1 [Yersinia pseudotuberculosis IP 32953] [GCF_000834295.1_ASM83429v1]
KANEIKRGMAV-N-L-N--G-----KLL-LVKDI-dV-QSPs---A-RGASTLYKMRFSD
VRTGLKVEERFKGDEN--
>WP_011786227.1 [Marinobacter nauticus ATCC 49840] [GCF_000284615.1_ASM28461v1]
STNEFRSGLKV-L-L-D--G-----DPC-IMLEN-EF-VKPG-----KGQ-AFNRVKLRN
LMTNRVWERTFKSGESL-
>WP_011786351.1 [Marinobacter nauticus ATCC 49840] [GCF_000284615.1_ASM28461v1]
KASEIKKNQAV-E-Y-E--G-----RVY-FVKDI-eR-SVPq---G-RAGGSLYRMRMYD
VVTNQKLDETFKDSDML-
>WP_064013948.1 [Deinococcus puniceus] [GCF_001644565.1_ASM164456v1]
-VTELRNGTKV-E-M-D-G------GLW-ECLDY-SH-LKMG-----RGG-AKVVTKFRN
METGSIVDRTFNSGEKL-
>WP_021295682.1 [Alicyclobacillus acidoterrestris] [GCF_022674245.1_ASM2267424v1]
SSNDFRTGTTI-E-Y-D--G-----SIY-RVIEF-MH-VKPG-----KGA-AFVRTKLKN
VKTGAVKEQTFRAGEKV-
>WP_015810074.1 [Pedobacter heparinus DSM 2366] [GCF_000023825.1_ASM2382v1]
KASDIKNGNIL-R-F---NG-----ELV-QVEEF-LH-RTP----G-NLR-AFYQARMRN
VKTGKLVEYRFRVDEEV-
>WP_123351779.1 [Caminibacter pacificus] [GCF_005083985.2_ASM508398v2]
SMSDLKKYLNI-E-L-D--G-----IPY-KIIEY-HH-IKPG-----KGA-AFVRTKLKN
LIDGRVIEKTFHAGDK--
>WP_249034514.1 [Pseudemcibacter aquimaris] [GCF_028869115.1_ASM2886911v1]
--NTIRPGYVI-E-H-Q--D-----SIW-AAIKI-AH-TQPG-----KGG-AYLQVELKN
LLDGRKLNERFRSSEKV-
>WP_006292734.1 [Scardovia inopinata JCM 12537] [GCF_001042695.1_ASM104269v1]
-SNDIKNGSVI-N-L-D--G-----KLW-KVIKF-QH-VKPG-----KGP-AFVRTTMQE
VLTGKIVDKTFNAGVKL-
>WP_015400995.1 [Corynebacterium halotolerans YIM 70093 = DSM 44683] [GCF_000341345.1_ASM34134v1]
TTADFKNGLVL-K-V-D--G-----KLQ-QIVEF-QH-VKPG-----KGP-AFVRTKLKD
VVSGKTIDKTWNAGVKV-
>WP_265014016.1 [Wolbachia endosymbiont of Drosophila pseudotakahashii] [GCF_026015925.1_ASM2601592v1]
-ASDIRPGQVL-E-H-N--G-----GLF-LVVGI-MH-TQPG-----KGG-AYIQAEMKN
IKTGAKHYERFRSDAT--
>WP_169946622.1 [Sphingomonas lacunae] [GCF_012979535.1_ASM1297953v1]
---DIRPGNIL-E-Y-E--G-----GIW-KVAKI-QH-TQPG-----KGG-AFMQVEMKN
LIDGRKTNVRFRSADTV-
>WP_062758414.1 [Streptomyces cinereoruber] [GCF_009299385.1_ASM929938v1]
STNDLKNGMVL-K-L-e-GG-----QLW-SVVEF-QH-VKPG-----KGP-AFVRTKLKN
VLSGKVVDKTFNAGVKV-
>WP_156228233.1 [Corynebacterium comes] [GCF_009734405.1_ASM973440v1]
STADFKNGLVL-K-V-D--G-----KLS-QIIEF-QH-VKPG-----KGP-AFVRTKMKE
ILSGKTIDKTFNAGVKV-
>WP_029054551.1 [Sporosarcina ureae] [GCF_002081995.1_ASM208199v1]
SVNEFRTGLTI-E-V-D--G-----DIW-RVMDF-QH-VKPG-----KGA-AFVRSKLRN
LRSGNVNEKTFRAGEKV-
>WP_187555586.1 [Leucobacter denitrificans] [GCF_014396385.1_ASM1439638v1]
-SNDIKNGTVI-K-E-A--G-----QLW-NVLEF-QH-VKPG-----KGG-AFVRTKQKN
VVTGKIIDKTYNAGAKI-
>WP_290341023.1 [Corynebacterium auris] [GCF_030408575.1_ASM3040857v1]
TTADFKNGLVL-K-V-D--G-----KLQ-QIIEF-QH-VKPG-----KGP-AFVRTKLKD
VVSGKTVDKTWNAGVKV-
>WP_089062483.1 [Virgibacillus phasianinus] [GCF_002216775.1_ASM221677v1]
SVNDFKTGLTI-E-V-D--N-----DLW-QVMDF-QH-VKPG-----KGA-AFVRSKLRN
LRNGNIQEKTFRGGEKV-
>WP_020836242.1 [Spiroplasma diminutum CUAS-1] [GCF_000439455.1_ASM43945v1]
SVNDLRAGSTF-L-Y-D-G------NIF-VVLEN-SF-SKTG-----RQQ-GKVTVKVKN
LRTGARVEITFTGGEKV-
>WP_016528144.1 [Actinobacillus indolicus] [GCF_004519515.1_ASM451951v1]
STNDFKPGLKF-I-Q-D--G-----EPC-VIVEN-EF-VKPG-----KGQ-AFTRTKIRK
LISGKVLEINFKSGSTV-
>WP_044823986.1 [Clostridium aceticum] [GCF_001042715.1_ASM104271v1]
SAGDFRKGVTF-E-M-N--G-----EPF-VVLDF-QH-VKPG-----KGA-AFVRTKYKN
LKTGATREEAFNPSDKF-
>WP_014131635.1 [Pelagibacterium halotolerans] [GCF_013004005.1_ASM1300400v1]
-GNEIRPGNVI-M-H-Q--D-----RLW-VAVKV-DH-VKPG-----KGG-AYAQVELKA
IQGTTKLNERFRSAETV-
>WP_278012070.1 [Arcanobacterium canis] [GCF_029625435.1_ASM2962543v1]
TTNELKNGMVL-K-I-D--N-----QLW-QVVEF-QH-VKPG-----KGP-AFVRTKLKN
VLSGKNVDRTFNAGVKV-
>WP_015070480.1 [Acidipropionibacterium acidipropionici] [GCF_001441165.1_ASM144116v1]
STNDIKNGTVL-D-L-D--G-----QLW-TVIWF-QH-HKPG-----KGN-TVVRTKLKH
VLTGKVVDRTFNSDTKV-
>WP_075708812.1 [Vibrio panuliri] [GCF_009938205.1_ASM993820v1]
STNEFKGGLKI-M-L-D--N-----EPC-VILEN-EY-VKPG-----KGQ-AFNRVKIRK
LLSGKVLEKTFKSGDTV-
>WP_075709309.1 [Vibrio panuliri] [GCF_009938205.1_ASM993820v1]
KASELKKGFAI-E-S-N--G-----KTL-LIKDI-EV-TTPG---g-rGGAKIYKLRCVD
LNTGARADERYKSDDVV-
>WP_203386324.1 [Azospira restricta] [GCF_016858125.1_ASM1685812v1]
TAQELRSGNVF-M-V---GN-----DAM-VVLKA-EY-NKS----G-RNA-AVVKMKMKN
LLTGAGAETVYRADDKF-
>WP_005529296.1 [Corynebacterium striatum] [GCF_016728105.1_ASM1672810v1]
-TTDFKNGLVL-K-I-D--N-----KLQ-QIIEF-QH-VKPG-----KGP-AFVRTKLKD
VVSGKVTDKTFNAGVKV-
>WP_173102588.1 [Enterococcus saigonensis] [GCF_011397115.1_ASM1139711v1]
SVNDFKTGLTI-E-V-D--G-----DIW-RVVDF-QH-VKPG-----KGA-AFVRSKLKN
LRNGAVQEKTFRAGEKV-
>WP_173103578.1 [Enterococcus saigonensis] [GCF_011397115.1_ASM1139711v1]
-ASDLRAGMTF-V-Q--DG------KLI-KVLDA-SH-HKPG-----KGN-TVMRMKLRD
VRTGATYDTTLRPDEKF-
>WP_187540072.1 [Streptococcus lactarius] [GCF_018127725.1_ASM1812772v1]
EASKLRAGMTF-V-T-aDG------KLI-RVLEA-SH-HKPG-----KGN-TIMRMKLRD
VRTGSTFDTSYRPEEKF-
>WP_014260965.1 [Desulfocurvibacter africanus subsp. africanus str. Walvis Bay] [GCF_000212675.2_ASM21267v2]
STSSFRPGLKI-E-I-D--N-----IPY-EIVEF-LH-VKPG-----KGG-AFVRTKLRN
LLNGRVTDQTFRSGEKF-
>WP_109757629.1 [Silicimonas algicola] [GCF_003970735.1_ASM397073v1]
-GNEIRPSNIL-E-H-Q--G-----GLW-VAVKV-DH-VKPG-----KGG-AFAQVEMKN
IRTGTKLNERFRSADKV-
>WP_075722832.1 [Corynebacterium stationis] [GCF_001941345.1_ASM194134v1]
-TSDFKNGLVL-K-I-D--N-----KLQ-QIIEF-QH-VKPG-----KGP-AFVRSKLKD
VVTGKVTDKTWSAGTKV-
>WP_012742291.1 [Agathobacter rectalis] [GCF_022453685.1_ASM2245368v1]
SAGDFRNGVTI-E-F-E--G-----NIY-QIIEF-QH-VKPG-----KGA-AFVRTKLKN
IISGGVVEKTFRPTEK--
>WP_013219564.1 [Nitrosococcus watsonii C-113] [GCF_000143085.1_ASM14308v1]
STSEFKSGLKV-M-M-D--G-----DPY-TIMEN-EF-VKPG-----KGQ-AFNRVKLRN
LKTGRVIDRTFKSGDSL-
>WP_015925374.1 [Ruminiclostridium cellulolyticum H10] [GCF_000022065.1_ASM2206v1]
-AGDFKNGVTF-E-L-D--N-----NIF-QVVEF-QH-VKPG-----KGA-AFVRTKLKN
IITGATVERTFNPTDKM-
>WP_073493489.1 [Streptomyces galilaeus] [GCF_008704575.1_ASM870457v1]
STNDLKNGLVL-K-L-e-GG-----QLW-SVVEF-QH-VKPG-----KGP-AFVRTKLKN
VLSGKVVDKTFNAGVKV-
>WP_193043058.1 [Mycolicibacterium baixiangningiae] [GCF_016313185.1_ASM1631318v1]
STADFKNGLVL-Q-I-D--G-----QLW-QITEF-QH-VKPG-----KGP-AFVRTKLKN
VVSGKVVDKTYNAGVKV-
>WP_014934571.1 [Cardinium endosymbiont cEper1 of Encarsia pergandiella] [GCF_000304455.1_CCh_cEper1]
-TSDIKNGLCI-V-L-N--N-----DIY-SVVEF-QH-VKPG-----KGA-AFVRTKLKS
LTKERQIDHTFNAGVK--
>WP_012131588.1 [Citrobacter koseri ATCC BAA-895] [GCF_000018045.1_ASM1804v1]
-ANEIKKGMVL-N-Y-N--G-----KLL-IVKDI-dI-QSPt---A-RGAATLYKMRFSD
VRTGLKVEERFKGDDIV-
>WP_012134461.1 [Citrobacter koseri ATCC BAA-895] [GCF_000018045.1_ASM1804v1]
--NDFRAGLKI-M-L-D--G-----EPY-AVEAS-EF-VKPG-----KGQ-AFARVKLRR
LLTGTRVEKTFKSTDS--
>WP_013190251.1 ['Nostoc azollae' 0708] [GCF_000196515.1_ASM19651v1]
SSNDFRPGVSI-V-L-D--G-----SVW-RVVEF-LH-VKPG-----KGS-AFVRTKLKN
VQNGSVVERTFRAGETV-
>WP_182295065.1 [Sandaracinobacteroides saxicola] [GCF_014117445.1_ASM1411744v1]
---EIRPGNII-E-F-E--N-----GIW-RAVKT-QH-TQPG-----KGG-AYMQVELKN
LIDGRKNNVRFRSAETV-
>WP_103525153.1 [Aquitalea aquatilis] [GCF_005155025.1_ASM515502v1]
TAQELRAGNVF-M-V---GN-----DPM-VVQKA-EF-SKS----G-RNA-SVVKMKMKN
LLTGTGSEAVYRADDKF-
>WP_032549304.1 [Vibrio pelagius] [GCF_024362845.1_ASM2436284v1]
-ASEIKKGFAI-D-V-D--G-----KTL-LVKDI-EI-TTPG---g-rGGQKIYRFRGND
VATGVKAEVRHKADEIV-
>WP_032551233.1 [Vibrio pelagius] [GCF_024362845.1_ASM2436284v1]
STNEFKGGLKF-M-M-D--N-----EPC-SIIEN-EY-VKPG-----KGQ-AFNRVKLRK
LLSGKVLEKTFKSGDTV-
>WP_100900474.1 [Nostoc sphaeroides] [GCF_003443655.1_ASM344365v1]
SSNDFRPGVSI-V-L-D--G-----SVW-RVLEF-LH-VKPG-----KGS-AFVRTKLKN
VQSGSVMEKTFRAGETV-
>WP_210759859.1 [Croceimicrobium hydrocarbonivorans] [GCF_014524565.1_ASM1452456v1]
-TSDIRNGLCI-T-F-N--G-----NPH-QIIEF-LH-VKPG-----KGP-AFVRTKLRN
LDTGRVIDNTFPSGSKL-
>WP_003236907.1 [Bacillus inaquosorum] [GCF_023238325.1_ASM2323832v1]
SVNDFRTGLTI-E-V-D--G-----GIW-RVVDF-QH-VKPG-----KGA-AFVRSKLRN
LRTGAIQEKTFRAGEKV-
>WP_230437207.1 [Microbulbifer celer] [GCF_020991125.1_ASM2099112v1]
STNEFKGGLKV-M-L-D--G-----DPC-SIVEN-EF-VKPG-----KGQ-AFSRVKLRN
LKTGRVWERTFRSGESL-
>WP_277808055.1 [Moraxella nasibovis] [GCF_029581575.1_ASM2958157v1]
STNDFKAGLKV-M-L-D--G-----NPC-AILEN-EY-VKPG-----KGQ-AFNRVKLRN
LRTGKVLEQTFKSGDSL-
>WP_017517001.1 [Pseudomonas knackmussii] [GCF_009911755.1_ASM991175v1]
TAQEFRAGQVA-N-I---NG-----APW-VIQKA-EF-NKS----G-RNS-AVVKMKLKN
LLTGAGTETVFKADDKL-
>WP_162049816.1 [Fluviibacter phosphoraccumulans] [GCF_009938305.1_ASM993830v1]
TAQDLRVGNVI-M-V---GT-----EPQ-VILKA-EY-NKS----G-RNA-AVVKMKMKN
LLTGSGSESVYKADEKF-
>WP_004722438.1 [Yersinia ruckeri] [GCF_017498685.1_ASM1749868v1]
SSNDFRPGLKI-M-F-E--G-----EPY-AVESS-EF-VKPG-----KGQ-AFARVKMRR
LLTGKQLEKTFKSTDSL-
>WP_038244146.1 [Yersinia ruckeri] [GCF_017498685.1_ASM1749868v1]
-ANEIKRGMAV-N-Y-N--G-----KLL-LVKDI-dV-QSPs---A-RGASTLYKMRFSD
VRTGLKVEERFKGDDI--
>WP_004790140.1 [Borreliella afzelii] [GCF_026571835.1_ASM2657183v1]
-SSEIEKGSFL-L-I---KG-----APH-IVLER-EF-SKT----G-RGG-AIVRLKLKN
LKNKFVIRETLKGADT--
>WP_210559702.1 [Psychrosphaera aestuarii] [GCF_017948405.1_ASM1794840v1]
KASEVKKNAAI-E-H-N--G-----RVV-LIKDI-eR-SVPq---G-RAGGSLYRMRMYD
VVTGAKIDETFKDSDML-
>WP_210560438.1 [Psychrosphaera aestuarii] [GCF_017948405.1_ASM1794840v1]
STNQFKAGLKL-M-I-D--G-----EPC-NILEN-EI-VKPG-----KGQ-AFNRVRIRK
LVSGKVLEKTFKSGESV-
>WP_310798520.1 [Temperatibacter marinus] [GCF_031598375.1_ASM3159837v1]
--NTIRPGNVI-E-H-K--G-----GLW-RAVKI-AH-TQPG-----KGG-AYLQVELRN
LKDSSKLNERFRSSEKV-
>WP_033356832.1 [Dactylosporangium aurantiacum] [GCF_025264705.1_ASM2526470v1]
TTNDLKNGLVL-N-L-D--G-----DLW-TVVEF-QH-VKPG-----KGG-AFVRTTLKN
VLSGKVVDRTFNAGTKV-
>WP_187533553.1 [Erysipelothrix inopinata] [GCF_014396165.1_ASM1439616v1]
-SNDLRSGMSI-I-Y---EG-----NLY-QVIDT-SH-NKT----A-QRQ-MIIKAKVRN
MRSGSVTELTLIGGDKL-
>WP_090617857.1 [Paracoccus alcaliphilus] [GCF_028553725.1_ASM2855372v1]
-GNEIRPGNVL-E-H-D--G-----GLW-AAVKV-SH-VKPG-----KGG-AFAQVELKN
LRDGRKLNERFRSEDKV-
>WP_044027775.1 [Dinoroseobacter shibae DFL 12 = DSM 16493] [GCF_000018145.1_ASM1814v1]
-GNEIRPGNVL-E-H-N--G-----GLW-AAVKV-DH-VKPG-----KGG-AFAQVELRN
LRNGSKLNERFRSADKV-
>WP_068205759.1 [Lutibacter profundi] [GCF_001543325.1_ASM154332v1]
TTSDIRNGLCI-K-H-N--N-----DIF-KVVEF-LH-VKPG-----KGP-AFVRTKLKS
LTSGKVLENTFPAGRKI-
>WP_068462060.1 [Planococcus maritimus] [GCF_001687625.2_ASM168762v2]
SVNDFKTGLTI-E-V-D--N-----DIW-RVMEF-QH-VKPG-----KGA-AFVRSKLRN
LRTGAVNEKTFRAGEKV-
>WP_011865713.1 [Shewanella loihica PV-4] [GCF_000016065.1_ASM1606v1]
TAHEIRPGNVI-M-L---DG-----SPW-VVQKT-ET-TRS----G-RNA-AIVKMKLKN
LLQESSTETTFKGEDKM-
>WP_141623719.1 [Lysobacter alkalisoli] [GCF_006547045.1_ASM654704v1]
KASDIKKGNVV-E-H-N--N-----GVY-QIRNI-eR-SSPQ---G-rGGNVRFRFTMYS
VPGGNKLDASFDADDD--
>WP_141623757.1 [Lysobacter alkalisoli] [GCF_006547045.1_ASM654704v1]
-MNDVKNGMKI-L-V-N-N------EPC-IITDT-EY-VKPG-----KGQ-AFTRVKYRF
IKSGRVVELTMKATDA--
>WP_066777044.1 [Campylobacter hepaticus] [GCF_001687475.2_ASM168747v2]
-MGDLKKGLKI-E-I-D--G-----IPF-KIVEY-QH-VKPG-----KGP-AFVRIKIKS
FIDGKVLEKTFHAGDK--
>WP_047820418.1 [Croceicoccus naphthovorans] [GCF_001028705.1_ASM102870v1]
---DIRPGNIL-E-Y-E--G-----GIW-KVAKI-QH-TQPG-----KGG-AYMQVEMKN
LQDGRKTNVRFRSADT--
>WP_040199273.1 [Geoalkalibacter subterraneus] [GCF_000827125.1_ASM82712v1]
-CSDLKKGLKL-M-V-D-G------EPH-VIVAF-DF-TKPG-----KGQ-ALYKCKLRN
MITGSLFDRTYRSGESF-
>WP_120763480.1 [Protaetiibacter intestinalis] [GCF_003627075.1_ASM362707v1]
TTNDIKNGSVL-S-I-D--G-----QLW-NVVEF-QH-VKPG-----KGG-AFVRTKLKN
VLSGKVVDRTFNAGTKV-
>WP_207987877.1 [Parasphingorhabdus cellanae] [GCF_017498565.1_ASM1749856v1]
---DIRPGNIL-D-Y-E--N-----GLW-KVAKI-QH-TQPG-----KGG-AYMQVEMKN
LVDGRKTNVRFRSADTV-
>WP_004263495.1 [Thauera humireducens] [GCF_001051995.2_ASM105199v2]
TAQELRSGNVI-M-V---GS-----DPL-VVQKA-EY-NKS----G-RNA-AVVKMKLKN
LLTGAPSESVYKADDKF-
>WP_006401252.1 [Burkholderia multivorans] [GCF_003019965.1_ASM301996v1]
TAQELRVGNVV-Q-I---GS-----DAW-VISKT-EY-NKS----G-RNA-AVVKLKMKN
LLTNAGQESVYKADDKF-
>WP_039300896.1 [Pectobacterium punjabense] [GCF_012427845.1_ASM1242784v1]
-ANEIKRGMVV-N-Y-N--D-----KLL-LVKDI-dV-QSPs---A-RGASTLYKMRFSD
VRTGLKVEERFKGDDI--
>WP_107168434.1 [Pectobacterium punjabense] [GCF_012427845.1_ASM1242784v1]
--NDFRSGLKI-M-F-E--G-----EPY-AIESS-EF-VKPG-----KGQ-AFARVKMRR
LLTGSRVEKTFKSTDS--
>WP_182048972.1 [Changpingibacter yushuensis] [GCF_014041995.1_ASM1404199v1]
TTNDLKNGMVL-R-I-D--N-----QLW-SIVEF-QH-VKPG-----KGP-AFVRTKMKN
VLSGKIIDRTLNAGVKV-
>WP_251086864.1 [Spongiibacter taiwanensis] [GCF_023702635.1_ASM2370263v1]
TAQEMKANSVM-L-I---DS-----QPW-MVQKA-EF-TKS----G-RNS-AIVKMKLKN
LLSGSTTETVFKADDKV-
>WP_251086965.1 [Spongiibacter taiwanensis] [GCF_023702635.1_ASM2370263v1]
STNEFRSGLKV-M-L-D--G-----EPC-SILDN-EY-VKPG-----KGQ-AFNRVKLRN
LNTGRVWERTFKSGESL-
>WP_251088320.1 [Spongiibacter taiwanensis] [GCF_023702635.1_ASM2370263v1]
KASEIKKNMAL-D-Y-N--G-----GTY-MVKDI-eR-SAPq---G-RAGGSLYRMRMYD
VVTGHKIDETFKDSDI--
>WP_037154339.1 [Neorhizobium petrolearium] [GCF_029854435.1_ASM2985443v1]
-ASSVRKGNVL-E-V-D--G-----KLY-VVLTA-QN-FHPG-----KGT-PVTQVDMRR
IVDGVKVSERWRTTEQV-
>WP_012523218.1 [Phenylobacterium zucineum HLK1] [GCF_000017265.1_ASM1726v1]
SASSLRKGNVV-D-L-D--G-----KLY-VVLSA-QN-IHPG-----KGT-PVTQLDMRR
ISDGVKVSERYRTTETV-
>WP_004831207.1 [Acinetobacter bereziniae] [GCF_016576965.1_ASM1657696v1]
STNDFKAGLKV-M-L-D--G-----NPC-SIMEN-EY-VKPG-----KGQ-AFNRVKLRN
LKSGKVLEKTFKSGDSL-
>WP_104921343.1 [Rahnella sikkimica] [GCF_002951615.1_ASM295161v1]
-ANEIKRGFVV-N-Y-D--G-----KLL-LVKDI-dV-QSPs---A-RGASTLYKMRFAD
VRTGGKVEERFKGDDI--
>WP_104923551.1 [Rahnella sikkimica] [GCF_002951615.1_ASM295161v1]
SSNDFRPGLKI-M-F-E--G-----EPF-AIEDS-VF-VKPG-----KGQ-AFARVKMRR
LLTGSRVEKTFKSTDS--
>WP_111525383.1 [Lachnoanaerobaculum umeaense] [GCF_003589745.1_ASM358974v1]
SAGDFKNGLTL-E-I-e-EG-----QVF-QILEF-QH-VKPG-----KGA-AFVRTKIKN
VITGSVVERTFRPTEKF-
>WP_005897833.1 [Fusobacterium polymorphum] [GCF_001457555.1_NCTC10562]
-AQELRAGSTI-K-I---GN-----DPF-VVLKA-EY-NKS----G-RNA-AVVKFKMKN
LISGNISDAVYKADDKM-
>WP_067556395.1 [Acinetobacter larvae] [GCF_001704115.1_ASM170411v1]
STSDFKQGLKV-M-L-D--G-----NPC-SIMEN-EY-VKPG-----KGQ-AFNRVKLRN
LKTGKVLEKTFKSGDSL-
>WP_151082060.1 [Nocardioides cynanchi] [GCF_008761635.1_ASM876163v1]
TTNDLKNGMVL-N-L-D--G-----QLW-QVIWF-QH-HKPG-----KGG-AVVRSKLKN
IESGKTVDRTFNSDVKV-
>WP_145169673.1 [Rubripirellula lacrimiformis] [GCF_007741535.1_ASM774153v1]
-TSDFRKGLKV-Q-I-D-G------EPY-LMTDM-MF-VKPG-----KGN-AMYKCRLKN
LVRGNSLDRTYKGGDSL-
>WP_145170013.1 [Rubripirellula lacrimiformis] [GCF_007741535.1_ASM774153v1]
-AKEVKTGTVV-V-H-E--G-----NPV-VIQGI-sV-HSPs---A-RGAATLYKFRARN
VLTRNKVDITMKGTDA--
>WP_090923181.1 [Pasteurella atlantica] [GCF_963693435.1_Pasteurella_atlantica_F6K1]
STTDFKPGLKF-I-Q-D--G-----EPC-TIVEN-EF-VKPG-----KGQ-AFTRTRIRK
LISGKVLEINFKSGSTV-
>WP_203326952.1 [Shewanella zhangzhouensis] [GCF_019457615.1_ASM1945761v1]
TAHEIRPGNVI-M-F---ND-----SPW-VVQKT-ET-TRS----G-RNA-AIVKMKLKN
LLIDSSTETTFKGEDKM-
>WP_015009899.1 [Amphibacillus xylanus NBRC 15112] [GCF_000307165.1_ASM30716v1]
SVNDFKTGVTI-E-V-E--N-----DIW-QVIEF-QH-VKPG-----KGA-AFVRSKLKN
LRDGHVQDKTFRAGEKV-
>WP_286217846.1 [Paraoerskovia sediminicola] [GCF_030296575.1_ASM3029657v1]
TTNDIKNGTVL-R-I-D--G-----QLW-TIIEF-QH-VKPG-----KGG-AFVRTKMKN
VLSGKQVDKTFNAGLK--
>WP_044107371.1 [cyanobacterium endosymbiont of Epithemia turgida isolate EtSB Lake Yunoko] [GCF_000829235.1_ASM82923v1]
SSNDFRTGTTI-Q-L-D--G-----TVW-RVIEF-LH-VKPG-----KGS-AFVRTKLKN
AQTGSVVERTFRAGETV-
>WP_004996356.1 [Rickettsia sibirica 246] [GCF_000166935.1_ASM16693v1]
SANSIRTGNIL-V-Y-N--N-----DLW-VVSKTpEH-TQPG-----KGG-AYVQVEMKN
LKTGTKRNERFSSA----
>WP_226809680.1 [Candidatus Vallotia lariciata] [GCF_020541325.1_ASM2054132v1]
TAQELRTGNII-L-I---RN-----NPM-IVQKT-EY-NKS----G-RNT-AVVKLKLKN
LLTGAGSESVYKADDKF-
>WP_005946423.1 [Blautia hydrogenotrophica DSM 10507] [GCF_034356035.1_ASM3435603v1]
SAGDFKNGITL-E-I-D--G-----NVC-QIVEF-QH-VKPG-----KGA-AFVRTKYKN
IITGAVLEKSFRPTEKF-
>WP_233782726.1 [Sphingomonas cannabina] [GCF_021391395.1_ASM2139139v1]
---DIRPGNII-E-Y-E--G-----GIW-RAVKI-QH-TQPG-----KGG-AYMQVELKN
LRDGRKNNVRFRSAETV-
>WP_330654863.1 [Chordicoccus furentiruminis] [GCF_019355395.1_ASM1935539v1]
---------------------------M-QILEF-QH-VKPG-----KGA-AFVRTKMKN
VINGGVVEKTFRPTEKF-
>WP_006279719.1 [Wolbachia endosymbiont (group A) of Coremacera marginata] [GCF_947251955.1_idCorMarg1.Wolbachia_sp_1.1]
-ANDIRPGQVL-E-H-N--G-----GLF-LVVGI-MH-TQPG-----KGG-AYIQAEMKN
IKTGAKHYERFRSDAT--
>WP_013285503.1 [Micromonospora chalcea] [GCF_028768405.1_ASM2876840v1]
TTNDLKNGLVL-N-L-D--G-----ELW-AVVEF-QH-VKPG-----KGG-AFVRTTLKN
VLSGKVVDKTFNAGTKV-
>WP_038063060.1 [Thermodesulfobacterium commune DSM 2178] [GCF_000734015.1_ASM73401v1]
TTSDFRRGLKI-E-W-E-G------KPY-EILEF-QH-VKIS-----KNQ-PTVRTRLKD
LTTGRVFEVNFRAGEKF-
>WP_018087607.1 [Streptomyces angustmyceticus] [GCF_019933235.1_ASM1993323v1]
STNDLKNGMVL-K-L-e-GG-----QLW-SVVEF-QH-VKPG-----KGP-AFVRTKLKN
VLSGKVVDKTFNAGVKV-
>WP_086341235.1 [Vagococcus fluvialis] [GCF_020628455.1_ASM2062845v1]
SVNDLKTGLTI-E-F-D--G-----NIF-RVIEF-QH-VKPG-----KGA-AFVRTKLKN
LRNGNTAEKTFRGGEKV-
>WP_086342890.1 [Vagococcus fluvialis] [GCF_020628455.1_ASM2062845v1]
--GDLRSGMTF-E-K--DG------KLI-KVLES-SH-HKPG-----KGN-TVMRLKLRD
VRSGSTTDTTMRPEEKV-
>WP_125657123.1 [Paenibacillus baekrokdamisoli] [GCF_003945345.1_ASM394534v1]
SVNDFKTGLTV-E-V-E--G-----DIF-TVIEF-QH-VKPG-----KGA-AFVRSKLKN
LRNGNTVERTFRAGES--
>WP_011634371.1 [Nitrosomonas eutropha C91] [GCF_000014765.1_ASM1476v1]
TAQELRVGNVF-M-L---GR-----DPM-VVLKT-EF-TKS----G-RNS-SVVKMKYKN
LLTESPGEAVYKADDKF-
>WP_159523818.1 [Actinomyces marmotae] [GCF_013177295.1_ASM1317729v1]
TTNDLKNGLVL-N-L-E--G-----QLW-QVVEF-QH-VKPG-----KGP-AFVRTKLKN
VLSGKTVDKTFNAGLK--
>WP_015109877.1 [Cyanobium gracile PCC 6307] [GCF_000316515.1_ASM31651v1]
SSNDFRTGTTI-E-L-D--G-----QVW-RVVEF-LH-VKPG-----KGS-AFVRTKLKG
VQSGNVVEKTFRAGET--
>WP_268846804.1 [Flavobacterium aestivum] [GCF_026870175.2_ASM2687017v2]
STSDIRNGLCI-K-F-N--H-----DIY-KIIEF-LH-VKPG-----KGP-AFVRTKLKS
LTTGKVLDNTFSAGHKI-
>WP_203472346.1 [Dissulfurispira thermophila] [GCF_014701235.1_ASM1470123v1]
TAGDFKRGAKI-E-Y-K-G------EPF-EVIEF-QH-VKMQ-----QRA-PIVRTKIKS
LKTGRVLEENFPAGDKF-
>WP_077352153.1 [Tessaracoccus flavescens] [GCF_001998865.1_ASM199886v1]
STNDLKNGMVL-D-L-E--G-----QLW-QVQWF-QH-HKPG-----KGN-TVVRTKLKH
VLSGKIIDKTFNSDTKV-
>WP_017462799.1 [Dyella thiooxydans] [GCF_001641285.1_ASM164128v1]
--NDVKKGMKI-L-H-N-N------DPW-VITDA-DF-IKPG-----KGQ-AFTRIFIRN
LKTGRTTEQTMKSSDSF-
>WP_017462865.1 [Dyella thiooxydans] [GCF_001641285.1_ASM164128v1]
KASDVKKGNVV-E-H-D--G-----TVY-QVRDI-eR-SSPt---A-RGGNVTFRFTMYS
IPGGRKFDLSLRADDD--
>WP_083123477.1 [Mycolicibacterium gadium] [GCF_010728925.1_ASM1072892v1]
STADFKNGLVL-Q-I-D--G-----QLW-QIIEF-QH-VKPG-----KGP-AFVRTKLKN
VLSGKVVDKTYNAGVKV-
>WP_227282119.1 [Corynebacterium uberis] [GCF_020616335.1_ASM2061633v1]
TTADFKNGLVL-K-L-D--N-----KLQ-QIIEF-QH-VKPG-----KGP-AFVRTKLKD
VVSGKTLDKTFNAGVKV-
>WP_058546947.1 [Pseudoalteromonas carrageenovora] [GCF_004328865.1_ASM432886v1]
STNEFKGGLKI-M-M-D--G-----EPC-SILEN-EM-VKPG-----KGQ-AFNRVRIRK
LISGKVLEKTFKSGESV-
>WP_058548468.1 [Pseudoalteromonas carrageenovora] [GCF_004328865.1_ASM432886v1]
KASEVKKGTAI-D-F-N--N-----RVL-VVKDI-vR-SVPq---G-RAGGSLYRMRLYD
VVTGAKVDETFKDSDML-
>WP_106874910.1 [Candidatus Phycorickettsia trachydisci] [GCF_003015145.1_ASM301514v1]
SANSLKIGNII-V-Q---DG-----KLMLIAKAp-EH-VKP----G-KGP-AYVQLELKD
IKTKTKTVQRVSSSDY--
>WP_076733165.1 [Lacinutrix venerupis] [GCF_001971745.1_ASM197174v1]
TTSDIRNGLCI-K-Y-N--N-----DIY-KIIEF-LH-VKPG-----KGP-AFVRTKMKS
VTNGKVIDNTFSAGHKL-
>WP_077312750.1 [Vibrio palustris] [GCF_024346995.1_ASM2434699v1]
KASELKKGLAI-V-A-N--K-----KTL-LIKDI-EV-TTPG---g-rGGSKIYKLRCTD
LETGARVDERYKSDD---
>WP_077314162.1 [Vibrio palustris] [GCF_024346995.1_ASM2434699v1]
STNEFKGGLKI-M-L-D--N-----EPC-AILEN-EY-VKPG-----KGQ-AFNRVKIRK
LLSGKVIEKTFKSGDTV-
>WP_014134545.1 [Kitasatospora setae KM-6054] [GCF_000269985.1_ASM26998v1]
TTNDLKNGMVL-K-L-d-GG-----KLW-TVVEF-QH-VKPG-----KGP-AFVRTKLKE
VLSGKVVEKTFNAGIKV-
>WP_288107029.1 [Sedimenticola selenatireducens] [GCF_963675335.1_piTriSpea1.Sedimenticola_selenatireducens_1.1]
STSEFKGGLKI-M-L-D--G-----DPC-SIIEN-EF-VKPG-----KGQ-AFNRVKIRN
LKTGRVIERTFKSGESV-
>WP_321528321.1 [Sedimenticola selenatireducens] [GCF_963675335.1_piTriSpea1.Sedimenticola_selenatireducens_1.1]
-ACDLKRGVIV-E-I-N--S-----APH-VVKQV-eT-KSPs---S-RGAATLYKIRFTN
LQTRQKLDESYKGDD---
>WP_085160008.1 [Mycobacterium lacus] [GCF_010731535.1_ASM1073153v1]
TTADFKNGLVL-V-I-D--G-----QLW-TIIEF-QH-VKPG-----KGP-AFVRTKLKN
VLSGKVVDKTYNAGVKV-
>WP_278057471.1 [Arcanobacterium wilhelmae] [GCF_029632765.1_ASM2963276v1]
TTNELKNGMVL-K-I-D--N-----QLW-QVVEF-QH-VKPG-----KGP-AFVRTKLKN
VLSGKNVDRTFNAGVKV-
>WP_012889555.1 [Streptosporangium roseum DSM 43021] [GCF_000024865.1_ASM2486v1]
TTNDLKNGLVL-K-L-d-GG-----ELW-TVVEF-QH-VKPG-----KGG-AFVRTKLKN
VMSGKVVDKTFNAGVKV-
>WP_007342735.1 [Neisseria bacilliformis] [GCF_014055025.1_ASM1405502v1]
TAQELRAGNVF-M-V---GN-----DPM-VVQKT-EY-IKG----G-RSS-AKVSMKLKN
LLTGAASETIYKADDKF-
>WP_173493568.1 [Aquiluna borgnonia] [GCF_013283855.1_ASM1328385v1]
-SNDLKNGMVL-N-I-E--N-----QLW-SVIEF-QH-VKPG-----KGP-AFVRTKLRH
VLSGKVVERTFNAGVKV-
>WP_175278300.1 [Oricola thermophila] [GCF_013358405.1_ASM1335840v1]
-GNEIKPGNVI-E-H-N--G-----GLW-VAVKC-NA-VKPG-----KGG-AFNQVELKN
LIDGTKLNERFRSSETV-
>WP_140031468.1 [Metamycoplasma equirhinis] [GCF_030295865.1_ASM3029586v1]
-VNDLKSGTTF-Q-L-E-G------NIY-VVLEA-QH-SKQG-----RGQ-ANVKVKVKD
LRTGSTTIKSFTGGEKV-
>WP_053551788.1 [Desulfuromonas soudanensis] [GCF_001278055.1_ASM127805v1]
TTADFKRGLVI-Q-L---ES-----APC-LILDY-tT-QSPs--AR-GGS-TLVKTKYRN
LLTGQVLEKAFKAGDKV-
>WP_053551789.1 [Desulfuromonas soudanensis] [GCF_001278055.1_ASM127805v1]
--ADLKKGLKL-M-I-D-G------EPH-YIVAF-DF-TKPG-----KGQ-ALYKCKLRN
MITGSLFDRTYRSGESF-
>WP_028758989.1 [Rhizobium anhuiense bv. trifolii] [GCF_024346605.1_ASM2434660v1]
-ASSVRKGNVL-D-V-D--G-----KLY-VVLTA-QN-FHPG-----KGT-PVTQVDMRR
IVDGVKVSERWRTTEQV-
>WP_085157543.1 [Mycolicibacterium confluentis] [GCF_010729895.1_ASM1072989v1]
STADFKNGLVL-N-I-D--G-----QLW-QIIEF-QH-VKPG-----KGP-AFVRTKLKN
VLSGKVVDKTYNAGVKV-
>WP_207153173.1 [Prevotella herbatica] [GCF_017347605.1_ASM1734760v1]
-SQEIKIGTCI-R-M-D-G------KIW-TCIDF-QH-RKPG-----KGN-TVMITKLKN
VADGRVLERTFQVG----
>WP_013068380.1 [Rhodobacter capsulatus SB 1003] [GCF_000021865.1_ASM2186v1]
-ASSLRKGNVV-D-M-D--G-----VLY-IVLTA-EN-IHPG-----KGN-SVTQVEMRR
ISDGVKVSERWRTVDSV-
>WP_109570385.1 [Flavobacterium sediminis] [GCF_003148385.1_ASM314838v1]
TTADIRNGLCI-K-F-N--H-----DIY-KIVEF-LH-VKPG-----KGP-AFVRTKLKS
LTTGKVLDNTFSAGHKI-
>WP_071078242.1 [Janthinobacterium tructae] [GCF_006517255.1_ASM651725v1]
-AKEIRVGNII-M-V-D--S-----KPM-IVLRS-DV-NGSS-----RTG-FTYKWKMKN
LLTNTPMENVFRGDDKF-
>WP_046578229.1 [Spirosoma radiotolerans] [GCF_000974425.1_ASM97442v1]
TTADIRNGLVL-N-Y-N--N-----DLF-QITEF-QH-VKPG-----KGA-AFVRTKLKS
LTTGRVIDNTFNSGAT--
>WP_015103678.1 [Saccharothrix espanaensis DSM 44229] [GCF_000328705.1_ASM32870v1]
TTNDLKNGLVL-N-L-D--G-----QLW-TVTAF-QH-VKPG-----KGG-AFVRTTLKH
VLSGKVVDRTFNAGTKV-
>WP_200605701.1 [Lysobacter arenosi] [GCF_016613475.2_ASM1661347v2]
-AYDVKKGNVV-E-Y-N--N-----AVY-QIRDI-eR-SSPQ---G-rGGNVKFRFTMYS
VPGGTKLDVSMGGDDEV-
>WP_025402746.1 [Corynebacterium falsenii] [GCF_020097615.1_ASM2009761v1]
TTADFKNGLVL-K-M-D--N-----KLQ-QILEF-QH-VKPG-----KGP-AFVRTKLKD
VVSGKIVDKTFNAGVKV-
>WP_099428595.1 [Pseudomonas kermanshahensis] [GCF_029215585.1_ASM2921558v1]
-GKELKPGTVL-R-I---DN-----DPW-LVQKA-EF-TKS----G-RNS-AIMKTKLKN
LLTGYKTETVYGADDKL-
>WP_008464042.1 [Flavobacterium anhuiense] [GCF_001705175.1_ASM170517v1]
STSDIRNGLCI-K-F-N--H-----DIY-KIIEF-LH-VKPG-----KGP-AFVRTKLKS
LTSGKVLDNTFSAGHKI-
>WP_195170743.1 [Phototrophicus methaneseepsis] [GCF_015500095.1_ASM1550009v1]
-VNQLRKGTTF-T-Q---DG-----ELY-RVMDY-SH-NKT----A-RSG-ATIRVTVRN
LRSGSTTQMTFNGGTR--
>WP_072550582.1 [Candidatus Fukatsuia symbiotica] [GCF_003122425.1_ASM312242v1]
SSNEFRSGLKI-M-L-D--G-----EPC-SIIDS-EF-VKPG-----KGQ-AFARTRIRK
LVSGKLLEKTFKSTDTV-
>WP_004097931.1 [Klebsiella pasteurii] [GCF_018139045.1_ASM1813904v1]
--NDFRAGLKI-M-M-D--G-----EPY-AVEAS-EF-VKPG-----KGQ-AFARVKLRR
LLTGTRVEKTFKSTDS--
>WP_004122911.1 [Klebsiella pasteurii] [GCF_018139045.1_ASM1813904v1]
-ANEIKKGMVL-N-Y-N--G-----KLL-IVKNI-dI-QSPs---A-RGAATLYKMRFSD
VRTGLKVEERFKGDDIV-
>WP_282805073.1 [Lactobacillus isalae] [GCF_947539375.1_AMBV1719_hybrid]
-AIELKKGMIF-S-Q--DG------KLI-EVLKS-NH-HKPG-----KGN-TVMQMDLRD
VMSGAVVHKTMRPSEKV-
>WP_282805838.1 [Lactobacillus isalae] [GCF_947539375.1_AMBV1719_hybrid]
SVNEFKNGLTI-E-Y-N--N-----DLW-RIVEF-QH-VKPG-----KGS-AFVRSKLKS
LRTGAVQEYTFRSTAKV-
>WP_015651405.1 [Corynebacterium callunae DSM 20147] [GCF_000344785.1_ASM34478v1]
TTADFKNGLVL-K-I-D--G-----KLQ-QITEF-QH-VKPG-----KGP-AFVRTKLKD
VVSGKTIDKTWNAGVKV-
>WP_143856255.1 [Chitinimonas arctica] [GCF_007431345.1_ASM743134v1]
TAQELRTGNVA-M-V---DG-----QPM-VVLKA-EY-TKS----G-RNA-SVVKMKLKN
LLTGSGAESVYKSDEKF-
>WP_038637634.1 [Pseudoalteromonas piratica] [GCF_000788395.1_ASM78839v1]
STNEFKGGLKF-M-L-D--G-----EPC-SILEN-EV-VKPG-----KGQ-AFNRVKVRK
LISGKVLEKTFKSGESV-
>WP_040135722.1 [Pseudoalteromonas piratica] [GCF_000788395.1_ASM78839v1]
KASEIKKHAAI-E-Y-N--G-----RVM-IVRDI-eR-SVPq---G-RAGGSLYRMRMYD
VVNGGKVDETFKAEEML-
>WP_067556728.1 [Faecalibaculum rodentium] [GCF_001564455.1_ASM156445v1]
SSNDLKPGQTI-N-V---DG-----DIY-VVLDI-SQ-NKT----A-RSA-MVVKAKVRN
LRTGSNVELSWGGGEKV-
>WP_038502412.1 [Rhodoluna lacicola] [GCF_000699505.1_ASM69950v1]
-SNDLKNGMVL-N-I-E--G-----QLW-AVTEF-QH-VKPG-----KGA-AFVRSKLKN
VLTGKVVEKTFNAGVKV-
>WP_004587302.1 [Pseudoalteromonas agarivorans] [GCF_003668795.1_ASM366879v1]
KASEVKKGTAI-E-F-N--N-----RVL-VVKDI-vR-SVPq---G-RAGGSLYRMRLYD
VVTGAKVDETFKDSDML-
>WP_004587956.1 [Pseudoalteromonas agarivorans] [GCF_003668795.1_ASM366879v1]
STNEFKGGLKI-M-M-D--G-----EPC-SILEN-EM-VKPG-----KGQ-AFNRVRIRK
LISGKVLEKTFKSGESV-
>WP_005406143.1 [Acinetobacter radioresistens] [GCF_003258335.1_ASM325833v1]
STNDFKSGLKV-M-L-D--G-----NPC-SIMEN-EY-VKPG-----KGQ-AFNRVKLRN
LKTGKVLEKTFKSGDSL-
>WP_008801707.1 [Fusobacterium gonidiaformans ATCC 25563] [GCF_003019695.1_ASM301969v1]
-AQELRAGSTI-K-I---GN-----DPF-VVLKA-EY-NKS----G-RNA-AVVKFKMKN
LISGNISDSVYKADDKM-
>WP_086984689.1 [Trichococcus shcherbakoviae] [GCF_963666195.1_piHetPala1.Trichococcus_shcherbakoviae_1.1]
SVNDFKTGLTI-E-I-D--G-----GLW-KVVDF-QH-VKPG-----KGA-AFVRSKLKN
LRTGAVQEKTFRAGEKV-
>WP_011427226.1 [Rhizobium etli] [GCF_002119845.1_ASM211984v1]
-ASSVRKGNVL-D-V-D--G-----KLY-VVLTA-QN-FHPG-----KGT-PVTQVDMRR
IVDGVKVSERWRTTEQV-
>WP_104724262.1 [Helicobacter cholecystus] [GCF_900638485.1_57728_B01]
-MSELKKGLKI-E-I-D--G-----IPY-RITEY-QH-VKPG-----KGA-AFVRAKIKS
FLDGKVIEKTFHAGDK--
>WP_037530700.1 [Sphingomonas taxi] [GCF_000764535.1_ASM76453v1]
---DIRPGNII-E-Y-E--G-----GIW-RAVKI-QH-TQPG-----KGG-AYMQVEMKN
LIDGRKNNVRFRSAETV-
>WP_013838757.1 [Isoptericola variabilis 225] [GCF_000215105.1_ASM21510v1]
-SNDIKNGTVL-R-I-D--G-----QLW-TILEF-QH-VKPG-----KGG-AFVRTKMKN
VLSGKVVDKTFNAGVKV-
>WP_011291540.1 [Thermobifida fusca] [GCF_015034585.1_ASM1503458v1]
TTNDLKNGMTL-R-L-d-DG-----ELW-NVVEF-QH-VKPG-----KGG-AFVRTKLKN
VTTGKIVDKTFNAGVKV-
>WP_264776696.1 [Deinococcus aetherius] [GCF_025997855.1_ASM2599785v1]
-VTELRNGTKV-E-M-D-G------GLW-ECLEY-SH-LKMG-----RGG-AKVVTKFRN
MESGSIVDRTFNSGEKL-
>WP_012346962.1 [Leptothrix cholodnii SP-6] [GCF_000019785.1_ASM1978v1]
-AQEIRAGNVI-M-H---GK-----DPM-VVLKT-EY-SRG----G-RNS-ATVRMKLKS
LLSNSGTEVVFKADDKM-
>WP_008528334.1 [Rhizobium phaseoli] [GCF_001664385.1_ASM166438v1]
-ASSVRKGNVL-D-V-D--G-----KLY-VVLTA-QN-FHPG-----KGT-PVTQVDMRR
IVDGVKVSERWRTTEQV-
>WP_068824800.1 [Wenyingzhuangia fucanilytica] [GCF_001697185.1_ASM169718v1]
TTSDIRNGLCI-V-Y-N--S-----DTF-KVVEF-QH-VKPG-----KGP-AFVRTKLKS
LTTGKVIDNTFSAGHKI-
>WP_037567705.1 [Staphylococcus agnetis] [GCF_011466855.1_ASM1146685v1]
SVNDFKTGLTI-S-V-D--N-----GIW-KVIEF-QH-VKPG-----KGS-AFVRSKLRN
LRTGAIQEKTFRAGEKV-
>WP_012204719.1 [Delftia acidovorans SPH-1] [GCF_000018665.1_ASM1866v1]
-AQEIRAGNVI-M-H---GK-----DPM-IVLKT-EY-ARG----G-RGA-ATVRMKLKS
LLGNMGTEVVFKADDKI-
>WP_013371789.1 [Paenibacillus polymyxa] [GCF_006274405.1_ASM627440v1]
-VNDFKTGLTV-E-V-D--G-----DIF-TVLDF-QH-VKPG-----KGA-AFVRSKLKN
LRNGNTVERTFRAGET--
>WP_006279719.1 [Wolbachia endosymbiont (group A) of Merzomyia westermanni] [GCF_947251675.1_idMerWest1.Wolbachia_sp_1.1]
-ANDIRPGQVL-E-H-N--G-----GLF-LVVGI-MH-TQPG-----KGG-AYIQAEMKN
IKTGAKHYERFRSDAT--
>WP_057749060.1 [Limosilactobacillus frumenti] [GCF_008876665.1_ASM887666v1]
-TIDLKKGMVF-E-R--GG------KLL-RVLQI-NH-HKPG-----KGN-TLMQMDIQD
VRTGSIVHTTMRPSEKV-
>WP_124724502.1 [Mycoplasma struthionis] [GCF_003855455.1_ASM385545v1]
-VNDLKPGVTF-Q-L-E-N------SIY-VVLEA-QH-SKQG-----RGQ-ANVKVKVKD
LRTGSTTIKSFTGGDKV-
>WP_163661780.1 [Mycolicibacterium alvei] [GCF_010727325.1_ASM1072732v1]
STADFKNGLVL-Q-I-D--G-----QLW-QIVEF-QH-VKPG-----KGP-AFVRTKLKN
VVSGKVVDKTYNAGVKV-
>WP_047262147.1 [Corynebacterium mustelae] [GCF_001020985.1_ASM102098v1]
TTADFKNGLVL-K-I-D--N-----KLQ-QIIEF-QH-VKPG-----KGP-AFVRTKLKD
VVSGKVTDKTFNAGVKV-
>WP_014351746.1 [Nocardia cyriacigeorgica] [GCF_002949635.1_ASM294963v1]
-TSDFKNGLVL-K-I-D--N-----QLQ-QIVEF-QH-VKPG-----KGP-AFVRTKLKN
VVSGKVVDKTFNAGVKV-
>WP_039690113.1 [Berryella intestinalis] [GCF_000814825.1_ASM81482v1]
STADFKNGMCI-V-N-N--G-----KMC-TIVEF-QH-VKPG-----KGG-AFVRTKLRD
IKTGRVVDYTFNAGTKF-
>WP_119677573.1 [Indioceanicola profundi] [GCF_003568845.1_ASM356884v1]
-ANTMRKGHIL-E-H-N--G-----KLW-VITGT-QI-VQPG-----KGG-AFIQLEMKD
VRTGTKNIERFRTQETV-
>WP_023937068.1 [Porphyromonas crevioricanis] [GCF_900476255.1_53750_A02]
TTADFRNGMCL-D-I-D--G-----QYY-FIVEF-LH-VKPG-----KGP-AFVRTKLRN
VSTGRILDKTWNSGVKV-
>WP_034682633.1 [Chryseobacterium piperi] [GCF_002285635.2_ASM228563v2]
-SNDIRKGLCI-E-Y-S--N-----DIF-KVIEF-LH-VKPG-----KGP-AFVRTKLKS
VTNGKVIDNTFSAGHKI-
>WP_163133747.1 [Agarivorans aestuarii] [GCF_019670125.1_ASM1967012v1]
KASEIKKNAAI-E-H-N--G-----KVY-FVKDI-aK-LTPs---G-RAGASLYRMRLYD
VATGAKADESFKADEMI-
>WP_163134559.1 [Agarivorans aestuarii] [GCF_019670125.1_ASM1967012v1]
STSEFKGGLKI-M-L-D--G-----EPY-AILEN-EF-VKPG-----KGQ-AFSRVKLRR
LLTGKTLEKTFKSGESV-
>WP_011609443.1 [Histophilus somni 2336] [GCF_000019405.1_ASM1940v1]
TTSDFKPGLKF-M-Q-D--G-----EPC-VIIEN-EF-VKPG-----KGQ-AFTRTRIRK
LISGKVLDVNFKSGTSV-
>WP_057805525.1 [Limosilactobacillus pontis] [GCF_009428965.1_ASM942896v1]
-TIDLKKGMVF-E-R--DG------KLL-KVLQI-NH-HKPG-----KGN-TLMQMDIQD
LRSGSIVHTTMRPSEKV-
>WP_253307236.1 [Wolbachia endosymbiont (group A) of Rhinocyllus conicus] [GCF_947250775.1_icRhiConi1.Wolbachia_sp_1.1]
-ANDIRPGQVL-E-H-N--G-----GLF-LVVGI-MH-TQPG-----KGG-AYIQAEMKN
IKTGAKHYERFRSDAT--
>WP_054036233.1 [Paraburkholderia caffeinilytica] [GCF_003368325.1_ASM336832v1]
TAQELRTGNVV-M-I---GS-----DAM-VVQKA-EY-NKS----G-RNS-AVVKMKFKN
LLTGAGMESVYKADDKF-
>WP_179975387.1 [Candidatus Campylobacter infans] [GCF_013416015.1_ASM1341601v1]
-MGDLKKGLKI-E-I-D--G-----IPF-KIVEY-QH-VKPG-----KGP-AFVRVKIKS
FIDGKVLEKTFHAGDK--
>WP_227422019.1 [Pengzhenrongella sicca] [GCF_017569225.1_ASM1756922v1]
TTNDLKNGTVL-K-I-D--G-----QLW-TVIDF-QH-VKPG-----KGG-AFVRTKLKS
VLSGKVVDKTFNAGLK--
>WP_202034809.1 [Candidatus Desulforudis audaxviator] [GCF_003932015.1_ASM393201v2]
STNEFRTGLTV-E-V-D--G-----DPC-QVIEF-MH-VKPG-----KGS-PFVRAKLKN
LRTGAIAERTFNAGEKL-
>WP_065248752.1 [Dermabacter vaginalis] [GCF_001678905.1_ASM167890v1]
STNDLKNGMVL-K-I-D--N-----NLW-SVVEF-QH-VKPG-----KGP-AFVRTKLKN
VLSGKTVDKTFNAGVKV-
>WP_038271401.1 [Xylella taiwanensis] [GCF_020990565.1_ASM2099056v1]
-MNDVKNGMKI-L-V-N-A------EPA-VITDT-EY-VKPG-----KGQ-AFTRVKYRL
IKSGRVQELTMKSTDSL-
>WP_114867220.1 [Xylella taiwanensis] [GCF_020990565.1_ASM2099056v1]
-VSDIKKGSIV-E-Y-N--N-----ATY-QIRDI-qR-SSPQ---G-rGGNVRFRFIMYS
VPGGTKLDASFDAEDTL-
>WP_011195992.1 [Symbiobacterium thermophilum IAM 14863] [GCF_000009905.1_ASM990v1]
SVNDLRNGMTI-E-M-D--G-----TVY-QVIEF-LH-VKPG-----KGA-AFVRTKLKN
ILTGATIETTFRAGEKV-
>WP_061854601.1 [Staphylococcus kloosii] [GCF_003019255.1_ASM301925v1]
SVNDFKTGLTI-S-V-D--N-----GIW-KVIDF-QH-VKPG-----KGS-AFVRSKLRN
LRTGAIQEKTFRAGEKV-
>WP_015944633.1 [Desulfitobacterium hafniense DCB-2] [GCF_000021925.1_ASM2192v1]
SSNEFKTGLTI-E-V-D--N-----DVY-TIIEF-QH-VKPG-----KGA-AFVRTKLKN
VKTGGIIERKFNAGEKV-
>WP_042621512.1 [Corynebacterium marinum DSM 44953] [GCF_000835165.1_ASM83516v1]
STADFKNGLVL-K-V-D--G-----KLA-QIIEF-QH-VKPG-----KGP-AFVRTKLKE
VLSGKTLDKTFNAGVKV-
>WP_011467564.1 [Saccharophagus degradans 2-40] [GCF_000013665.1_ASM1366v1]
SASDFRSGLKV-M-L-D--G-----DPC-AIVEN-EL-VKPG-----KGQ-AFARVRLRN
LKTGRVWERTFKSGETL-
>WP_011469294.1 [Saccharophagus degradans 2-40] [GCF_000013665.1_ASM1366v1]
KASDIKKNQAI-E-H-N--G-----KVY-LIKDV-yK-STSq---G-RAGGSIYRVRMYE
VATGLKVDESFKADEMI-
>WP_006485608.1 [Burkholderia cenocepacia] [GCF_001718895.1_ASM171889v1]
TAQELRVGNVV-Q-I---GS-----DAW-VIAKT-EY-NKS----G-RNA-AVVKMKMKN
LLSNAGQESVYKADDKF-
>WP_039664377.1 [Campylobacter subantarcticus LMG 24377] [GCF_000816305.1_ASM81630v1]
--GDLKKGLKI-E-I-D--G-----IPF-KIVEY-QH-VKPG-----KGP-AFVRIKIKS
FIDGKVLEKTFHAGDK--
>WP_010907771.1 [Mycobacterium leprae] [GCF_003253775.1_ASM325377v1]
TTADFKNGLVL-V-I-D--G-----QLW-TIIGF-QH-VKPG-----KGP-AFVRTKLKN
VLSGKVVDKTYNAGVKV-
>WP_058380880.1 [Planococcus rifietoensis] [GCF_001465795.2_ASM146579v2]
SVNDFKTGLTI-E-V-D--N-----DIW-RVMEF-QH-VKPG-----KGA-AFVRSKLRN
LRTGAVNEKTFRAGEKV-
>WP_010606026.1 [Pseudoalteromonas flavipulchra] [GCF_024746855.1_ASM2474685v1]
KASEIKKHAAI-E-Y-N--G-----RVM-IVRDI-eR-SVPq---G-RAGGSLYRMRMYD
VVDNSKVDETFKAEEML-
>WP_017217199.1 [Pseudoalteromonas flavipulchra] [GCF_024746855.1_ASM2474685v1]
STNEFKGGLKI-M-M-D--G-----EPC-SILEN-EM-VKPG-----KGQ-AFNRVKIRK
LISGKVLEKTFKSGDSV-
>WP_102241946.1 [Bacteriovorax stolpii] [GCF_006874605.1_ASM687460v1]
-TTEIKKGLKI-E-V-E-G------KPY-VVLKS-DF-TNPG-----KGS-AFVTARIKN
LETGQVIERTWKSG----
>WP_011707002.1 [Aeromonas rivipollensis] [GCF_003015165.1_ASM301516v1]
TAQEIRAGNVV-M-I---GT-----EPM-VVQKA-EF-NKS----G-RNS-AVVKMKLKG
LLNGSATETVFKADDKL-
>WP_170007625.1 [Bacillus fonticola] [GCF_012955605.1_ASM1295560v1]
SVNDFRTGLTI-E-V-D--N-----GIW-QVLDF-QH-VKPG-----KGA-AFVRSKLRN
LRTGSIQEKTFRGGEKV-
>WP_202717214.1 [Thiothrix subterranea] [GCF_016772315.1_ASM1677231v1]
--NDLRVGVKI-I-L-N--G-----DPY-TVVDS-DF-VKPG-----KGQ-AFTRARVRN
LKTGRTIEQTFKSTE---
>WP_011622801.1 [Shewanella acanthi] [GCF_019457475.1_ASM1945747v1]
TAHEVRPGNVI-M-F---EG-----SPW-VVQKT-ET-TRS----G-RNA-AIVKLKLKN
LLLNSGTETTFKGEDKI-
>WP_250241815.1 [Blochmannia endosymbiont of Camponotus modoc] [GCF_023585785.1_ASM2358578v1]
SINEFRTGLKI-I-Q-N-R------EPC-VIISH-ES-IKPG-----KGQ-AFSRVRFRQ
IISGKILEKTFKSGD---
>WP_163959081.1 [Sphingomonas insulae] [GCF_010450875.1_ASM1045087v1]
---DIRPGNII-E-Y-E--G-----GIW-RAVKI-QH-TQPG-----KGG-AYMQVELKN
LIDGRKNNVRFRSAESV-
>WP_076778044.1 [Lachnoclostridium phocaeense] [GCF_900120345.1_PRJEB18024]
SAGDFKNGLTV-E-I-E--G-----NIY-QILDF-QH-VKPG-----KGA-AFVRTKLKN
IINGGVVEKTFRPTEKF-
>WP_035990188.1 [Paraburkholderia caribensis MBA4] [GCF_000522545.2_ASM52254v2]
-AQELRTGNVV-M-I---GT-----DAM-VVQKA-EY-NKS----G-RNA-AVVKMKFKN
LLTGAGMETVYKADDKF-
>WP_012811098.1 [Alicyclobacillus acidocaldarius subsp. acidocaldarius DSM 446] [GCF_000024285.1_ASM2428v1]
SSNDFRNGTTI-E-Y-D--G-----SVW-RVIEF-MH-VKPG-----KGS-AFVRTKLKN
VKTGAIRETTFRAGEKV-
>WP_197739341.1 [Methylobacterium phyllosphaerae] [GCF_001936175.1_ASM193617v1]
-ASTLRKGNVV-E-K-D--G-----KLY-VILFA-EN-IHPG-----KGT-PVTQLDMRR
ITDGVKVSERYRTTEQV-
>WP_144068765.1 [Ferrovibrio terrae] [GCF_007197755.1_ASM719775v1]
-ANQLRKGNVV-E-I-N--G-----KLL-AVITA-QN-IQPG-----KGT-PVMQLDLRD
LTSGIKTTERYRTTESV-
>WP_013030201.1 [Sideroxydans lithotrophicus ES-1] [GCF_000025705.1_ASM2570v1]
TAQELRAGNVI-N-V---GG-----DPM-VILKA-EY-SRS----G-RNG-SVVKMKMKN
LLTETAKETVYAADDKF-
>WP_250278086.1 [[Clostridium] colinum] [GCF_940677205.1_DSM6011]
SAGDFRNGVTI-E-Y-E--G-----DIF-VILEF-QH-VKPG-----KGA-AFVRTKIKN
LVTGAVVEKTFRPTEKM-
>WP_068223815.1 [Loigolactobacillus backii] [GCF_001663675.1_ASM166367v1]
SVNDFKTGLTI-E-V-E--G-----ELW-RVVEF-QH-VKPG-----KGS-AFVRSKLKN
LRTGAVQEKTFAAGKKV-
>WP_068279903.1 [Loigolactobacillus backii] [GCF_001663675.1_ASM166367v1]
-AISLRAGMTF-E-K--DG------KLI-KVLES-NH-HKPG-----KGN-TVMQMRLYD
IRSGSTVQTTMRPEEKV-
>WP_039805301.1 [Azotobacter chroococcum] [GCF_002220155.1_ASM222015v1]
TAQEFRAGQVA-N-I---NG-----SPW-VIQKA-EF-NKS----G-RNA-AVVKMKLKN
LLTGAGTETVYRADDKL-
>WP_252750174.1 [Fructilactobacillus ixorae] [GCF_024029915.1_ASM2402991v1]
-TAKFKTGLTI-E-V-D--N-----AIW-KIIDF-QH-VKPG-----KGG-AFVRTKLKN
LRTGAVQEKTFRSGAKV-
>WP_252750174.1 [Fructilactobacillus myrtifloralis] [GCF_024029335.1_ASM2402933v1]
-TAKFKTGLTI-E-V-D--N-----AIW-KIIDF-QH-VKPG-----KGG-AFVRTKLKN
LRTGAVQEKTFRSGAKV-
>WP_214446962.1 [Flavihumibacter rivuli] [GCF_018595685.2_ASM1859568v2]
-TSDISRGLII-K-L---DG-----SLY-KIIEF-GE-NKT----A-RAA-AKVWAKLKG
VDNNRTIEQTWNSGDT--
>WP_280102184.1 [Mesomycoplasma lagogenitalium] [GCF_029854295.1_ASM2985429v1]
-VNDFKPGITY-Q-E-N-G------EIF-IVLES-QH-SKQG-----RGQ-ATVKAKVKN
LRTGATTIKSYTGGDKV-
>WP_029708765.1 [Rhodoferax saidenbachensis] [GCF_001955715.1_ASM195571v1]
-AQEIRAGNVI-M-H---GK-----DPM-VVLKT-EY-SRG----G-RNS-ATVRMKLKS
LIANFGTEVVFKADDKI-
>WP_077993998.1 [Bartonella choladocola] [GCF_002007565.1_ASM200756v1]
-GNEIRPGNVI-E-H-N--G-----SLW-VAVKC-NA-VKPG-----KGG-AFNQVELKN
LLDGTKLNERFRAAETV-
>WP_133730405.1 [Halomonas neptunia] [GCF_034479615.1_ASM3447961v1]
STNEFKAGLKV-M-L-D--G-----DPC-SIVEN-EL-VKPG-----KGQ-AFNRVKLRN
LMTGRVGEKTFKSGDSL-
>WP_226443827.1 [Quatrionicoccus australiensis] [GCF_020510525.1_ASM2051052v1]
TAQELRSGNVI-M-V---GA-----DPL-VVQKT-EY-NKS----G-RNA-AVVKMKLKN
LLTAAASEAVYKADDKF-
>WP_236120613.1 [Cellulomonas palmilytica] [GCF_021590045.1_ASM2159004v1]
TTNDLKNGTVL-R-I-D--G-----QLW-TVIEF-QH-VKPG-----KGG-AFVRTKLKN
VLSGKVVDRTFNAGVKV-
>WP_016340658.1 [Spiroplasma syrphidicola EA-1] [GCF_000400955.1_ASM40095v1]
SVNDFRPGITF-E-Y-E-G------NIY-VVLEA-QH-SKSG-----RGQ-AHVKTKVKN
LRTGSTTMITFTGGDKV-
>WP_038548480.1 [Corynebacterium glyciniphilum AJ 3170] [GCF_000626675.1_ASM62667v1]
TTADFKNGLVL-K-I-D--N-----KLQ-QIIEF-QH-VKPG-----KGP-AFVRTKLKD
VVSGKTLDKTFNAGVKV-
>WP_011166635.1 [Mycoplasma mycoides subsp. capri str. GM12] [GCF_000023685.1_ASM2368v1]
SVNDLRPGTTF-L-Y-D-G------NIY-LVLEQ-AF-SKTG-----RQQ-GKVTVKAKN
MRTGARVELTFTGGEKV-
>WP_193111771.1 [Sulfurimonas paralvinellae] [GCF_014905135.1_ASM1490513v1]
--GDIKKNIRL-E-V-N--G-----VPY-KVVEF-QH-VKPG-----KGA-AFVRMKIKS
FLNGKVVEKTVHAGDKF-
>WP_067168271.1 [Mycobacterium marseillense] [GCF_002285715.1_ASM228571v1]
STADFKNGLVL-V-I-D--G-----QLW-QIVEF-QH-VKPG-----KGP-AFVRTKLKN
VLSGKVVDKTYNAGVKV-
>WP_148809293.1 [Crassaminicella thermophila] [GCF_008152325.1_ASM815232v1]
-ASDFRKGITF-E-I-N--G-----EPF-VVVDF-QH-VKPG-----KGA-AFVRTKYKS
ILTGAIREEAFNPNDKF-
>WP_099512421.1 [Microvirga ossetica] [GCF_002741015.1_ASM274101v1]
-ASTLRKGNVV-D-M-D--G-----KLY-VVLTA-QN-IHPG-----KGT-PVTQLDMRR
ISDGVKVSERYRTTEQV-
>WP_013292607.1 [Gallionella capsiferriformans ES-2] [GCF_000145255.1_ASM14525v1]
TAQELRAGNVI-M-V---GP-----DPM-VILKA-EY-SRS----G-RNG-SVVKMKMKN
LLTESAKETVFAADDKF-
>WP_043559650.1 [Actinomyces israelii] [GCF_030253495.1_ASM3025349v1]
TTNDLKNGLVL-N-L-E--G-----QLW-QVVEF-QH-VKPG-----KGP-AFVRTKIKN
VLSGKTVDRTFNAGLKV-
>WP_046131889.1 [Bacillus glycinifermentans] [GCF_004103615.1_ASM410361v1]
SVNDFRTGLTI-E-V-D--G-----GIW-RVVDF-QH-VKPG-----KGA-AFVRSKLRN
LRTGAIQEKTFRAGEKV-
>WP_028533935.1 [Paludibacterium yongneupense] [GCF_018802645.1_ASM1880264v1]
TAQELRAGNVF-K-L---GN-----DPM-VVQKA-EY-NKS----G-RNS-AVVKMKMKN
LLTGTASEAVYKADEKF-
>WP_047975283.1 [Fructobacillus americanaquae] [GCF_024029775.1_ASM2402977v1]
-MNDLKTGLTI-E-Y-S--N-----SIW-RVLEF-QH-VKPG-----KGA-AFVRSKLKN
LRTGAVNEVTFRPGDKF-
>WP_013381755.1 [Eubacterium callanderi] [GCF_000152245.2_ASM15224v2]
SAGEFKKGVTF-E-M-D--G-----SVF-MIVEF-QH-VKPG-----KGA-AFVRTKIRN
VLTGAVVEKTFSPTEKF-
>WP_219892465.1 [Aquisediminimonas profunda] [GCF_019443285.1_ASM1944328v1]
-AVEIRPGNIL-E-Y-E--G-----GLW-RAVKI-QH-TQPG-----KGG-AYMQVEMKN
LIDGRKNNVRFRSAETL-
>WP_018029155.1 [Porphyromonas somerae] [GCF_022845615.1_ASM2284561v1]
STADFRNGMCL-D-I-D--G-----TPF-VIVEF-LH-VKPG-----KGP-AFVRTKLRN
IATGRILDKTWSSGVKV-
>WP_227765967.1 [Zhaonella formicivorans] [GCF_004353525.1_ASM435352v2]
STNDFRTGLTI-E-L-E--G-----DVY-TVVEF-QH-VKPG-----KGS-AFVRTKLKN
RRTGAVVERTFRAGEKV-
>WP_012324892.1 [Shewanella woodyi ATCC 51908] [GCF_000019525.1_ASM1952v1]
TAHEIRPGNVI-M-L---DG-----SPW-VVQKT-ET-TRS----G-RNA-AIVKMKLKN
VLLDSSTETTFKGEDKM-
>WP_010277377.1 [Pectobacterium carotovorum] [GCF_013488025.1_ASM1348802v1]
-ANEIKRGMVV-N-Y-N--D-----KLL-LVKDI-dV-QSPs---A-RGASTLYKMRFSD
VRTGLKVEERFKGDDI--
>WP_010295533.1 [Pectobacterium carotovorum] [GCF_013488025.1_ASM1348802v1]
SSNDFRSGLKI-I-F-E--G-----EPY-AVESS-EF-VKPG-----KGQ-AFARVKMRR
LLTGSRVEKTFKSTDS--
>WP_200128546.1 [Salicibibacter cibarius] [GCF_016495725.1_ASM1649572v1]
SVNDFSTGLTI-E-V-D--N-----DIW-TVVDF-QH-VKPG-----KGA-AFVRSKLRS
LRTGNIQEKTFRAGEKV-
>WP_283846336.1 [Fontisphaera persica] [GCF_024832785.1_ASM2483278v2]
SANDLRRGMAI-D-Y---NG-----DIC-VVLDT-QH-RTP----G-NLR-AFVQATLRS
IRTGKSSDVRFSSTQ---
>WP_215579761.1 [Methylomonas paludis] [GCF_018734325.1_ASM1873432v1]
STNEFKGGLKI-M-L-D--N-----DPC-SIIEN-EF-VKPG-----KGQ-AFNRVRIRN
LKTGRVIERTFKSGDTV-
>WP_004396379.1 [Thermoanaerobacter wiegelii Rt8.B1] [GCF_000147695.2_ASM14769v3]
-AGDFRKGVTI-E-V-D--G-----QVF-TVVDF-MH-VKPG-----KGA-AFVRTKLKN
VMTGAVIEKTFSPTEKF-
>WP_011099796.1 [Clostridium tetani E88] [GCF_000007625.1_ASM762v1]
SAGDLRKGNTF-E-L-D--G-----QVY-TVVDF-LH-VKPG-----KGA-AFVRTKLRN
VLNGGLKETTFNPTEKF-
>WP_039632650.1 [Clostridium argentinense] [GCF_002074155.1_ASM207415v1]
SAGDLRKGTTF-E-E-G--G-----QVF-TVIEF-LH-VKPG-----KGA-AFVRAKLRN
VLTGGVTETTFNPTAKL-
>WP_068201132.1 [Isoptericola dokdonensis DS-3] [GCF_001636295.1_ASM163629v1]
-SNDIKNGTVL-R-I-D--G-----QLW-SILEF-QH-VKPG-----KGG-AFVRTKMKN
VLSGKVVDKTFNAGAKI-
>WP_278287644.1 [Mycoplasma feriruminatoris] [GCF_029677705.1_ASM2967770v1]
SVNDLRPGTTF-L-Y-D-G------NIY-LVLEQ-SF-SKTG-----RQQ-GKVTVKAKN
MRTGARVELTFTGGEKV-
>WP_019291590.1 [Lactococcus garvieae] [GCF_016026695.1_ASM1602669v1]
-AKDLKAGMTF-L-N-G-D------KLL-RVMEA-SH-HKPG-----KGN-TIMRMKLRD
VRSGSTFDDTYRPEDKF-
>WP_153247888.1 [Candidatus Methylospira mobilis] [GCF_009498235.1_ASM949823v1]
STNEFKNGLKV-M-L-D--N-----DPC-TILEN-EF-VKPG-----KGQ-AFNRVKLRN
LKTGRVIERTFKSGETL-
>WP_194213645.1 [Kordiimonas pumila] [GCF_015240255.1_ASM1524025v1]
--NAIRPGNVI-E-H-K--G-----GLW-RAVKI-AH-TQPG-----KGG-AYLQVELKN
IKDGTKQNERFRSSEKV-
>WP_015799108.1 [Acidimicrobium ferrooxidans DSM 10331] [GCF_000023265.1_ASM2326v1]
STNDLKNGMTL-D-L-gSD------GLF-TVVEF-QH-VKPG-----KGG-AFVRTKLKN
LRTGAVIDRTYRADER--
>WP_005705817.1 [Haemophilus parahaemolyticus] [GCF_016889385.1_ASM1688938v1]
STTDFKPGLKF-I-Q-D--G-----EPC-VIVEN-EF-VKPG-----KGQ-AFTRTKIRK
LISGKVLEINFKSGSTV-
>WP_006279719.1 [Wolbachia endosymbiont of Delia radicum] [GCF_021609905.1_ASM2160990v1]
-ANDIRPGQVL-E-H-N--G-----GLF-LVVGI-MH-TQPG-----KGG-AYIQAEMKN
IKTGAKHYERFRSDAT--
>WP_006313960.1 [Agrobacterium fabrum] [GCF_003667725.1_ASM366772v1]
-ASSVRKGNVL-D-V-D--G-----KLY-VVLTA-QN-FHPG-----KGT-PVTQVDMRR
IVDGTKVSERWRTTEQV-
>WP_104936614.1 [Desulfobulbus oralis] [GCF_002952055.1_ASM295205v1]
TASDLRKGLKI-Q-I-D-G------EPY-IVTEF-DF-SKPG-----KGQ-ALYRTKMRN
MITGIQFTQTYRSNDKF-
>WP_280998766.1 [Marinitoga aeolica] [GCF_029910535.1_ASM2991053v1]
--GDLKKGMII-V-V-D-G------ELY-RVLGM-QK-HFTG-----RGS-GIIKTKLKN
IKTGYVIDKNFNSGEKV-
>WP_024463701.1 [Bifidobacterium subtile] [GCF_014898195.1_ASM1489819v1]
TTNDIKNGSVL-N-L-D--G-----QLW-AVTKF-QH-VKPG-----KGP-AFVRTTIKN
VLSGKIVDKTFNAGMK--
>WP_038178704.1 [Vibrio mangrovi] [GCF_024346955.1_ASM2434695v1]
STNEFKGGLKI-M-I-D--N-----EPC-VILEN-EY-VKPG-----KGQ-AFNRVKIRK
LLSGKVLEKTFKSGDS--
>WP_087479425.1 [Vibrio mangrovi] [GCF_024346955.1_ASM2434695v1]
KASDIKKGFVV-D-T-N--G-----KML-LVKDI-EI-TTPG---g-rGGAKIYKFRCTD
LTTGARVDERFKSDD---
>WP_007011093.1 [Novosphingobium pentaromativorans US6-1] [GCF_000767465.1_ASM76746v1]
---DIRPGNIL-E-Y-E--N-----GIW-KVAKT-QH-TQPG-----KGG-AFMQVEMKN
LIDGRKTNVRFRSADTV-
>WP_024122022.1 [Bacillus mojavensis] [GCF_012648005.1_ASM1264800v1]
SVNDFRTGLTI-E-V-D--G-----GIW-RVVDF-QH-VKPG-----KGA-AFVRSKLRN
LRTGAIQEKTFRAGEKV-
>WP_131162859.1 [Campylobacter novaezeelandiae] [GCF_018968685.1_ASM1896868v1]
-MGDLKKGLKI-E-I-D--G-----IPF-KIVEY-QH-VKPG-----KGP-AFVRIKIKS
FIDGKVLEKTFHAGDK--
>WP_053545020.1 [Corynebacterium deserti GIMN1.010] [GCF_001277995.1_ASM127799v1]
TTADFKNGLVL-K-N-D--G-----KLQ-QIIEF-QH-VKPG-----KGP-AFVRTKLKD
VVTGKTIDKTWNAGVKV-
>WP_173967764.1 [Flavobacterium collinsii] [GCF_946903285.1_TRV642_V1]
STSDIRNGLCI-K-Y-N--H-----DIY-KIIEF-LH-VKPG-----KGP-AFVRTKLKS
LTTGKVLDNTFSAGHKI-
>WP_064708087.1 [Rhizobium bangladeshense] [GCF_017357245.1_ASM1735724v1]
-ASSVRKGNVL-D-V-D--G-----KLY-VVLTA-QN-FHPG-----KGT-PVTQVDMRR
IVDGVKVSERWRTTEQV-
>WP_017027343.1 [Vibrio breoganii] [GCF_024346795.1_ASM2434679v1]
STNEFKGGLKF-M-L-D--N-----EPC-TILEN-EY-VKPG-----KGQ-AFNRVKVRK
LLSGKVLEKTFKSGENV-
>WP_017029858.1 [Vibrio breoganii] [GCF_024346795.1_ASM2434679v1]
KASEIKKSAAI-E-H-N--G-----KVY-FVKEI-nK-LTPs---G-RAGASLYRMRMYD
VATGAKADESFKADEI--
>WP_139721671.1 [Serinicoccus chungangensis] [GCF_006337125.1_ASM633712v1]
STNDLKNGMVL-D-M-D--N-----GLW-QVLEF-QH-VKPG-----KGP-AFVRTKLKN
VLTNKIVDKTFNAGTKV-
>WP_280660462.1 [Sinorhizobium garamanticum] [GCF_029892065.1_ASM2989206v1]
-ASSVRKGNVL-D-V-D--G-----KLY-VVLTA-QN-FHPG-----KGT-PVTQVDMRR
ISDGVKVSERYRTTEQV-
>WP_115717355.1 [Gallaecimonas mangrovi] [GCF_003367375.1_ASM336737v1]
STNEFKAGLKI-M-Q-D--G-----EPC-NIIDN-EL-VKPG-----KGQ-AFNRVRIKK
LISGKTLEKTFKSGETV-
>WP_115718701.1 [Gallaecimonas mangrovi] [GCF_003367375.1_ASM336737v1]
-ANEIKKGVVV-E-L-D--G-----KLL-IVRDI-dV-QNPs---A-RGAATLYKMRFSD
VKTGLKVEERFKGDDIV-
>WP_013764939.1 [Haliscomenobacter hydrossis DSM 1100] [GCF_000212735.1_ASM21273v1]
STSDIRNGLCM-E-W-E-G------DIW-TVIEF-QH-VKPA-----RGA-AFVRTKLKS
MTNGKLVDNTFPSSAK--
>WP_046288618.1 [Blochmannia endosymbiont of Polyrhachis (Hedomyrma) turneri] [GCF_000973505.1_ASM97350v1]
--NKFCVGLKI-M-Q-D-G------EPC-IVISN-EF-VKPG-----KGQ-SFSRVRFRK
LITGKILEKTFKSGDSV-
>WP_202073551.1 [Methylocystis iwaonis] [GCF_027925385.1_ASM2792538v1]
-ASSIRKGNII-E-ReD--G-----NLY-VVLTA-ES-FFPG-----KGT-PTTQIDMRR
LSDGVKVSDRYKTTEQV-
>WP_013103670.1 [Leuconostoc kimchii IMSNU 11154] [GCF_000092505.1_ASM9250v1]
-MNDLKNGLTI-E-Y-S--N-----SIW-RVLDF-QH-VKPG-----KGG-AFVRSKLKN
LRTGAVNEVTFRPGDKF-
>WP_048736199.1 [Levilactobacillus koreensis] [GCF_001050435.1_ASM105043v1]
STADFKNGLTI-E-V-D--H-----AIW-RIIEF-QH-VKPG-----KGG-AFVRSKLKN
LRTGAVQEKTFRAGAK--
>WP_116877415.1 [Streptococcus chenjunshii] [GCF_003086355.1_ASM308635v2]
EASKLKAGMTF-E-T-aDK------KLL-KVLEA-SH-HKPG-----KGN-TVMRMKLRD
VRTGSTFDTTYRPEEKF-
>WP_078520244.1 [Thioclava electrotropha] [GCF_002085925.2_ASM208592v2]
-ASSVRKGNVL-E-I-D--D-----KLY-VVITA-QN-IHPG-----KGT-PVTQVDMRR
ISDGTKVSERWRTTEQV-
>WP_039077842.1 [Phytobacter diazotrophicus] [GCF_030296975.1_ASM3029697v1]
--NDFRAGLKI-M-L-D--G-----EPY-AVEAS-EF-VKPG-----KGQ-AFARVKLRR
LLTGTRVEKTFKSTDS--
>WP_039079953.1 [Phytobacter diazotrophicus] [GCF_030296975.1_ASM3029697v1]
-ANEIKKGMVL-N-Y-N--G-----KLL-IVKNI-dI-QSPs---A-RGAATLYKMRFSD
VRTGLKVEERFKGDDIV-
>WP_022746819.1 [Clostridium saccharobutylicum DSM 13864] [GCF_000473995.1_ASM47399v1]
SAGDLRKGTTF-E-F-D--G-----QVF-TVTDF-LH-VKPG-----KGA-AFVRTKLRN
VISGGVVDRTFNPTEKL-
>WP_043911379.1 [Mycoplasma wenyonii str. Massachusetts] [GCF_000277795.1_ASM27779v1]
-ARELRAGQTI-L-Y-K--G-----EPH-MVLDH-SF-NKTA-----MRG-GIVKCKLKN
LYTKAIFIE---------
>WP_005932902.1 [Faecalibacterium duncaniae] [GCF_010509575.1_ASM1050957v1]
SAGEFRNGVTF-E-Q-D--G-----QVL-QVVEF-QH-VKPG-----KGA-AFVRTKTKN
VITGSVVETSYNPTAKF-
>WP_027379799.1 [Chryseobacterium nepalense] [GCF_023195755.1_ASM2319575v1]
-SNDIRKGLCI-E-Y-S--N-----DIY-KVIEF-LH-VKPG-----KGP-AFVRTKLKS
VTNGKVIDNTFSAGHKI-
>WP_239797447.1 [Candidatus Nitrotoga arctica] [GCF_918378365.1_Ntg6680]
-AQELRAGNVV-M-V---GS-----DPM-VVLKA-EY-TRS----G-RNG-SVVKMKFKN
LLTDSPSEAIYRADDKF-
>WP_013566910.1 [Terriglobus saanensis SP1PR4] [GCF_000179915.2_ASM17991v2]
-AIDVKRKMFV-E-L-E-NI------PY-SCLDV-EI-STpt--ARGGQT--LVRLKMRN
LLNNSVFDKTFKASDKF-
>WP_013567808.1 [Terriglobus saanensis SP1PR4] [GCF_000179915.2_ASM17991v2]
-ATQMRPGMII-K-H---NN-----VLH-SVFAV-EH-RTP----G-NLR-AFIQAKLRN
LTSNAMFEHRFRSGDA--
>WP_180939836.1 [Sinorhizobium mexicanum] [GCF_013488225.1_ASM1348822v1]
-ASSVRKGNVL-D-V-D--G-----KLY-VVLTA-QN-FHPG-----KGT-PVTQVDMRR
ISDGVKVSERYRTTEQV-
>WP_098193850.1 [Chitinophaga caeni] [GCF_002557795.1_ASM255779v1]
TTADIRTGLII-K-L---DN-----SLY-SVVEF-GQ-NKT----A-RAA-AKVWAKLKG
VDNSRSIEHTWNSGDT--
>WP_176631077.1 [Desulfolutivibrio sulfoxidireducens] [GCF_013376475.1_ASM1337647v1]
STTDFRRGLKI-E-W-D--G-----VPY-EIVEF-QH-VKPG-----KGG-AFVRTKLKN
MLNGRVVENTFRSGEKV-
>WP_121270005.1 [Pedobacter schmidteae] [GCF_900564155.1_PRJEB26455]
KASDIKNGNIL-R-F---NG-----ELV-QVEEF-LH-RTP----G-NLR-AFYQARMRN
VKTGKLVEYRFRVDEEV-
>WP_121272687.1 [Pedobacter schmidteae] [GCF_900564155.1_PRJEB26455]
KASEIKVGNIL-R-F---NS-----ELV-TVTEI-LH-RTP----G-KGG-AFYLGKFRN
IKTGKIVEARLGTDEA--
>WP_129623119.1 [Mycoplasmopsis columbinasalis] [GCF_900660705.1_57612_F01-3]
-VNTFKPGITF-E-D-G-G------EIF-VVLEA-QH-SKQG-----RGQ-ANVKAKVKN
LRTGSTTIKSYTGGDKV-
>WP_211923785.1 [Coxiella endosymbiont of Amblyomma nuttalli] [GCF_018107685.1_ASM1810768v1]
STNEFRGGLKV-V-I-D--R-----DPC-SIIEN-EF-VKPG-----KGQ-AFNRIKFRN
LKTGRILERTFKSSESL-
>WP_102921817.1 [Streptomyces olivoreticuli subsp. olivoreticuli] [GCF_003391135.1_ASM339113v1]
STNDLKNGMVL-K-L-d-GG-----QLW-SVVEF-QH-VKPG-----KGP-AFVRTKLKN
VLSGKVVDKTFNAGVKV-
>WP_011814765.1 [Halorhodospira halophila SL1] [GCF_000015585.1_ASM1558v1]
STNEFKGGLKI-M-L-D--G-----DPF-TIVEN-EF-VKPG-----KGQ-AFNRVKLRN
LKTNRVVEKTFKSGESV-
>WP_066084624.1 [Hydrogenophaga crassostreae] [GCF_001761385.1_ASM176138v1]
-AQELRAGNVI-M-H---GK-----DPM-IVLKT-EY-ARG----G-RGA-ATVRLKLKA
LLNNMATEVVCRADDKM-
>WP_066515524.1 [Sphingobium cloacae] [GCF_002355855.1_ASM235585v1]
---EIRPGNNI-E-Y-D--G-----SLW-RAVKI-QH-TQPG-----KGG-AYMQVELKN
LIDGRKNNVRFRSAETV-
>WP_180918214.1 [Mycobacterium vicinigordonae] [GCF_013466425.1_ASM1346642v1]
STADFKNGLVL-V-I-D--G-----QLW-TITEF-QH-VKPG-----KGP-AFVRTKLKN
VLSGKVVDKTYNAGVKV-
>WP_265026164.1 [Wolbachia endosymbiont (group A) of Bibio marci] [GCF_947251645.1_idBibMarc1.Wolbachia_sp_1.1]
-ANDIRPGQVL-E-H-N--G-----GLF-LVVGI-MH-TQPG-----KGG-AYIQAEMKN
IKTGAKHYERFRSDAT--
>WP_122031711.1 [Candidatus Bipolaricaulis anaerobius] [GCF_900465355.1_Ran1-1]
-IGEISRGMTL-I-M-D-G------ELY-EVTEF-EH-VKLG-----RGG-AFVRAKMKD
LRTGRVISKTLKDSDN--
>WP_317897086.1 [Aurantibacillus circumpalustris] [GCF_029625215.1_ASM2962521v1]
TTSDISKGAFF-R-Q---DN-----ELL-KVIDY-DH-ITP----G-KGN-AIYSVKCRN
VETGKQSEIRFRSGEKI-
>WP_317897556.1 [Aurantibacillus circumpalustris] [GCF_029625215.1_ASM2962521v1]
-TGDINVGSII-R-F---NG-----ELV-QITDY-QH-RTP----G-NLR-AFYQAKMRN
LKNGKQTENRFRSGE---
>WP_115429033.1 [Aliarcobacter trophiarum LMG 25534] [GCF_003355515.1_ASM335551v1]
-MSELKKGLKI-E-V-E--G-----IPY-KIVEY-QH-VKPG-----KGA-AFVRAKIKS
FLNGKTIEKTFHAGDK--
>WP_109834053.1 [Lactococcus paracarnosus] [GCF_006770285.1_ASM677028v1]
-ANELKAGMTF-E-T--DG------KLL-RVLEA-SH-HKPG-----KGN-TIMRMKLRD
VRSGSTFDTSYRPEEKF-
>WP_012593915.1 [Rippkaea orientalis PCC 8801] [GCF_000021805.1_ASM2180v1]
SSNDFRTGTTI-E-L-D--G-----SVW-RVVEF-LH-VKPG-----KGS-AFVRTKLKN
AQTGSVVEKTFRAGETV-
>WP_099997788.1 [Phyllobacterium zundukense] [GCF_002764115.1_ASM276411v1]
-GNEIRPGNVI-E-H-D--G-----GLW-IAVRT-NH-VKPG-----KGG-AYNQVELKN
LINGTKLNERFRSAETV-
>WP_125326939.1 [Tabrizicola piscis] [GCF_003940805.1_ASM394080v1]
-GNEIRPGTIV-E-H-D--G-----GLW-ASVKV-NH-VKPG-----KGG-AFAQVELKN
LRDGRKLNERFRSEDKV-
>WP_125327126.1 [Tabrizicola piscis] [GCF_003940805.1_ASM394080v1]
-ASSLRKGNVV-E-L-D--G-----RLY-VVLKS-EN-FHPG-----KGT-PTTSVDMRR
ISDGVKVAERWRTTEMV-
>WP_025378855.1 [Yersinia alsatica] [GCF_025133195.1_ASM2513319v1]
-ANEIKRGMAV-N-L-N--G-----KLL-LVKDI-dV-QSPs---A-RGASTLYKMRFSD
VRTGLKVEERFKGDEI--
>WP_032910408.1 [Yersinia alsatica] [GCF_025133195.1_ASM2513319v1]
--NDFRPGLKI-M-F-E--G-----EPY-AVESS-EF-VKPG-----KGQ-AFARVKMRR
LLTGSRVEKTFKSTDSL-
>WP_012498135.1 [Metamycoplasma arthritidis] [GCF_900660715.1_57675_H02-3]
-VNDLKSGVTF-Q-L-E-G------AIY-VVLEA-SH-SKQG-----RGQ-ANVKVKVKD
LRTGSTTIRSFTGGEKV-
>WP_116759278.1 [Acinetobacter tibetensis] [GCF_023824315.1_ASM2382431v1]
STNDFKQGLKV-M-L-D--G-----NPC-SIMEN-EY-VKPG-----KGQ-AFNRVKLRN
LKTGKVLEKTFKSGDSL-
>WP_052592331.1 [Luteipulveratus mongoliensis] [GCF_001190945.1_ASM119094v1]
STNELKNGLVL-N-L-E--G-----QLW-SVVEF-QH-VKPG-----KGP-AFVRTKLKN
VLSGKVVDKTFNAGVKV-
>WP_011154999.1 [Ehrlichia ruminantium] [GCF_013460375.1_ASM1346037v1]
-GSDIRPGYVL-E-H-N--N-----ALY-LVVKI-MH-TQPG-----KGG-AYIQAEMKN
LKTGAKQYERFRAD----
>WP_025904945.1 [Mammaliicoccus sciuri] [GCF_002209165.2_ASM220916v2]
SVNDFKTGLTI-K-V-D--N-----GIW-KVMDF-QH-VKPG-----KGA-AFVRSKLRN
LRTGAIQEKTFRAGEKV-
>WP_014295764.1 [Marinitoga piezophila KA3] [GCF_000255135.1_ASM25513v1]
--GDLKKGMII-L-L-D-G------ELY-RVLGM-QK-HFTG-----RGS-GIIKTKLKN
IKTGYVIDKNFNSGEKV-
>WP_012661892.1 [Campylobacter peloridis] [GCF_014931075.1_ASM1493107v1]
--GDLKKGLKI-E-I-D--G-----IPF-KIVEY-QH-VKPG-----KGP-AFVRIKIKS
FIDGKVLEKTFHAGDK--
>WP_027638356.1 [Clostridium cadaveris] [GCF_020911725.1_ASM2091172v1]
SAGDLRKGTTF-E-F-D--G-----QVF-TVAEF-LH-VKPG-----KGA-AFVRTKLRN
VISGGVTDRTFNPTEKL-
>WP_045802856.1 [Allomuricauda lutaonensis] [GCF_000963865.1_ASM96386v1]
-TSDIRKGLCI-R-Y-N--N-----DIY-KIVEF-LH-VKPG-----KGP-AFVRTKLKS
VTSGKVIDNTFSAGHKI-
>WP_084246060.1 [Planococcus halotolerans] [GCF_004785625.2_ASM478562v2]
SVNDFKTGVTI-E-V-D--G-----GIW-RVMEF-QH-VKPG-----KGA-AFVRSKLRN
LRTGSVTEKTFRAGEKV-
>WP_011696953.1 [Syntrophobacter fumaroxidans MPOB] [GCF_000014965.1_ASM1496v1]
TAGDLRKGLKL-E-M-D-G------EPY-IIVDF-EF-SKPG-----KGQ-ALYRCRLKN
MITGSQFDRTYRSGDKF-
>WP_013200470.1 [Erwinia billingiae Eb661] [GCF_000196615.1_ASM19661v1]
SSNDFRPGLKI-M-F-E--G-----EPY-AIESS-EF-VKPG-----KGQ-AFARVKMRR
LLTGTRVEKTFKSTDS--
>WP_013203021.1 [Erwinia billingiae Eb661] [GCF_000196615.1_ASM19661v1]
-ANEIKKGMAV-S-H-N--G-----KLL-LVKDI-dV-QSPs---A-RGASTLYKMRFTD
IRTGLKVEERFKGDEI--
>WP_199610915.1 [Flocculibacter collagenilyticus] [GCF_016469335.1_ASM1646933v1]
STNEFKAGLKI-M-L-D--G-----EPC-NILEN-EF-VKPG-----KGQ-AFNRVKIRK
LISGKVLEKTFKSGESV-
>WP_029160994.1 [Clostridium scatologenes] [GCF_000968375.1_ASM96837v1]
SAGDLRKGTTF-E-Q-D--G-----QVY-TVIDF-LH-VKPG-----KGA-AFVRTKLRN
VITGGVTDTTFNPTAKL-
>WP_102113067.1 [Niveispirillum cyanobacteriorum] [GCF_002868735.1_ASM286873v1]
-ANTMRKGHIL-E-H-N--G-----RLY-VITGT-QI-VQPG-----KGG-AFIQLEMKD
VKTGNKNIERFRTGEAV-
>WP_019777291.1 [Streptococcus sobrinus] [GCF_003172975.1_ASM317297v1]
EASKLRAGMTF-V-A-aDG------KLI-RVLEA-SH-HKPG-----KGN-TVMRMKLRD
VRSGSTFDTTYRPEEKF-
>WP_014359916.1 [Gordonia polyisoprenivorans VH2] [GCF_000247715.1_ASM24771v1]
TTADFKNGLVL-R-M-D--D-----QLW-QILEF-QH-VKPG-----KGP-AFVRTKIKN
ILSGKTVDKTFNAGVKV-
>WP_243477897.1 [Orrella daihaiensis] [GCF_022811525.1_ASM2281152v1]
TAQELRVGNVV-I-I---DG-----QAQ-VVQRA-EY-NKS----G-RNA-AVVKLKFKN
LLTASGSEAVYKADEKF-
>WP_154076263.1 [Allosaccharopolyspora coralli] [GCF_009664835.1_ASM966483v1]
TTNDLKNGLVL-N-L-D--G-----QLW-SVVNF-QH-VKPG-----KGA-AFVRTTLKN
VLSGKVVDKTFNAGLKV-
>WP_218282708.1 [Crassaminicella indica] [GCF_019203185.1_ASM1920318v1]
SAGDFRKGITF-E-I-N--G-----EPY-VIVDF-QH-VKPG-----KGA-AFVRTKYKS
ILTGATREEAFNPNEKF-
>WP_166989911.1 [Microbacterium chengjingii] [GCF_011751765.2_ASM1175176v2]
STADIKNGAVL-S-I-D--G-----NLW-SVIEF-QH-VKPG-----KGG-AFVRTKLKN
VVTGKTVDKTFNAGTKL-
>WP_013173202.1 [[Bacillus] selenitireducens MLS10] [GCF_000093085.1_ASM9308v1]
SVNDFKTGLTI-E-V-D--N-----DIW-QVIEF-QH-VKPG-----KGS-AFVRSKLRS
MRSGNIQEKTFRAGEKV-
>WP_074495628.1 [Thalassotalea hakodatensis] [GCF_030295995.1_ASM3029599v1]
KASDVKKNQAI-E-H-N--G-----GVF-IIKDI-eR-SVPq---G-RAGGSLYRMRMYD
VVTGGKVDETFKDSDML-
>WP_074496423.1 [Thalassotalea hakodatensis] [GCF_030295995.1_ASM3029599v1]
STNQFKAGLKL-M-I-D--G-----EPC-NILEN-EI-VKPG-----KGQ-AFNRVKIRK
LISGKVLEKTFKSGDSV-
>WP_003638596.1 [Lactiplantibacillus paraplantarum] [GCF_029025825.1_ASM2902582v1]
STADFKNGLTI-E-V-D--N-----AIW-RIVEF-QH-VKPG-----KGG-AFVRSKLKN
LRTGAVQDKTFRAGA---
>WP_202717214.1 [Thiothrix winogradskyi] [GCF_021650935.1_ASM2165093v1]
--NDLRVGVKI-I-L-N--G-----DPY-TVVDS-DF-VKPG-----KGQ-AFTRARVRN
LKTGRTIEQTFKSTE---
>WP_125463185.1 [Pseudomonas oryziphila] [GCF_003940825.1_ASM394082v1]
-GKELKPGTVL-R-I---DN-----DPW-LVQKA-EF-TKS----G-RNS-AIMKTKLKN
LLTGYKTETVYGADDKL-
>WP_025777834.1 [Brevibacterium linens] [GCF_003999335.1_ASM399933v1]
TTNDLKNGLVL-N-L-D--N-----QLW-QVLEF-QH-VKPG-----KGP-AFVRTKLKN
VISGKIIDKTFNAGTKV-
>WP_194450425.1 [Paludibaculum fermentans] [GCF_015277775.1_ASM1527777v1]
-AISVKRRTLF-E-H-E-NV------PY-SCLEA-EV-NTpt--ARGGQT--LVRLKIRN
LLTNAVFEKTFKASDKF-
>WP_194453213.1 [Paludibaculum fermentans] [GCF_015277775.1_ASM1527777v1]
-ATQLRPGMVI-K-F---NN-----ELH-TVFTM-NH-RTP----G-NLR-GFVQVKMRN
LRSGTMFEHRFSSEDRV-
>WP_129392328.1 [Microbacterium protaetiae] [GCF_004135285.1_ASM413528v1]
STADIRNGVVL-N-L-D--G-----QLW-SVVEF-QH-VKPG-----KGG-AFVRTKLKN
VVTGKTNDKTFNAGSKV-
>WP_044997730.1 [Coprococcus eutactus ATCC 27759] [GCF_020735705.1_ASM2073570v1]
SAGDFRNGVTI-E-F-E--G-----NIY-QIIEF-QH-VKPG-----KGA-AFVRTKLKN
IKNGGVVEKSFRPTEK--
>WP_002850016.1 [Campylobacter fetus] [GCF_011600945.2_ASM1160094v2]
-MGDLKKGLKI-E-L-D--G-----VPY-KIVEY-QH-VKPG-----KGA-AFVRVKIKS
FVNGKVLEKTFHAGDK--
>WP_027557928.1 [Bradyrhizobium arachidis] [GCF_015291705.1_ASM1529170v1]
-ASSIRKGNVI-E-Q-D--G-----KLY-VVVSA-EN-IHPG-----KGT-PVSQIEMRR
ISDGVKISERYKTTDQV-
>WP_069586864.1 [Salinivibrio proteolyticus] [GCF_027286365.1_ASM2728636v1]
STNEFRGGLKI-M-L-D--N-----EPC-VITEN-EF-VKPG-----KGQ-AFNRVKIRK
LISGKVLEKTFKSGDSV-
>WP_012024960.1 [Flavobacterium johnsoniae UW101] [GCF_000016645.1_ASM1664v1]
STSDIRNGLCI-K-F-N--H-----DIY-KIIEF-LH-VKPG-----KGP-AFVRTKLKS
LTSGKVLDNTFSAGHKI-
>WP_114056748.1 [Streptomyces globosus] [GCF_003325375.1_ASM332537v1]
STNDLKNGMVL-K-L-D-Gd-----QLW-SVVEF-QH-VKPG-----KGP-AFVRTKLKN
VLSGKVVDKTFNAGVKV-
>WP_014413038.1 [Rickettsia australis str. Cutlack] [GCF_000284155.1_ASM28415v1]
SANSIRTGNIL-V-C-N--N-----DLW-VVCKTpEH-TQPG-----KGG-AYVQVEMKN
LKTGTKRNDRFSSSDY--
>WP_014254628.1 [Acetivibrio clariflavus DSM 19732] [GCF_000237085.1_ASM23708v1]
TAGDFRNGVTF-E-L-D--G-----QIF-QIVEF-QH-VKPG-----KGA-AFVRTKLKN
IVTGATIEKTFNPTDKM-
>WP_194559341.1 [Corynebacterium afermentans subsp. lipophilum] [GCF_030408375.1_ASM3040837v1]
TTADFKNGLVL-K-N-E--G-----KLQ-QIVEF-QH-VKPG-----KGP-AFVRTKLKD
VVSGKTVEKTWNAGVKV-
>WP_058483248.1 [Legionella spiritensis] [GCF_900637495.1_51342_D02]
STNEFKNGLKV-M-I-D--N-----APC-SIVDC-EF-VKPG-----KGQ-AFTRVKIRN
LKTGRVVERTYKSGETL-
>WP_142871272.1 [Shewanella eurypsychrophilus] [GCF_007004545.3_ASM700454v3]
TAQEIRVGNVI-M-V---GK-----DPM-VVLKT-DF-HNS----G-RGS-AVVKMKIKN
LLTGSGTETAFKAEDKI-
>WP_142874076.1 [Shewanella eurypsychrophilus] [GCF_007004545.3_ASM700454v3]
KASDIKKNTAV-E-L-N--N-----NVY-LIRDI-eR-SVPq---G-RSGGSLYRMRMYD
VATGSKLDQTFKADDMV-
>WP_057815143.1 [Companilactobacillus futsaii] [GCF_006007945.1_ASM600794v1]
SVNDFKNGLTI-E-V-K--D-----GIW-RVVEF-QH-VKPG-----KGS-AFVRSKLKN
LRTGAVQEMTFRSTAKV-
>WP_025317433.1 [Spiroplasma mirum ATCC 29335] [GCF_000517365.1_ASM51736v1]
-VNDFKPGVTF-Q-Y-E-G------NIY-VVIEA-QH-SKSG-----RGQ-AHVKTKAKN
LRTGATTSITFTGGNKV-
>WP_266205332.1 [Pontibacter kalidii] [GCF_026278245.1_ASM2627824v1]
TTADIKNGIVI-E-F-N--N-----DLY-QVVDF-QH-VKPG-----KGP-AFVRTKLRN
VRTGKMLDNTFSAGHKI-
>WP_083725482.1 [Halopseudomonas maritima] [GCF_021545785.1_ASM2154578v1]
STNEFKPGLKV-M-L-D--G-----DPC-SILEN-EY-VKPG-----KGQ-AFNRVKVRN
LKTGRVNERTFKSGDSL-
>WP_099876935.1 [Massilia violaceinigra] [GCF_002752675.1_ASM275267v1]
-AKEIRVGNII-M-V-D--S-----KPM-IVLRS-DV-NGSS-----RTG-FTYKWKMKN
LLTNSPLENVFRGDDKF-
>WP_232029783.1 [Streptomyces coralus] [GCF_030845235.1_ASM3084523v1]
STNDLKNGMVL-K-L-d-GG-----QLW-SVVEF-QH-VKPG-----KGP-AFVRTKLKN
VLSGKVVDKTFNAGVKV-
>WP_013553304.1 [Nitratifractor salsuginis DSM 16511] [GCF_000186245.1_ASM18624v1]
--GDIKKGTRL-E-I-D--G-----NPY-KVIEF-QH-VKPG-----KGA-AFVRIKIRN
LANGKVIEKTVHAGDKF-
>WP_212640835.1 [Nocardiopsis akebiae] [GCF_018316795.1_ASM1831679v1]
TTNDIKNGTTL-R-L-d-GG-----VLW-NVLEF-QH-VKPG-----KGG-AFVRTKLKN
VLTGKIVDKTFNAGSKV-
>WP_005866795.1 [Bartonella alsatica] [GCF_013388295.1_ASM1338829v1]
-GNEIRPGNVI-E-H-Q--G-----SLW-VAVKC-NA-VKPG-----KGG-AFNQVEMKN
LIDGTKLNERFRAAETV-
>WP_012057067.1 [Thermosipho melanesiensis] [GCF_001941385.1_ASM194138v1]
--GSLSKGMYI-K-Y---DG-----DIY-RVVDV-NK-HFR----A-RGS-GLIRTKLKN
LSSGLVREVNFNSGEKV-
>WP_089066185.1 [Brachybacterium avium] [GCF_002216795.1_ASM221679v1]
TTNDLKNGMVL-V-L-D--Q-----QLW-SVVEF-QH-VKPG-----KGP-AFVRTKLKN
VMSGKGVDKTFNAGVKV-
>WP_118899638.1 [Bombilactobacillus bombi] [GCF_003522965.1_ASM352296v1]
SAVDLRAGMTF-I-Q--NN------KLI-KVMSA-DH-HKPG-----KGN-TVMRLKLKD
LRTGAITDTTMHPDVKL-
>WP_118901168.1 [Bombilactobacillus bombi] [GCF_003522965.1_ASM352296v1]
SVNEFKNGLTI-E-V-N--Q-----ELW-RIVEF-QH-VKPG-----KGG-AFVRSKLKN
LRTGAVQEKTFRATEKV-
>WP_102379856.1 [Raoultibacter timonensis] [GCF_022845715.1_ASM2284571v1]
STADFKNGICI-E-Y-N--G-----KLC-TIVEF-QH-VKPG-----KGG-AFVRTKLRD
IKTGRVVEYTFNAGTKF-
>WP_012759420.1 [Rhizobium indicum] [GCF_005862305.2_ASM586230v2]
-ASSVRKGNVL-D-V-D--G-----KLY-VVLTA-QN-FHPG-----KGT-PVTQVDMRR
IVDGVKVSERWRTTEQV-
>WP_096381045.1 [Aurantimicrobium minutum] [GCF_002355535.1_ASM235553v1]
TTADIKNGIVL-N-I-D--G-----ALW-TIIEF-QH-VKPG-----KGG-AFVRTKMKN
LMTGKVVDKTYNAGTKI-
>WP_013806649.1 [Hoyosella subflava DQS3-9A1] [GCF_000214175.1_ASM21417v1]
TTADFKNGLVL-K-M-D--S-----QLW-QIIEF-QH-VKPG-----KGP-AFVRTKLKN
VLSGKTVDKTFNAGVKV-
>WP_015813596.1 [Dyadobacter fermentans DSM 18053] [GCF_000023125.1_ASM2312v1]
TTADLRNGLVI-H-F-N--H-----DLF-QVIEF-QH-VKPG-----KGN-AFVRTKLKS
LTSGKVLDNTFSSG----
>WP_083645774.1 [Christiangramia flava JLT2011] [GCF_001951155.1_ASM195115v1]
TTSDIRNGLCI-R-Y-N--H-----DIY-KIVEF-LH-VKPG-----KGP-AFVRTKLKS
VTTGKVLENTFSAGHKI-
>WP_006350346.1 [Streptomyces tsukubensis] [GCF_003932715.1_ASM393271v1]
STNDLKNGMVL-K-L-d-NG-----QLW-SVVEF-QH-VKPG-----KGP-AFVRTKLKN
VLSGKIVDKTFNAGVKV-
>WP_021103331.1 [Cutibacterium granulosum] [GCF_030295285.1_ASM3029528v1]
STNDIKNGTVL-N-L-D--G-----QLW-TVIWF-QH-HKPG-----KGN-TVVRTKLKH
VLSGKTVDRTFNSDTKI-
>WP_095677374.1 [Candidatus Planktophila lacus] [GCF_002288325.1_ASM228832v1]
TTNDLKNGMTL-D-I-E--G-----QLW-TVVEF-QH-VKPG-----KGP-AFVRTKLKQ
VLTGKVVDKTFNAGVKV-
>WP_162388961.1 [Spirosoma aureum] [GCF_011604685.1_ASM1160468v1]
TTADIRNGLVL-N-F-N--N-----DLF-QITEF-QH-VKPG-----KGA-AFVRTKLKS
LTTGRVIDNTFNSGV---
>WP_005076127.1 [Mycobacteroides abscessus] [GCF_004028015.1_ASM402801v1]
STADFKNGLVL-N-I-D--G-----QLW-QITEF-QH-VKPG-----KGP-AFVRTKLKN
VLSGKVVDKTFNAGVKV-
>WP_027886852.1 [Meiothermus taiwanensis WR-220] [GCF_003568585.1_meiothermus1.04]
-VTDLRNGTKV-K-M-D-G------ALW-QCIEY-QH-QKIG-----RGG-AKVVAKFRN
LETGATVERSFNSGEKL-
>WP_100254833.1 [Spiroplasma clarkii] [GCF_002795265.1_ASM279526v1]
-VNDLRPGSTF-L-Y-D-G------NIF-VVLEN-SF-SKSG-----RQQ-GKVTVKVKN
LRTGARVEMTFTGGDKV-
>WP_015146997.1 [Oscillatoria acuminata PCC 6304] [GCF_000317105.1_ASM31710v1]
SSNDFRTGVTI-E-L-D--G-----VVW-RVVEF-LH-VKPG-----KGS-AFVRTKLKN
VQNGSVIERTFRAAESV-
>WP_052264684.1 [Wolbachia endosymbiont (group B) of Xestia c-nigrum] [GCF_947250675.1_ilXesCnig1.Wolbachia_sp_1.1]
-ANDIRPGQVL-E-H-N--G-----GLF-LVVSI-MH-TQPG-----KGG-AYIQAEMKN
IKTGAKHYERFRSDAT--
>WP_157707873.1 [Roseovarius faecimaris] [GCF_009762325.1_ASM976232v1]
-GNEIRPGNVL-E-H-N--D-----GLW-AAVKV-EH-VKPG-----KGG-AFAQVELRN
LRNGSKLNERFRSADKV-
>WP_228855631.1 [Desulfomarina profundi] [GCF_019703855.1_ASM1970385v1]
-ASDLRKGLKL-Q-I-D-G------SPY-IIIDF-EF-SKPG-----KGQ-ALYRCKMRN
MISGNQLVKTYRSNDKF-
>WP_139637319.1 [Nonomuraea phyllanthi] [GCF_009497075.1_ASM949707v1]
TTNDLKNGIVL-K-L-e-GG-----ELW-SVVEF-QH-VKPG-----KGG-AFVRTKLKN
VLSGKVVDKTFNAGVKV-
>WP_275594351.1 [Thiomicrorhabdus lithotrophica] [GCF_029201445.1_ASM2920144v1]
STTEFKGGLKF-L-M-D--G-----QPC-SIVEN-TQ-VSPG-----KGQ-AFNRVKYRN
LMTGKVLEKTFKSGEKV-
>WP_275594722.1 [Thiomicrorhabdus lithotrophica] [GCF_029201445.1_ASM2920144v1]
-INELKKGSVV-E-L-N--G-----VPH-IVKTY-dV-RNPs---S-RGASTMYKVRFNN
LKTGQKVDETFKGEDM--
>WP_008588907.1 [Salimicrobium jeotgali] [GCF_001685435.2_ASM168543v3]
SVNDFKTGLTI-E-V-D--G-----EIW-SVMDF-QH-VKPG-----KGA-AFVRSKLRN
LRNGNIQEKTFRGGEKV-
>WP_095692504.1 [Candidatus Planktophila dulcis] [GCF_002287965.1_ASM228796v1]
TTNDLKNGMTL-D-I-E--G-----QLW-TVVEF-QH-VKPG-----KGP-AFVRTKLKQ
VMTGKVVDKTYNAGVKV-
>WP_160625970.1 [Tichowtungia aerotolerans] [GCF_009905215.1_ASM990521v1]
-AADLKRSSVI-E-I-D--G-----VPH-TVENI-QL-STpt---A-RGGNTIYRVRFRN
VTTKAKVDKSYKGGDA--
>WP_160628840.1 [Tichowtungia aerotolerans] [GCF_009905215.1_ASM990521v1]
SASDLRKGLKI-E-I-D-G------DPC-VITDF-QF-SKPG-----KGQ-AIYRCKIRN
LNTGNSFEKSYRSVDKV-
>WP_003025478.1 [Citrobacter arsenatis] [GCF_004353845.1_ASM435384v1]
--NDFRAGLKI-M-L-D--G-----EPY-AVEAS-EF-VKPG-----KGQ-AFARVKLRR
LLTGTRVEKTFKSTDS--
>WP_005129255.1 [Citrobacter arsenatis] [GCF_004353845.1_ASM435384v1]
-ANEIKKGMVL-N-Y-N--G-----KLL-IVKDI-dI-QSPs---A-RGAATLYKMRFSD
VRTGLKVEERFKGDDIV-
>WP_125135435.1 [Petrocella atlantisensis] [GCF_900538275.1_PRJNA448822_chromosome]
SAGDFRNGLTI-E-M-D--N-----NIY-VIIEF-QH-VKPG-----KGA-AFVRTKIKN
LKTGAVIEKSFRPTEKF-
>WP_237887526.1 [Dissulfurimicrobium hydrothermale] [GCF_022026155.1_ASM2202615v1]
-SSDLRKGLKI-V-I-D-G------NPY-LITDF-QF-SKPG-----KGQ-ALYRCKLKN
MITGYTIDRTYRSGEKF-
>WP_264428345.1 [Halomonas qaidamensis] [GCF_025917315.1_ASM2591731v1]
STNEFKGGLKV-M-L-D--G-----DPC-SIVEN-EL-VKPG-----KGQ-AFNRVKLRN
LMTGRVGERTFKSGDSL-
>WP_095976709.1 [Melittangium boletus DSM 14713] [GCF_002305855.1_ASM230585v1]
-TSEFRNGLKI-E-I-D--G-----EPF-VIEYF-QH-VKPG-----KGS-AFVRTKIRS
LLSGRVLEPTMKSGDKV-
>WP_015882526.1 [Beutenbergia cavernae DSM 12333] [GCF_000023105.1_ASM2310v1]
STNDLKNGLVL-D-L-D--G-----QLW-TVVEF-QH-VKPG-----KGP-AFVRTKLKH
VLSGKTVDKTFNAGIKV-
>WP_012170921.1 [Azorhizobium caulinodans ORS 571] [GCF_000010525.1_ASM1052v1]
-ASSLRKGNVV-E-I-D--D-----KLY-VVLSA-EN-IHPG-----KGT-PVTQMDMRR
ISDGVKISERYRTTEQV-
>WP_044575421.1 [Arthrobacter alpinus] [GCF_000755585.2_ASM75558v2]
TTNDIKNGTVL-K-L-E--G-----QLW-NIIEF-QH-VKPG-----KGG-AFVRTKMRN
ILSGKVVDKTFNAGLK--
>WP_210226338.1 [Candidatus Thiothrix anitrata] [GCF_017901155.1_ASM1790115v1]
--NDLRSGVKI-I-L-N--G-----DPY-TVVES-DF-VKPG-----KGQ-AFTRARVRN
LKTGRTIEQTFKSTE---
>WP_304986440.1 [Selenomonas dianae] [GCF_030644225.1_ASM3064422v1]
--TDFRTGLTI-E-Y-D--G-----GVW-QIVDF-QH-VKPG-----KGA-AFVRTKIKN
VETGAVVERTFNPNEKM-
>WP_112769416.1 [Corynebacterium heidelbergense] [GCF_028609845.1_ASM2860984v1]
TTADFKNGLVL-K-I-D--G-----KLQ-QIVEF-QH-VKPG-----KGP-AFVRTKLKD
VMSGKTVDKTFNAGVKV-
>WP_107026588.1 [Pseudomonas alkylphenolica] [GCF_009755645.1_ASM975564v1]
-GKELKPGTVL-R-I---DN-----DPW-LVQKA-EF-TKS----G-RNS-AIMKTKLKN
LLTGYKTETVYSADDKL-
>WP_012503104.1 [Chlorobaculum parvum NCIB 8327] [GCF_000020505.1_ASM2050v1]
-ISNVSKGAII-R-W---KG-----EPH-SIESL-VH-RTP----G-NLR-AFYQASMKN
LKTGRNVEYRFSATEQV-
>WP_042362629.1 [Staphylococcus xylosus] [GCF_000709415.1_ASM70941v1]
SVNDFKTGLTI-A-V-D--N-----GIW-KVLDF-QH-VKPG-----KGS-AFVRSKLRN
LRTGSIQEKTFRGGEKV-
>WP_035959576.1 [Caballeronia grimmiae] [GCF_022879615.1_ASM2287961v1]
TAQELRVGNVV-M-I---GN-----DAM-VVQRA-EY-NKS----G-RNS-AVVKMKFKN
LLTNAGMETVYKADDKF-
>WP_117229183.1 [Micromonospora craniellae] [GCF_014764405.1_ASM1476440v1]
TTNDLKNGLVL-N-L-D--G-----ELW-AVVEF-QH-VKPG-----KGG-AFVRTTLKN
VLSGKVVDKTFNAGTKV-
>WP_029330282.1 [Metamycoplasma cloacale] [GCF_003269445.1_ASM326944v1]
-VNDLKAGITF-Q-I-D-G------NIY-VVLEA-QH-SKQG-----RGQ-ANVKVKAKD
LRSGTTTIQSFTGGDKV-
>WP_025279195.1 [Barnesiella viscericola DSM 18177] [GCF_000512915.1_ASM51291v1]
-SQDIKNGTCI-R-L-D-G------KLY-FCVEF-LH-VKPG-----KGN-TIMRTKLKD
VVSGRVLERRFNIGEKL-
>WP_033086911.1 [Nocardia seriolae] [GCF_002356035.1_ASM235603v1]
-TSDFKNGLVL-K-I-D--N-----NLQ-QIVEF-QH-VKPG-----KGP-AFVRTKLKN
VVSGKVVDKTFNAGVKV-
>WP_003226785.1 [Pseudomonas glycinae] [GCF_001594225.2_ASM159422v2]
-GKELKPGTVI-R-I---DN-----DPW-LVQKA-EF-TKS----G-RNS-AIMKTKLKN
LLTGYKTETVYGADDKL-
>WP_229360900.1 [Fuerstiella marisgermanici] [GCF_001983935.1_ASM198393v1]
---KIKKGGKV-L-I-N-D------DPY-EIVEI-NF-VKPG-----KGQ-ALYKTRLRN
LLKGGMLDRTFRSGDSL-
>WP_058934835.1 [Roseateles depolymerans] [GCF_001483865.1_ASM148386v1]
-AQEIRAGNVI-M-H---GK-----DPM-VVLKT-EY-SRG----G-RNA-ATVRMKLKS
LLNNSGTEVVFKADDKM-
>WP_003517139.1 [Acetivibrio thermocellus DSM 2360] [GCF_001692755.1_ASM169275v1]
SAGDFKNGVTF-E-L-D--G-----QIF-QVIEF-QH-VKPG-----KGA-AFVRTKLKN
IVTGATIEKTFNPTDKM-
>WP_229953548.1 [Parasphingorhabdus litoris DSM 22379] [GCF_020906275.1_ASM2090627v1]
---DIRPGNIL-D-Y-E--N-----GLW-KVAKI-QH-TQPG-----KGG-AYMQVEMKN
LVDGRKTNVRFRSADTV-
>WP_075663744.1 [Corynebacterium frankenforstense DSM 45800] [GCF_001941485.1_ASM194148v1]
TTADFKNGLVL-K-V-D--G-----KLQ-QIIEF-QH-VKPG-----KGP-AFVRTKLKD
VVSGKTIDKTWNAGVKV-
>WP_038697311.1 [Paenibacillus stellifer] [GCF_000758685.1_ASM75868v1]
SVNDFKTGLTV-E-V-D--G-----DIF-TVLDF-QH-VKPG-----KGA-AFVRSKLKN
LRNGNTVERTFRAGET--
>WP_005825176.1 [Bacteroides uniformis CL03T12C37] [GCF_018292165.1_ASM1829216v1]
-AQDIKIGTCI-R-M-D-G------KLY-FCIDF-LH-VKPG-----KGN-TFMRTKLKD
VVNGYVLERRFNIGEKL-
>WP_062557567.1 [Nitrosomonas ureae] [GCF_001455205.1_ASM145520v1]
-AMELRSGNVI-M-I---GN-----DPM-VVQRA-EF-TKS----G-RNA-SVVKMKLKN
LFSSTTTETVYKADEKF-
>WP_197353619.1 [Streptomyces bathyalis] [GCF_015910445.1_ASM1591044v1]
STNDLKNGMVL-K-L-e-GG-----QLW-SVVEF-QH-VKPG-----KGP-AFVRTKLKN
VMSGKTVDKTFNAGTKV-
>WP_095087845.1 [Mammaliicoccus stepanovicii] [GCF_900187075.1_50432_F01]
SVNDFKTGLTI-K-V-E--N-----GIW-KVIDF-QH-VKPG-----KGA-AFVRSKLRN
LRTGAIQEKTFRAGEKV-
>WP_005744690.1 [Pseudomonas amygdali pv. tabaci str. ATCC 11528] [GCF_000145945.2_ASM14594v2]
-GKELKPGTVI-R-L---EK-----DPW-LVQKA-EF-TKS----G-RNS-AIMKTKLKN
LLTGYKTEIVYSADDKL-
>WP_280143739.1 [Wolbachia endosymbiont of Frankliniella intonsa] [GCF_029856955.1_ASM2985695v1]
-ANDIRPGQVL-E-H-N--G-----GLF-SVISI-MH-TQPG-----KGG-AYIQAEMKN
IKTGAKHYERFRSDAT--
>WP_087511423.1 [Acinetobacter chinensis] [GCF_002165375.2_ASM216537v2]
STNDFKSGLKV-M-L-D--G-----NPC-SIMEN-EY-VKPG-----KGQ-AFNRVKLRN
LRSGKVLEKTFKSGESL-
>WP_116788391.1 [Flavobacterium psychrotrophum] [GCF_003403075.1_ASM340307v1]
STSDIRNGLCI-K-F-N--H-----DIY-KIIEF-LH-VKPG-----KGP-AFVRTKLKS
LTNGKVLDNTFSAGHKI-
>WP_013326811.1 [Sulfurimonas autotrophica DSM 16294] [GCF_000147355.1_ASM14735v1]
-MSDIKKNVRL-I-V-G-E------VPY-KVVEF-QH-VKPG-----KGA-AFVRMKMKS
FLNGKVVEKTVHAGDKF-
>WP_145108998.1 [Gimesia panareensis] [GCF_007748015.1_ASM774801v1]
STGDFRKGIKV-I-V-E-G------EPY-EMIEV-NF-VKPG-----KGQ-ALYRTKLRN
LLKGTILDRTYKSG----
>WP_005719907.1 [Pasteurella dagmatis] [GCF_900186835.1_49950_F01]
TTSDFKPGLKF-M-Q-D--G-----EPC-VIVEN-EF-VKPG-----KGQ-AFTRTRIRK
LISGKVLDVNFKSGTSV-
>WP_009391169.1 [Capnocytophaga leadbetteri] [GCF_002302615.1_ASM230261v1]
TTADIKKGLCI-R-F-N--H-----DIY-KIIEF-LH-VKPG-----KGP-AFVRTKLKS
VTTGKILDNTFSAGHKI-
>WP_091067144.1 [Micromonospora ferruginea] [GCF_013694245.2_ASM1369424v2]
STNDLKNGLVL-N-L-D--G-----ELW-AVVEF-QH-VKPG-----KGG-AFVRTTLKN
VLSGKVVDKTFNAGTKV-
>WP_013241995.1 [Corynebacterium pseudotuberculosis] [GCF_001865765.1_ASM186576v1]
TTADFKNGLVL-K-I-D--N-----KLQ-QIIEF-QH-VKPG-----KGP-AFVRTKLKD
VVSGKVTDKTFNAGVKV-
>WP_011053559.1 [Buchnera aphidicola (Schizaphis graminum)] [GCF_003099975.1_ASM309997v1]
-SNNFRSGRKI-I-F-E-K------EPC-LIESS-EF-VKPG-----KGQ-SFVRVKLRK
LLTKQLIEKTFKSTDSL-
>WP_025407881.1 [Borrelia coriaceae] [GCF_023035295.1_ASM2303529v1]
--GDIEKGSFL-L-L---KG-----MPH-IVLER-EF-SKM----G-RGG-SIVRLKLKN
LKNKSIIKETLKGSDTV-
>WP_014579859.1 [Mesomycoplasma hyopneumoniae 168-L] [GCF_000400855.1_ASM40085v1]
-VNEFRPGITF-E-F-E-N------EIY-VVISA-QH-SKQG-----RGQ-ANVKTKVKN
LRTGAITIKTFSGGERV-
>WP_004833394.1 [Parvimonas micra] [GCF_003454775.1_ASM345477v1]
SAGDFRKGTTF-E-M-D--G-----DVY-QIIDF-QH-VKPG-----KGA-AFVRTKIKS
VKSGGSREMTFNPNDKF-
>WP_257721437.1 [Kibdelosporangium phytohabitans] [GCF_001302585.1_ASM130258v1]
TTNDLKNGMVL-N-L-E--N-----QLW-SVVSF-QH-VKPG-----KGP-AFVRTTLKH
VLSGKVVDKTFNAGTKV-
>WP_032551233.1 [Vibrio fortis] [GCF_024347475.1_ASM2434747v1]
STNEFKGGLKF-M-M-D--N-----EPC-SIIEN-EY-VKPG-----KGQ-AFNRVKLRK
LLSGKVLEKTFKSGDTV-
>WP_239840674.1 [Vibrio fortis] [GCF_024347475.1_ASM2434747v1]
-ASEIKKGFAI-D-V-D--G-----KTL-LVKDI-EI-TTPG---g-rGGQKIYRFRGND
VATGVKAEVRHKADEIV-
>WP_011235502.1 [Idiomarina loihiensis L2TR] [GCF_000008465.1_ASM846v1]
STSEFKGGLKI-M-Q-D--G-----EPC-SIVEN-EM-VKPG-----KGQ-AFNRVKIRK
LISGKVVEKTFKSGESV-
>WP_119864811.1 [Clostridium isatidis] [GCF_002285495.1_ASM228549v1]
SAGDLRKGTTF-E-Y-E--G-----QVY-TVIDF-LH-VKPG-----KGA-AFVRTKLRN
VISGGVTDTTFNPTTKL-
>WP_096399361.1 [Candidatus Desulfovibrio trichonymphae] [GCF_002355955.1_ASM235595v1]
STTDFRKGLKI-E-V-E--D-----TPY-EIVDF-QH-FKPG-----KGG-AMVRTKLRN
ILTGRMQDITFRSGEKV-
>WP_011577311.1 [Helicobacter acinonychis str. Sheeba] [GCF_000009305.1_ASM930v1]
-MSELKKGLKI-E-L-G--G-----VPY-RIVEY-QH-VKPG-----KGA-AFVRAKIKS
FLDGKVIEKTFHAGDK--
>WP_046674772.1 [Sphingobacterium siyangense] [GCF_023277505.1_ASM2327750v1]
KASEVKSGNIL-R-F---NG-----ELV-SVEEY-IH-RTP----G-NLR-AFYQARMRN
VKTGKLVEYRFRVDESV-
>WP_226813505.1 [Candidatus Profftia lariciata] [GCF_020541265.1_ASM2054126v1]
--NNLRPGVKI-I-F-E-G------EPY-TVENS-EF-IKPG-----KGQ-SFARIKMRR
LLTGSRIDKTFKSTDC--
>WP_163803225.1 [Mycolicibacterium anyangense] [GCF_010731855.1_ASM1073185v1]
TTADFKNGLVL-N-I-E--G-----QLW-QIIEF-QH-VKPG-----KGP-AFVRTKLKN
ILSGKVVDKTYNAGVKV-
>WP_066104737.1 [Gallibacterium salpingitidis] [GCF_030517105.1_ASM3051710v1]
STSDFKPGLKF-M-Q-D--G-----EPC-VIVEN-EF-VKPG-----KGQ-AFTRTRIRK
LISGKVLDVNFKSGTTV-
>WP_224137638.1 [Candidatus Kaistella beijingensis] [GCF_020084865.1_ASM2008486v1]
-SNDIKKGLCI-E-Y-S--N-----DIY-KVIEF-LH-VKPG-----KGP-AFVRTKLKS
VTNGKVIDNTFSAGH---
>WP_100919637.1 [Candidatus Thiodictyon syntrophicum] [GCF_002813775.1_ASM281377v1]
STNEFKSGLKI-I-L-D--G-----DPY-NIVEN-EF-VKPG-----KGQ-AFNRVRVRN
LKTGRTVEKTFKSGDTV-
>WP_100922062.1 [Candidatus Thiodictyon syntrophicum] [GCF_002813775.1_ASM281377v1]
KASEIKKGSVI-E-V-D--G-----AVV-YITEL-QV-QTas---S-RSGNTLYKVRGRN
VVNRQKFQGSFKGDEQV-
>WP_003376517.1 [Clostridium novyi] [GCF_003614235.1_ASM361423v1]
SAGDIRKGTTF-E-L-D--G-----QVF-TVIEF-LH-VKPG-----KGA-AFVRTKLRN
VISGGVTETTFNPTAKL-
>WP_011937283.1 [Geotalea uraniireducens Rf4] [GCF_000016745.1_ASM1674v1]
TTSDFKRGLVI-Q-L-D-G------APC-ILVDV-TF-QSpt--AR-GSN-TMVKTKYRN
LITAQVLEKTFRSGDKV-
>WP_011939036.1 [Geotalea uraniireducens Rf4] [GCF_000016745.1_ASM1674v1]
-VADLRKGLKI-T-L-D-G------DPY-IVIAF-DF-AKPG-----KGQ-ALYRTKMRN
MINGTILDRTYRSGETF-
>WP_002464323.1 [Staphylococcus simiae] [GCF_900187055.1_50377_D01]
SVNDFKTGLTI-S-V-D--N-----AIW-KVIDF-QH-VKPG-----KGS-AFVRSKLRN
LRTGAIQEKTFRAGEKV-
>WP_074896407.1 [Neisseria elongata] [GCF_003351545.1_ASM335154v1]
TAQELRAGNVF-M-V---GN-----DPM-VVQKT-EY-IKG----G-RSS-AKVSMKLKN
LLTGAASESIYKADDKF-
>WP_038115007.1 [Veillonella rodentium] [GCF_900187285.1_51342_C02]
SSNDFRPGVTV-E-I-D--G-----NVW-QIVDF-QH-VKPG-----KGA-AFVRTKMKN
LQTGSVVERTFNAGEKV-
>NP_251541.1 [Pseudomonas aeruginosa PAO1] [GCF_000006765.1_ASM676v1]
TAQEFRAGQVA-N-I---NG-----APW-VIQKA-EF-NKS----G-RNA-AVVKMKLKN
LLTGAGTETVFKADDKL-
>WP_173284276.1 [Thiomicrorhabdus xiamenensis] [GCF_013282625.1_ASM1328262v1]
STNEFKNGLKF-L-M-D--G-----QPC-TIVDN-TI-VQPG-----KGQ-AFNRVKYRN
LMTGRVLEKTFKSGEKV-
>WP_021859011.1 [Vescimonas coprocola] [GCF_018408575.1_ASM1840857v1]
TAGDFRNGKTF-E-Y-E--G-----KIM-TVVEF-QH-VKPG-----KGA-AFVRTKMKN
VVTGAVTETSFNPTAKF-
>WP_108371625.1 [Flavobacterium magnum] [GCF_003055625.1_ASM305562v1]
STSDIRNGLCI-K-F-N--H-----DIY-KIVEF-LH-VKPG-----KGP-AFVRTKLKS
LTNGKVLDNTFSAGHKI-
>WP_010785797.1 [Glaesserella parasuis] [GCF_017352235.1_ASM1735223v1]
STNDFKPGLKF-I-Q-D--G-----EPC-VIVEN-EF-VKPG-----KGQ-AFTRTKIRK
LISGKVLEINFKSGSTV-
>WP_049833785.1 [Octadecabacter temperatus] [GCF_001187845.1_ASM118784v1]
-GNEIRIGNVL-E-H-N--G-----GLW-VAVKT-DH-VKPG-----KGG-AFAQVEMRN
LRNGSKLNERFRSADKV-
>WP_077407427.1 [Microbulbifer agarilyticus] [GCF_001999945.1_ASM199994v1]
STNEFKGGLKV-M-L-D--G-----DPC-SIVDN-EF-VKPG-----KGQ-AFNRVKLRN
LKTGRVWERTFRSGESL-
>WP_200089751.1 [Salicibibacter cibi] [GCF_016495865.1_ASM1649586v1]
SVNDFSTGLTI-E-V-D--N-----DIW-TVVDF-QH-VKPG-----KGA-AFVRSKLRS
LRTGNIQEKTFRAGEKV-
>WP_135995821.1 [Marinicauda algicola] [GCF_017161425.1_ASM1716142v1]
-GNEIKPGVVI-K-H-D--G-----ELW-VAVKT-EH-VKPG-----KGG-AFAQVELKN
LIDGRKLNERFRSADKV-
>WP_267129061.1 [Terricaulis silvestris] [GCF_009792355.1_ASM979235v1]
-ASDVRKGNVL-E-H-e-DG-----KLY-VVMSH-ET-FRPGKGTPT------TTIIMRR
IVDGVKTTAVHKTSD---
>WP_011193559.1 [Borreliella bavariensis PBi] [GCF_000196215.1_ASM19621v1]
-SSEIEKGSFL-L-I---KG-----TPH-IVLER-EF-SKT----G-RGG-AIVRLKLKN
LKNKFVIRETLKGADT--
>WP_006279719.1 [Wolbachia endosymbiont of Zaprionus tsacasi] [GCF_032849005.1_ASM3284900v1]
-ANDIRPGQVL-E-H-N--G-----GLF-LVVGI-MH-TQPG-----KGG-AYIQAEMKN
IKTGAKHYERFRSDAT--
>WP_005324919.1 [Corynebacterium tuberculostearicum] [GCF_016728365.1_ASM1672836v1]
-TTDFKNGLVL-K-I-D--N-----KLM-QIVEF-QH-VKPG-----KGP-AFVRTKLKD
VVSGKTVDKTWNAGVKV-
>WP_038336113.1 [Empedobacter falsenii] [GCF_013488205.1_ASM1348820v1]
TTSDIRKGLCI-I-F-N--N-----DTY-KIIEF-LH-VKPG-----KGP-AFVRTKLKS
LTNGKVLDNTFSAGHKI-
>WP_124798149.1 [Nakamurella antarctica] [GCF_003860405.1_ASM386040v1]
STNDLKNGLVL-N-L-E--G-----QLW-TVTEF-QH-VKPG-----KGP-AFVRTTLKH
VMTGKVVDKTFNAGLKV-
>WP_010229486.1 [Chlamydia muridarum str. Nigg] [GCF_000006685.1_ASM668v1]
STSEFRVGLRV-E-I-D--G-----QPY-VILQN-DF-VKPG-----KGQ-AFNRIKVKN
FLTGRVIEKTFKSGES--
>WP_010230363.1 [Chlamydia muridarum str. Nigg] [GCF_000006685.1_ASM668v1]
--SQLSVGMFI-S-T-K-DG------LY-KVVSV-SK-VSGS----KGDT--FIKVALQA
AGSDVVVERNFKAGQE--
>WP_039675637.1 [Corynebacterium minutissimum] [GCF_900478045.1_47555_C02]
-TTDFKNGLVL-K-I-D--N-----KLQ-QIVEF-QH-VKPG-----KGP-AFVRTKLKD
VVSGKVTDKTFNAGVKV-
>WP_127163552.1 [Entomomonas moraniae] [GCF_003991975.1_ASM399197v1]
TAQEFRAGQVI-N-I---NN-----APW-VVQKA-EF-NKS----G-RNS-AVVKMKLKN
VLTGAVTETVYKADDKL-
>WP_034308328.1 [Peribacillus frigoritolerans] [GCF_022394675.1_ASM2239467v1]
SVNDFRTGVTI-E-V-D--N-----GIW-QVIEF-QH-VKPG-----KGA-AFVRSKLRN
LRTGSIQEKTFRAGEKV-
>WP_003836469.1 [Bifidobacterium catenulatum DSM 16992 = JCM 1194 = LMG 11043] [GCF_001025195.1_ASM102519v1]
TTNDIKNGSVL-N-L-D--G-----QLW-AVIKF-QH-VKPG-----KGP-AFVRTTIKN
VLSGKIVDKTFNAGMK--
>WP_182078646.1 [Mycoplasma tullyi] [GCF_014068355.1_ASM1406835v1]
-AKDLRSGHTF-T-L---DG-----QIY-LVIEN-SF-NKT----A-MRE-GIVKCKVKN
LRTGSITTEVL-------
>WP_013497177.1 [Ruminococcus albus 7 = DSM 20455] [GCF_000179635.2_ASM17963v2]
TAGDFRNGMTF-E-E-E--G-----NVM-QIVEF-QH-VKPG-----KGA-AFVRAKVKN
VITGSVIEKTYNPTAKF-
>WP_087458582.1 [Tumebacillus avium] [GCF_002162355.1_ASM216235v1]
SSNDFRPGVTI-E-Y-D--G-----GLW-RVVEF-MH-VKPG-----KGA-AFVRTKLKN
IRTGAVREMTFRAGEKV-
>WP_102137697.1 [Providencia huaxiensis] [GCF_002843235.3_ASM284323v3]
KANEIKRGLAI-N-Y-N--G-----KLL-LVKDI-dI-QAPs---A-RGASTLYKMRFTD
IKTGQKVEERFKGDDI--
>WP_102138007.1 [Providencia huaxiensis] [GCF_002843235.3_ASM284323v3]
STNEFRSGLKI-M-L-D--G-----EPC-VVLES-EF-VKPG-----KGQ-AFARVRIRK
LISNKLLEKTFKSTDSV-
>WP_005456976.1 [Vibrio rotiferianus] [GCF_002214395.1_ASM221439v1]
STNEFKGGLKL-M-L-D--N-----EPC-VILEN-EY-VKPG-----KGQ-AFNRVKIRK
LLSGKVLEKTFKSGDT--
>WP_010447515.1 [Vibrio rotiferianus] [GCF_002214395.1_ASM221439v1]
KASEIKKGFAI-E-S-N--G-----KTL-LVKDI-EV-TTPG---g-rGGAKIYKMRCTD
LNTGARVDERYKSDDVV-
>WP_004211725.1 [Sphingobium yanoikuyae] [GCF_002504085.1_ASM250408v1]
---DIRPGNNI-E-Y-E--G-----GLW-RAVKI-QH-TQPG-----KGG-AYMQVELKN
LIDGRKNNVRFRSAESV-
>WP_021718302.1 [Phascolarctobacterium faecium] [GCF_003945365.1_PFJ30894_01]
STNEFKTNVTV-T-I-D--G-----DAW-QVVEF-QH-VKPG-----KGA-AFVRAKMRN
MCTGSVVERTFNAGER--
>WP_013732772.1 [Micromonospora maris AB-18-032] [GCF_000204155.1_ASM20415v1]
TTNDLKNGLVL-N-L-D--G-----ELW-AVVEF-QH-VKPG-----KGG-AFVRTTLKN
VLSGKVVDKTFNAGTKV-
>WP_026307544.1 [Candidatus Fervidibacter sacchari] [GCF_030520105.1_ASM3052010v1]
STNDFRPGITV-I-I-D--G-----EIY-MVLEA-QH-VKLG-----RGG-AHVRTKLKH
LLTGNVLERNFRAGEEF-
>WP_271273220.1 [Aliamphritea hakodatensis] [GCF_024347195.1_ASM2434719v1]
STNQFKNGLKV-M-I-D--G-----DPC-SMVDV-EF-VKPG-----KGQ-AFTRVKMKN
LMSGRTWERTFKSGESV-
>WP_003808611.1 [Bifidobacterium adolescentis] [GCF_003030905.1_ASM303090v1]
TTNDIKNGSVL-N-L-D--G-----QLW-TVIKF-QH-VKPG-----KGP-AFVRTTIKN
VLSGKIVDKTFNAGMK--
>WP_006025818.1 [Burkholderia humptydooensis] [GCF_016027455.1_ASM1602745v1]
TAQELRVGNVV-M-V---GN-----DAW-VVSKA-EY-NKS----G-RNA-AVVKMKLKN
LLTNAGQESVYKADDKF-
>WP_265828001.1 [Desulfovibrio mangrovi] [GCF_026230175.1_ASM2623017v1]
STTDFKRGLKI-L-M-E--D-----TPY-EIIEF-QH-FKPG-----KGG-AMIRTKLRN
LLNGRVVDKTFRSGEKV-
>WP_039739824.1 [Geobacter pickeringii] [GCF_000817955.1_ASM81795v1]
TTSDFKRGLVI-K-L-D-G------APC-TILDV-HF-QSps--AR-GAS-TMVKTKYRN
LLTGQVLEKTFRSGDKV-
>WP_039742127.1 [Geobacter pickeringii] [GCF_000817955.1_ASM81795v1]
-VADLKKGLKL-T-L-D-G------APY-VVVAF-EF-SKPG-----KGQ-ALYRTKLKN
MISGVTLDRTYRSGETF-
>WP_274494470.1 [Hyphococcus flavus] [GCF_028748065.1_ASM2874806v1]
-GNEIRPGNVI-Q-H-Q--G-----GLW-AAVKI-NA-VKPG-----KGP-AYAQVELKN
LETGSKLNERFRASETV-
>WP_274793643.1 [Lysinibacillus irui] [GCF_028877475.1_ASM2887747v1]
SVNDFRTGLTI-I-V-D--G-----QLY-RVLDF-QH-VKPG-----KGA-AFVRSKLRN
LRNGSVNEKTFRAGEKV-
>WP_058471398.1 [Legionella jordanis] [GCF_900637635.1_52313_A01]
STNEFKAGLKV-M-I-D--N-----APC-SIVDC-EF-VKPG-----KGQ-AFTRVKIRN
LKTGRVVERTYKSGETL-
>WP_158865585.1 [Maribellus comscasis] [GCF_009762775.1_ASM976277v1]
TTADFRNGLCF-K-F-K--G-----DIY-TIVSF-LH-VKPG-----KGP-AFVRTKLKN
VKTGRVIENTFSSGVKV-
>WP_003504809.1 [Agrobacterium tumefaciens] [GCF_003667905.1_ASM366790v1]
-ASSVRKGNVL-D-V-D--G-----KLY-VVLTA-QN-FHPG-----KGT-PVTQVDMRR
IVDGVKVSERWRTTEQV-
>WP_125083090.1 [Paenibacillus lentus] [GCF_003931855.1_ASM393185v1]
SVNDFKTGLTV-E-F-E--G-----EIF-TVLEF-QH-VKPG-----KGA-AFVRSKLKN
LRNGNTVEKTFRAGETV-
>WP_133591672.1 [Permianibacter aggregans] [GCF_009756665.1_ASM975666v1]
STNEMKPGTKV-M-M-D--G-----QPC-AVVEN-EY-VKPG-----KGQ-AFNRIKVRY
LLSGRVVEHTFKSGDSL-
>WP_260586008.1 [Tenacibaculum retecalamus] [GCF_027941755.1_ASM2794175v1]
TTSDIKNGLCM-R-Y-N--N-----DIY-KVVEF-LH-VKPG-----KGP-AFVRTKLKS
VTNGKVVDNTFPSGRKI-
>WP_139592045.1 [Mycoplasma nasistruthionis] [GCF_006228185.1_ASM622818v1]
-VNEFKPGITF-Q-D-E-G------EIF-VVLEA-TH-SKQG-----RGQ-ANVKAKVKN
LRTGSTTIKTYTGGDKV-
>WP_187750769.1 [Streptomyces roseirectus] [GCF_014489635.1_ASM1448963v1]
STNDLKNGLVL-K-L-d-GG-----QLW-SVVEF-QH-VKPG-----KGP-AFVRTKLKN
VLSGKVVDKTFNAGVKV-
>WP_208229582.1 [Brenneria izadpanahii] [GCF_017569925.1_ASM1756992v1]
--NDFRSGLKI-M-L-D--G-----EPY-AIESS-EF-VKPG-----KGQ-AFARVKMRR
LLTGKLIEKTFKSTDS--
>WP_208230636.1 [Brenneria izadpanahii] [GCF_017569925.1_ASM1756992v1]
-ANEIKRGMAV-N-Y-N--G-----KLL-LVKDI-dI-QSPs---A-RGASTLYKMRFSD
VRTGLKVEERFKGDDI--
>WP_029099452.1 [Brevibacillus aydinogluensis] [GCF_961514395.1_Brevibacillus_4475]
SVNDFRTGLTI-E-V-D--G-----NIY-QVIEF-QH-VKPG-----KGA-AFVRSKLRN
LRNGNITEMTFRGGEKV-
>WP_030116273.1 [Streptomyces californicus] [GCF_016906185.1_ASM1690618v1]
STNDLKNGMVL-K-L-d-GG-----QLW-SVVEF-QH-VKPG-----KGP-AFVRTKLKN
VLSGKVVDKTFNAGVKV-
>WP_027676748.1 [Agrobacterium larrymoorei] [GCF_005144425.2_ASM514442v2]
-ASSVRKGNVL-E-V-E--G-----KLY-VVLTA-NN-FHPG-----KGT-PVTQVDMRR
IVDGVKVSERWRTTEQV-
>WP_083133466.1 [Mycobacterium branderi] [GCF_010728725.1_ASM1072872v1]
TTADFKNGLVL-V-I-D--G-----QLW-QIVEF-QH-VKPG-----KGP-AFVRTKLKN
VLSGKVVDKTYNAGVKV-
>WP_129012468.1 [Arcobacter cloacae] [GCF_013201935.1_ASM1320193v1]
-MSELKKGLKI-E-V-D--G-----IPY-KITEY-QH-VKPG-----KGA-AFVRCKIKS
FLNGKVIEKTFHAGDK--
>WP_160094964.1 [Neorickettsia findlayensis] [GCF_009856525.1_ASM985652v1]
--NDIRVGNVL-E-Y-R--N-----SLY-QVLKR-EH-VKPG-----KGG-AFVNVEMKS
IDGASKVNHRFRSDEVV-
>WP_004741259.1 [Vibrio chagasii] [GCF_024347355.1_ASM2434735v1]
-ASEIKKGFAI-T-V-E--S-----KTV-IVKDI-EV-TTPG---g-rGGQKIYRFRGND
VATGVKTEVRHKADEIV-
>WP_004741343.1 [Vibrio chagasii] [GCF_024347355.1_ASM2434735v1]
STNEFKGGLKF-M-M-D--N-----EPC-SIIEN-EY-VKPG-----KGQ-AFNRVKLRK
LLSGKVLEKTFKSGDTV-
>WP_014714164.1 [Francisella orientalis LADL 07-285A] [GCF_000505725.1_ASM50572v1]
STNEFKGGLKI-L-I-D--G-----NPM-VIVEN-EF-VKPG-----KGQ-AFNRVKLKN
LLNDRVVEKTFKSGESV-
>WP_066137473.1 [Lederbergia lenta] [GCF_900478165.1_48290_A02]
SVNEFRTGLTI-E-V-D--G-----SIW-RVMDF-QH-VKPG-----KGA-AFVRSKLRN
LRNGAIQEKTFRAGEKV-
>WP_020003271.1 [Mycoplasmopsis synoviae] [GCF_013393745.1_ASM1339374v1]
-VNKFKPGITF-Q-D-S-G------NIY-VVLEA-TH-SKQG-----RGQ-ANVKAKAKN
LRTGATTILSFTGGDKV-
>WP_013997484.1 [Capnocytophaga canimorsus] [GCF_002302565.1_ASM230256v1]
STSDIRKGLCI-R-F-N--H-----DIY-KIIEF-LH-VKPG-----KGP-AFVRTKLKS
VTTGKTIDNTFSAGHKI-
>WP_003249231.1 [Parageobacillus thermoglucosidasius] [GCF_001700985.1_ASM170098v1]
SVNDFRTGLTI-E-V-D--G-----DIW-RVIEF-QH-VKPG-----KGA-AFVRSKLRN
LRTGAIQEKTFRAGEKV-
>WP_085377380.1 [Paracoccus contaminans] [GCF_002105555.1_ASM210555v1]
-ASSLRKGNVV-E-L-D--G-----KLY-VVLTA-QN-FHPG-----KGT-PVTQVDMRR
IADGVKVSERWRTTEQV-
>WP_016251543.1 [Enterococcus cecorum] [GCF_900474605.1_41594_C01]
SASDLRAGMTF-V-Q--DG------KLI-KVLEA-SH-HKPG-----KGN-TVMRMKLRD
VRSGATYDTTFRPEEKF-
>WP_013455316.1 [Marivirga tractuosa DSM 4126] [GCF_000183425.1_ASM18342v1]
-TSDFKNGLCI-E-Y-N--N-----DLF-TIVEF-QH-VKPG-----KGP-AFVRTKLKS
LTTGKVLDNTFSAGHKV-
>WP_066485477.1 [Burkholderia mayonis] [GCF_001522635.2_ASM152263v2]
TAQELRVGNVV-M-V---GN-----DAW-VVSKA-EY-NKS----G-RNA-AVVKMKLKN
LLTNAGQESVYKADDKF-
>WP_012175774.1 [Desulfosudis oleivorans Hxd3] [GCF_000018405.1_ASM1840v1]
EAGELRKGLKV-E-I-D-G------DPY-VIMEF-EF-VKPG-----KGQ-ALYKCKLKN
MLTGSQYDHTYRSGDKV-
>WP_222566414.1 [Limihaloglobus sulfuriphilus] [GCF_001999965.1_ASM199996v1]
KASEMKKGMTV-T-L---DD-----TLY-TIVDY-QH-VKL----G-KGG-AVYQTKLRN
LIDGGIRDIRLRAEEN--
>WP_000568643.1 [Streptococcus toyakuensis] [GCF_024346585.1_ASM2434658v1]
EASKLKAGMTF-E-T-aDG------KLI-RVLEA-SH-HKPG-----KGN-TIMRMKLRD
VRTGSTFDTSYRPEEKF-
>WP_025838604.1 [Porphyromonas cangingivalis] [GCF_900638305.1_57043_C01]
TTADFRNGMCL-D-I-D--G-----SYY-FIVEF-LH-VKPG-----KGP-AFVRTKLKN
VETGRVLDKTWNSGVKV-
>WP_029170128.1 [Clostridium ljungdahlii DSM 13528] [GCF_000143685.1_ASM14368v1]
SAGDLRKGTTF-E-Q-D--G-----QVY-TVLDF-LH-VKPG-----KGA-AFVRTKLRN
VITGSVTDTTFNPTAKL-
>WP_011057134.1 [Thermosynechococcus vestitus BP-1] [GCF_000011345.1_ASM1134v1]
SSNDFRPGVSI-E-L-D--G-----AVW-RVVEF-LH-VKPG-----KGS-AFVRTKLKN
VQTGNVIERTFRAGETV-
>WP_003373297.1 [Pseudomonas syringae pv. tomato str. DC3000] [GCF_000007805.1_ASM780v1]
-GKELKPGTVI-R-L---EN-----DPW-LVQKA-EF-TKS----G-RNS-AIMKTKLKN
LLTGYKTEIVYSADDKL-
>WP_281336033.1 [Flavobacterium eburneipallidum] [GCF_027111355.2_ASM2711135v2]
STSDIKNGLCI-K-H-N--H-----DIY-KIIEF-LH-VKPG-----KGP-AFVRTKLKS
LTNGKVLDNTFSAGHKI-
>WP_096385738.1 [Mycoplasmopsis bovigenitalium] [GCF_900660525.1_50861_G01-3]
-VNTFKGGITF-E-D-E-G------EIF-VVIEA-QH-SKQG-----RGQ-ANVKAKVKN
LRTGAITIKSYTGGTM--
>WP_138379608.1 [Luteithermobacter gelatinilyticus] [GCF_005849285.1_ASM584928v1]
--NAIRPGNVI-E-H-Q--G-----GLW-VAVKI-QH-TQPG-----KGG-AYLQVELKN
LKDGRKLNERFRSSEKV-
>WP_005827245.1 [Brevibacillus agri] [GCF_004117055.1_ASM411705v1]
SVNDFRTGLTI-E-V-D--G-----NIY-TVLEF-QH-VKPG-----KGA-AFVRSKLRN
LRNGNTTEMTFRGGEKV-
>WP_066326165.1 [Anoxybacillus amylolyticus] [GCF_001634285.1_ASM163428v1]
SVNDFRTGLTI-E-V-D--G-----EIW-RVIEF-QH-VKPG-----KGA-AFVRSKLRN
LRTGSIQERTFRAGEKV-
>WP_140194807.1 [Pelagovum pacificum] [GCF_016134045.1_ASM1613404v1]
-ASQLRKGNVV-D-I-D--E-----KLY-VILRA-EN-FHPG-----KGT-PVTQIEMRR
ISDGVKVSDRWKTTDSV-
>WP_168907355.1 [Paenibacillus albicereus] [GCF_012676905.1_ASM1267690v1]
SVNDFKTGLTI-E-V-D--T-----DIF-TVIEF-QH-VKPG-----KGA-AFVRTKLKN
LRNGNIVEKTFRAGETL-
>WP_015919446.1 [Thermotoga neapolitana DSM 4359] [GCF_000018945.1_ASM1894v1]
-VGDLKKGMFI-I-Y-D-G------EIY-RVLEA-SK-HFMG-----RGS-GLVRTKLKN
VKTGLVREVNFPSGEKV-
>WP_124730978.1 [Shewanella livingstonensis] [GCF_003855395.1_ASM385539v1]
TAHEIRPGNVI-M-L---DG-----SPW-VVQKT-ET-TRS----G-RNA-AIVKLKLKN
VLLDSGTEQTFKGEDKL-
>WP_261934514.1 [Sphingomonas bisphenolicum] [GCF_024349785.1_ASM2434978v1]
---DIRPGNNI-E-Y-E--G-----GLW-RAVKI-QH-TQPG-----KGG-AYMQVELKN
LIDGRKNNVRFRSAESV-
>WP_003090942.1 [Pseudomonas paraeruginosa] [GCF_003025345.2_ASM302534v2]
TAQEFRAGQVA-N-I---NG-----APW-VIQKA-EF-NKS----G-RNA-AVVKMKLKN
LLTGAGTETVFKADDKL-
>WP_238381150.1 [Mariniblastus fucicola] [GCF_008087665.1_ASM808766v1]
-SSDFRKGLKV-Q-I-N-G------EPY-VMTSM-EF-KKPG-----KGN-AMYICKLKN
LLRGTTLDRTFKGNDTL-
>WP_013420923.1 [Rhodomicrobium vannielii ATCC 17100] [GCF_000166055.1_ASM16605v1]
-GNEIRPGNVI-E-H-N--N-----SLW-VAVKT-QA-VKPG-----KGP-AYNQVELKN
LINGSKLNERFRSSETV-
>WP_003712238.1 [Limosilactobacillus oris] [GCF_025311495.1_ASM2531149v1]
-TIDLKKGMVF-E-R--GG------KLL-KVLQI-NH-HKPG-----KGN-TLMQMDIQD
VRTGSIVHTTMRPSEKV-
>WP_078331062.1 [Mycobacteroides salmoniphilum] [GCF_004924335.1_ASM492433v1]
STADFKNGLVL-N-I-D--G-----QLW-QITEF-QH-VKPG-----KGP-AFVRTKLKN
VLSGKVVDKTFNAGVKV-
>WP_003956403.1 [Streptomyces clavuligerus] [GCF_015767775.1_ASM1576777v1]
STNDLKNGMVL-K-L-d-NG-----QLW-SVVEF-QH-VKPG-----KGP-AFVRTKLKN
VLSGKIVDKTFNAGVKV-
>WP_012421987.1 [Borrelia hermsii] [GCF_020422925.2_ASM2042292v2]
--GEIEKGSFL-L-F---KG-----MPH-IVLER-EF-SKM----G-RGG-AIVRLKLKN
LKNKSVVKETLKGADTV-
>WP_007501192.1 [Bacillus xiamenensis] [GCF_001857925.1_ASM185792v1]
SVNDFRTGLTI-E-V-D--G-----GIW-RVVDF-QH-VKPG-----KGA-AFVRSKLRN
LRTGAIQEKTFRAGEKV-
>WP_013633903.1 [Pseudopedobacter saltans DSM 12145] [GCF_000190735.1_ASM19073v2]
KASEIKNGNVL-R-F---NG-----ELV-SVEEF-IH-RTP----G-NLR-AFYQARMRN
VKTGKLVEYRFRTDEEV-
>WP_010572513.1 [Leptospira kmetyi] [GCF_003722295.1_ASM372229v1]
--TEVKKGMVL-K-V-E-G------DLY-SVVKT-EF-VNPG-----KGS-AFIRTKLKN
LTRNSSIERTFKAAEKL-
>WP_006357194.1 [Gordonia alkanivorans] [GCF_004011905.1_ASM401190v1]
TTADFKNGLVL-R-M-D--D-----QLW-QIQEF-QH-VKPG-----KGP-AFVRTKIKN
VLSGKTVDKTFNAGVKV-
>WP_017053383.1 [Vibrio cortegadensis] [GCF_024347395.1_ASM2434739v1]
STNEFKGGLKF-M-L-D--N-----EPC-SIIDN-EY-VKPG-----KGQ-AFNRVKLRK
LLSGKVLEKTFKSGESF-
>WP_017054724.1 [Vibrio cortegadensis] [GCF_024347395.1_ASM2434739v1]
KASDIKKFAAI-E-H-N--G-----KVF-LVKEI-nK-LTPs---G-RAGASLYRMRLYD
VTTGAKADESFKADEMI-
>YP_002343982.1 [Campylobacter jejuni subsp. jejuni NCTC 11168 = ATCC 700819] [GCF_000009085.1_ASM908v1]
-MGDLKKGLKI-E-I-D--G-----IPF-KIVEY-QH-VKPG-----KGP-AFVRIKIKS
FIDGKVLEKTFHAGDK--
>WP_146295632.1 [Euhalothece natronophila Z-M001] [GCF_007904085.1_ASM790408v1]
STNDFRTGMTI-E-L-D--G-----TVW-RVVEF-LH-VKPG-----KGS-AFVRTKLKN
VKTGNIAERTFRAGETV-
>WP_025039802.1 [Nitrosospira briensis C-128] [GCF_000619905.2_ASM61990v2]
-ATEIRVGNLI-E-W-D--K-----RIW-RVLKCYHV-HvGG-----RGG-AFMQVEMKD
IEAGTKTNQRIRTDDKV-
>WP_012095350.1 [Bacillus cytotoxicus] [GCF_002250945.2_ASM225094v2]
SVNDFRTGLTI-T-V-D--N-----DLW-QVIEF-QH-VKPG-----KGA-AFVRSKLRN
LRTGAIQEKTFRAGEKV-
>WP_021875815.1 [Clostridium septicum] [GCF_003606265.1_ASM360626v1]
SAGDLRKGTTF-E-H-E--G-----QVY-TVIDF-LH-VKPG-----KGA-AFVRTKLRN
VISGGVTDTTFNPTAKL-
>WP_004790907.1 [Acinetobacter oleivorans DR1] [GCF_000196795.1_ASM19679v1]
STNDFKAGLKV-M-L-D--G-----NPC-SIMEN-EY-VKPG-----KGQ-AFNRVKLRN
LKTGKVLEKTFKSGDSL-
>WP_012545338.1 [Thermodesulfovibrio yellowstonii DSM 11347] [GCF_000020985.1_ASM2098v1]
STSEFKKGLKI-E-Y-K-G------EPY-EIIDF-QH-VKMQ-----QRA-PIVRTKIKH
LKTGRVLEENFPAGEKF-
>WP_024442176.1 [Mycolicibacter virginiensis] [GCF_022374935.2_ASM2237493v2]
STADFKNGLVL-V-I-D--G-----QLW-QITEF-QH-VKPG-----KGP-AFVRTKLKN
VVSGKVVDKTYNAGVKV-
>WP_264894151.1 [Schlegelella aquatica] [GCF_026013905.1_ASM2601390v1]
-AQEIRAGNVI-M-H---GK-----DPM-VVLKT-EY-SRG----G-RSA-ATVRMKLKN
LLNGSNAEVVFKADDKM-
>WP_025356266.1 [Kutzneria albida DSM 43870] [GCF_000525635.1_ASM52563v1]
TTNDLKNGLVL-N-L-D--G-----QLW-TVVEF-QH-VKPG-----KGG-AFVRTKLKH
VLSGKVVDKTFNAGTKV-
>WP_027977430.1 [Pseudomonas eucalypticola] [GCF_013374995.1_ASM1337499v1]
-GKELKPGTVI-R-I---DN-----DPW-LVQKA-EF-TKS----G-RNS-AIMKTKLKN
LLTGYKTETVYSADDKL-
>WP_013971530.1 [Pseudomonas fakonensis] [GCF_019139895.1_ASM1913989v1]
-GKELKPGTVL-R-I---DN-----DPW-LVQKA-EF-TKS----G-RNS-AIMKTKLKN
LLTGYKTETVYGADDKL-
>WP_230476275.1 [Faecalibacter bovis] [GCF_017948305.1_ASM1794830v1]
TTSDIRKGLCI-I-F-N--N-----DTY-KIIEF-LH-VKPG-----KGP-AFVRTKLKS
LTTGKVLDNTFSAGHKI-
>WP_044195091.1 [Ehrlichia japonica] [GCF_000632845.1_ASM63284v1]
-GSDIRPGHIL-E-H-N--N-----ALY-LVVKV-MH-TQPG-----KGG-AYIQAEMKN
LKTGTKQHERFRAD----
>WP_006176435.1 [Enterobacter huaxiensis] [GCF_003594935.2_ASM359493v2]
-ANEIKKGMVL-N-Y-N--G-----KLL-IVKDI-dI-QAPs---A-RGAATLYKMRFAD
VRTGLKVEERFKGDDIV-
>WP_010427766.1 [Enterobacter huaxiensis] [GCF_003594935.2_ASM359493v2]
--NDFRAGLKI-M-M-D--G-----EPY-AVEAS-EF-VKPG-----KGQ-AFARVKLRR
LLTGTRVEKTFKSTDS--
>WP_059076002.1 [Megasphaera hexanoica] [GCF_003315775.1_ASM331577v1]
-SNDFRPGVTI-E-I-D--G-----QVW-QVVEF-QH-VKPG-----KGA-AFVRAKIKN
LETGSVVERTWNAGEKV-
>WP_111490718.1 [Peterkaempfera bronchialis] [GCF_003258605.2_ASM325860v2]
TTNDLKNGMVL-K-L-d-NG-----QLW-SVVEF-QH-VKPG-----KGG-AFVRTKLKH
VLSGKVVDKTFNAGTKV-
>WP_190608230.1 [Richelia sinica FACHB-800] [GCF_019056575.1_ASM1905657v1]
SSNDFRPGVSI-V-L-D--G-----SVW-RVVEF-LH-VKPG-----KGS-AFVRTKLKN
VQNGNVVERTFRAGETV-
>WP_114926847.1 [Ornithinimicrobium avium] [GCF_003351765.1_ASM335176v1]
TTNDLKNGMIL-D-M-D--N-----GLW-QVMEF-QH-VKPG-----KGP-AFVRTKLKN
VTSGKTVDKTFNAGTKV-
>WP_055190709.1 [Aliiroseovarius crassostreae] [GCF_025137635.1_ASM2513763v1]
-GNEIRPGNVL-E-H-N--G-----GLW-AAVKV-DH-VKPG-----KGG-AFAQVELKN
LRNGSKLNERFRSADKV-
>WP_251936686.1 [Sneathiella marina] [GCF_023746535.1_ASM2374653v1]
--NAIRPGNVV-E-H-K--G-----GLW-VAVKI-QH-TQPG-----KGG-AYLQVELKN
LRDGTKLNERFRASESV-
>WP_013291173.1 [Caldicellulosiruptor obsidiansis OB47] [GCF_000145215.1_ASM14521v1]
EAGDFRRGLTI-E-Y-D--G-----QIF-QVVEF-LH-VKPG-----KGA-AFVRTKLKN
IKTGAVIEKTFRPDER--
>WP_086224751.1 [Campylobacter lanienae NCTC 13004] [GCF_002139935.1_ASM213993v1]
-MGDLKKGLKI-E-I-D--G-----KPY-KIVEY-QH-VKPG-----KGA-AFVRVKIKS
FLDGKVLEKTFHAGDK--
>WP_255843057.1 [Abyssalbus ytuae] [GCF_022807975.1_ASM2280797v1]
STSDIRKGLCI-R-F-N--H-----DIY-KIVEF-LH-VKPG-----KGP-AFVRTKLKS
VTTGKVIDNTFSAGHKI-
>WP_020138098.1 [Streptomyces griseorubiginosus] [GCF_003595235.1_ASM359523v1]
STNDLKNGLVL-K-L-e-GG-----QLW-SVVEF-QH-VKPG-----KGP-AFVRTKLKN
VLSGKVVDKTFNAGVKV-
>WP_137601975.1 [Paucilactobacillus nenjiangensis] [GCF_008632615.1_ASM863261v1]
STADFKNGLTI-E-V-D--D-----AIW-RIIEF-QH-VKPG-----KGG-AFVRSKLKN
LRTGAVQDKTFRAGAK--
>WP_265363557.1 [Streptomyces endophytica] [GCF_026153355.1_ASM2615335v1]
STNDLKNGMVL-K-L-e-GG-----QLW-SVVEF-QH-VKPG-----KGP-AFVRTKLKN
VLSGKVVDKTFNAGVKV-
>WP_230339155.1 [Paralysiella testudinis] [GCF_016894345.1_ASM1689434v1]
TAQELRAGNVF-M-V---GN-----EPM-VVQKS-EY-NKS----G-RNA-AVVKMKLKN
LLTGAGAETVYKADEKF-
>WP_006233983.1 [Collinsella aerofaciens] [GCF_002736145.1_ASM273614v1]
STADFKNGLGL-R-I-K--D-----KVY-TIVEF-QH-VKPG-----KGG-AFVRYKTRD
IKSGRVVENTCNAGTKF-
>WP_154328464.1 [Sodaliphilus pleomorphus] [GCF_009676955.1_ASM967695v1]
-AQDIKIGTCI-R-M-D-N------QLY-FCIDF-LH-VKPG-----KGN-TFMRTKLKN
VVDGRVLERRFNIGEKL-
>WP_173534680.1 [Deefgea piscis] [GCF_013284055.1_ASM1328405v1]
TAQEVRAGNVI-L-V---DG-----QPW-VVQKT-EY-SKS----G-RNS-SVVKVKAKG
LLSSQGSEVVYRADDKL-
>WP_227901761.1 [Arthrobacter zhangbolii] [GCF_022869865.1_ASM2286986v1]
TTNDIKNGTVL-K-L-E--G-----NLW-SIIEF-QH-VKPG-----KGG-AFVRTKMRN
VTSGKVVDKTFNAGIKV-
>WP_085261287.1 [Mycolicibacter terrae] [GCF_900187145.1_50818_H01]
STADFKNGLVL-V-I-D--G-----QLW-QIVEF-QH-VKPG-----KGP-AFVRTKLKN
VVSGKVVDKTYNAGVKV-
>WP_127749697.1 [Parasedimentitalea marina] [GCF_004006175.1_ASM400617v1]
-GNEIRPGAVL-E-H-N--D-----GLW-AAVKV-DH-VKPG-----KGG-AFAQVELRN
LRNGSKLNERFRSADKV-
>WP_041622404.1 [Oscillatoria nigro-viridis PCC 7112] [GCF_000317475.1_ASM31747v1]
SSNDFRPGVSI-E-W-N--N-----GVW-RVIEF-LH-VKPG-----KGS-AFVRTKLKN
VQTGNVVEQTFRAGET--
>WP_004258667.1 [Providencia rettgeri] [GCF_003204135.1_ASM320413v1]
STNEFRSGLKI-M-L-D--G-----EPC-VVLES-EF-VKPG-----KGQ-AFARVRIRK
LISNKLLEKTFKSTDSV-
>WP_004911909.1 [Providencia rettgeri] [GCF_003204135.1_ASM320413v1]
KANEIKRGLAI-N-Y-N--G-----KLL-LVKDI-dI-QAPs---A-RGASTLYKMRFTD
IKTGQKVEERFKGDDI--
>WP_161857229.1 [Microbulbifer hydrolyticus] [GCF_009931115.1_ASM993111v1]
STNEFKGGLKV-M-L-D--G-----DPC-SIVEN-EF-VKPG-----KGQ-AFNRVKLRN
LKTGRVWERTFRSGESL-
>WP_121910754.1 [Corynebacterium macginleyi] [GCF_016628735.2_ASM1662873v2]
-TTDFKNGLVL-K-I-D--N-----KLM-QITEF-QH-VKPG-----KGP-AFVRTKLKD
VVSGKTVDKTWNAGVKV-
>WP_058028675.1 [Pseudoalteromonas phenolica] [GCF_001444405.1_ASM144440v1]
STNEFKGGLKI-M-I-D--G-----EPC-TILEN-EM-VKPG-----KGQ-AFNRVKIRK
LISGKVLEKTFKSGDSV-
>WP_058031736.1 [Pseudoalteromonas phenolica] [GCF_001444405.1_ASM144440v1]
KASEIKKHNAI-D-Y-N--G-----RVM-IVRDI-eR-SVPq---G-RAGGSLYRMRMYD
VVTGGKVDETFKAEEML-
>WP_044978791.1 [Treponema putidum] [GCF_000755145.1_ASM75514v1]
--GDIAKGTVL-L-N-K-G------TPY-LVVER-EF-VNPG-----KGA-AFARVKMKN
LRDGSVLMQTIKTADTV-
>WP_189699709.1 [Streptomyces chromofuscus] [GCF_015160875.1_ASM1516087v1]
STNDLKNGMVL-K-L-d-GG-----QLW-SVVEF-QH-VKPG-----KGP-AFVRTKLKN
VLSGKVVDKTFNAGVKV-
>WP_034901183.1 [Erythrobacter litoralis] [GCF_001719165.1_ASM171916v1]
---DIRPGNIL-E-Y-E--G-----GIW-KVAKI-QH-TQPG-----KGG-AYMQVEMKN
LQDGRKTNVRFRSADTV-
>WP_039681512.1 [Deinococcus radiopugnans] [GCF_000800395.1_ASM80039v1]
-VTELRNGTKV-E-M-D-G------GLW-ECLDY-SH-LKMG-----RGG-AKVVTKFRN
MESGSIVDRTFNSTEKL-
>WP_003589676.1 [Rhizobium acidisoli] [GCF_002531755.2_ASM253175v2]
-ASSVRKGNVL-D-V-D--G-----KLY-VVLTA-QN-FHPG-----KGT-PVTQVDMRR
IVDGVKVSERWRTTEQV-
>WP_071663257.1 [Francisella frigiditurris] [GCF_001880225.1_ASM188022v1]
STNEFKGGLKI-L-I-D--G-----NPM-TIVEN-EF-VKPG-----KGQ-AFNRVKLKN
LINGRVVEKTFKSGESV-
>WP_041601895.1 [Halomonas elongata DSM 2581] [GCF_000196875.2_ASM19687v2]
STNEFKGGLKV-M-L-D--G-----DPC-AILEN-DY-VKPG-----KGQ-AFNRVKLRN
LMTGRVWERTFKSGESL-
>WP_099712374.1 [Flavobacterium bizetiae] [GCF_024271895.1_ASM2427189v1]
STSDIRNGLCI-K-F-N--H-----DIY-KIVEF-LH-VKPG-----KGP-AFVRTKLRS
LTTGRVLDNTFSAGHKI-
>WP_168731803.1 [Cellulosimicrobium protaetiae] [GCF_009708005.2_ASM970800v2]
TTNDIKNGTVL-R-L-D--G-----QLW-TVIEF-QH-VKPG-----KGG-AFVRTKIKN
VMTGKTIDKTFNAGLK--
>WP_109917967.1 [Lactobacillus helsingborgensis] [GCF_003173695.1_ASM317369v1]
-AINLKKGMVF-S-Q--DG------KLI-RVLKA-NH-HKPG-----KGN-TVMQMDLRN
VESGAVVHKTMRPTEKV-
>WP_109918526.1 [Lactobacillus helsingborgensis] [GCF_003173695.1_ASM317369v1]
SVNEFKNGLTI-K-Y-N--N-----DLW-RIVEF-QH-VKPG-----KGS-AFVRSKLKS
LNTGAVQEYTFRSTAKV-
>WP_016844580.1 [Bradyrhizobium pachyrhizi] [GCF_029714545.1_ASM2971454v1]
-ASSIRKGNVI-E-Q-D--G-----KLY-VVLSA-EN-IHPG-----KGT-PVSQIEMRR
IGDGVKVSERYKTTDQV-
>WP_109655410.1 [Hymenobacter nivis] [GCF_003149515.1_ASM314951v1]
STADFRNGLVL-N-Y-N--G-----ELH-VITEF-QH-VKPG-----KGP-AFVRTKMRN
IKTGRVIDNTFNAGVKV-
>WP_071945322.1 [Mycolicibacterium pallens] [GCF_019456675.1_ASM1945667v1]
STADFKNGLVL-N-I-D--G-----QLW-QIIEF-QH-VKPG-----KGP-AFVRTKLKN
ILSGKVVDKTYNAGVKV-
>WP_206707358.1 [Koleobacter methoxysyntrophicus] [GCF_017301615.1_ASM1730161v1]
STNDFKTGVTI-E-L-D--G-----EVY-VVVDF-QH-VKPG-----KGA-AFVRSKLKN
VKTGGVIEKTFRAGEKI-
>WP_271715598.1 [Anaeromicropila herbilytica] [GCF_016591975.1_ASM1659197v1]
SAGDFRNGLTI-E-M-D--N-----NIY-QVIEF-QH-VKPG-----KGA-AFVRTKLKN
IKSGGVVEKTFRPTEK--
>WP_006567210.1 [Anaerostipes caccae] [GCF_020181435.1_ASM2018143v1]
SAGDFKNGLTI-E-Y-E--G-----NIY-QIIEF-QH-VKPG-----KGA-AFVRAKLKN
IKSGGAIEKSFRPSEKF-
>WP_122980168.1 [Actinoplanes teichomyceticus ATCC 31121] [GCF_003711105.1_ASM371110v1]
STNDLKNGMVL-N-L-D--K-----ELW-SVVEF-QH-VKPG-----KGP-AFVRTTLKH
VLSGKVVDKTFNAGTKV-
>WP_000568636.1 [Streptococcus agalactiae] [GCF_001552035.1_ASM155203v1]
EASKLKAGMTF-E-T-aDG------KLI-RVLEA-SH-HKPG-----KGN-TIMRMKLRD
VRTGSTFDTSYRPEEKF-
>WP_057942449.1 [Lysobacter gummosus] [GCF_001442805.1_ASM144280v1]
-MNDVKTGQKI-L-V-N-N------DPC-IITET-EY-VKPG-----KGQ-AFTRIKYRS
IKSGRVVEMTMKATDSV-
>WP_057942528.1 [Lysobacter gummosus] [GCF_001442805.1_ASM144280v1]
-AYDVKKGNVI-E-H-N--N-----TVY-QVRDI-eR-SSPQ---G-rGGNVKFRFTMYS
VPGGTKYDLSVGGDDE--
>WP_274307320.1 [Solibacillus daqui] [GCF_028747805.1_ASM2874780v1]
SVNDFRTGLTI-I-V-D--G-----NLF-RVLEF-QH-VKPG-----KGA-AFVRSKLRN
LRNGNVTEKTFRAGEKV-
>WP_094636883.1 [Bifidobacterium eulemuris] [GCF_014898155.1_ASM1489815v1]
TTNDIKNGSVL-N-L-D--G-----QLW-AVTKF-QH-VKPG-----KGP-AFVRTTLKN
VLSGKIVDKTFNAGMK--
>WP_122013515.1 [Maliibacterium massiliense] [GCF_900604345.1_PRJEB24952]
SAGEFRKGVTI-D-I-D--G-----QVF-VIVDF-QH-VKPG-----KGA-AFVRTKIKN
VMTGGVLERTFNPNDRF-
>WP_072595769.1 [Tardibacter chloracetimidivorans] [GCF_001890385.1_ASM189038v1]
---DIRPGNII-E-Y-E--K-----GLW-RAVKI-QH-TQPG-----KGG-AYMQVELKN
LIDGRKTNVRFRSSETV-
>WP_254577052.1 [Arcobacter roscoffensis] [GCF_024267655.1_ASM2426765v1]
-MSELKKGMKI-E-L-D--G-----VPY-KITEY-QH-VKPG-----KGA-AFVRCKIKS
FLNGKVIEKTFHAGDK--
>WP_014224790.1 [Tannerella forsythia 92A2] [GCF_000238215.1_ASM23821v1]
-SQDIKKGTCI-R-L-D-G------KLY-FCIDF-LH-VKPG-----KGN-TIMRTTLKD
VVKGNVIERRFNIGEKL-
>WP_244707754.1 [Halobacillus salinarum] [GCF_022919095.1_ASM2291909v1]
SVNDFRTGLTI-E-V-D--G-----DIW-QVLDF-QH-VKPG-----KGA-AFVRSKLRN
LRNGNIQEKTFRGGEKV-
>WP_075269181.1 [Weissella jogaejeotgali] [GCF_001932615.1_ASM193261v1]
-MNDLKTGLTI-L-Y-N--Q-----SIW-RVLEF-QH-VKPG-----KGA-AFVRSKLKN
LRTNAVNEVTFRPGDKF-
>WP_115586210.1 [Candidatus Chromulinivorax destructor] [GCF_003366055.1_ASM336605v1]
-TSDFKKGRKI-L-F-R--D-----EPY-MVIDF-AH-VKPG-----KGG-AYVRTKMKN
MITGLMREETFRSGEKF-
>WP_091808078.1 [Prauserella marina] [GCF_002240355.1_ASM224035v1]
TTNDLKNGLVL-N-L-D--G-----QLW-SVVNF-QH-VKPG-----KGG-AFVRTTLKH
VLSGKVVDKTFNAGTKV-
>WP_147185777.1 [Pistricoccus aurantiacus] [GCF_007954585.1_ASM795458v1]
STNEFKGGLKV-M-L-D--G-----DPC-SIVEN-EF-VKPG-----KGQ-AFNRVKLRN
LNTGRVWERTFKSGDSL-
>WP_109953300.1 [Methylobacterium radiodurans] [GCF_003173735.1_ASM317373v1]
-ASTLRKGNVV-E-K-D--G-----KLY-VILFA-EN-IHPG-----KGT-PVTQLDMRR
ITDGVKVSERYRTTEQV-
>WP_133273208.1 [Hymenobacter radiodurans] [GCF_004355185.1_ASM435518v1]
TTADFRNGLVL-N-Y-N--N-----ELH-VITEF-QH-VKPG-----KGP-AFVRTKLRN
IKTGRVIDNTFNAGVKV-
>WP_068581695.1 [Pseudomonas sessilinigenes] [GCF_003850565.1_ASM385056v1]
-GKELKPGTVI-R-I---DN-----DPW-LVQKA-EF-TKS----G-RNS-AIMKTKLKN
LLTGYKTETVYGADDKL-
>WP_233028690.1 [Sinomicrobium kalidii] [GCF_021183825.1_ASM2118382v1]
TTSDIRKGLCI-R-F-N--H-----DIY-KIVEF-LH-VKPG-----KGP-AFVRTKLKS
VTTGKVVDNTFSAGHKI-
>WP_024490947.1 [Streptomyces laculatispora] [GCF_030719275.1_ASM3071927v1]
STNDLKNGLVL-K-L-d-GG-----QLW-SVVEF-QH-VKPG-----KGP-AFVRTKLKN
VLSGKVVDKTFNAGVKV-
>WP_104913602.1 [Pontimonas salivibrio] [GCF_002950575.1_ASM295057v1]
TTNDIKNGVVL-S-L-D--G-----QLW-SVIEF-QH-VKPG-----KGG-AFVRTKLRN
VRSGKVVDKTFNAGTKI-
>WP_249512672.1 [Bombilactobacillus thymidiniphilus] [GCF_023380245.1_ASM2338024v1]
SVNEFKNGLTI-E-V-N--N-----DLW-RIVEF-QH-VKPG-----KGG-AFVRSKLKN
LRTGAVQDKTFRSTEKV-
>WP_015203321.1 [Crinalium epipsammum PCC 9333] [GCF_000317495.1_ASM31749v1]
SSNDFRPGVSI-E-W-N--G-----GVW-RVVEF-LH-VKPG-----KGS-AFVRTKLKN
VQTGSVVEQTFRAGETL-
>WP_066338659.1 [Helicobacter enhydrae] [GCF_001693335.1_ASM169333v1]
-MSELKKGLKI-E-I-D--G-----IPY-RITEY-QH-VKPG-----KGA-AFVRAKIKS
FLDGKVIEKTFHAGDK--
>WP_253306068.1 [unidentified bacterial endosymbiont] [GCF_918320885.1_Harlequin_endosymbiont1]
-TSEFRAGLKI-M-Q-E--G-----EPC-TIIEN-EF-VKPG-----KGQ-AFSRVKIRR
LISGRTIEKTFKSGESV-
>WP_119320718.1 [Capsulimonas corticalis] [GCF_003574315.2_ASM357431v2]
-TSDFRNGISI-I-M-D--N-----DIY-TIVDF-QH-VKPG-----KGG-AFVRSSIKN
LKTGRTIDKTWRAGER--
>WP_010945263.1 [[Haemophilus] ducreyi] [GCF_001647695.1_ASM164769v1]
STNDFKPGLKF-I-Q-D--G-----EPC-VIVEN-EF-VKPG-----KGQ-AFTRTKIRK
LISGKVLEINFKSGTSV-
>WP_163302733.1 [Desulfolutivibrio sulfodismutans DSM 3696] [GCF_013376455.1_ASM1337645v1]
STTDFRRGLKI-E-W-D--G-----VPY-EIVDF-QH-VKPG-----KGG-AFVRTKLKN
MLNGRVVENTFRSGEKV-
>WP_003646761.1 [Lactobacillus gasseri 2016] [GCF_000439915.2_ASM43991v2]
-AIELKKGMIF-N-Q--DG------KLI-EVLKS-NH-HKPG-----KGN-TVMQMDLRD
VMSGAVVHKTMRPSEKV-
>WP_003647540.1 [Lactobacillus gasseri 2016] [GCF_000439915.2_ASM43991v2]
SVNEFKNGLTI-E-Y-N--N-----DLW-RIVEF-QH-VKPG-----KGS-AFVRSKLKS
LRTGAVQEYTFRSTAKV-
>WP_096076375.1 [Macrococcus epidermidis] [GCF_024205965.1_ASM2420596v1]
SVNDFKTGLTI-E-V-D--N-----GIW-RVIEF-QH-VKPG-----KGA-AFVRSKLRN
LRTGAIQEKTFRAGEKV-
>WP_072624767.1 [Janibacter indicus] [GCF_001889125.1_ASM188912v1]
TTNDLKNGMVL-N-L-E--G-----QLW-SVVEF-QH-VKPG-----KGP-AFVRTKLKN
VTSGKTVDKTFNAGTKV-
>WP_180308709.1 [Chitinibacter fontanus] [GCF_013423785.1_ASM1342378v1]
TAHEVRAGNVI-L-V---DG-----QPL-VVQKT-EF-SKS----G-RNA-SVVKVKSKG
LLSGSGSEVVYKSDDKL-
>WP_072554775.1 [Tenacibaculum todarodis] [GCF_001889045.1_ASM188904v1]
STSDIKNGLCM-R-Y-N--N-----DIY-KVVEF-LH-VKPG-----KGP-AFVRTKLKS
VTNGKVIDNTFPSGRKI-
>WP_163737358.1 [Mycolicibacterium madagascariense] [GCF_010729665.1_ASM1072966v1]
STADFKNGLVL-Q-I-D--G-----QLW-QITEF-QH-VKPG-----KGP-AFVRTKLKN
VLSGKVVDKTYNAGVKV-
>WP_108901217.1 [Limnobaculum parvum] [GCF_003096015.2_ASM309601v2]
SSNDFRPGLKI-M-L-D--G-----EPC-AVIES-EF-VKPG-----KGQ-AFARVRLRK
LISGKLLEKTFKSTDS--
>WP_108901893.1 [Limnobaculum parvum] [GCF_003096015.2_ASM309601v2]
KANEIKRGMAV-N-Y-N--G-----KML-LVRDI-eV-QSPs---A-RGASTLYKMRFSD
IVTGLKVEERFKGDDI--
>WP_007403968.1 [Sphingomonas paucimobilis] [GCF_016027095.1_ASM1602709v1]
---DIRPGNII-E-Y-E--G-----GIW-RAVKI-QH-TQPG-----KGG-AYMQVEMKN
LIDGRKTNVRFRSAETV-
>WP_133450727.1 [Macrococcus bovicus] [GCF_030376725.1_ASM3037672v1]
SVNDFKTGLTV-E-V-D--N-----GIW-RVLEF-QH-VKPG-----KGA-AFVRSKLRN
LRTGAIQEKTFRAGEKV-
>WP_016911703.1 [Mammaliicoccus vitulinus] [GCF_016725245.1_ASM1672524v1]
SVNDFKTGLTI-K-V-E--N-----GIW-KVLDF-QH-VKPG-----KGA-AFVRSKLRN
LRTGAIQEKTFRAGEKV-
>WP_228171072.1 [Mucilaginibacter daejeonensis] [GCF_020783335.1_ASM2078333v1]
KASEVKNGNIL-R-F---NG-----ELV-QVEEF-IH-RTP----G-NLR-AFYQARMRN
VKSGKLVEYRFRTDEEV-
>WP_170028870.1 [Pseudomonas anuradhapurensis] [GCF_014269225.2_ASM1426922v2]
-GKELKPGTVL-R-I---DN-----DPW-LVQKA-EF-TKS----G-RNS-AIMKTKLKN
LLTGYKTETVYFADDKL-
>WP_016918464.1 [Methylocystis parvus] [GCF_009685195.1_ASM968519v1]
-ASSIRKGNII-E-ReD--G-----QLY-VVLTA-ES-FFPG-----KGT-PTTQIDMRR
LSDGVKVSDRYKTTEQV-
>WP_169580500.1 [Mycoplasma phocoeninasale] [GCF_012934885.1_ASM1293488v1]
-VNDLKSGVTF-Q-L-E-G------NIY-VVLEA-QH-SKQG-----RGQ-ANVKVKVKD
LRNGSTTIKSFTGGDKV-
>WP_011393047.1 [Moorella thermoacetica] [GCF_001267435.1_ASM126743v1]
STNDFRTGLTI-E-V-D--G-----DVY-TVVEF-MH-VKPG-----KGS-AFVRTKLKN
RRTGAVIERTFRAGEKV-
>WP_007713280.1 [[Clostridium] asparagiforme DSM 15981] [GCF_025149125.1_ASM2514912v1]
SAGDFRNGVTL-E-I-D--G-----QVV-QIMEF-QH-VKPG-----KGA-AFVRTKLKN
VINGGVVERTFRPTEKF-
>WP_010403241.1 [Wolbachia endosymbiont (group B) of Camptogramma bilineatum] [GCF_947251825.1_ilCamBiln1.Wolbachia_sp_1.1]
-ANDIRPGQVL-E-H-N--G-----GLF-SVISI-MH-TQPG-----KGG-AYIQAEMKN
IQTGAKYYERFRSDAT--
>WP_006279719.1 [Wolbachia endosymbiont (group A) of Sphecodes monilicornis] [GCF_947251965.1_iySphMoni1.Wolbachia_sp_2.1]
-ANDIRPGQVL-E-H-N--G-----GLF-LVVGI-MH-TQPG-----KGG-AYIQAEMKN
IKTGAKHYERFRSDAT--
>WP_015856958.1 [Bartonella grahamii as4aup] [GCF_000022725.1_ASM2272v1]
-GNEIRPGNVI-E-H-Q--G-----SLW-VAVKC-NA-VKPG-----KGG-AFNQVEMKN
LIDGTKLNERFRAAETV-
>WP_010383120.1 [Leuconostoc gasicomitatum LMG 18811] [GCF_000196855.1_ASM19685v1]
-MNDLKNGLTI-E-Y-T--N-----GLW-RVLDF-QH-VKPG-----KGG-AFVRSKLKN
LRTGAVNEVTFRPGDKF-
>WP_003172723.1 [Pseudomonas salmasensis] [GCF_014268375.2_ASM1426837v2]
-GKELKPGTVI-R-L---EN-----DPW-LVQKA-EF-TKS----G-RNS-AIMKTKLKN
LLTGYKTEIVYSADDKL-
>WP_008879820.1 [Geobacillus thermodenitrificans] [GCF_002072065.1_ASM207206v1]
SVNDFRTGLTI-E-V-D--G-----EIW-RVLEF-QH-VKPG-----KGA-AFVRSKLRN
LRTGAIQERTFRAGEKV-
>WP_099974922.1 [Lactobacillus terrae] [GCF_002762335.1_ASM276233v1]
SVNEFKNGLTI-E-V-K--D-----GIW-RVIEF-QH-VKPG-----KGG-AFVRSKLKN
LRTGAVQEMTFRSTAKV-
>WP_289194140.1 [Algibacter luteus] [GCF_030344935.1_ASM3034493v1]
STSDIRNGLCI-R-Y-N--H-----DIF-KIIEF-LH-VKPG-----KGP-AFVRTKLKS
VTTGKVIDNTFSAGHKI-
>WP_211907535.1 [Wolbachia endosymbiont of Ostrinia furnacalis] [GCF_023559125.1_ASM2355912v1]
-ANDIRPGQVL-E-H-N--G-----GLF-LVVSI-MH-TQPG-----KGG-AYIQAEMKN
IQTGAKYYERFRSDAT--
>WP_095276375.1 [Corynebacterium gottingense] [GCF_030408875.1_ASM3040887v1]
TTADFKNGLVL-K-N-E--G-----KLQ-QIIEF-QH-VKPG-----KGP-AFVRTKLKD
VVTGKTVDKTWNAGVKV-
>WP_018712798.1 [Campylobacter ureolyticus] [GCF_013372225.1_ASM1337222v1]
-MGDLKKGLKI-E-I-D--G-----IPY-KIVDY-QH-VKPG-----KGP-AFVRVKIKS
YTTGKVLEKTFHAGDK--
>WP_075146635.1 [Thauera chlorobenzoica] [GCF_001922305.1_ASM192230v1]
TAQELRSGNVI-M-V---GS-----DPL-VVQKA-EY-NKS----G-RNS-AVVKMKLKN
LLTGAPSESVYKADDKF-
>WP_218079290.1 [Anthocerotibacter panamensis C109] [GCF_018389385.1_ASM1838938v1]
SSNDFRTGTTI-E-I-D--G-----QAW-RVVEF-QH-VKPG-----KGS-AFVRTKLKN
VRSGAVNERTFRAGEML-
>WP_233806899.1 [Cytobacillus spongiae] [GCF_021390075.1_ASM2139007v1]
SVNDFRTGLTI-E-V-D--N-----GIW-RVMDF-QH-VKPG-----KGA-AFVRSKLRN
LRTGAVQEKTFRAGEKV-
>WP_005993551.1 [Xanthomonas vesicatoria ATCC 35937] [GCF_001908725.1_ASM190872v1]
KANDIKKGNVV-E-Y-N--G-----GIY-QIRDI-eR-SSPQ---G-rGGNVRFRFIMYS
VPGGVKTDASFDADDNL-
>WP_039407624.1 [Xanthomonas vesicatoria ATCC 35937] [GCF_001908725.1_ASM190872v1]
-MNDVKNGMKI-L-V-N-N------EPA-VITET-EY-VKPG-----KGQ-AFTRMKYRF
IKSGRVVEMTMKATDDV-
>WP_058385505.1 [Planococcus kocurii] [GCF_001465835.2_ASM146583v2]
SVNDFKTGVTI-E-V-D--G-----GIW-RVMEF-QH-VKPG-----KGA-AFVRSKLRN
LRSGSVTEKTFRAGEKV-
>WP_046560699.1 [Kangiella geojedonensis] [GCF_000981765.1_ASM98176v1]
TTNDLRNGTKL-I-L-D--G-----EPC-TVVDN-QF-VRPG-----KGQ-AFSKTKVLY
LLTGRTVEKTFKSGES--
>WP_046561805.1 [Kangiella geojedonensis] [GCF_000981765.1_ASM98176v1]
KASDVKRNMAV-E-H-N--G-----KLL-VVKNI-EV-SSps---A-RGAATLYKMRFTD
VQAGSKVEQTFKGDDQL-
>WP_067467141.1 [Qipengyuania flava] [GCF_008932225.1_ASM893222v1]
---DIRPGNII-E-Y-E--N-----GIW-KVAKI-QH-TQPG-----KGG-AYMQVEMKN
LQDGRKTNVRFRSADTV-
>WP_005817738.1 [Actinobacillus porcitonsillarum] [GCF_003101015.1_ASM310101v1]
STNDFKPGLKF-I-Q-D--G-----EPC-VIVEN-EF-VKPG-----KGQ-AFTRTKIRK
LISGKVLEINFKSGTSV-
>WP_066697247.1 [Sphingobium amiense] [GCF_003967075.1_ASM396707v1]
---DIRPGNNI-E-Y-E--G-----GLW-RAVKI-QH-TQPG-----KGG-AYMQVELKN
LIDGRKNNVRFRSAETV-
>WP_188329214.1 [Gordonia jinghuaiqii] [GCF_014041935.1_ASM1404193v1]
TTADFKNGLVL-R-M-D--D-----QLW-QIQEF-QH-VKPG-----KGP-AFVRTKLKN
VMSGKTVDKTFNAGVKV-
>WP_004512008.1 [Geobacter metallireducens GS-15] [GCF_000012925.1_ASM1292v1]
-VADLKKGLKI-T-L-D-G------DPY-LVTAF-EF-SKPG-----KGQ-ALYRTKMRN
MITGTTLDRTYRSGETF-
>WP_004514104.1 [Geobacter metallireducens GS-15] [GCF_000012925.1_ASM1292v1]
TTSDFKRGLVI-K-L-D-G------APC-VILDV-HF-QSps--AR-GAS-TMVKTKYRN
LLTAQVLEKTFRSGDKV-
>WP_265384239.1 [Rhodococcus antarcticus] [GCF_026153295.1_ASM2615329v1]
STSDFKNGLVL-K-I-D--G-----QLW-TITDF-QH-VKPG-----KGP-AFVRSTLKN
VLSGKVVDKTFNAGVKV-
>WP_261837536.1 [Vibrio artabrorum] [GCF_024347295.1_ASM2434729v1]
-ASEIKKGFAI-D-V-D--G-----KTV-LVKDI-EV-TTPG---g-rGGQKIYRFRGSD
VATGVKTEVRHKADEIV-
>WP_261838687.1 [Vibrio artabrorum] [GCF_024347295.1_ASM2434729v1]
STNEFKGGLKF-M-L-D--N-----EPC-AIIDN-EY-VKPG-----KGQ-AFNRVKLRK
LLSGKVLEKTFKSGESF-
>WP_036435392.1 [Mycoplasmopsis columboralis] [GCF_900660675.1_57141_A01-3]
-VNEFKPGITF-Q-D-E-G------DIF-VVLEA-QH-SKQG-----RGQ-ANVKAKVKN
LRTGATTIKSYTGGDKV-
>WP_010491634.1 [Lacticaseibacillus chiayiensis] [GCF_018363075.1_ASM1836307v1]
-AIDLKAGMVF-V-K--DG------KLI-KVLES-NH-HKPG-----KGN-TVMQMKLYD
VRSGANVTTTMRPSEKV-
>WP_129300995.1 [Lacticaseibacillus chiayiensis] [GCF_018363075.1_ASM1836307v1]
SVNDFKNGLTI-E-V-D--G-----DLW-RIVEF-QH-VKPG-----KGS-AFVRSTLKN
LRTGAVQEKTFRSTEKV-
>WP_114236758.1 [Pseudocnuella soli] [GCF_004347775.1_ASM434777v1]
TTADISRGLII-K-L---DG-----SLY-KVIEF-GE-NKT----A-RAA-AKVWAKLAG
VDNKRSIEKTWNSGDN--
>WP_142824625.1 [Rhizobium rhododendri] [GCF_007000325.2_ASM700032v2]
-ASSIRKGNVL-D-V-D--G-----KLY-VVLTA-AN-FHPG-----KGT-PVTQIDMRR
ISDGTKVSERWRTTEQV-
>WP_016780001.1 [Pseudomonas psychrophila] [GCF_011040435.1_ASM1104043v1]
-GKELKPGTVI-K-L---EN-----DPW-LVQKA-EF-TKS----G-RNS-AIMKTKLKN
LLTGYKTEIVYSADDKL-
>WP_242332911.1 [Streptomyces formicae] [GCF_022647665.1_ASM2264766v1]
STNDLKNGMVL-K-L-d-ND-----QLW-SVVEF-QH-VKPG-----KGP-AFVRTKLKN
VLSGKIVDKTFNAGVKV-
>WP_003925456.1 [Mycolicibacterium thermoresistibile] [GCF_900187065.1_50465_H02]
TTADFKNGLVL-V-I-D--G-----QLW-QIVEF-LH-VKPG-----KGP-AFVRTKLKN
VVSGKTVDKTFNAGVKV-
>WP_121849034.1 [Euzebyella marina] [GCF_003687485.1_ASM368748v1]
STSDIRKGLCI-R-Y-N--N-----DIY-KIIEF-LH-VKPG-----KGP-AFVRTKLKS
VSNGKVLDNTFSAGHKI-
>WP_013361800.1 [Acetoanaerobium sticklandii] [GCF_000196455.1_ASM19645v1]
SASDFRKGVTF-E-I-D--G-----QPY-LVVDF-QH-VKPG-----KGA-AFVRTKYRN
LKSGVLREEAFNPNDKF-
>WP_003567522.1 [Rhizobium hidalgonense] [GCF_005862185.2_ASM586218v2]
-ASSVRKGNVL-D-V-D--G-----KLY-VVLTA-QN-FHPG-----KGT-PVTQVDMRR
IVDGVKVSERWRTTEQV-
>WP_062535255.1 [Psychrobacter urativorans] [GCF_001298525.1_ASM129852v1]
STNEFKAGLKV-M-L-D--N-----NPY-AIVEN-EF-VKPG-----KGQ-AFNRVKMRN
LRSGRMLEQTFKSGESL-
>WP_129189457.1 [Xylanimonas protaetiae] [GCF_004135385.1_ASM413538v1]
TTNDIKNGTVL-R-I-D--G-----QLW-TIIEF-QH-VKPG-----KGG-AFVRTKMKN
VVSGKTVDKTFNAGIK--
>WP_002776189.1 [Campylobacter coli] [GCF_009730395.1_ASM973039v1]
-MGDLKKGLKI-E-I-D--G-----IPF-KIVEY-QH-VKPG-----KGP-AFVRIKIKS
FIDGKVLEKTFHAGDK--
>WP_011457700.1 [Chlamydia felis Fe/C-56] [GCF_000009945.1_ASM994v1]
STSEFRVGLRV-E-I-D--G-----QPY-LILQN-DF-VKPG-----KGQ-AFNRIKIKN
FLTGRVIEKTFKSGESV-
>WP_011458008.1 [Chlamydia felis Fe/C-56] [GCF_000009945.1_ASM994v1]
--SQLSVGMFI-S-T-K-DG------LY-KVVAV-SK-VTGN----KGET--FIKASLKA
ADSDVIVERNFKIG----
>WP_003066333.1 [Streptococcus pasteurianus] [GCF_004843545.1_ASM484354v1]
EASKLRAGMTF-V-T-sDG------KLI-KVLEA-SH-HKPG-----KGN-TVMRMKLRD
VRTGSTFDTTYRPEEKF-
>WP_006279719.1 [Wolbachia endosymbiont (group A) of Andrena dorsata] [GCF_947251765.1_iyAndDors1.Wolbachia_sp_1.1]
-ANDIRPGQVL-E-H-N--G-----GLF-LVVGI-MH-TQPG-----KGG-AYIQAEMKN
IKTGAKHYERFRSDAT--
>WP_275418239.1 [Fervidibacillus albus] [GCF_026547225.1_ASM2654722v1]
SVNDFRTGLTI-E-V-G--G-----DVL-RVLEF-QH-VKPG-----KGA-AFVRSKLRN
LRTGAIQEKTFRAGEKV-
>WP_015692972.1 [Saprospira grandis str. Lewin] [GCF_000250635.1_ASM25063v1]
TTSDIRKGMCL-E-H-N--H-----DTY-IIVEF-QH-VKPG-----KGN-AFVRTKIKS
LTTGKVLDHTFPAGHKV-
>WP_045087010.1 [Defluviitoga tunisiensis] [GCF_000953715.1_DTL3]
-VGDLRRGHYI-L-Y---QG-----SIY-KVIEA-NK-HFM----G-RGS-GLIRTRLKD
VKTGLIKEVTFPSGEKV-
>WP_265902013.1 [Trichothermofontia sichuanensis B231] [GCF_026240635.1_ASM2624063v1]
SSNDFRTGTTI-E-L-D--G-----SVW-RVQEF-LH-VKPG-----KGS-AFVRTKLKN
VQNGNVVERTFRAGEMV-
>WP_066533580.1 [Comamonas terrigena NBRC 13299] [GCF_006740045.1_ASM674004v1]
-AQEIRAGNVI-M-F---DK-----NPM-IVLKT-EY-ARG----G-RGA-ATVRMKLKS
LIGNFGTENVFKADDKI-
>WP_075465775.1 [Ralstonia syzygii] [GCF_018243215.1_ASM1824321v1]
-AQELRAGNVF-M-I---GN-----DPM-VVLKS-EY-SRS----G-RNA-AVVKMKYKN
LLTGAPSESVFKADDKV-
>WP_015212530.1 [Anabaena cylindrica PCC 7122] [GCF_000317695.1_ASM31769v1]
SSNDFRPGVSI-V-L-D--G-----SVW-RVIDF-LH-VKPG-----KGS-AFVRTTLRN
VQSGKVLEKTFRAGESL-
>WP_118918296.1 [Arcobacter ellisii] [GCF_003544915.1_ASM354491v1]
-MSELKKGLKI-E-V-D--G-----IPY-KITEY-QH-VKPG-----KGA-AFVRCKIKS
FLNGKVIEKTFHAGDK--
>WP_005193072.1 [Yersinia intermedia] [GCF_009730055.1_ASM973005v1]
-ANEIKRGMAV-N-L-N--G-----KLL-LVKDI-dV-QSPs---A-RGASTLYKMRFSD
VRTGLKVEERFKGDEI--
>WP_032906820.1 [Yersinia intermedia] [GCF_009730055.1_ASM973005v1]
--NDFRPGLKI-M-F-E--G-----EPY-AVESS-EF-VKPG-----KGQ-AFARVKMRR
LLTGSRVEKTFKSTDS--
>WP_003240094.1 [Pseudomonas mendocina S5.2] [GCF_000733715.2_ASM73371v2]
TAQEMRVNSVA-L-I---DG-----QPW-LIQKA-EF-TKS----G-RNS-AIVKMKLKN
LLNGSKTETVYKADDKM-
>WP_041063688.1 [Candidatus Tachikawaea gelatinosa] [GCF_000828815.1_ASM82881v1]
--NNLRIGAKI-L-F-E-N------KPY-VIESN-DF-TKPG-----KGQ-AFNKVKIRQ
LINGKLIEKTFRSTE---
>WP_150047989.1 [Methylomonas rhizoryzae] [GCF_008632455.1_ASM863245v1]
KANELKQGTAI-E-I-N--G-----EPY-VVKNI-EV-RNpt---S-RGATTLYKIRFTH
MKTRQKLDETYKSDDML-
>WP_150048352.1 [Methylomonas rhizoryzae] [GCF_008632455.1_ASM863245v1]
STNEFKGGLKI-M-L-D--N-----DPC-SIIEN-EF-VKPG-----KGQ-AFNRVRIRN
LKTGRVIERTFKSGDTV-
>WP_141013421.1 [Nocardioides sambongensis] [GCF_006494815.1_ASM649481v1]
TTNDLKNGMVL-K-L-D--G-----QLW-QVVEF-QH-VKPG-----KGP-AFVRTKIKN
VESGKNVDKTFNAGTKV-
>WP_173416388.1 [Mucilaginibacter mali] [GCF_013283875.1_ASM1328387v1]
KASDIKNGNIL-R-F---NG-----ELV-QVEEF-IH-RTP----G-NLR-AFYQARMRN
VKTGKLVEYRFRVDEEV-
>WP_125566609.1 [Nocardioides baekrokdamisoli] [GCF_003945325.1_ASM394532v1]
STNDLKNGMVL-N-I-D--G-----QLW-QVVEF-QH-VKPG-----KGP-AFVRTKLKN
VESGKNVDKTFNAGTKV-
>WP_013044336.1 [Coraliomargarita akajimensis DSM 45221] [GCF_000025905.1_ASM2590v1]
--TEVRKGKVL-D-Y-Q--G-----APH-LVLDVQHR-TQ-G-----RQA-GFMQVTMRN
LNTGSSTNTKIRTTDSV-
>WP_003280508.1 [Stutzerimonas kunmingensis] [GCF_021432085.1_ASM2143208v1]
TAQEFRAGQVA-I-I---NG-----APW-VIQKA-EF-NKS----G-RNS-AVVKMKLKN
LLNGSATETVYKADDKL-
>WP_067943050.1 [Actinomyces radicidentis] [GCF_001553565.1_ASM155356v1]
TTNDLKNGLVL-N-I-E--G-----QLW-QVVEF-QH-VKPG-----KGP-AFVRTKLKN
VLSGKTVDKTFNAGLK--
>WP_210223523.1 [Thiothrix litoralis] [GCF_017901135.1_ASM1790113v1]
--NDLRVGVKI-I-L-N--G-----DPY-TVVES-DF-VKPG-----KGQ-AFTRARVRN
LKTGRTIEQTFKSTE---
>WP_100076872.1 [Chryseobacterium camelliae] [GCF_002770595.1_ASM277059v1]
-SNDIRKGLCI-E-Y-S--N-----DIY-KVIEF-LH-VKPG-----KGP-AFVRTKLKS
VTNGKVIDNTFSAGHKI-
>WP_019861758.1 [Mesorhizobium erdmanii] [GCF_013170725.1_ASM1317072v1]
-GNEIRPGYVI-E-H-D--G-----GLW-VAVRT-NT-VKPG-----KGG-AYNQVELKN
LINGTKLNERFRSAETV-
>WP_081294356.1 [Mesorhizobium erdmanii] [GCF_013170725.1_ASM1317072v1]
-ASSLRKGNVV-D-K-D--G-----KLY-VILFA-EN-IHPG-----KGT-PVTQLDMRR
IGDGVKVSERYRTTEQV-
>WP_219004257.1 [Gymnodinialimonas ceratoperidinii] [GCF_019297855.1_ASM1929785v1]
-GNEIRPSNVL-E-H-N--G-----GLW-AAVKV-DH-VKPG-----KGG-AFAQVELRN
LRNGSKLNERFRSADKV-
>WP_150490790.1 [Streptomyces nitrosporeus] [GCF_008704555.1_ASM870455v1]
STNDLKNGLVL-K-L-d-GG-----QLW-SVVEF-QH-VKPG-----KGP-AFVRTKLKN
VLSGKVVDKTFNAGVKV-
>WP_195798251.1 [Bradyrhizobium commune] [GCF_015624505.1_ASM1562450v1]
-ASSIRKGNVI-E-Q-D--G-----KLY-VVVSA-EN-IHPG-----KGT-PVSQIEMRR
ISDGVKISERYKTTDQV-
>WP_067209913.1 [Sporosarcina psychrophila] [GCF_001590685.1_ASM159068v1]
SVNDFKTGLTI-E-F-D--G-----DIW-RVMDF-QH-VKPG-----KGA-AFVRSKLRN
LRSGNVNEKTFRAGEKV-
>WP_011631792.1 [Granulibacter bethesdensis] [GCF_001889445.1_ASM188944v1]
-ANLIRAGQVI-E-H-D--G-----RRW-TVLKQ-QI-ITPG-----KGG-AFIQVEMRD
LKTGNKTNERWRTADTV-
>WP_142133745.1 [Pseudarthrobacter defluvii] [GCF_030323865.1_ASM3032386v1]
TTNDIKNGTVL-K-L-E--G-----QLW-NVIEF-QH-VKPG-----KGG-AFVRTKMRN
VMSGKVVDKTFNAGLK--
>WP_099341666.1 [Malaciobacter molluscorum LMG 25693] [GCF_003544935.1_ASM354493v1]
SMSELKKGLKI-E-I-D--G-----IPY-KITEY-QH-VKPG-----KGA-AFVRCKIKS
FLNGKVIEKTFHAGDK--
>WP_138225475.1 [Paenibacillus algicola] [GCF_005577435.1_ASM557743v1]
SVNDFKTGLTV-E-V-D--G-----DIF-TVIEF-QH-VKPG-----KGA-AFVRSKLKN
LRNGNTVEKTFRAGET--
>WP_067312407.1 [Streptomyces griseochromogenes] [GCF_001542625.1_ASM154262v2]
STNDLKNGMVL-K-L-e-GG-----QLW-SVVEF-QH-VKPG-----KGP-AFVRTKLKN
VLSGKVVDKTFNAGVKV-
>WP_009847919.1 [Vibrio atlanticus] [GCF_000091465.1_ASM9146v1]
STNEFKGGLKF-M-L-D--N-----EPC-AIIDN-EY-VKPG-----KGQ-AFNRVKLRK
LLSGKVLEKTFKSGESF-
>WP_009848748.1 [Vibrio atlanticus] [GCF_000091465.1_ASM9146v1]
-ASEIKKGFAI-N-V-D--G-----KTV-LVKDI-EV-TTPG---g-rGGQKIYRFRGHD
VATGVKTEVRHKADEIV-
>WP_012536394.1 [Acidithiobacillus ferrooxidans] [GCF_013462805.1_ASM1346280v1]
-AFDIRPGNIL-E-Y-E--K-----GLW-RVLKT-DF-VKPG-----KGG-AFVQVEMKN
IETGTKSNTRFRSGEA--
>WP_006279719.1 [Wolbachia endosymbiont (group A) of Lasioglossum lativentre] [GCF_947251945.1_iyLasLatv2.Wolbachia_sp_1.1]
-ANDIRPGQVL-E-H-N--G-----GLF-LVVGI-MH-TQPG-----KGG-AYIQAEMKN
IKTGAKHYERFRSDAT--
>WP_025250846.1 [Spiroplasma sabaudiense Ar-1343] [GCF_000565215.1_ASM56521v1]
-VNDLRPGTTF-S-Y-E-N------NIY-VVIEQ-SF-TKTG-----RAQ-GHVKVKVKN
LRSGARTEITFTGGDKV-
>WP_006365044.1 [Gemella sanguinis] [GCF_009730295.1_ASM973029v1]
SVNDFKTGVTI-E-V-D--G-----NIW-KVMEF-QH-VKPG-----KGA-AFVRSKLRN
MRTGAVNDKTFRAGEKV-
>WP_073601845.1 [Vibrio aerogenes] [GCF_024346755.1_ASM2434675v1]
STNEFKGGLKI-M-L-D--N-----EPC-VILEN-EY-VKPG-----KGQ-AFNRVKIRK
LLSGKVLEKTFKSGDSV-
>WP_073605895.1 [Vibrio aerogenes] [GCF_024346755.1_ASM2434675v1]
KASEIKKGFAI-E-S-N--G-----KTL-LVKDI-EI-TTPG---g-rGGAKIYKFRCSD
LATGSRVDERFKSDD---
>WP_017532253.1 [Wolbachia endosymbiont (group B) of Pammene fasciana] [GCF_947251495.1_ilPamFasc1.Wolbachia_sp_1.1]
-ANDIRPGQVL-E-H-N--G-----GLF-LVVSI-MH-TQPG-----KGG-AYIQAEMKN
IQTGAKYYERFRSDAT--
>WP_072698371.1 [Rhodococcus coprophilus] [GCF_900478115.1_50618_D02]
-TSDFKNGLVL-K-I-D--G-----QLW-QIIEF-QH-VKPG-----KGP-AFVRTKLKN
VTSGKTVDKTWNAGVKV-
>WP_067569029.1 [Candidatus Mikella endobia] [GCF_900048045.1_MEPMAR]
STKELRCGIKI-M-F-D-G------EPC-SIIDN-KF-VNPG-----KGQ-AFNRVRLRK
LISGKLIEKVLKAG----
>WP_034719445.1 [Kaistella antarctica] [GCF_900637895.1_52700_G01]
-SNDIKKGMCI-E-F-S--N-----DIF-KVIEF-MH-VKPG-----KGP-AFVRTKMKS
VTNGKVLDNTFSAGHKI-
>WP_006279719.1 [Wolbachia endosymbiont (group A) of Pheosia gnoma] [GCF_947251565.1_ilPheGnom1.Wolbachia_sp_1.1]
-ANDIRPGQVL-E-H-N--G-----GLF-LVVGI-MH-TQPG-----KGG-AYIQAEMKN
IKTGAKHYERFRSDAT--
>WP_133275075.1 [Flavobacterium nackdongense] [GCF_004355225.1_ASM435522v1]
STSDIRNGLCI-K-Y-N--N-----DIY-KIIEF-LH-VKPG-----KGP-AFVRTKLKS
LSNGKVLDNTFSAGHKI-
>WP_008057003.1 [Pseudomonas umsongensis] [GCF_012647205.1_ASM1264720v1]
-GKELKPGTVI-R-I---DN-----DPW-LVQKA-EF-TKS----G-RNS-AIMKTKLKN
LLTGYKTETVYSADDKL-
>WP_219799384.1 [Paraburkholderia edwinii] [GCF_019428685.1_ASM1942868v1]
-AQELRTGNVV-M-I---GN-----DAM-VVQKA-EY-NKS----G-RNS-AVVKMKFKN
LLTGAGMETVYKADDKF-
>WP_034492727.1 [Buttiauxella agrestis] [GCF_013234275.1_ASM1323427v1]
SSNDFRAGLKI-M-F-E--G-----EPY-AVESS-EF-VKPG-----KGQ-AFARVKMRR
LLTGTRVEKTFKSTDS--
>WP_034497033.1 [Buttiauxella agrestis] [GCF_013234275.1_ASM1323427v1]
-ANEIKKGMVL-N-Y-N--G-----KLL-IVKDI-dI-QAPs---A-RGAATLYKMRFSD
VRTGQKVEERFKGDDIV-
>WP_009847919.1 [Vibrio bathopelagicus] [GCF_014879975.1_ASM1487997v1]
STNEFKGGLKF-M-L-D--N-----EPC-AIIDN-EY-VKPG-----KGQ-AFNRVKLRK
LLSGKVLEKTFKSGESF-
>WP_009848748.1 [Vibrio bathopelagicus] [GCF_014879975.1_ASM1487997v1]
-ASEIKKGFAI-N-V-D--G-----KTV-LVKDI-EV-TTPG---g-rGGQKIYRFRGHD
VATGVKTEVRHKADEIV-
>WP_283109532.1 [Thermocaproicibacter melissae] [GCF_024498295.1_ASM2449829v1]
SAGDFRNGATF-E-M-D--G-----NVY-SIIEF-QH-VKPG-----KGA-AFVRTKIRN
VISGAVTERTFNPNDKF-
>WP_250654921.1 [Alkalimarinus coralli] [GCF_023650495.1_ASM2365049v1]
KASELKKNAAV-E-Y-N--G-----NVY-VIRTI-eR-SVPq---G-RAGGSIYRMRMYD
VATGNKIDETFKDSDML-
>WP_250655004.1 [Alkalimarinus coralli] [GCF_023650495.1_ASM2365049v1]
STNEFKSGVKV-M-L-E--G-----DPC-AMLEV-EF-VKPG-----KGQ-AFSRVKLRN
LRTGRVWERTFKSGETL-
>WP_047900193.1 [Burkholderia pyrrocinia] [GCF_001028665.1_ASM102866v1]
TAQELRVGNVV-Q-I---GS-----DAW-VIAKA-EY-NKS----G-RNS-AVVKMKMKN
LLTNAGQESVYKADDKF-
>WP_015738689.1 [Ammonifex degensii KC4] [GCF_000024605.1_ASM2460v1]
STNDFRTGLTI-E-L-D--G-----EVY-QVIEF-LH-VKPG-----KGA-PFVRTKLRN
LRTGAVIERTFNAGEKV-
>WP_185946186.1 [Streptomyces mobaraensis] [GCF_020099395.1_ASM2009939v1]
STNDLKNGMVL-K-L-e-GG-----QLW-SVVEF-QH-VKPG-----KGP-AFVRTKLKN
VLSGKVVDKTFNAGVKV-
>WP_187056046.1 [Dyella telluris] [GCF_014297575.1_ASM1429757v1]
--NDVKKGMKI-L-H-N-N------DPW-VITDA-DF-IKPG-----KGQ-AFTRIFIRN
LKNGRTSESTMKSSDSF-
>WP_187056078.1 [Dyella telluris] [GCF_014297575.1_ASM1429757v1]
KASDVKKGNVV-E-H-D--G-----TVY-QVRDI-eR-SSPt---A-RGGNVTFRFTMYS
IPGGRKFDLSLRADDD--
>WP_247065399.1 [Borrelia puertoricensis] [GCF_023035875.1_ASM2303587v1]
--GDIEKGTFL-L-F---KG-----MPH-IVLER-EF-SKM----G-RGG-SIVRLKLKN
LKNKSVVKETLKGADTV-
>WP_005409468.1 [Stenotrophomonas pavanii] [GCF_019704495.1_ASM1970449v1]
KANDIKKGNVV-E-Y-N--N-----GVY-QIRDI-eR-SSPQ---G-rGGNVRFRFIMYS
VPGGNKLDASFDADDNL-
>WP_005410381.1 [Stenotrophomonas pavanii] [GCF_019704495.1_ASM1970449v1]
-MNDVKNGMKI-L-V-N-N------QPA-VIIDT-EY-VKPG-----KGQ-AFTRVKYRL
IKDGRTQEVTMKSTDSL-
>WP_012970957.1 [Allochromatium tepidum] [GCF_018409545.1_ASM1840954v1]
STNEFKGGLKI-M-L-D--G-----DPY-SIVEN-EF-VKPG-----KGQ-AFNRVRIRN
LKTGRVIEKTFKSGDTV-
>WP_165003936.1 [Corynebacterium qintianiae] [GCF_011038645.2_ASM1103864v2]
TTADFKNGLVL-K-V-D--N-----KLQ-QIIEF-QH-VKPG-----KGP-AFVRTKLKD
VVSGKTVDKTWNAGVKV-
>WP_168921850.1 [Polaromonas vacuolata] [GCF_012584515.1_ASM1258451v1]
-AQEIRAGNVI-M-H---GK-----DPM-VVLKT-EY-SRG----G-RNS-ATVRMKLKS
LIGSFGTEQVFKADDKI-
>WP_014806646.1 [Acetomicrobium mobile DSM 13181] [GCF_000266925.1_ASM26692v1]
-TNSFRQGMMI-K-W-E-D------SIW-EILDC-QH-HKMG-----RGG-AIVRTKLRN
IYSGSIIETSFRAGERF-
>WP_000974266.1 [Helicobacter pylori] [GCF_017821535.1_ASM1782153v1]
-MSELKKGLKI-E-L-G--G-----VPY-RIVEY-QH-VKPG-----KGA-AFVRAKIKS
FLDGKVIEKTFHAGDK--
>WP_213195625.1 [Cloacibacterium caeni] [GCF_907163105.1_CB-03_assembly]
-SNDIKKGLCI-E-F-N--N-----DIY-KVIEF-LH-VKPG-----KGP-AFVRTKLKS
VTNGKVIDNTFSAGHKI-
>WP_019130229.1 [Alistipes communis] [GCF_006542665.1_Acom_1.0]
TTADIKIGACI-E-L-E--G-----KTF-QIVDF-QH-VKPG-----KGP-AFVRTKLKN
LENGRVLDNTFSAGAKV-
>WP_005016087.1 [Bordetella holmesii] [GCF_009627355.1_ASM962735v1]
TAQELRVGNVV-M-V---GK-----DPL-VVQKT-EY-NKS----G-RNA-AVVKLKFKN
LLTGSASESVYKADEKF-
>WP_130188430.1 [Pseudoduganella albidiflava] [GCF_004322755.1_ASM432275v1]
-AKEIRVGNII-M-V-D--A-----KPF-IVLRS-DV-NGSS-----RTG-FTYKWKMKN
LLTNAPLENVFRGDDKF-
>WP_178988446.1 [Winogradskyella schleiferi] [GCF_013394655.1_ASM1339465v1]
STSDIRNGLCI-R-Y-N--N-----DIY-KIIEF-LH-VKPG-----KGP-AFVRTKMKS
VTTGKVLDNTFSAGHKI-
>WP_150664483.1 [Pandoraea commovens] [GCF_024704525.1_ASM2470452v1]
-AQELRVGNVF-I-L---EG-----EPN-VVLRT-EF-VKS----G-RNS-SMVKLKWKK
LLKEGRGEWTYKADEKF-
>WP_006551441.1 [Rhodococcus rhodochrous] [GCF_029457455.1_ASM2945745v1]
-TSDFKNGLVL-K-I-D--G-----QLW-QIIEF-QH-VKPG-----KGP-AFVRTKLKN
VTSGKTVDKTWNAGVKV-
>WP_067246968.1 [Microbacterium resistens] [GCF_021172025.1_ASM2117202v1]
STADIKNGVVL-S-I-D--G-----QLW-TVIEF-QH-VKPG-----KGG-AFVRTKLKN
VVTGKVVDRTYNAGAKV-
>WP_138095437.1 [Jejubacter calystegiae] [GCF_005671395.1_ASM567139v1]
--NDFRGGLKI-M-L-D--G-----EPY-AVESS-EF-VKPG-----KGQ-AFARVKLRR
LLTGTRVEKTFKSTDS--
>WP_138098446.1 [Jejubacter calystegiae] [GCF_005671395.1_ASM567139v1]
-ANEIKRGMAI-N-Y-N--G-----KLL-LVKDI-dI-QAPs---A-RGAATLYKMRFSD
VRTGLKVEERFKGDDI--
>WP_047214827.1 [Pandoraea thiooxydans] [GCF_001017775.3_ASM101777v3]
TAQELRAGNVV-M-I---GG-----EPL-VVQKA-EY-NKS----G-RNA-AVVKMKFKN
LLTETPSESVYKADDKF-
>WP_120771124.1 [Lactococcus allomyrinae] [GCF_003627095.1_ASM362709v1]
-AKDLKSGMTF-L-N-G-D------KLL-RVMEA-SH-HKPG-----KGN-TIMRMKLKD
VRSGSTFDDTYRPEDKF-
>WP_014232399.1 [Vibrio natriegens NBRC 15636 = ATCC 14048 = DSM 759] [GCF_001456255.1_ASM145625v1]
KASEIKKGFAI-E-S-N--G-----KTL-LVKDI-EV-TTPG---g-rGGAKIYKMRCTD
LTTGARVDERYKSDDVV-
>WP_014233232.1 [Vibrio natriegens NBRC 15636 = ATCC 14048 = DSM 759] [GCF_001456255.1_ASM145625v1]
STNEFKGGLKL-M-L-D--N-----EPC-VILEN-EY-VKPG-----KGQ-AFNRVKIRK
LLSGKVLEKTFKSGDT--
>WP_002802373.1 [Xanthomonas prunicola] [GCF_025266575.1_ASM2526657v1]
-MNDVKNGMKI-L-V-N-N------EPA-VITET-EY-VKPG-----KGQ-AFTRMKYRF
IKSGRVVEMTMKATDDV-
>WP_260807724.1 [Xanthomonas prunicola] [GCF_025266575.1_ASM2526657v1]
KANDIKKGNVV-E-Y-N--G-----GTY-QIRDI-eR-SSPQ---G-rGGNVRFRFIMYS
VPGGVKTDASFDADDNL-
>WP_011865713.1 [Shewanella halotolerans] [GCF_019457535.1_ASM1945753v1]
TAHEIRPGNVI-M-L---DG-----SPW-VVQKT-ET-TRS----G-RNA-AIVKMKLKN
LLQESSTETTFKGEDKM-
>WP_007955690.1 [Pseudomonas gozinkensis] [GCF_014863585.1_ASM1486358v1]
-GKELKPGTVI-R-I---DN-----DPW-LVQKA-EF-TKS----G-RNS-AIMKTKLKN
LLTGYKTETVYGADDKL-
>WP_012921937.1 [Kribbella flavida DSM 17836] [GCF_000024345.1_ASM2434v1]
TTNDLKNGMVL-N-L-D--G-----QLW-SVVWF-QH-HKPG-----KGG-AVVRTKLKN
VLSGKVVDKTFNADVKV-
>WP_141491873.1 [Neokomagataea tanensis] [GCF_006542335.1_ASM654233v1]
-ANLIRAGQVI-E-H-D--G-----RRW-TVLKQ-QI-ITPG-----KGG-AFIQVEMRD
LKTGNKTNERWRTADSV-
>WP_009111249.1 [Brenneria nigrifluens DSM 30175 = ATCC 13028] [GCF_005484965.1_ASM548496v1]
--NDFRSGLKI-M-F-E--G-----EPY-AVESS-EF-VKPG-----KGQ-AFARVKMRR
LLTGKLIEKTFKSTDS--
>WP_009113292.1 [Brenneria nigrifluens DSM 30175 = ATCC 13028] [GCF_005484965.1_ASM548496v1]
-ANEIKRGMAV-N-Y-N--G-----KLL-LVKDI-dI-QSPs---A-RGASTLYKMRFAD
VRSGLKVEERFKGDDI--
>WP_155309586.1 [Desulfosarcina ovata subsp. sediminis] [GCF_009688985.1_ASM968898v1]
-SSDLRKGLKI-E-I-D-G------DPY-VIVQF-EF-VKPG-----KGQ-ALYKCRLKN
MISGSQFDKTYRSGEKF-
>WP_155311243.1 [Desulfosarcina ovata subsp. sediminis] [GCF_009688985.1_ASM968898v1]
KASNLQKGHII-N-I-D--N-----QPY-QVKQI-dV-HTPs---A-RGANTLYKVRYAS
LISGQKLDQTYKGNDML-
>WP_099556902.1 [Hartmannibacter diazotrophicus] [GCF_900231165.1_HDIA1]
-ASQVRKGNVL-E-V-D--N-----QLY-VVLTA-EN-FHPG-----KGT-PTTQIDMRR
ISDGVKTTQRYKTTEQV-
>WP_095044193.1 [Candidatus Promineifilum breve] [GCF_900066015.1_Cfx-K]
-VNQLRRGVTF-V-H-D-G------ALL-KVTEY-SH-TKPG-----RGK-ATIRVKVRD
LRTGTNKEVTFSSGDRV-
>WP_015351882.1 [Myxococcus stipitatus DSM 14675] [GCF_000331735.1_ASM33173v1]
-TSEFHNGMKI-E-I-D--G-----EPF-VIVEF-QH-VKPG-----KGS-SFTRTKLRS
LISGRVLTPTMKSGDKV-
>WP_062159156.1 [Deinococcus actinosclerus] [GCF_001507665.1_ASM150766v1]
-VTELRNGTKV-E-M-D-G------GLW-ECLEY-SH-LKMG-----RGG-AKVVTKFRN
MESGSIVDRTFNSGEKL-
>WP_013181331.1 [Waddlia chondrophila WSU 86-1044] [GCF_000092785.1_ASM9278v1]
STSEFKSGMKI-E-V-E--G-----QPY-VIVNN-EF-VKPG-----KGQ-AFNRVKLKH
LLTARTIERTFKSGDKV-
>WP_013181947.1 [Waddlia chondrophila WSU 86-1044] [GCF_000092785.1_ASM9278v1]
--NQINPGMIL-S-I---GK-----KLF-RVESS-VK-VTV----P-KGT-PFIKTKLCD
LANNQVTEKNFKLDQ---
>WP_016345863.1 [Caballeronia insecticola] [GCF_000402035.1_ASM40203v1]
TAQELRVGNVV-M-I---GS-----DAM-VVQRA-EY-NKS----G-RNS-AVVKMKFKN
LLTAAGMETVYKADDKF-
>WP_161886366.1 [Marisediminicola antarctica] [GCF_009930795.1_ASM993079v1]
STADIRNGVVL-N-M-D--G-----QLW-TVIEF-QH-VKPG-----KGG-AFVRTKVKN
VMTGKTVDRTFNAGAKI-
>WP_160592548.1 [Sphingomonas changnyeongensis] [GCF_009913435.1_ASM991343v1]
---DIRPGNII-E-F-E--G-----GLW-RAVKI-QH-TQPG-----KGG-AYMQVEMKN
LIDGRKTNNRFRSDERV-
>WP_263248592.1 [Saccharopolyspora rosea] [GCF_025643595.1_ASM2564359v1]
TTNDLKNGMVL-N-L-D--G-----QLW-TVVNF-QH-VKPG-----KGG-AFVRTTLKN
VLSGKVVDKTFNAGVKV-
>WP_059564760.1 [Burkholderia stagnalis] [GCF_001718955.1_ASM171895v1]
TAQELRVGNVV-Q-I---GS-----DAW-VISKT-EY-NKS----G-RNA-AVVKMKMKN
LLTNAGQESVYKADDKF-
>WP_005409468.1 [Stenotrophomonas maltophilia] [GCF_900475405.1_44087_C01]
KANDIKKGNVV-E-Y-N--N-----GVY-QIRDI-eR-SSPQ---G-rGGNVRFRFIMYS
VPGGNKLDASFDADDNL-
>WP_005410381.1 [Stenotrophomonas maltophilia] [GCF_900475405.1_44087_C01]
-MNDVKNGMKI-L-V-N-N------QPA-VIIDT-EY-VKPG-----KGQ-AFTRVKYRL
IKDGRTQEVTMKSTDSL-
>WP_013573742.1 [Rahnella victoriana] [GCF_021276285.1_ASM2127628v1]
SSNDFRPGLKI-M-F-E--G-----EPY-AIESS-EF-VKPG-----KGQ-AFARVKMRR
LLTGSRVEKTFKSTDS--
>WP_095922781.1 [Rahnella victoriana] [GCF_021276285.1_ASM2127628v1]
-ANEIKRGFVV-N-Y-D--G-----KLL-LVKDI-dV-QSPs---A-RGASTLYKMRFAD
VRTGGKVEERFKGDDI--
>WP_014868981.1 [Wolbachia endosymbiont of Onchocerca ochengi] [GCF_000306885.1_ASM30688v1]
-ANDIRPGQVL-E-H-N--D-----GLF-LVVNI-MH-TQPG-----KGG-AYIQAEMKN
IKTGAKHYERFRSDA---
>WP_213409153.1 [Weissella ceti] [GCF_018394055.1_ASM1839405v1]
-MNDLKTGLTI-L-Y-N--N-----SIW-RVLEF-QH-VKPG-----KGA-AFVRSKLKN
LRSGAVNEITFRPGDKF-
>WP_236543907.1 [Spiractinospora alimapuensis] [GCF_018437505.1_ASM1843750v1]
STNDLKNGIVL-R-L-d-GG-----ELW-SVVEF-QH-VKPG-----KGG-AFVRTKLKN
VTSGKVVDKTFNAGIKV-
>WP_229291603.1 [Staphylococcus ratti] [GCF_020883535.1_ASM2088353v1]
SVNDFKTGLTI-S-V-D--N-----GIW-KVIEF-QH-VKPG-----KGS-AFVRSKLRN
LRTGAIQEKTFRAGEKV-
>WP_263593665.1 [Brachybacterium huguangmaarense] [GCF_025725725.1_ASM2572572v1]
TTNDLKNGMVL-N-L-E--G-----QLW-SVTEF-QH-VKPG-----KGP-AFVRTKLKN
VLSGKTVDKTFNAGLK--
>WP_172120081.1 [Actinomyces faecalis] [GCF_013184985.2_ASM1318498v2]
TTNDLKNGLVL-N-I-E--G-----QLW-QVVEF-QH-VKPG-----KGP-AFVRTKLKN
VLSGKTVDRTFNAGIKV-
>WP_101894993.1 [Ketobacter alkanivorans] [GCF_002863865.1_ASM286386v1]
STNEFRLGLKV-M-L-D--G-----DPC-SIVEN-EV-VKPG-----KGQ-AFNRVRLRN
LKSGKTWERTFKSGESV-
>WP_101895605.1 [Ketobacter alkanivorans] [GCF_002863865.1_ASM286386v1]
-ACDIKKGAVV-S-I-N--D-----QPY-IVKHI-EV-RSps---A-RGAATLYKMRFNH
AQTHQKHDETFTGDDML-
>WP_207567123.1 [Thermosipho ferrireducens] [GCF_017358165.1_ASM1735816v1]
--GSLSKGMYI-V-Y---GG-----EIY-RIVDV-NK-HFR----A-RGS-GLIRTKLKN
VSTGLIREVNFNSGEKV-
>WP_228346060.1 [Venatoribacter cucullus] [GCF_016132445.1_ASM1613244v1]
TAQEFRAGSVM-S-L---QG-----QPW-IVLKA-EF-NKS----G-RNA-SVMKMKLKN
LLTGATQEPVFKADDKF-
>WP_072726479.1 [Bifidobacterium lemurum] [GCF_014898175.1_ASM1489817v1]
TTNDIKNGSVL-N-L-D--G-----QLW-AVTKF-QH-VKPG-----KGP-AFVRTTLKN
VLSGKIVDKTFNAGMK--
>WP_015708644.1 [Treponema primitia ZAS-2] [GCF_000214375.1_ASM21437v1]
--GDIVKGSCL-L-Q-K-G------QPY-LVVDR-EF-HNPG-----KGT-AIARVKMKS
IKDGAVLTMTI-------
>WP_163239258.1 [Bacillus aquiflavi] [GCF_019915265.1_ASM1991526v1]
SVNDFRTGLTV-E-V-D--G-----GIW-RVMDF-QH-VKPG-----KGA-AFVRSKLRN
LRTGAIQEKTFRAGEKV-
>WP_004617675.1 [Ruminiclostridium papyrosolvens DSM 2782] [GCF_029318685.1_ASM2931868v1]
-AGDFKNGVTF-E-L-D--N-----NIF-QVIEF-QH-VKPG-----KGA-AFVRTKLKN
IITGATVERTFNPTDKM-
>WP_076526709.1 [Paracoccus saliphilus] [GCF_028553805.1_ASM2855380v1]
-GNEIRPGNVL-E-H-D--G-----GLW-AAVKV-NH-VKPG-----KGG-AFAQVELKN
LRDNRKLNERFRSEDKI-
>WP_075048604.1 [Spiroplasma turonicum] [GCF_001262715.1_ASM126271v1]
-VNDLRPGNTF-L-Y-D-G------NIF-VVLEN-SF-SKTG-----RQQ-GKVSLKVKN
LRTGARVDLTFTGGDKV-
>WP_002838657.1 [Finegoldia magna ATCC 29328] [GCF_000010185.1_ASM1018v1]
-AGDFRKGTTF-E-M-D--G-----DVW-QIIDF-QH-VKPG-----KGA-AFVRTKIRS
VMTGSNRDMTFNPNEK--
>WP_243557625.1 [Agromyces larvae] [GCF_022811705.1_ASM2281170v1]
STADIKNGVVL-S-I-D--G-----QLW-SVIEF-QH-VKPG-----KGG-AFVRTKLKN
VVTGKVVDRTYNAGAKV-
>WP_045967314.1 [Flavobacterium sediminilitoris] [GCF_023008245.1_ASM2300824v1]
STSDIRNGLCI-K-H-N--H-----DIY-KIIEF-LH-VKPG-----KGP-AFVRTKLKS
LTNGKVLDNTFSAGHKI-
>WP_013660072.1 [Marinomonas mediterranea MMB-1] [GCF_000192865.1_ASM19286v1]
SASDIRNGNKL-M-I-D--G-----DPC-AVLDN-EH-VRPG-----KGQ-AFNRIKLRN
LKSGRVWERTFKSGDS--
>WP_013660548.1 [Marinomonas mediterranea MMB-1] [GCF_000192865.1_ASM19286v1]
KASDIKKNMAI-Q-Y-Q--D-----KTC-IVKDI-eR-SVPq---G-RAGGSLYRMRMYD
VVSGRKIDETFKDSEML-
>WP_088369962.1 [endosymbiont 'TC1' of Trimyema compressum] [GCF_001584725.1_ASM158472v1]
STSDFKTGLTI-E-F-D--G-----AIY-TIVEF-QH-VKPG-----KGA-AFVRTKLRN
RRTGATVEKTFRAGEKV-
>WP_228851622.1 [Aegicerativicinus sediminis] [GCF_015476115.1_ASM1547611v1]
-TSDIRNGLCI-R-Y-N--N-----DIY-KIVEF-LH-VKPG-----KGP-AFVRTKLKS
VTTGKVLDNTFSAGHKI-
>WP_252661477.1 [Phormidium yuhuli AB48] [GCF_023983615.1_ASM2398361v1]
SSNDFRTGSTI-E-L-D--G-----AVW-RVVEF-LH-VKPG-----KGS-AFVRTKLKN
AQTGSVVERTFRAGETV-
>WP_197448027.1 [Halomonas sulfidoxydans] [GCF_017868775.1_ASM1786877v1]
STNEFKGGLKV-M-L-D--G-----DPC-AIVEN-EF-VKPG-----KGQ-AFNRVKLRN
LITGRVWERTFKSGESL-
>WP_269943700.1 [Pseudodesulfovibrio thermohalotolerans] [GCF_021353295.2_ASM2135329v2]
STKDFRTGLKI-E-I-D--G-----KPF-EIIEF-QH-FKPG-----KGG-AMVRTKLRQ
MMTGQVLDKTFRSGEKV-
>WP_004047589.1 [Ligilactobacillus murinus] [GCF_003288115.1_ASM328811v1]
SVNDFKNGLTI-T-V-D--G-----ELW-RVVEF-QH-VKPG-----KGS-AFVRSKLKN
LRNGAVQEKTFRAGEKV-
>WP_012101597.1 [Clostridium kluyveri NBRC 12016] [GCF_000010265.1_ASM1026v1]
SAGDLRKGTTF-E-Q-D--G-----QVY-TVVDF-LH-VKPG-----KGA-AFVRTKLRN
VITGSVTDTTFNPSAKL-
>WP_006847569.1 [Segatella copri DSM 18205] [GCF_020735445.1_ASM2073544v1]
-SQEIKIGTCI-R-M-D-G------KVW-VCIDF-QH-RKPG-----KGN-TVMNTKLKN
VADGRVLERTFQVG----
>WP_119893892.1 [Pseudomonas cavernae] [GCF_003595175.1_ASM359517v1]
TAQEMKPNSVA-L-I---DG-----QPW-LIQKA-EF-TKS----G-RNS-AIVKMKLKN
LINGSKTETVYKADDKM-
>WP_111065850.1 [Azospirillum ramasamyi] [GCF_003233655.1_ASM323365v1]
-ANTMRPGHVL-E-H-N--G-----KLW-VITKT-AI-VQPG-----KGG-AFIQLEMKD
VRTGNKSTERFRTQETV-
>WP_186988541.1 [Constantimarinum furrinae] [GCF_014295415.1_ASM1429541v1]
-TSDIRKGLCI-R-Y-N--H-----DIY-KIIEF-LH-VKPG-----KGP-AFVRTKLKS
VTTGKVIDNTFSAGHKI-
>WP_002997665.1 [Sphingobacterium spiritivorum] [GCF_016725645.1_ASM1672564v1]
KASDVKSGNVL-R-F---NG-----ELV-AVEEY-IH-RTP----G-NLR-AFYQARMRN
VKTGKLVEYRFRVDEAV-
>WP_144234545.1 [Oceanidesulfovibrio marinus] [GCF_013085545.1_ASM1308554v1]
STKDFKGGLKI-E-W-D--G-----TPY-EIVEA-SH-YKPG-----KGG-AFVRTKLRN
MLTGGIVENNFRSGEKV-
>WP_025362958.1 [Spiroplasma culicicola AES-1] [GCF_000565175.1_ASM56517v1]
-VNDLRPGSTF-L-Y-D-G------NIF-VVLEN-SF-SKSG-----RQQ-GKVTVKIKN
LRTGARLELTFTGGEKV-
>WP_104603224.1 [Xanthomonas cucurbitae] [GCF_009883735.1_ASM988373v1]
-MNDVKNGMKI-L-V-N-N------EPA-VITET-EY-VKPG-----KGQ-AFTRMKYRF
IKSGRVVEMTMKATDDV-
>WP_104604144.1 [Xanthomonas cucurbitae] [GCF_009883735.1_ASM988373v1]
KANDIKKGNVV-E-Y-N--G-----GIY-QIRDI-eR-SSPQ---G-rGGNVRFRFIMYS
VPGGAKLDASFDADDNL-
>WP_190614766.1 [Tepiditoga spiralis] [GCF_014701195.1_ASM1470119v1]
TAAELKPGYVV-K-I-N--G-----KLY-TVLKA-KY-NWSG-----RNE-ATVTLKMKN
IENNSMLDTVMKGGEKL-
>WP_126350965.1 [Deinococcus radiophilus] [GCF_020889625.1_ASM2088962v1]
SVSDLRNGTKV-E-M-D-G------GLW-ECLDF-QH-QKIG-----RGG-AKVVAKFRN
LETGSIVDRTFNSGEKL-
>WP_182188353.1 [Pectinatus frisingensis] [GCF_014076555.1_ASM1407655v1]
-SSDFRTGLTL-E-I-D--N-----GVW-QIIDF-QH-VKPG-----KGA-AFVRTKIKN
IQTGAVVERTFNPNEKL-
>WP_015686372.1 [Bradyrhizobium betae] [GCF_008932115.1_ASM893211v1]
-ASSIRKGNVI-E-Q-D--G-----KLY-VVVSA-EN-IHPG-----KGT-PVSQIEMRR
ISDGVKISERYKTTDQV-
>WP_010277377.1 [Pectobacterium quasiaquaticum] [GCF_014946825.2_ASM1494682v2]
-ANEIKRGMVV-N-Y-N--D-----KLL-LVKDI-dV-QSPs---A-RGASTLYKMRFSD
VRTGLKVEERFKGDDI--
>WP_039279757.1 [Pectobacterium quasiaquaticum] [GCF_014946825.2_ASM1494682v2]
SSNDFRSGLKI-I-F-E--G-----EPY-AVESS-EF-VKPG-----KGQ-AFARVKMRR
LLTGSRVEKTFKSTDS--
>WP_003982728.1 [Streptomyces rimosus subsp. rimosus ATCC 10970] [GCF_000331185.2_ASM33118v2]
STNDLKNGMVL-K-L-e-GG-----QLW-SVVEF-QH-VKPG-----KGP-AFVRTKLKN
VLSGKVVDKTFNAGVKV-
>WP_149283961.1 [Halomonas binhaiensis] [GCF_008329985.2_ASM832998v2]
STNEFKGGLKV-M-L-D--G-----DPC-SIVEN-EY-VKPG-----KGQ-AFNRVKLRN
LMTGRVWERTFKSGESL-
>WP_017637912.1 [Staphylococcus pasteuri] [GCF_016599795.1_ASM1659979v1]
SVNDFKTGLTI-S-V-D--N-----GIW-KVIDF-QH-VKPG-----KGS-AFVRSKLRN
LRTGAIQEKTFRAGEKV-
>WP_100335667.1 [Hymenobacter cellulosilyticus] [GCF_022919215.1_ASM2291921v1]
TTADFRNGLVL-E-Y-N--N-----DLY-VITEF-QH-VKPG-----KGP-AFVRTKLRN
IKTGKVLDNTFNAGVKV-
>WP_006688853.1 [Ureaplasma parvum serovar 3 str. ATCC 27815] [GCF_000019345.1_ASM1934v1]
-AKDLRAGHTF-L-Y---KG-----NIY-QVIEN-SF-NKT----A-MRE-GIVKCKVKN
LRTGAITIEVLT-GEK--
>WP_224033289.1 [Clostridium gelidum] [GCF_019977655.1_ASM1997765v1]
SAGDIRKGTTF-E-Y-N--N-----SVF-TVIEF-LH-VKPG-----KGA-AFVRTKLRN
VISGGVTDNTFNPTEKL-
>WP_223021733.1 [Nitratireductor kimnyeongensis] [GCF_019891395.1_ASM1989139v1]
-GNEIRPGNVI-E-H-N--G-----GLW-VAVKT-NA-VKPG-----KGG-AYNQVELKN
LIDGTKLNERFRAAETV-
>WP_012673415.1 [Wolbachia endosymbiont of Drosophila simulans wHa] [GCF_000376605.1_ASM37660v1]
-ANDIRPGQVL-E-H-N--G-----GLF-LVVGI-MH-TQPG-----KGG-AYIQAEMKN
IKTGAKHYERFRSDAT--
>WP_012038481.1 [Clavibacter michiganensis subsp. michiganensis] [GCF_009739655.1_ASM973965v1]
STADIKNGVVL-N-M-D--G-----QLW-TVIEF-QH-VKPG-----KGG-AFVRTKVKN
VMSGKVVDRTFNAGAKI-
>WP_016190755.1 [Erwinia tracheiphila] [GCF_021365465.1_ASM2136546v1]
SSNDFRPGLKI-M-F-E--G-----EPY-AVESS-EF-VKPG-----KGQ-AFARVKMRR
LLTGTRVEKTFKSTDS--
>WP_016192964.1 [Erwinia tracheiphila] [GCF_021365465.1_ASM2136546v1]
-ANEIKKGMAV-S-H-N--G-----KLL-LVKDI-dV-QSPs---A-RGASTLYKMRFTD
IRSGLKVEERFKGDDI--
>WP_002289434.1 [Enterococcus faecium] [GCF_009734005.1_ASM973400v2]
SASDLRAGMTF-V-Q--DG------KLI-KVLDA-SH-HKPG-----KGN-TVMRMKLKD
VRSGATYDTTFRPEEKF-
>WP_004808248.1 [Acinetobacter dispersus] [GCF_009884975.1_ASM988497v1]
STNDFKAGLKV-M-L-D--G-----NPC-SIMEN-EY-VKPG-----KGQ-AFNRVKLRN
LRSGKVLEKTFKSGDSL-
>WP_013573742.1 [Rahnella aceris] [GCF_022637475.1_ASM2263747v1]
SSNDFRPGLKI-M-F-E--G-----EPY-AIESS-EF-VKPG-----KGQ-AFARVKMRR
LLTGSRVEKTFKSTDS--
>WP_015696520.1 [Rahnella aceris] [GCF_022637475.1_ASM2263747v1]
-ANEIKRGFVV-N-Y-D--G-----KLL-LVKDI-dV-QSPs---A-RGASTLYKMRFAD
VRTGGKVEERFKGDDI--
>WP_075527969.1 [Sporosarcina ureilytica] [GCF_001753205.1_ASM175320v1]
SVNDFRTGSTI-E-V-D--G-----DIW-RVIEF-QH-VKPG-----KGA-AFVRTKLRN
LRNGNINEKTFRGGERV-
>WP_026749046.1 [Leptotrichia trevisanii] [GCF_007990365.1_ASM799036v1]
-AAELRQGSTY-R-K-D-NI------PY-LILKA-eR-HQStSGKRQraA--EVKFKTKE
LISGKIQEITVLATE---
>WP_039300896.1 [Pectobacterium colocasium] [GCF_020181655.1_ASM2018165v1]
-ANEIKRGMVV-N-Y-N--D-----KLL-LVKDI-dV-QSPs---A-RGASTLYKMRFSD
VRTGLKVEERFKGDDI--
>WP_180742814.1 [Pectobacterium colocasium] [GCF_020181655.1_ASM2018165v1]
SSNDFRSGLKI-M-F-E--G-----EPY-AIESS-EF-VKPG-----KGQ-AFARVKMRR
LLTGSRVEKTFKSTDS--
>WP_012843183.1 [Rhodothermus marinus DSM 4252] [GCF_000024845.1_ASM2484v1]
-TSDFRNGLVL-V-W-K--G-----DLW-QIVEF-LH-VKPG-----KGG-AFVRTKLKN
VRTGQVVDNTFRAGERV-
>WP_144046110.1 [Shewanella psychropiezotolerans] [GCF_007197555.1_ASM719755v1]
KASDVKKNTAI-E-F-N--N-----NVY-LIRDI-eR-SVPq---G-RSGGSLYRMRMYD
VATGSKLDNTFKADDMV-
>WP_144046365.1 [Shewanella psychropiezotolerans] [GCF_007197555.1_ASM719755v1]
TAHEMRVGNVI-M-V---GK-----DPM-VILKS-ET-HNS----G-RSA-AVVKMKLRN
LLTGSATETAFKAEDKL-
>WP_029383811.1 [Streptomyces leeuwenhoekii] [GCF_001013905.1_sleC34]
STNDLKNGMVL-K-L-e-GG-----QLW-SVVEF-QH-VKPG-----KGP-AFVRTKLKN
VLSGKVVDKTFNAGVKV-
>WP_198826541.1 [Brevibacillus composti] [GCF_016406105.1_ASM1640610v1]
SVNDFRTGLTI-E-V-D--G-----DIY-QVLEF-QH-VKPG-----KGA-AFVRSKLRN
LRSGNVTEMTFRGGEKV-
>WP_166009053.1 [Acinetobacter shaoyimingii] [GCF_011578045.1_ASM1157804v1]
STNDFKSGLKV-M-L-D--G-----NPC-SIMEN-EY-VKPG-----KGQ-AFNRVKLRN
LRSGKVLEKTFKSGENL-
>WP_022768898.1 [Mycoplasma parvum str. Indiana] [GCF_000477415.1_ASM47741v1]
-ARELRAGQTV-L-W-K-GV------PH-LVLDH-SF-NKTA----MRGG--LIKCKLKN
LYTKAIITEE--------
>WP_075058477.1 [Spiroplasma litorale] [GCF_001267155.1_ASM126715v1]
-VNDLRPGNTF-L-Y-D-G------NIF-VVLEN-SF-SKTG-----RQQ-GKVSLKVKN
LRTGARVDLTFTGGDKV-
>WP_007017377.1 [Bermanella marisrubri] [GCF_012295615.1_ASM1229561v1]
KASDIKKNAAV-E-Y-N--G-----SVY-IVKDI-eR-SVPq---G-RAGGSIYRMRMYD
VVTGHKVDESFKDSEML-
>WP_007018394.1 [Bermanella marisrubri] [GCF_012295615.1_ASM1229561v1]
STNEFKSGLKV-M-L-D--G-----DPC-SILEN-EY-VKPG-----KGQ-AFNRVKLRN
LKSGRVWERTFKSGEKL-
>WP_027834984.1 [Maritalea myrionectae] [GCF_003433515.1_ASM343351v1]
-GNEIRPGNVI-Q-H-K--G-----ALW-VAVKV-QS-VKPG-----KGG-AFAQVELKD
IVSGTKLNERFRAAETV-
>WP_001831269.1 [Staphylococcus epidermidis] [GCF_006094375.1_ASM609437v1]
SVNDFKTGLTI-S-V-D--N-----GIW-KVIDF-QH-VKPG-----KGS-AFVRSKLRN
LRTGAIQEKTFRAGEKV-
>WP_014624535.1 [Spirochaeta thermophila DSM 6578] [GCF_000184345.1_ASM18434v2]
-AGSIDKGMYL-L-Y-K-G------EPY-FVAER-EF-VNPG-----KGS-AFVRLKLKH
VKTGLVLRETIKTNDSV-
>WP_105229464.1 [Serratia rhizosphaerae] [GCF_009817885.1_ASM981788v1]
SSNDFRSGLKI-M-F-E--G-----EPY-AVESS-EF-VKPG-----KGQ-AFARVKMRR
LLTGTRVEKTFKSTDS--
>WP_105231857.1 [Serratia rhizosphaerae] [GCF_009817885.1_ASM981788v1]
-ANEIKRGMAI-N-H-N--G-----KLL-LVKDI-dV-QSPs---A-RGASTLYKMRFSD
VRTGLKVEERFKGDDI--
>WP_254815582.1 [Neoehrlichia mikurensis] [GCF_024299005.1_ASM2429900v1]
-GNDIKPGYVL-D-H-N--G-----SLY-LVIKV-MH-TQPG-----KGG-AYIQAELKN
LKTGTKYYERFRAD----
>WP_108741441.1 [Flavobacterium faecale] [GCF_003076455.1_ASM307645v1]
STSDIKNGLCI-K-Y-N--N-----DIY-KIIEF-LH-VKPG-----KGP-AFVRTKLRS
LSNGKVLDNTFSAGHKI-
>WP_011340248.1 [Syntrophotalea carbinolica DSM 2380] [GCF_000012885.1_ASM1288v1]
TTADLKRNLVI-Q-I-D-NA------PC-LVLDV-nT-QTPs--ARGGST--LIKTKYRN
LLTGQVLEKAFKGGER--
>WP_011342255.1 [Syntrophotalea carbinolica DSM 2380] [GCF_000012885.1_ASM1288v1]
--SDLRKGTKL-M-I-D-G------EPH-VIVQF-DF-TKPG-----KGQ-ALYKCKLRN
MITGSLFDRTYRSGESF-
>WP_011025596.1 [Caldanaerobacter subterraneus subsp. tengcongensis MB4] [GCF_000007085.1_ASM708v1]
-AGDFRKGVTI-E-V-D--G-----QIF-TVVDF-MH-VKPG-----KGA-AFVRTKLKN
IMTGAVIERTFSPTEKF-
>WP_005635150.1 [Haemophilus haemolyticus] [GCF_900477945.1_45473_H02]
TTSDFKPGLKF-M-Q-D--G-----EPC-VIVEN-EF-VKPG-----KGQ-AFTRTRIRK
LISGKVLDVNFKSGTSV-
>WP_145469585.1 [Thalassolituus hydrocarboniclasticus] [GCF_025345565.1_ASM2534556v1]
-ANELKKGGVV-E-F-K--N-----QTC-LIKNI-eV-QNPh---S-RGGATLYKIRFQT
VPGRQKLEESFKGDDQL-
>WP_145469881.1 [Thalassolituus hydrocarboniclasticus] [GCF_025345565.1_ASM2534556v1]
STNEFKSGLKV-M-L-D--G-----EPC-SILDN-EY-VKPG-----KGQ-AFNRVKLRN
LRNGRVVEKTFKSGDSL-
>WP_260997152.1 [Thalassolituus hydrocarboniclasticus] [GCF_025345565.1_ASM2534556v1]
TANEFRAGQVL-S-L---NG-----QAW-VVLKA-EF-NKS----G-RNA-AVVKMKLKN
LLTGASQEPVFKADDKL-
>WP_098695635.1 [Nocardia terpenica] [GCF_002568625.1_ASM256862v1]
-TSDFKNGLVL-K-I-D--G-----NLQ-QIVEF-QH-VKPG-----KGP-AFVRTKLKN
VLSGKVVDKTFNAGVKV-
>WP_165731132.1 [Polaribacter undariae] [GCF_024918935.1_ASM2491893v1]
TTSDIRNGLCI-R-Y-N--N-----DIY-KIIEF-LH-VKPG-----KGP-AFVRTKLKS
VSNGKVVDNTFPAGRKI-
>WP_136353029.1 [Metabacillus sediminilitoris] [GCF_009720625.1_ASM972062v1]
SVNDFRTGLTI-E-V-D--N-----GIW-RVMDF-QH-VKPG-----KGA-AFVRSKLRN
LRTGAVQEKTFRAGEKV-
>NP_820795.1 [Coxiella burnetii RSA 493] [GCF_000007765.2_ASM776v2]
STNEFRGGLKV-M-V-D--G-----DPC-SIIDN-EF-VKPG-----KGQ-AFNRVKFRN
LKTGRVLERTFKSGETL-
>WP_095071701.1 [Tenacibaculum jejuense] [GCF_900198195.1_Tjejuense_V1]
TTSDIKKGLCI-K-Y-N--H-----DIF-KIIEF-LH-VKPG-----KGP-AFVRTKLKS
VTSGKVIDNTFSAGHKI-
>WP_028719197.1 [Paracoccus mutanolyticus] [GCF_003285265.1_ASM328526v1]
-GNEIKPGFVL-E-H-D--G-----GLW-AAVKV-NH-VKPG-----KGG-AFAQVELKN
LRDGRKLNERFRSEDKV-
>WP_154617413.1 [Nocardioides marmotae] [GCF_013177455.1_ASM1317745v1]
TTNDLKNGMVL-N-I-D--G-----QLW-SVVEF-QH-VKPG-----KGP-AFVRTKLRN
VESGKNVDKTFNAGTKV-
>WP_277105593.1 [Corynebacterium felinum] [GCF_030408755.1_ASM3040875v1]
TTADFKNGLVL-K-I-D--N-----KLQ-QIVEF-QH-VKPG-----KGP-AFVRTKLKD
VVSGKVTDKTFNAGVKV-
>WP_000568643.1 [Streptococcus pseudopneumoniae IS7493] [GCF_000221985.1_ASM22198v1]
EASKLKAGMTF-E-T-aDG------KLI-RVLEA-SH-HKPG-----KGN-TIMRMKLRD
VRTGSTFDTSYRPEEKF-
>WP_108673722.1 [Candidatus Kinetoplastibacterium sorsogonicusi] [GCF_003072465.1_ASM307246v1]
TAQELRIGNVV-M-I---LG-----DPL-IVQKT-EY-NKS----G-RNS-AVVKLKFKN
LLTSSISESVYKADEKF-
>WP_010226307.1 [Pseudomonas donghuensis] [GCF_000696345.2_ASM69634v2]
-GKELKPGTVL-R-I---DN-----DPW-LVQKT-EF-TKS----G-RNS-AIMKTKLKN
LLTGYKTETVYGADDKL-
>WP_002627711.1 [Leptospira weilii] [GCF_006874765.1_ASM687476v1]
--TEVKKGMVL-K-V-E-G------DLY-SVVKT-EF-VNPG-----KGS-AFIRTKLKN
LTKNSSIERTFKAAEKL-
>WP_109827456.1 [Deinococcus irradiatisoli] [GCF_003173015.1_ASM317301v1]
-VTELRNGTKV-E-M-D-G------GLW-ECLDY-SH-LKMG-----RGG-AKVVTKFRN
METGSIVDRTFNSTEKL-
>WP_008828401.1 [Novosphingobium resinovorum] [GCF_001742225.1_ASM174222v1]
---DIRPGNIL-E-Y-E--K-----GIW-KVAKT-QH-TQPG-----KGG-AFMQVEMKN
LIDGRKTNVRFRSADTV-
>WP_146959905.1 [Microvenator marinus] [GCF_007993755.1_ASM799375v1]
STSDFRKNLKI-E-I-D--G-----EPY-VILEA-VH-VKPG-----KGV-AFVKTKYKS
LISGRTLEQNFRSGDKV-
>WP_041128240.1 [Streptomyces vietnamensis] [GCF_000830005.1_ASM83000v1]
STNDLKNGMVL-K-L-e-GG-----QLW-SVVEF-QH-VKPG-----KGP-AFVRTKLKN
VLSGKVVDKTFNAGVKV-
>WP_004158444.1 [Erwinia amylovora CFBP1430] [GCF_000091565.1_ASM9156v1]
-ANEIKKGMAV-N-L-N--G-----KLL-LVKDI-dV-QSPs---A-RGASTLYKMRFTD
IRSGLKVEERFKGDEI--
>WP_004160177.1 [Erwinia amylovora CFBP1430] [GCF_000091565.1_ASM9156v1]
SSNDFRPGLKI-M-F-E--G-----EPY-AIESS-EF-VKPG-----KGQ-AFARVKMRR
LLTGSRVEKTFKSTDS--
>WP_012676426.1 [Persephonella marina EX-H1] [GCF_000021565.1_ASM2156v1]
--NQIKKDMFI-V-H-D-G------QPY-RVLDY-DH-VKPG-----KGQ-AFVRVKAKN
MKTGNVIEITYKSSES--
>WP_173033605.1 [Phytohabitans flavus] [GCF_011764545.1_ASM1176454v1]
TTNDLKNGLVL-N-L-D--G-----ELW-AVVEF-QH-VKPG-----KGG-AFVRTTLKN
VLSGKVVDKTFNAGTKV-
>WP_012652845.1 [Rhizobium rhizogenes] [GCF_016864595.1_ASM1686459v1]
-ASSVRKGNVL-D-V-D--G-----KLY-VVLTA-AN-FHPG-----KGT-PVTQVDMRR
IVDGVKVSERWRTTEQV-
>WP_207299982.1 [Alkalibacter rhizosphaerae] [GCF_017352215.1_ASM1735221v1]
SAGDFRKGITF-E-M-D--D-----DVY-VIIDF-QH-VKPG-----KGA-AFVRAKIKN
VKTGSVVERTFNPSEKF-
>WP_022382226.1 [Dialister hominis] [GCF_007164725.1_ASM716472v1]
SSNDLRPGITV-E-L-D--G-----MVW-QCVEF-QH-VKPG-----KGA-AFVRAKLKN
LQTGSVVERKFNAGIKL-
>WP_007302193.1 [Wolbachia endosymbiont (group B) of Eupeodes latifasciatus] [GCF_947250695.1_idEupLati1.Wolbachia_sp_1.1]
-ANDIRPGQVL-E-H-N--G-----GLF-SVISI-MH-TQPG-----KGG-AYIQAEMKN
IQTGAKYYERFRSDAT--
>WP_128467580.1 [Geovibrio thiophilus] [GCF_004087915.1_ASM408791v1]
--NQFKKGAKI-E-V-D-G------EPY-SIVEY-LH-IKMG-----RGG-ANVRTKIKS
LLSGNVIERTYKSDEKI-
>WP_271192095.1 [Peptoniphilus equinus] [GCF_027921445.1_ASM2792144v1]
SAGDFRKGVTF-V-M-D--G-----DVY-QVVEF-QH-VKPG-----KGA-AFVRAKIKS
VLTGGAKETTFNPSEKF-
>WP_009414345.1 [Capnocytophaga endodontalis] [GCF_002209445.1_ASM220944v1]
TTADIKKGLCI-R-F-N--H-----DIY-KIIEF-LH-VKPG-----KGP-AFVRTKLKS
VTTGKILDNTFSAGHKI-
>WP_011179826.1 [Bartonella quintana] [GCF_009936175.1_ASM993617v1]
-GNEIRPGNVI-E-H-Q--G-----SLW-VAIKC-NA-VKPG-----KGG-AFNQVEMKN
LIDGTKFNERFRAAETV-
>WP_014237519.1 [Azospira oryzae PS] [GCF_000236665.1_ASM23666v1]
TAQELRSGNVI-M-V---GP-----EAL-VIQKT-EY-NKS----G-RNA-AVVKMKMKN
LLTGAASEAVYKADEKF-
>WP_013519611.1 [Alicycliphilus denitrificans BC] [GCF_000179015.2_ASM17901v2]
-AQEIRAGNVI-M-Q---GK-----DPM-IVLKT-EY-ARG----G-RGA-ATVRMKLKA
LLSNMGTEVVFKADDKI-
>WP_002557532.1 [Mesomycoplasma flocculare ATCC 27399] [GCF_000815065.1_ASM81506v1]
-VNEFRPGITF-E-F-E-N------EIY-VVISA-QH-SKQG-----RSQ-ANLKAKVKN
LRTGAIIVKTFSGGERV-
>WP_004713630.1 [Yersinia rohdei] [GCF_000834455.1_ASM83445v1]
--NDFRPGLKI-M-F-E--G-----EPY-AVESS-EF-VKPG-----KGQ-AFARVKMRR
LLTGGRVEKTFKSTDSL-
>WP_004715508.1 [Yersinia rohdei] [GCF_000834455.1_ASM83445v1]
-ANEIKRGMAV-N-L-N--G-----KLL-LVKDI-dV-QSPs---A-RGASTLYKMRFSD
VRTGLKVEERFKGDEI--
>WP_211429685.1 [Chloracidobacterium validum] [GCF_018304825.1_ASM1830482v1]
-ANQIRRGMIV-L-F---DK-----QPH-RVLEC-RH-HTP----G-NLR-AMMQTKLKN
IITGTTFEHRFSATEDV-
>WP_211430590.1 [Chloracidobacterium validum] [GCF_018304825.1_ASM1830482v1]
STSDFKRGAYI-L-V-D-G------APY-LILDW-tV-QTPs--AR-GAA-TLVRTRVRH
VLTGAVLEKTFKSGDKF-
>WP_202091140.1 [Sphingomonas aliaeris] [GCF_016743815.1_ASM1674381v1]
-AVEIRPGNIL-E-Y-E--G-----GIW-KTVKI-QH-TQPG-----KGG-AYMQVEMKN
LIDGRKTNVRFRSAESV-
>WP_015749396.1 [Nakamurella multipartita DSM 44233] [GCF_000024365.1_ASM2436v1]
STSDFKNGLVL-N-L-E--G-----QLW-TITEF-QH-VKPG-----KGP-AFVRTTLKN
VLSGKVVDKTFNAGVKV-
>WP_193149955.1 [Sulfurimonas sediminis] [GCF_014905115.1_ASM1490511v1]
-MSDIKKNVRL-I-V-G-E------VPY-KVVEF-QH-VKPG-----KGA-AFVRMKMKS
FLNGKVVEKTVHAGDKF-
>WP_003944958.1 [Rhodococcus erythropolis R138] [GCF_000696675.2_ASM69667v2]
STSDFKNGLVL-Q-I-E--G-----QLW-TIIEF-QH-VKPG-----KGP-AFVRTKLKN
VLSGKVVDKTFNAGVKV-
>WP_129086865.1 [Halarcobacter ebronensis] [GCF_013201825.1_ASM1320182v1]
SMSELKKGLKI-E-L-D--G-----VPY-KIVEY-QH-VKPG-----KGA-AFVRCKIKS
FLNGKVIEKTFHAGDK--
>WP_240258136.1 [Mycobacterium paraterrae] [GCF_022430545.2_ASM2243054v2]
STADFKNGLVL-V-I-D--G-----QLW-QIIEF-QH-VKPG-----KGP-AFVRTKLKN
VLSGKVVDKTYNAGVKV-
>WP_135254166.1 [Vagococcus xieshaowenii] [GCF_004792515.1_ASM479251v1]
SVNDLKTGLTV-E-V-D--G-----GIW-RVMDF-QH-VKPG-----KGA-AFVRTKLKN
LRTGSVQEKTFRGGEKI-
>WP_010976980.1 [Rickettsia conorii str. Malish 7] [GCF_000007025.1_ASM702v1]
SANSIRTGNIL-V-Y-N--N-----DLW-VVSKTpEH-TQPG-----KGG-AYVQVEMKN
LKTGTKRNERFSSA----
>WP_007722891.1 [Cronobacter dublinensis subsp. dublinensis LMG 23823] [GCF_001277235.1_ASM127723v1]
SSNDFRAGLKI-M-M-D--G-----EPY-AVESS-EF-VKPG-----KGQ-AFARVKLRR
LLTGSRVEKTFKSTDS--
>WP_015741863.1 [Cronobacter dublinensis subsp. dublinensis LMG 23823] [GCF_001277235.1_ASM127723v1]
-ANEIKKGMVL-N-Y-N--G-----KLL-IVKDI-dI-QSPs---A-RGAATLYKMRFSD
VRTGQKVEERFKGDDI--
>WP_155302763.1 [Desulfosarcina widdelii] [GCF_009688965.1_ASM968896v1]
-SSDLRKGLKI-E-I-D-G------DPY-VVVQF-EF-VKPG-----KGQ-ALYKCRLKN
MITGAQFDKTYRSGEKF-
>WP_155304766.1 [Desulfosarcina widdelii] [GCF_009688965.1_ASM968896v1]
KASNLQKGHII-N-I-D--N-----HPY-QVKQI-dV-HTPs---A-RGANTLYKVRYAS
LISGQKLDQTYKGNDN--
>WP_011559756.1 [Mycolicibacterium monacense] [GCF_010731575.1_ASM1073157v1]
STADFKNGLVL-Q-I-D--G-----QLW-QIVEF-QH-VKPG-----KGP-AFVRTKLKN
VVSGKVVDKTYNAGVKV-
>WP_146652339.1 [Labilithrix luteola] [GCF_001263205.1_ASM126320v1]
STTDIRKGLKI-Q-I-D--G-----VPF-HIVEH-QF-VKPG-----KGQ-SFTRCRVRN
LVNGSVVERTWKSGDSV-
>WP_007908599.1 [Pseudomonas zeae] [GCF_014268485.2_ASM1426848v2]
-GKELKPGTVI-R-L---EN-----DPW-LVQKA-EF-TKS----G-RNS-AIMKTKLKN
LLTGYKTEIVYSADDKL-
>WP_036387728.1 [Mycolicibacterium senegalense] [GCF_019645875.1_ASM1964587v1]
STADFKNGLVL-Q-I-D--G-----QLW-QIVEF-QH-VKPG-----KGP-AFVRTKLKN
VVSGKVVDKTYNAGVKV-
>WP_212570008.1 [Streptococcus oriscaviae] [GCF_018137985.1_ASM1813798v1]
EASKLRAGMTF-E-A--DG------KLI-KVLDA-SH-HKPG-----KGN-TIMRMKLRD
VRTGSTFDTTYRPDEKF-
>WP_114205282.1 [Acidisarcina polymorpha] [GCF_003330725.1_ASM333072v1]
-AIDIKRKMFF-E-Y-E-DA------PF-YCLES-DI-STpt--ARGGQT--LVRLKMRN
MLTHAVFDKTFKASDKF-
>WP_114208449.1 [Acidisarcina polymorpha] [GCF_003330725.1_ASM333072v1]
-ATQMRPGMII-K-H---NN-----ELH-AVFAV-EH-RTP----G-NLR-AFIQAKLRN
LRTGAMFEHRFRSPD---
>WP_025606073.1 [Pontibacter actiniarum] [GCF_003585765.1_ASM358576v1]
TTADIKNGVVL-E-Y-N--N-----DLY-VVTDF-QH-VKPG-----KGP-AFVRTKLKN
VRTGKVLDNTFSAGHKI-
>WP_026427470.1 [Actinomyces slackii] [GCF_900637295.1_50477_G01]
TTNDLKNGLVL-N-L-E--G-----QLW-QVVEF-QH-VKPG-----KGP-AFVRTKLKN
VLSGKTVDKTFNAGLKV-
>WP_124997840.1 [Clostridium tagluense] [GCF_026650945.1_ASM2665094v1]
SAGDIRKGTTF-D-E-G--G-----QVY-TVIEF-LH-VKPG-----KGA-AFVRTKLRN
VINQGVTEKTFNPTTKL-
>WP_057776901.1 [Cytobacillus dafuensis] [GCF_007995155.1_ASM799515v1]
SVNDFRTGLTI-E-V-D--N-----GIW-RVMDF-QH-VKPG-----KGA-AFVRSKLRN
LRNGAVQEKTFRAGEKV-
>WP_005241702.1 [Rhodococcus pseudokoreensis] [GCF_017068395.1_ASM1706839v1]
STSDFKNGLVL-Q-I-E--G-----QLW-TITEF-QH-VKPG-----KGP-AFVRTKLKN
VLSGKVVDKTFNAGVKV-
>WP_132952390.1 [Uruburuella suis] [GCF_022870845.1_ASM2287084v1]
TAQELRSGNVF-M-V---GS-----DPM-VVQKT-EY-LKG----G-RSS-AKVSMKLKN
LLTGAATESIYKADDKF-
>WP_011806028.1 [[Acidovorax] ebreus TPSY] [GCF_000022305.1_ASM2230v1]
-AQEIRAGNVI-M-Q---GK-----DPM-IVLKT-EY-ARG----G-RGA-ATVRMKLKA
LLSNMGTEVVFKADDKI-
>WP_160553843.1 [Xylophilus rhododendri] [GCF_009906855.1_ASM990685v1]
-AQEIRAGNVI-M-H---GK-----DPM-VVLKT-EY-SRG----G-RNS-ATVRMKLKS
LIANFNTEVVFKADDKI-
>WP_006937620.1 [Rhodococcus aetherivorans] [GCF_025722975.1_ASM2572297v1]
-TSDFKNGLVL-K-I-D--G-----QLW-QIIEF-QH-VKPG-----KGP-AFVRTKIKN
VLSGKTVDKTWNAGVKV-
>WP_130603386.1 [Litorilituus sediminis] [GCF_004295665.1_ASM429566v1]
STNQFKAGLKI-M-L-D--G-----EPC-NILEN-EL-VKPG-----KGQ-AFNRVKIRK
LVSGKVLEKTFKSGESV-
>WP_130604040.1 [Litorilituus sediminis] [GCF_004295665.1_ASM429566v1]
KASEIKKNAAI-E-H-N--G-----KVL-IVRDI-tR-SVPq---G-RAGGSLYRMRLYD
VVTGGKVDETFKAEDML-
>WP_029083344.1 [Bradyrhizobium septentrionale] [GCF_011516645.4_ASM1151664v4]
-ASSIRKGNII-E-Q-D--G-----RLY-VVLSA-EN-IHPG-----KGT-PVSQIEMRR
IGDGVKVSERYKTTDQV-
>WP_168581234.1 [Gephyromycinifex aptenodytis] [GCF_012277275.1_ASM1227727v1]
TTNDLKNGMVL-K-L-E--G-----QLW-TVIEF-QH-VKPG-----KGP-AFVRTKLKN
VMSGKTIDKTFNAGTKV-
>WP_017458534.1 [Kosakonia sacchari] [GCF_001683395.1_ASM168339v1]
-ANEIKKGMVL-N-Y-N--G-----KLL-IVKDI-dI-QSPs---A-RGAATLYKMRFSD
VRTGLKVEERFKGDDI--
>WP_017459193.1 [Kosakonia sacchari] [GCF_001683395.1_ASM168339v1]
--NDFRAGLKI-M-M-D--G-----EPY-AVEAS-EF-VKPG-----KGQ-AFARVKLRR
LLTGTRVEKTFKSTDS--
>WP_066888458.1 [Moraxella nonliquefaciens] [GCF_016028775.1_ASM1602877v1]
STNDFKAGLKV-M-L-D--G-----NPC-SILEN-EY-VKPG-----KGQ-AFNRVKLRN
LKTGKVLEQTFKSGDSL-
>WP_067265157.1 [Sulfitobacter faviae] [GCF_034376865.1_ASM3437686v1]
-GNEIRPGNVL-E-H-N--G-----GLW-AAVKV-DH-VKPG-----KGG-AFAQVEMRN
LRNGSKLNERFRSADKV-
>WP_007302193.1 [Wolbachia endosymbiont (group B) of Celastrina argiolus] [GCF_947251805.1_ilCelArgi3.Wolbachia_sp_1.1]
-ANDIRPGQVL-E-H-N--G-----GLF-SVISI-MH-TQPG-----KGG-AYIQAEMKN
IQTGAKYYERFRSDAT--
>WP_010960601.1 [Methylococcus capsulatus str. Bath] [GCF_000008325.1_ASM832v1]
STSEFKNGLKV-M-L-D--G-----DPC-TMLES-EF-VKPG-----KGQ-AFNRVKLRN
LKTGRVVERTFKSGETL-
>WP_026390024.1 [Haploplasma axanthum] [GCF_900660745.1_57728_G01-3]
STNEFKTNVTI-E-F-E--G-----NIF-QVIEF-LH-VKPG-----KGA-AFVRTKLRN
LRTGSVIDYTFNAGVKV-
>WP_106012343.1 [Fastidiosipila sanguinis] [GCF_002998295.1_ASM299829v1]
SAGDFKKGTTF-M-L-D--N-----SIC-QVIEF-QH-VKPG-----KGP-AFVRVKYRN
LDSGSVIENTFNPNAK--
>WP_007060031.1 [Clostridium carboxidivorans P7] [GCF_001038625.1_ASM103862v1]
SAGDIRKGTTF-E-Q-D--G-----QVY-TVIDF-LH-VKPG-----KGA-AFVRTKLRN
VKTGGVTDTTFNPTAKL-
>WP_027234766.1 [Leisingera caerulea] [GCF_025139665.1_ASM2513966v1]
-GNEIRPGNVL-E-H-N--G-----GLW-AAVKV-DH-VKPG-----KGG-AFAQVEMRN
LRNGSKLNERFRSADKV-
>WP_029160994.1 [Clostridium drakei] [GCF_003096175.1_ASM309617v1]
SAGDLRKGTTF-E-Q-D--G-----QVY-TVIDF-LH-VKPG-----KGA-AFVRTKLRN
VITGGVTDTTFNPTAKL-
>WP_010403241.1 [Wolbachia endosymbiont (group B) of Apotomis turbidana] [GCF_947251835.1_ilApoTurb1.Wolbachia_sp_1.1]
-ANDIRPGQVL-E-H-N--G-----GLF-SVISI-MH-TQPG-----KGG-AYIQAEMKN
IQTGAKYYERFRSDAT--
>WP_026740510.1 [Lonsdalea britannica] [GCF_003515985.1_ASM351598v1]
-ANEIKRGMAV-N-Y-N--G-----KLL-LVKDI-dI-QSPs---A-RGASTLYKMRFSD
VRTGLKVEERFKGDDI--
>WP_085653351.1 [Lonsdalea britannica] [GCF_003515985.1_ASM351598v1]
STNEFRSGLKI-M-Q-D--G-----EPC-AIIEN-EF-VKPG-----KGQ-AFNRVRIRK
LISGKVLEKTFKSGDSV-
>WP_193480198.1 [Streptomyces janthinus] [GCF_031593255.1_ASM3159325v1]
STNDLKNGMVL-K-L-e-GG-----QLW-SVVEF-QH-VKPG-----KGP-AFVRTKLKN
VLSGKVVDKTFNAGVKV-
>WP_010403241.1 [Wolbachia endosymbiont (group B) of Agriphila straminella] [GCF_947250755.1_ilAgrStra1.Wolbachia_sp_1.1]
-ANDIRPGQVL-E-H-N--G-----GLF-SVISI-MH-TQPG-----KGG-AYIQAEMKN
IQTGAKYYERFRSDAT--
>WP_207683133.1 [Desulfonema magnum] [GCF_017377395.1_ASM1737739v1]
--GDLRKGLKI-Q-I-D-G------DPY-VITQF-DF-VKPG-----KGQ-ALYKCRLKN
MVTGAQFDRTYRSGEKF-
>WP_114983710.1 [Cyclonatronum proteinivorum] [GCF_003353065.1_ASM335306v1]
STADFRNGMTI-I-V-N--N-----QLY-NIIEF-QH-VKPG-----KGP-AFVRTKLKG
VETAKIIDKTFRSGET--
>WP_015562232.1 [Megamonas funiformis] [GCF_019974115.1_ASM1997411v1]
-SSDFRTGLTL-E-I-D--N-----GVW-QIVDF-QH-VKPG-----KGA-AFVRTKIKN
VQTGAVVERTFNPNEKL-
>WP_042251708.1 [Paracoccus marcusii] [GCF_019141545.1_ASM1914154v1]
-GNEIRPGNIL-E-H-D--G-----GLW-GAVKV-NH-VKPG-----KGG-AFAQVELKN
LRDGRKLNERFRSEDKV-
>WP_012281662.1 [Heliomicrobium modesticaldum Ice1] [GCF_000019165.1_ASM1916v1]
SSNDFRTGSTI-E-L-D--G-----DAY-VVIEF-QH-VKPG-----KGA-AFVRTKLKN
IKTGSVVERTFRAGEKV-
>WP_162426981.1 [Pontibacter pudoricolor] [GCF_010092985.1_ASM1009298v1]
TTADIKNGVVI-E-Y-N--N-----DLY-QVIDF-QH-VKPG-----KGP-AFVRTKLRN
IKSGKVLDNTFSAGHKI-
>WP_029046321.1 [Cupriavidus oxalaticus] [GCF_008807855.1_ASM880785v1]
-AQELRVGNVF-M-I---GG-----DPM-VVQKA-EY-NKS----G-RNA-AVVKMKYKN
LLTDAPGESVFKADDKF-
>WP_013883817.1 [Cellulomonas gilvus ATCC 13127] [GCF_000218545.1_ASM21854v1]
TTNDLKNGTVL-R-I-D--G-----QLW-TVVEF-QH-VKPG-----KGG-AFVRTKLKN
VLSGKVVDKTFNAGIKV-
>WP_045531289.1 [Serpentinimonas raichei] [GCF_000828895.1_ASM82889v1]
-AQEIRAGNVI-M-H---GK-----DPM-IVLKT-EY-ARG----G-RGA-ATVRMKLKA
LLSNMGTEVVFKADDKI-
>WP_002554550.1 [Pseudomonas cannabina pv. alisalensis] [GCF_016599635.1_ASM1659963v1]
-GKELKPGTVI-R-L---EN-----DPW-LVQKA-EF-TKS----G-RNS-AIMKTKLKN
LLTGYKTEIVYSADDKL-
>WP_000257282.1 [Salmonella bongori N268-08] [GCF_000439255.1_ASM43925v1]
--NDFRSGLKI-M-L-D--G-----EPY-AVESS-EF-VKPG-----KGQ-AFARVKLRR
LLTGTRVEKTFKSTDS--
>WP_001136822.1 [Salmonella bongori N268-08] [GCF_000439255.1_ASM43925v1]
-ANEIKKGMVL-N-Y-N--G-----KLL-IVKDI-dI-QSPt---A-RGAATLYKMRFSD
VRTGLKVEERFKGDDIV-
>WP_002580564.1 [Clostridium butyricum] [GCF_001886875.1_ASM188687v1]
SAGDLRKGTTF-E-F-D--G-----QVF-TVTDF-LH-VKPG-----KGA-AFVRTKLRN
VISGGVVDRTFNPTEKL-
>WP_101780606.1 [Spiroplasma monobiae MQ-1] [GCF_002865545.1_ASM286554v1]
SVNDLRPGSTF-L-Y-D-G------NIF-VVLEN-SF-SKTG-----RQQ-GKVTVKVKN
LRTGARVEITFTGGEKV-
>WP_066445412.1 [Halomonas chromatireducens] [GCF_001545155.1_ASM154515v1]
STNEFKGGLKV-M-L-D--G-----DPC-SIVEN-EL-VKPG-----KGQ-AFSRVKLRN
LITGRVWERTFKSGESL-
>WP_077335682.1 [Vibrio ruber] [GCF_024347115.1_ASM2434711v1]
KASEIKKGFVI-D-T-N--G-----KML-LVKDI-EI-TTPG---g-rGGAKIYKFRCND
LTTGARVDERFKSDDV--
>WP_077336283.1 [Vibrio ruber] [GCF_024347115.1_ASM2434711v1]
STNEFKGGLKI-M-I-D--N-----EPC-VILEN-EY-VKPG-----KGQ-AFNRVKIRK
LLSGKVLEKTFKSGDS--
>WP_125164432.1 [Erysipelothrix piscisicarius] [GCF_003931795.1_ASM393179v1]
-SNDLRAGMSI-I-Y---ED-----NLH-QVLDT-SH-NKT----A-QRQ-MIIKAKVRN
MRSGSVTELTMIGGDKV-
>WP_013932842.1 [Pseudothermotoga thermarum DSM 5069] [GCF_000217815.1_ASM21781v1]
-VGDLRKGMII-L-V---DG-----EPY-RVIDV-NK-HHM----A-MGR-GIIRTKLKS
VKTGLVRDQNFNSGDKV-
>WP_011298402.1 [Cupriavidus pinatubonensis] [GCF_019602855.1_ASM1960285v1]
-AQELRVGNVF-M-M---NG-----APM-VVQKA-EY-NKS----G-RNA-AVVKMKYKN
LLTEAPGESVFKADDKF-
>WP_172204782.1 [Niveibacterium microcysteis] [GCF_017161445.1_ASM1716144v1]
TAQELRAGNVV-M-V---GS-----EPL-VVQKA-EY-SKS----G-RNA-SVVKMKFKN
LLTGSGSETVYRADDKF-
>WP_071078242.1 [Janthinobacterium svalbardensis] [GCF_002327145.1_ASM232714v1]
-AKEIRVGNII-M-V-D--S-----KPM-IVLRS-DV-NGSS-----RTG-FTYKWKMKN
LLTNTPMENVFRGDDKF-
>WP_006440085.1 [Peptacetobacter hiranonis] [GCF_008151785.1_ASM815178v1]
TASEFRKGVTF-E-K-D--G-----QPC-LVVDF-QH-VKPG-----KGA-AFVRTKYRN
LITGATREEAFNPSDKF-
>WP_013597609.1 [Weeksella virosa] [GCF_900637795.1_52592_H02]
TTSDIRKGLCI-N-W-N--N-----DTW-KIVDF-LH-VKPG-----KGP-AFVRTKLKS
VTNGKVLENTFAAGHKI-
>WP_152299193.1 [Sulfurimonas xiamenensis] [GCF_009258045.1_ASM925804v1]
--GDIKKGVRL-I-I-G--E-----VPY-RVVEF-QH-VKPG-----KGA-AFVRMKVKS
FLNGKVVEKTVHAGDKF-
>WP_020728536.1 [Mycobacterium shottsii] [GCF_010728525.1_ASM1072852v1]
STADFKNGLVL-Q-I-D--G-----QLW-SIVEF-QH-VKPG-----KGP-AFVRTKLKN
VLSGKVVDKTYNAGVKV-
>WP_005980216.1 [Fusobacterium ulcerans] [GCF_003019675.1_ASM301967v1]
-AQELRAGSTI-K-I---GN-----DPF-VVLKS-EY-NKS----G-RNA-AVVKFKMKN
LLNGNISDAVYKADEKM-
>WP_045368606.1 [Methyloceanibacter caenitepidi] [GCF_000828475.1_ASM82847v1]
-GNEIRPGNVI-Q-H-K--D-----GLW-VAVKT-QA-VKPG-----KGP-AYAQVELKN
LIDGSKLNERFRASETV-
>WP_289174331.1 [Neopusillimonas aromaticivorans] [GCF_030344915.1_ASM3034491v1]
TAQELRVGNVV-M-V---SG-----EPL-VVQKA-EY-NKS----G-RNS-AVVKLKFKN
LLSGSGSESVSKADEKF-
>WP_011510771.1 [Nitrobacter hamburgensis X14] [GCF_000013885.1_ASM1388v1]
-ASSIRKGNVI-E-Q-D--G-----KLY-VVLTA-EN-IHPG-----KGT-PVSQIEMRR
ISDGVKISERYKTTDQV-
>WP_041620363.1 [Paludibacter propionicigenes WB4] [GCF_000183135.1_ASM18313v1]
-AQDIKNGTCI-R-M-D-G------KLY-FVIEF-LH-VKPG-----KGN-TFMRTTLKD
VVDGRVIERRFNIGEKL-
>WP_036969970.1 [Pseudoalteromonas donghaensis] [GCF_003515105.1_ASM351510v1]
KASEVKKGAAI-E-Y-N--G-----RVL-VVKDI-qR-SVPq---G-RAGGSLYRMRLYD
VVTGGKVDETFKDSDML-
>WP_036971443.1 [Pseudoalteromonas donghaensis] [GCF_003515105.1_ASM351510v1]
STNEFKGGLKI-M-L-D--G-----EPC-SILEN-EM-VKPG-----KGQ-AFNRVRIRK
LITGKVLEKTFKSGETV-
>WP_019459533.1 [Roseomonas mucosa] [GCF_008693785.1_ASM869378v1]
-ANQMRPGQVI-E-F-E--G-----RRW-SVLKI-NI-MTPG-----KGA-AVIQVEMRD
VKSGTKKDQRWRTQDTV-
>WP_273275449.1 [Roseivirga spongicola] [GCF_034376045.1_ASM3437604v1]
TTADIKNGLCI-V-I-N--N-----DLW-MITEF-QH-VKPG-----KGP-AFVRTRLKN
IKTGKVVDNTFSAGHKI-
>WP_013755497.1 [Thermodesulfobium narugense DSM 14796] [GCF_000212395.1_ASM21239v1]
SMNDLKNATNI-L-I-D-G------AVY-QVVYF-QH-ARKA-----QGA-AYVRTKLKN
LKTGAVLEKTFRSEDKI-
>WP_011810955.1 [Verminephrobacter eiseniae EF01-2] [GCF_000015565.1_ASM1556v1]
-AQEIRAGNVI-M-H---GK-----DPM-VVLKT-EY-ARG----G-RGA-ATVRMKLKS
LIANFGTEIVLRADDKI-
>WP_046307177.1 [Lactobacillus apis] [GCF_003150935.1_ASM315093v1]
SVNEFKNGLTI-K-Y-N--N-----DLW-RIVEF-QH-VKPG-----KGS-AFVRSKLKS
LNTGAVQEYTFRSTAKV-
>WP_109715057.1 [Lactobacillus apis] [GCF_003150935.1_ASM315093v1]
-AINLKKGMVF-S-Q--DG------KMI-RVLKA-NH-HKPG-----KGN-TVMQMDLRN
IESGAVVHKTMRPTEKV-
>WP_044635477.1 [Mesomycoplasma dispar] [GCF_000941075.1_ASM94107v1]
-VNEFRPGITF-E-F-E-K------EIY-VVISA-QH-SKQG-----RGQ-ANLKAKVKN
LRTGAITIKTFSGGERV-
>WP_018696504.1 [Alistipes onderdonkii subsp. vulgaris] [GCF_006542645.1_Aond_1.0]
TTADIKIGMCI-E-M-D--G-----KTF-QIVDF-QH-VKPG-----KGP-AFVRTKLKN
LESGRVLDNTFSAGAKI-
>WP_030048852.1 [Streptomyces cyaneochromogenes] [GCF_003963535.1_ASM396353v1]
STNDLKNGMVL-K-L-e-GG-----QLW-SVVEF-QH-VKPG-----KGP-AFVRTKLKN
VLSGKVVDKTFNAGVKV-
>WP_087917138.1 [Paenibacillus donghaensis] [GCF_002192415.1_ASM219241v1]
SVNDFKTGLTV-E-V-D--G-----DIY-TVIDF-QH-VKPG-----KGA-AFVRSKLKN
LRNGNTVEKTFRAGET--
>WP_007129710.1 [Paenibacillus ihbetae] [GCF_002741055.1_ASM274105v1]
SVNDFKTGLTV-E-V-D--G-----DIF-TVLDF-QH-VKPG-----KGA-AFVRSKLKN
LRNGNTVEKTFRAGET--
>WP_068550617.1 [Thermosulfidibacter takaii ABI70S6] [GCF_001547735.1_ASM154773v1]
-AAHVKTNMKL-E-I-D-G------EPY-LVVGA-EH-IKPG-----KGQ-AFSRIKLKN
LQTGAVIEKTYKANDML-
>WP_012386125.1 [Beijerinckia indica subsp. indica ATCC 9039] [GCF_000019845.1_ASM1984v1]
-GNQITPGTVI-E-H-D--G-----GLW-AAVKS-TT-VKPG-----KGG-AFNQVELKN
LIDGRKLNERFRADATV-
>WP_012386133.1 [Beijerinckia indica subsp. indica ATCC 9039] [GCF_000019845.1_ASM1984v1]
-ASSIRKGNII-E-KeD--G-----QLY-VVLTA-ES-FHPG-----KGT-PTTQIDMRR
LSDGVKTSDRYKTTEQV-
>WP_034206788.1 [Burkholderia territorii] [GCF_001718335.1_ASM171833v1]
TAQELRVGNVV-Q-I---GS-----DAW-VIAKT-EY-NKS----G-RNA-AVVKMKMKN
LLTNAGQESVYKADDKF-
>WP_025734171.1 [Williamsoniiplasma luminosum] [GCF_002803985.1_ASM280398v1]
-VNDLRPGTTF-L-Y-E-N------NIY-VVIDQ-SF-SKTG-----RQQ-GKVTVKVKN
LRSGSRTEMTFTGGDKV-
>WP_025244368.1 [Candidatus Sodalis pierantonius str. SOPE] [GCF_000517405.1_ASM51740v1]
STNEFRSGLKI-M-L-D--G-----EPC-AIIEN-EF-VKPG-----KGQ-AFNRVRLRK
LVSGKVLEKTFKSGDSV-
>WP_065872731.1 [Pseudomonas tritici] [GCF_014268275.3_ASM1426827v3]
-GKELKPGTVI-R-L---EN-----DPW-LVQKA-EF-TKS----G-RNS-AIMKTKLKN
LLTGYKTEIVYSADDKL-
>WP_012400257.1 [Paraburkholderia phymatum STM815] [GCF_000020045.1_ASM2004v1]
-AQELRTGNVV-M-I---GN-----DAM-VVQKA-EY-NKS----G-RNA-AVVKMKFKN
LLTGAGMETVYKADDKF-
>WP_024715090.1 [Bacillus tequilensis] [GCF_012225885.1_ASM1222588v1]
SVNDFRTGLTI-E-V-D--G-----GIW-RVVDF-QH-VKPG-----KGA-AFVRSKLRN
LRTGAIQEKTFRAGEKV-
>WP_259605927.1 [Microbacterium neungamense] [GCF_024971095.1_ASM2497109v1]
STADIKNGVVL-N-I-D--G-----QLW-SVVEF-QH-VKPG-----KGG-AFVRTKLKN
VVTGKVVDKTYNAGAKV-
>WP_145873391.1 [Pseudoduganella flava] [GCF_009789595.1_ASM978959v1]
-AKEIRVGNII-M-V-D--A-----KPF-IVLRS-DV-NGSS-----RTG-FTYKWKMKN
LLTNAPLENVFRGDDKF-
>WP_058375936.1 [Pandoraea norimbergensis] [GCF_001465545.3_ASM146554v3]
TAQELRVGNVI-M-I---EG-----QPN-VVLKT-EY-VKS----G-RNS-SVVKLKYKK
LLAEGRGEFSYKADDKF-
>WP_072607716.1 [Aquibium oceanicum] [GCF_001889605.1_ASM188960v1]
-GNEIRPGNVI-E-H-N--G-----GLW-VAVKT-NA-VKPG-----KGG-AYNQVELKN
LIDGTKLNERFRSAETV-
>WP_005967274.1 [Pectobacterium wasabiae CFBP 3304] [GCF_001742185.1_ASM174218v1]
-ANEIKRGMVV-N-Y-N--D-----KLL-LVKDI-dV-QSPs---A-RGASTLYKMRFSD
VRTGLKVEERFKGDDI--
>WP_005972974.1 [Pectobacterium wasabiae CFBP 3304] [GCF_001742185.1_ASM174218v1]
--NDFRSGLKI-M-F-E--G-----EPY-AIESS-EF-VKPG-----KGQ-AFARVKMRR
LLTGSRVEKTFKSTDS--
>WP_031035748.1 [Streptomyces olivaceus] [GCF_015244315.1_ASM1524431v1]
STNDLKNGLVL-K-L-e-GG-----QLW-SVVEF-QH-VKPG-----KGP-AFVRTKLKN
VLSGKTVDKTFNAGVKV-
>WP_039405465.1 [Pandoraea pulmonicola] [GCF_000815105.2_ASM81510v2]
TAQELRVGNVV-M-I---DG-----EPN-VVLKT-EY-VKS----G-RNS-SVVKMKYKK
LLSEGRGEFAYKADDKF-
>WP_101500581.1 [Paracoccus jeotgali] [GCF_002865605.1_ASM286560v1]
-ASSLRKGNVL-E-I-D--E-----RLY-VVLKA-EN-FHPG-----KGT-PTTSVEMRR
ISDGVKVMERWKTTDQV-
>WP_207560801.1 [Sulfurimonas aquatica] [GCF_017357825.1_ASM1735782v1]
-MSDIKKGVRL-I-V-G--E-----VPY-KIVEF-QH-VKPG-----KGA-AFVRMKMKS
FLNGKVVEKTVHAGDKF-
>WP_215551707.1 [Bacillus mycoides] [GCF_018739485.1_ASM1873948v1]
SVNDFRTGLTI-S-V-D--N-----ALW-QVMDF-QH-VKPG-----KGA-AFVRSKLRN
LRTGSVQEKTFRAGEKV-
>WP_213172620.1 [Natronoglycomyces albus] [GCF_016925535.1_ASM1692553v1]
TTNDLKNGMVL-N-L-D--K-----VLW-QVLEF-QH-VKPG-----KGP-AFVRTKLKN
VLSGKIVDKTFNAGTKV-
>WP_179616371.1 [Nocardioides marinisabuli] [GCF_013466785.1_ASM1346678v1]
STNDLKNGMVL-S-I-D--N-----GLW-SVVEF-QH-VKPG-----KGP-AFVRTKLKN
VESNKTVDKTFNAGTKV-
>WP_071185764.1 [Flavobacterium commune] [GCF_001857965.1_ASM185796v1]
STSDIRNGLCI-K-Y-N--H-----DIY-KIIEF-LH-VKPG-----KGP-AFVRTKLKS
LTTGKVLDNTFSAGHKI-
>WP_024096463.1 [Phaeobacter gallaeciensis DSM 26640] [GCF_000511385.1_ASM51138v1]
-GNEIRPGNVL-E-H-N--G-----GLW-AAVKV-DH-VKPG-----KGG-AFAQVEMRN
LRNGSKLNERFRSADKV-
>WP_167961800.1 [Bacteroides faecium] [GCF_012113595.1_ASM1211359v1]
-AQDIKNGTCI-R-M-D-G------KLY-FCVEF-LH-VKPG-----KGN-TFMRTKLKD
VVSGYVLERRFNIGEKL-
>WP_136952771.1 [Vagococcus zengguangii] [GCF_005145005.1_ASM514500v1]
SVNDLKTGLTV-E-V-D--G-----GIW-RVMDF-QH-VKPG-----KGA-AFVRTKLKN
LRNGSIQEKTFRGGEKI-
>WP_003538298.1 [Thomasclavelia ramosa] [GCF_016728785.1_ASM1672878v1]
-VGDLRPGITF-E-Y---EG-----NLY-VVLDY-SH-NKT----A-RAA-ANIKVKMKN
MRSGATTEITFGGNDKV-
>WP_008791678.1 [Thomasclavelia ramosa] [GCF_016728785.1_ASM1672878v1]
-AGDFKTGLTL-I-V-D--G-----DPC-QVMDF-QH-VKPG-----KGA-AILKTKMRN
LKTGAIQERNFNASTKF-
>WP_166248035.1 [Allomuricauda oceani] [GCF_011068285.1_ASM1106828v1]
STSDIRKGLCI-R-Y-N--H-----DIY-KIVEF-LH-VKPG-----KGP-AFVRTKLKS
VTTGKVIDNTFSAGHKI-
>WP_168915731.1 [Microcella flavibacter] [GCF_012530535.1_ASM1253053v1]
STNDIKNGSVL-N-L-D--G-----QLW-NIIEF-QH-VKPG-----KGG-AFVRTKMRN
VRSGKVVDKTFNAGLKV-
>WP_003289309.1 [Pseudomonas phenolilytica] [GCF_021432765.1_ASM2143276v1]
TAQEFRAGQVA-I-I---NG-----APW-VIQKA-EF-NKS----G-RNS-AVVKMKLKN
LLNGSATETVYKADDKL-
>WP_066135243.1 [Haematospirillum jordaniae] [GCF_001611975.1_ASM161197v1]
-ANLIRPGMVI-E-H-E--G-----RSW-SVLKT-QI-VQPG-----KGG-AFITVEIRD
VDTGNKSNARWRTADTV-
>WP_213499753.1 [Telmatocola sphagniphila] [GCF_018398935.1_ASM1839893v1]
--IDVRKGMVL-VGe---DG-----SLM-QCLER-DL-NTP----G-NWR-AILYLKMRN
LKTGSITDNRYKPDDK--
>WP_147187694.1 [Panacibacter ginsenosidivorans] [GCF_007971225.1_ASM797122v1]
-TADISRGQIL-K-L---DG-----SLY-SVVEF-GE-NKT----A-RAA-AKVWAKLKG
VDNNRTIEKTWNSGET--
>WP_009052330.1 [Thermoanaerobacter brockii subsp. finnii Ako-1] [GCF_000175295.2_ASM17529v2]
-AGDFRKGVTI-E-V-D--G-----QVF-TVVDF-MH-VKPG-----KGA-AFVRTKLKN
VMTGAVIEKTFSPTEKF-
>WP_002671939.1 [Treponema denticola ATCC 35405] [GCF_000008185.1_ASM818v1]
--GDIAKGTVL-L-N-K-G------TPY-LVVER-EF-VNPG-----KGA-AFARVKMKN
LRDGSVLMQTIKTADTV-
>WP_109324678.1 [Azospirillum thermophilum] [GCF_003130795.1_ASM313079v1]
-ANTMRPGHVL-E-H-N--G-----KLW-VITKT-AI-VQPG-----KGG-AFIQLEMKD
VRTGTKSIERFRTQETV-
>WP_155596586.1 [Zobellia laminariae] [GCF_030553095.1_ASM3055309v1]
STSDIRKGLCI-R-Y-N--N-----DIF-KIIEF-MH-VKPG-----KGP-AFVRTKLKS
VSTGKVLDNTFSAGHKI-
>WP_002964799.1 [Brucella melitensis bv. 1 str. 16M] [GCF_000007125.1_ASM712v1]
-GNEIRPGNVI-E-H-E--G-----GLW-VAVKT-NA-VKPG-----KGG-AYNQVELKN
LINGTKLNERFRAAESV-
>WP_042404890.1 [Corynebacterium jeddahense] [GCF_028609865.1_ASM2860986v1]
TTADFKNGLVL-K-N-E--G-----KLQ-QIIEF-QH-VKPG-----KGP-AFVRTKLKD
VVTGKTVDKTFNAGVKV-
>WP_050694767.1 [Schaalia meyeri] [GCF_016127995.1_ASM1612799v1]
TTNDLKNGLVM-V-I-D--G-----QLW-QVVEF-QH-VKPG-----KGP-AFVRTKIKN
ILSGKTVDKTFNAGLK--
>WP_214832637.1 [Chryseobacterium paludis] [GCF_025403485.1_ASM2540348v1]
-SNDIRKGLCI-E-F-S--N-----DIF-KVIEF-LH-VKPG-----KGP-AFVRTKLKS
VTNGKVLDNTFSAGHKI-
>WP_026182087.1 [Thioalkalivibrio versutus] [GCF_001020955.1_ASM102095v1]
STNEFKAGLKL-L-L-D--G-----DPQ-AIVEN-EF-VKPG-----KGQ-AFSRVKLRN
LRTGRVLEKTFKSGESV-
>WP_143908181.1 [Tomitella fengzijianii] [GCF_007559025.1_ASM755902v1]
STSDFKNGLVL-K-I-D--G-----KLW-QITEF-QH-VKPG-----KGP-AFVRTKLKN
VTSGKTVDKTFNAGVKV-
>WP_024078497.1 [Magnetospirillum gryphiswaldense MSR-1 v2] [GCF_000513295.1_MGMSRv2]
-ANLIRVGNII-E-N-N--G-----KQW-AVLKT-QI-VQPG-----KGG-AFITVEMRD
IRTGTKTNERWRTADTV-
>WP_027200891.1 [Butyricimonas faecalis] [GCF_003991565.1_ASM399156v1]
TTADFRNGLCI-V-F-K--D-----DLY-RIVQF-QH-VKPG-----KGP-AFVRTKMQN
IKTGRTLENTFTSGVK--
>WP_076554164.1 [Moraxella cuniculi] [GCF_900637105.1_48290_D02]
STNDFKAGLKV-M-L-D--G-----NPC-SILEN-EY-VKPG-----KGQ-AFNRVKLRN
LRTGKVLEQTFKSGDTL-
>WP_022564330.1 [Candidatus Pantoea carbekii] [GCF_000971765.1_ASM97176v1]
--NDFRSGLKI-I-F-E--G-----EPY-TIESS-EF-VKPG-----KGQ-AFVRVKMRR
LLTGSRIEKTFKASDSV-
>WP_129749948.1 [Flavobacterium alkalisoli] [GCF_008000935.1_ASM800093v1]
STSDIRNGLCI-K-Y-N--N-----DIY-KIIEF-LH-VKPG-----KGP-AFVRTKLKS
LTTGKVLDNTFSAGHKI-
>WP_015928564.1 [Methylobacterium nodulans ORS 2060] [GCF_000022085.1_ASM2208v1]
-ASSLRKGNVV-E-K-D--G-----RLY-VILSA-EN-IHPG-----KGT-PVTQLDMRR
ITDGVKVSERYRTTEQV-
>WP_010606026.1 [Pseudoalteromonas maricaloris] [GCF_033344015.1_ASM3334401v1]
KASEIKKHAAI-E-Y-N--G-----RVM-IVRDI-eR-SVPq---G-RAGGSLYRMRMYD
VVDNSKVDETFKAEEML-
>WP_017217199.1 [Pseudoalteromonas maricaloris] [GCF_033344015.1_ASM3334401v1]
STNEFKGGLKI-M-M-D--G-----EPC-SILEN-EM-VKPG-----KGQ-AFNRVKIRK
LISGKVLEKTFKSGDSV-
>WP_006551441.1 [Rhodococcus pyridinivorans SB3094] [GCF_000511305.1_ASM51130v1]
-TSDFKNGLVL-K-I-D--G-----QLW-QIIEF-QH-VKPG-----KGP-AFVRTKLKN
VTSGKTVDKTWNAGVKV-
>WP_257499145.1 [Paenimyroides aestuarii] [GCF_024628805.1_ASM2462880v1]
STSDIRNGLCI-K-Y-N--N-----DIF-KIVEF-LH-VKPG-----KGP-AFVRTKMKS
LTSGKTLDNTFSAGHKI-
>WP_173290984.1 [Thiosulfativibrio zosterae] [GCF_011398155.1_ASM1139815v1]
KANELKKGMVV-E-V-N--N-----EPH-IVRTT-hC-ANPs---A-RGAATLYKIRFNS
VKTGQKVDISYKGDD---
>WP_173291084.1 [Thiosulfativibrio zosterae] [GCF_011398155.1_ASM1139815v1]
TAQEMRVGNVF-M-M---GN-----DPM-VILKA-EF-NKS----G-RNS-AVVKMKLKN
VLTGQGTETVYKADDKL-
>WP_036809277.1 [Planococcus glaciei] [GCF_013368775.1_ASM1336877v1]
SVNDFKTGVTI-E-V-D--G-----DIW-RVMEF-QH-VKPG-----KGA-AFVRTKLRN
LRSGNVNEKTFRAGEKV-
>WP_006886911.1 [Mycoplasmopsis anatis] [GCF_003285065.1_ASM328506v1]
-VNEFKPGITF-Q-D-D-G------DIF-VVLEA-QH-SKQG-----RGQ-ANVKAKVKN
LRTGSTTIKSYTGGDRV-
>WP_014264044.1 [Granulicella mallensis MP5ACTX8] [GCF_000178955.2_ASM17895v2]
-ATQMRPGMII-K-F---KD-----ELH-LVFSV-EH-RTP----G-NLR-AFIQAKLRN
VRTGGMFVERFRSPD---
>WP_014265720.1 [Granulicella mallensis MP5ACTX8] [GCF_000178955.2_ASM17895v2]
-AINVKRKTVF-E-F-E-NT------PY-ACLEA-eV-NSPt--ARGGQT--LVRLKMRN
LLTSAVFEKTFKANDKF-
>WP_024842735.1 [Paracoccus pantotrophus] [GCF_008824185.1_ASM882418v1]
-GNEIKPGVVL-D-H-D--G-----GLW-AAVKV-NH-VKPG-----KGG-AFAQVELKN
LRDGRKLNERFRSEDKV-
>WP_024845844.1 [Paracoccus pantotrophus] [GCF_008824185.1_ASM882418v1]
-ASSLRKGNVV-E-I-D--G-----KLH-VVLTA-TN-FHPG-----KGT-PTTQVELRR
ISDGNKVSERWKTTEQV-
>WP_173129598.1 [Paenibacillus tritici] [GCF_018207515.1_ASM1820751v1]
SVNDFKTGLTV-E-V-E--G-----DIF-TVLDF-QH-VKPG-----KGA-AFVRSKLKN
LRNGNTVERTFRAGET--
>WP_012673415.1 [Wolbachia endosymbiont of Drosophila ananassae] [GCF_008033215.1_ASM803321v1]
-ANDIRPGQVL-E-H-N--G-----GLF-LVVGI-MH-TQPG-----KGG-AYIQAEMKN
IKTGAKHYERFRSDAT--
>WP_011963122.1 [Flavobacterium psychrophilum] [GCF_013343195.2_ASM1334319v3]
STSDIRNGLCI-K-F-N--H-----DIY-KIIEF-LH-VKPG-----KGP-AFVRTKLRS
LSNGKVLDNTFSAGHKI-
>WP_088212346.1 [Shewanella mangrovisoli] [GCF_019457635.1_ASM1945763v1]
TAHEVRPGNVI-M-F---EG-----SPW-VVQKT-ET-TRS----G-RNA-AIVKLKLKN
LLLNSGTETTFKGEDKI-
>WP_193986802.1 [Lysobacter ciconiae] [GCF_015209725.1_ASM1520972v1]
--NDVKNGLKI-L-I-N-N------EPC-VITDT-DF-IKPG-----KGQ-AFTRVKYRS
IKTGRTQEVTMKATDSL-
>WP_193986900.1 [Lysobacter ciconiae] [GCF_015209725.1_ASM1520972v1]
-AYDVKKGNVV-E-H-N--G-----TVY-QVRDI-ER-SAaQ---G-rGGNVKFRFTMYS
VPGGNKFDLSLGGDDE--
>WP_042652731.1 [Aeromonas encheleia] [GCF_900637545.1_51438_G01]
TAQEIRAGNVV-M-I---GT-----EPM-VVQKA-EF-NKS----G-RNS-AVVKMKLKG
LLNGSATETVFKADDKL-
>WP_004810438.1 [Acinetobacter schindleri] [GCF_010918895.1_ASM1091889v1]
STNDFKSGLKV-M-L-D--G-----NPC-SIMEN-EY-VKPG-----KGQ-AFNRVKLRN
LKSGKVLEKTFKSGDSL-
>WP_165233125.1 [Nocardioides anomalus] [GCF_011046535.1_ASM1104653v1]
TTNDLKNGMVL-N-L-D--G-----QLW-QVIWF-QH-HKPG-----KGG-AVVRSKLKN
VESGKTVDRTFNADVKV-
>WP_096056301.1 [Nibricoccus aquaticus] [GCF_002310495.1_ASM231049v1]
SANDIRKGQVI-K-F---NG-----EPH-LVMET-QH-RTP----G-NLR-AFVQIKMRN
LRYGKALDQRFASTDT--
>WP_005897833.1 [Fusobacterium nucleatum subsp. nucleatum ATCC 25586] [GCF_003019295.1_ASM301929v1]
-AQELRAGSTI-K-I---GN-----DPF-VVLKA-EY-NKS----G-RNA-AVVKFKMKN
LISGNISDAVYKADDKM-
>WP_002733336.1 [Leptospira borgpetersenii serovar Ceylonica] [GCF_003516145.1_ASM351614v1]
--TEVKKGMVL-K-V-E-G------DLY-SVVKT-EF-VNPG-----KGS-AFIRTKLKN
LTKNSSIERTFKAAEKL-
>WP_004443607.1 [Agrobacterium pusense] [GCF_013285525.1_ASM1328552v1]
-ASSVRKGNVL-D-V-D--G-----KLY-VVLTA-QN-FHPG-----KGT-PVTQVDMRR
IVDGVKVSERWRTTEQV-
>WP_244753324.1 [Halobacillus shinanisalinarum] [GCF_022919835.1_ASM2291983v1]
SVNDFRTGLTI-E-V-D--G-----NIW-QVMDF-QH-VKPG-----KGA-AFVRSKLRN
LRNGNIQEKTFRGGEKV-
>WP_028161298.1 [Bradyrhizobium amphicarpaeae] [GCF_002266435.2_ASM226643v2]
-ASSIRKGNVI-E-Q-D--G-----KLY-VVVSA-EN-IHPG-----KGT-PVSQIEMRR
ISDGVKISERYKTTDQV-
>WP_215826051.1 [Spiroplasma endosymbiont of 'Nebria riversi'] [GCF_018831625.1_ASM1883162v1]
-VNDLRNGMTF-I-H-S-G------NLF-LVLDT-GR-AQSG-----RGQ-ANVKAKVKN
LRSNAIINLTFTSGDKF-
>WP_068111283.1 [Nocardioides dokdonensis FR1436] [GCF_001653335.1_ASM165333v1]
STNDLKNGMVL-V-I-D--G-----GLW-AVTEF-QH-VKPG-----KGP-AFVRTKLRN
VESNKNVDRTFNAGTKV-
>WP_108996232.1 [Paenibacillus agaridevorans] [GCF_018604145.1_ASM1860414v1]
SVNDFKTGLTV-Q-V-D--N-----DIF-TVLDF-QH-VKPG-----KGA-AFVRSKLKN
LRNGNVVEKTFRAGET--
>WP_166190711.1 [Pontibrevibacter nitratireducens] [GCF_011290545.1_ASM1129054v1]
-GNEIRPGYTL-E-H-N--G-----GLW-VAVKV-GH-VKPG-----KGG-AFAQVEMKN
LRNGSKLNERFRSADKV-
>WP_183674859.1 [Nosocomiicoccus ampullae] [GCF_019357495.1_ASM1935749v1]
SVNDFKTGLTV-E-V-D--N-----GIW-RVIDF-QH-VKPG-----KGA-AFVRSKLRN
LRTGSIQEKTFRAGEKV-
>WP_172231922.1 [Campylobacter canadensis] [GCF_013177655.1_ASM1317765v1]
-MGDLKKGLKI-E-I-E--G-----VPY-KIVEY-QH-VKPG-----KGP-AFVRIKIKS
FVNGKVLEKTFHAGDK--
>WP_068358172.1 [Polaribacter reichenbachii] [GCF_001975665.1_ASM197566v1]
TTSDIRNGLCI-R-Y-N--N-----DIY-KIVEF-LH-VKPG-----KGP-AFVRTKLKS
VTNGKVVDNTFPAGRKI-
>WP_275784991.1 [Rhizobium gei] [GCF_029223885.1_ASM2922388v1]
-GSEIRPGSVI-E-H-N--G-----GLW-AAVKS-VT-VKPG-----KGG-AFNQVELKN
LIDGTKLNERFRSSETV-
>WP_275787291.1 [Rhizobium gei] [GCF_029223885.1_ASM2922388v1]
-ASSVRKGNVL-E-V-D--G-----KLY-AVLTA-QN-FHPG-----KGT-PVTQVDMRR
ISDGVKVSERWRTTEQV-
>WP_216216389.1 [Amycolatopsis aidingensis] [GCF_018885265.1_ASM1888526v1]
TTNDLKNGMVL-N-L-D--G-----QLW-SVVNF-QH-VKPG-----KGG-AFVRTTLKN
VLSGKVVDKTFNAGTKV-
>WP_213556294.1 [Nocardia tengchongensis] [GCF_018362975.1_ASM1836297v1]
-TSDFKNGLVL-K-I-D--N-----NLQ-QIVEF-QH-VKPG-----KGP-AFVRTKLKN
VVSGKVVDKTFNAGVKV-
>WP_100430761.1 [Flavobacterium praedii] [GCF_026810365.1_ASM2681036v2]
STSDIKNGLCI-K-Y-N--N-----DIY-KIIEF-LH-VKPG-----KGP-AFVRTKLRS
LSNGKVLDNTFSAGHKI-
>WP_004140416.1 [Cardiobacterium hominis] [GCF_900637305.1_50618_F02]
STNEFKAGLKI-M-L-D--G-----DPY-NIVEN-EF-VKPG-----KGQ-AFNRVKVRN
LKTGRVIERTFKSGDSV-
>WP_146659583.1 [Anaerohalosphaera lusitana] [GCF_002007645.1_ASM200764v1]
KASDMKKGQTV-T-V---DD-----KLY-VVVDY-QH-VKL----G-KGG-AVYQTKLKG
LEDGGTRNIRLRADENV-
>WP_025227065.1 [Fimbriimonas ginsengisoli Gsoil 348] [GCF_000724625.1_ASM72462v1]
-TSDFKNGMHF-Y-M-D--G-----DVW-TIIEF-QH-VKPG-----KGG-AFVRTRLRK
VRTGQVVEKTFRSGERV-
>WP_007962665.1 [Xanthomonas euroxanthea] [GCF_903989455.1_ASM90398945v1]
-MNDVKNGMKI-L-V-N-N------EPA-VITET-EY-VKPG-----KGQ-AFTRMKYRF
IKSGRVVEMTMKATDDV-
>WP_119132053.1 [Xanthomonas euroxanthea] [GCF_903989455.1_ASM90398945v1]
KANDIKKGNVV-E-Y-N--G-----GIY-QIRDI-eR-SSPQ---G-rGGNVRFRFIMYS
VPGGVKTDASFDADDNL-
>WP_053943762.1 [Bartonella ancashensis] [GCF_001281405.1_ASM128140v1]
-GNEIRPGNVI-E-H-Q--G-----SLW-VAVKC-NA-VKPG-----KGG-AFNQVEMRN
IVDGTKLNERFRAAETV-
>WP_041552350.1 [Nocardiopsis dassonvillei] [GCF_900638215.1_56553_A01]
TTNDIKNGTTL-R-L-d-GG-----VLW-NVLEF-QH-VKPG-----KGG-AFVRTKLKN
VLTGKIVDKTFNAGSKV-
>WP_025435779.1 [Peptoclostridium acidaminophilum DSM 3953] [GCF_000597865.1_ASM59786v1]
SASEFRKGITF-V-K-D--G-----QPC-LIVDF-QH-VKPG-----KGA-AFVRTKYKD
LRTGATREEAFNPSDKF-
>WP_067471024.1 [Dietzia timorensis] [GCF_001659785.1_ASM165978v1]
STADFKNGLVL-K-E-D--N-----ELW-QIVEF-QH-VKPG-----KGP-AFVRTKQKN
VVSGKTIDKTYNAGVKV-
>WP_126166862.1 [Shewanella khirikhana] [GCF_003957745.1_ASM395774v1]
TAHEIRPGNVI-M-F---ND-----NPW-VVQKT-ET-TRS----G-RNA-AIVKMKLKH
VLIDSSTETTFKGEDKM-
>WP_013668769.1 [Aerococcus urinae] [GCF_001543175.1_ASM154317v1]
TTNDFKNGLTI-Q-D-G--G-----NLY-RIIEF-QH-VKPG-----KGS-AFVRSKLRN
LRSGAVTDKTWRAGEKV-
>WP_137333274.1 [Trinickia violacea] [GCF_005280735.1_ASM528073v1]
-AQELRTGNVV-M-I---GN-----DAM-VVQKA-EY-NKS----G-RNS-AVVKMKFKN
LLTGAGMETVYKADDKF-
>WP_255034410.1 [Mycoplasma bradburyae] [GCF_024338845.1_ASM2433884v1]
-AKDLRSGHTI-F-L-N--D-----QIY-LVIEN-SF-NKTA-----MRE-GIVKCKVKN
LRTGAITTEVMT------
>WP_012573314.1 [Candidatus Azobacteroides pseudotrichonymphae genomovar. CFP2] [GCF_000010645.1_ASM1064v1]
TTADFKSGMCL-N-L-E--G-----RYY-YIVEF-LH-VKPG-----KGP-AFVRTKLKS
VTTGRVIEKTFNAGVK--
>WP_042207480.1 [Paenibacillus durus] [GCF_000756615.1_ASM75661v1]
SVNDFKTGLTV-E-V-D--G-----DIF-TVLDF-QH-VKPG-----KGA-AFVRSKLKN
LRNGNTVERTFRAGET--
>WP_024901479.1 [Robbsia andropogonis] [GCF_034047095.1_ASM3404709v1]
TAQELRVGNVV-M-V---GS-----DAM-VILKA-EY-NKS----G-RNS-AVVKMKMKN
LLTNAGQETVYKADDKF-
>WP_146298634.1 [Nitratireductor mangrovi] [GCF_007922615.2_ASM792261v2]
-GNEIRPGNVI-E-H-N--G-----GLW-VAVKT-NA-VKPG-----KGG-AYNQVELKN
LIDGTKLNERFRSAETV-
>WP_162045427.1 [Vibrio taketomensis] [GCF_009938185.1_ASM993818v1]
STNEFKGGLKI-M-L-D--N-----EPC-VILEN-EY-VKPG-----KGQ-AFNRVKIRK
LLSGKVLEKTFKSGDTV-
>WP_162046579.1 [Vibrio taketomensis] [GCF_009938185.1_ASM993818v1]
KASELKKGFAIVD-s-N--G-----KTL-LIKDI-EV-TTPG---g-rGGSKIYKLRCVD
LNTGARADERYKSDDVV-
>WP_010880878.1 [Aquifex aeolicus VF5] [GCF_000008625.1_ASM862v1]
-INRIQKDIFI-E-H-K-G------EPY-RVLDY-EH-VKPG-----KGQ-AFVRVKAKN
MLTGNVTELTFKASDR--
>WP_010328277.1 [Bacillus vallismortis] [GCF_003667885.1_ASM366788v1]
SVNDFRTGLTI-E-V-D--G-----GIW-RVVDF-QH-VKPG-----KGA-AFVRSKLRN
LRTGAIQEKTFRAGEKV-
>WP_145234620.1 [Pseudoalteromonas ostreae] [GCF_029023665.1_ASM2902366v1]
STNEFKGGLKI-M-M-D--G-----EPC-SILEN-EM-VKPG-----KGQ-AFNRVRIRK
LISGKVLEKTFKSGESV-
>WP_210795736.1 [Pseudoalteromonas ostreae] [GCF_029023665.1_ASM2902366v1]
KASEVKKGTAI-E-F-N--G-----RVL-VVKDI-vR-SVPq---G-RAGGSLYRMRLYD
VVTGSKVDETFKDSDML-
>WP_003854146.1 [Pantoea eucalypti] [GCF_009646115.1_ASM964611v1]
KANEIKKGMAV-T-H-N--G-----KLL-LVKDI-dV-QSPs---A-RGAATLYKMRFTD
VRTGLKVEERFKGDEI--
>WP_008925396.1 [Pantoea eucalypti] [GCF_009646115.1_ASM964611v1]
SSNDFRPGLKI-M-F-E--G-----EPY-AIESS-EF-VKPG-----KGQ-AFARVKMRR
LLTGSRVEKTFKSTDS--
>WP_087437940.1 [Sulfurospirillum diekertiae] [GCF_002309535.1_ASM230953v1]
-MGDLKKGLKI-E-I-N--G-----TPY-KIVEY-QH-VKPG-----KGA-AFVRCKIKS
FMDGKVIEKTFHAGDK--
>WP_103210222.1 [Staphylococcus felis] [GCF_003012915.1_ASM301291v1]
SVNDFKTGLTI-S-V-D--N-----GIW-KVLEF-QH-VKPG-----KGS-AFVRSKLRN
LRTGAIQEKTFRAGEKV-
>WP_008453764.1 [Cedecea lapagei] [GCF_900635955.1_36672_A01]
SSNDFRAGLKI-M-M-D--G-----EPY-AVEAS-EF-VKPG-----KGQ-AFARVKLRR
LLTGTRVEKTFKSTDS--
>WP_008459912.1 [Cedecea lapagei] [GCF_900635955.1_36672_A01]
-ANEIKKGMVL-N-Y-N--G-----KLL-IVKDI-dI-QAPs---A-RGAATLYKMRFSD
VRTGQKVEERFKGDDIV-
>WP_264336298.1 [Wolbachia endosymbiont (group B) of Protocalliphora azurea] [GCF_947251865.1_idProAzur1.Wolbachia_sp_2.1]
-ANDIRPGQVL-E-H-N--G-----GLF-SVISI-MH-TQPG-----KGG-AYIQAEMKN
IKTGAKHYERFRSDAT--
>WP_004933948.1 [Streptomyces fungicidicus] [GCF_003665435.1_ASM366543v1]
STNDLKNGMVL-K-L-e-GG-----QLW-SVVEF-QH-VKPG-----KGP-AFVRTKLKN
VLSGKTVDKTFNAGVKV-
>WP_029937637.1 [Hydrogenovibrio thermophilus] [GCF_004028275.1_ASM402827v1]
KANELKKGMVV-E-I-N--D-----QPY-VVKTV-dC-KSPs---S-RGAATLYKVRFNN
VKTGQKLDESFKGDD---
>WP_029938665.1 [Hydrogenovibrio thermophilus] [GCF_004028275.1_ASM402827v1]
STNEFKNGLKF-L-M-D--G-----QPC-TIVDN-QI-VQPG-----KGQ-AFNRVKFRN
LITGRVLEKTFKSGEKV-
>WP_126467666.1 [Streptococcus periodonticum] [GCF_003963555.1_ASM396355v1]
EASKLKAGMTF-E-T-tDG------KLI-RVLEA-SH-HKPG-----KGN-TVMRMKLRD
VRTGSTFDTTYRPEEKF-
>WP_143381916.1 [Formosa sediminum] [GCF_007197735.1_ASM719773v1]
TTSDIRNGLCI-R-Y-N--H-----DIY-KVVEF-LH-VKPG-----KGP-AFVRTKLKS
VTSGKVIDNTFSAGHKL-
>WP_110098522.1 [Auritidibacter ignavus] [GCF_029853775.1_ASM2985377v1]
-SNDIKNGSVI-S-L-D--G-----QLW-NVQEF-QH-VKPG-----KGG-AFVRTKIKN
LTSGKTIDKTFNAGAKV-
>WP_069364726.1 [Salisediminibacterium beveridgei] [GCF_001721685.1_ASM172168v1]
SVNDFKTGLTI-E-V-D--N-----DIW-QVIEF-QH-VKPG-----KGS-AFVRSKLRS
MRSGNIQEKTFRAGEKV-
>WP_131912460.1 [Celerinatantimonas diazotrophica] [GCF_914590485.1_CEDIAZO_illumina_assembly]
STNEFRSGLKI-M-L-D--G-----EPC-AILEN-EF-VKPG-----KGQ-AFNRVKLRR
LLNGKVLEKTFKSGDTV-
>WP_131913948.1 [Celerinatantimonas diazotrophica] [GCF_914590485.1_CEDIAZO_illumina_assembly]
KANELKKGAAV-L-Y-K--G-----KVL-LVKDI-dV-SSPs---A-RGASTLYKVRFTD
LASGLKVEERFKGDD---
>WP_041339581.1 [Marinobacter similis] [GCF_000830985.1_ASM83098v1]
-ASEIKKNSAV-D-Y-D--G-----RVY-FVKDI-eR-SVPq---G-RAGGSLYRMRMYD
VVTGSKIDETFKDSDML-
>WP_041339752.1 [Marinobacter similis] [GCF_000830985.1_ASM83098v1]
STNEFRGGLKV-L-L-D--G-----DPC-IMLEN-EF-VKPG-----KGQ-AFNRVRLRN
LMTNRVWDRTFKSGESL-
>WP_074564373.1 [Streptococcus ruminicola] [GCF_009755785.1_ASM975578v1]
EASKLRAGMTF-V-T-aDG------KLI-KVLEA-SH-HKPG-----KGN-TVMRMKLRD
VRTGSTFDTTYRPEEKF-
>WP_036209377.1 [Marinobacter salarius] [GCF_002116735.1_ASM211673v1]
KAGEIKKNSAI-E-Y-E--G-----GVY-FVKDI-eR-SVPq---G-RAGGSLYRMRLYD
VVTGYKIDQTFKDSDML-
>WP_036209698.1 [Marinobacter salarius] [GCF_002116735.1_ASM211673v1]
STNEFRGGLKV-L-L-D--G-----DPC-IILEN-EF-VKPG-----KGQ-AFNRVKLRN
LMTNRQWERTFKSGESL-
>WP_006279719.1 [Wolbachia endosymbiont of Drosophila yakuba] [GCF_018467115.1_ASM1846711v1]
-ANDIRPGQVL-E-H-N--G-----GLF-LVVGI-MH-TQPG-----KGG-AYIQAEMKN
IKTGAKHYERFRSDAT--
>WP_092301496.1 [Bradyrhizobium guangdongense] [GCF_004114975.1_ASM411497v1]
-ASSIRKGNVI-E-Q-D--G-----KLY-VVVSA-EN-IHPG-----KGT-PVSQIEMRR
ISDGVKISERYKTTDQV-
>WP_096617381.1 [Wolbachia endosymbiont of Aedes albopictus] [GCF_024804185.1_ASM2480418v1]
-ANDIRPGQVL-E-H-N--G-----GLF-LVVGI-MH-TQPG-----KGG-AYIQAEMKN
IKTGAKHYERFRSDAT--
>WP_110043504.1 [Paenibacillus cellulosilyticus] [GCF_013347265.1_ASM1334726v1]
SVNDFKTGLTV-E-V-E--G-----DIF-TVLEF-QH-VKPG-----KGA-AFVRSKLKN
LRNGNTVERTFRAGET--
>WP_283868609.1 [Lysinibacillus pakistanensis] [GCF_030123245.1_ASM3012324v1]
SVNDFRTGLTI-I-V-D--G-----QLY-RVLDF-QH-VKPG-----KGA-AFVRSKLRN
LRNGSVNEKTFRAGEKV-
>WP_076591899.1 [Herminiimonas arsenitoxidans] [GCF_900130075.1_Herminiimonas_arsenitoxidans]
-AKEIRVGNII-M-I-D--S-----KPM-IVLRS-DV-NGSS-----RTG-FTYKWKMKN
LLTNSPQENVMRGDDKF-
>WP_066408090.1 [Flavisolibacter tropicus] [GCF_001644645.1_ASM164464v1]
TTSDISRGLII-K-L---DG-----SLY-KIVEF-GE-NKT----A-RAA-AKVWAKLTG
VDNNRTIEKTWNSGDT--
>WP_013381755.1 [Eubacterium maltosivorans] [GCF_002441855.2_ASM244185v2]
SAGEFKKGVTF-E-M-D--G-----SVF-MIVEF-QH-VKPG-----KGA-AFVRTKIRN
VLTGAVVEKTFSPTEKF-
>WP_045750972.1 [Candidatus Methylopumilus turicensis] [GCF_000953015.1_Candidatus_Methylopumilus_turicensis_MMS-10A-171]
-AMELRVGNVI-M-I---GN-----DPL-VVQKA-EY-NKS----G-RNS-AVVKMKFKN
LLTEAPSETVYKADDKF-
>WP_147054535.1 [Mucilaginibacter ginsenosidivorax] [GCF_007971525.1_ASM797152v1]
KASDVKNGNVL-R-F---NG-----ELV-QVEEF-LH-RTP----G-NLR-AFYQARMRN
VKSGKLVEYRFRTDEEV-
>WP_147057599.1 [Mucilaginibacter ginsenosidivorax] [GCF_007971525.1_ASM797152v1]
KASEIKVGNIL-R-Y---NG-----ELV-TVTEV-LH-RTP----G-KGG-AFYLDKFRN
IKTGKIVEARLATDEQV-
>WP_004726219.1 [Vibrio furnissii] [GCF_006364355.1_ASM636435v1]
KASELKKGFAI-V-S-N--G-----KTL-LIKDI-EV-TTPG---g-rGGSKIYKLRCTD
LTTGARVDERYKSDD---
>WP_038152610.1 [Vibrio furnissii] [GCF_006364355.1_ASM636435v1]
STNEFKGGLKI-M-L-D--N-----EPC-VILEN-EY-VKPG-----KGQ-AFNRVRIRK
LLSGKVLEKTFKSGDTV-
>WP_280106391.1 [Halomonas alkaliantarctica] [GCF_029854215.1_ASM2985421v1]
STNEFKAGLKV-M-L-D--G-----DPC-SIVEN-EL-VKPG-----KGQ-AFNRVKLRN
LMTGRVGEKTFKSGDSL-
>WP_011524406.1 [Candidatus Koribacter versatilis Ellin345] [GCF_000014005.1_ASM1400v1]
-ATQMRPGMVI-K-H---NN-----DLH-SVFSV-EH-RTP----G-NLR-AFIQAKLRN
LRTGAMFEHRFRSGD---
>WP_320408721.1 [Candidatus Koribacter versatilis Ellin345] [GCF_000014005.1_ASM1400v1]
-----KRKMFF-E-H-E-GV------PY-HCLDA-EV-NTpt--ARGGQT--LVRLKMRN
LLTRAVFDKTFKASDKF-
>WP_013971530.1 [Pseudomonas shirazica] [GCF_015168335.1_ASM1516833v1]
-GKELKPGTVL-R-I---DN-----DPW-LVQKA-EF-TKS----G-RNS-AIMKTKLKN
LLTGYKTETVYGADDKL-
>WP_004510934.1 [Aliarcobacter butzleri ED-1] [GCF_000284355.1_ASM28435v1]
-MSELKKGLKI-E-V-D--G-----IPY-KITEY-QH-VKPG-----KGA-AFVRCKIKS
FLNGKVIEKTFHAGDK--
>WP_259611989.1 [Microbacterium elymi] [GCF_021582895.2_ASM2158289v2]
STADIRNGVVL-N-L-D--G-----QLW-SVVEF-QH-VKPG-----KGG-AFVRTKLKN
VVSGKTNDKTFNAGSKV-
>WP_047911040.1 [Paenibacillus urinalis] [GCF_028747985.1_ASM2874798v1]
SVNDFKTGLTV-E-V-D--G-----DIF-TVLDF-QH-VKPG-----KGA-AFVRSKLKN
LRNGNTVERTFRAGET--
>WP_006845054.1 [Weissella koreensis KACC 15510] [GCF_000219805.1_ASM21980v1]
-MNDLKTGLTI-E-Y-S--N-----SIW-RVLEF-QH-VKPG-----KGA-AFVRSKLKN
LRSGSVNEVTFRPGDKF-
>WP_033532566.1 [Streptomyces caniscabiei] [GCF_014852565.2_ASM1485256v2]
STNDLKNGLVL-K-L-e-GG-----QLW-SVVEF-QH-VKPG-----KGP-AFVRTKLKN
VLSGKVVDKTFNAGVKV-
>WP_014547387.1 [Francisella hispaniensis] [GCF_000195555.1_ASM19555v1]
STNEFKGGLKV-L-I-D--G-----NPM-VIVEN-EF-VKPG-----KGQ-AFNRVKLKN
LLNDRVVEKTFKSGESV-
>WP_232000003.1 [Hydrogenophilus thermoluteolus] [GCF_003574215.1_ASM357421v1]
-AQELRHGNVV-L-I---KD-----EPY-IVLKG-EY-NKS----G-RNA-AVMKLKLKN
LFTGNVSETVYKADEKF-
>WP_002526808.1 [Cutibacterium modestum] [GCF_001717565.1_ASM171756v1]
STNDIKNGTVL-D-L-D--G-----QLW-TVIWF-QH-HKPG-----KGN-TVVRTKLKH
VLSGKVVDRTFNSDVK--
>WP_011865713.1 [Shewanella aegiceratis] [GCF_019457495.1_ASM1945749v1]
TAHEIRPGNVI-M-L---DG-----SPW-VVQKT-ET-TRS----G-RNA-AIVKMKLKN
LLQESSTETTFKGEDKM-
>WP_139064807.1 [Antarcticibacterium flavum] [GCF_006159205.1_ASM615920v1]
STSDIRNGLCI-R-Y-N--H-----DIY-KIIEF-LH-VKPG-----KGP-AFVRTKLKS
VTTGKVLENTFSAGHKI-
>WP_013148257.1 [Methylotenera versatilis 301] [GCF_000093025.1_ASM9302v1]
TAQELRAGNVI-M-V---GS-----DPL-VVVKA-EY-TKS----G-RST-AVVKMKFKN
LLTDTPSETIYGAGDKF-
>WP_186681386.1 [Pseudomonas vanderleydeniana] [GCF_014268755.2_ASM1426875v2]
-GKELKPGTVL-R-I---DN-----DPW-LVQKT-EF-TKS----G-RNS-AIMKTKLKN
LLTGYKTETVYGADDKL-
>WP_003944958.1 [Rhodococcus qingshengii] [GCF_015099595.1_ASM1509959v1]
STSDFKNGLVL-Q-I-E--G-----QLW-TIIEF-QH-VKPG-----KGP-AFVRTKLKN
VLSGKVVDKTFNAGVKV-
>WP_026822237.1 [Arsenophonus nasoniae] [GCF_004768525.1_ASM476852v1]
-ANEIKKGYAV-N-F-N--G-----KLL-LVKDI-dI-QTPs---A-RGASTLYKMRFTD
IRTGQKVEERFKGDDNL-
>WP_026823010.1 [Arsenophonus nasoniae] [GCF_004768525.1_ASM476852v1]
STNEFRSGLKI-M-L-D--G-----EPC-AIVES-EF-VKPG-----KGQ-AFARVRIRK
LISNKLLEKTFKSTDSV-
>WP_211907535.1 [Wolbachia endosymbiont of Spodoptera picta] [GCF_018141665.1_ASM1814166v1]
-ANDIRPGQVL-E-H-N--G-----GLF-LVVSI-MH-TQPG-----KGG-AYIQAEMKN
IQTGAKYYERFRSDAT--
>WP_004857743.1 [Bartonella taylorii] [GCF_023920085.1_ASM2392008v1]
-GNEIRPGNVI-E-H-Q--G-----SLW-VAVKC-NA-VKPG-----KGG-AFNQVEMKN
LIDGTKLNERFRAAETV-
>WP_134384136.1 [Pseudoduganella plicata] [GCF_004421005.1_ASM442100v1]
-AKEIRVGNII-M-V-D--A-----KPF-IVLRS-DV-NGSS-----RTG-FTYKWKMKN
LLTNAPLENVFRGDDKF-
>WP_090584646.1 [Mycolicibacterium brumae] [GCF_025215495.1_ASM2521549v1]
STADFKNGLVL-N-I-D--G-----QLW-QIIEF-QH-VKPG-----KGP-AFVRTKLKN
VLSGKVVDKTYNAGVKV-
>WP_005008939.1 [Acinetobacter bouvetii] [GCF_018324105.1_ASM1832410v1]
STNDFKSGLKV-M-L-D--G-----NPC-SIMEN-EY-VKPG-----KGQ-AFNRVKLRN
LRSGKVLEKTFKSGESL-
>WP_117275647.1 [Mycoplasmopsis edwardii] [GCF_900476105.1_51334_B01]
-VNEFKPGITF-Q-D-E-G------EIY-VVLEA-QH-SKQG-----RGQ-ANVKAKVKN
LRSGSTTIKSYTGGDKV-
>WP_011905742.1 [Salinispora tropica CNB-440] [GCF_000016425.1_ASM1642v1]
TTNDLKNGMVL-N-L-D--G-----ELW-AVVEF-QH-VKPG-----KGG-AFVRTTLKN
VLSGKVVDKTFNAGTKV-
>WP_266023258.1 [Methylococcus mesophilus] [GCF_026247885.1_ASM2624788v1]
STSEFKNGMKV-M-L-D--G-----DPC-TMLES-EF-VKPG-----KGQ-AFNRVKLRN
LKTGRVIERTFKSGDTL-
>WP_281762090.1 [Pseudodesulfovibrio nedwellii] [GCF_027923765.1_ASM2792376v1]
STKDFRTGLKI-E-I-D--G-----KPF-EIVEF-QH-FKPG-----KGG-AMMRTKLRH
MRTGQVLDKTFRSGEKV-
>WP_142810643.1 [Rhodoferax aquaticus] [GCF_006974105.1_ASM697410v1]
-AQEIRAGNVI-M-H---GK-----DPM-VVLKT-EY-SRG----G-RNS-ATVRMKLKS
LIANFGTEVVFKADDKL-
>WP_054681332.1 [Lactobacillus acetotolerans] [GCF_008831485.1_ASM883148v1]
SVNEFKNGLTI-K-Y-N--N-----DLW-RIVEF-QH-VKPG-----KGS-AFVRSKLKS
LNTGAVQEHTFRSTAKV-
>WP_056970515.1 [Lactobacillus acetotolerans] [GCF_008831485.1_ASM883148v1]
-AINLKKGMVF-S-Q--DG------KLI-KVLKA-NH-HKPG-----KGN-TVMQMDLRN
VESGSVVHKTMRPSEKV-
>WP_035894230.1 [Kluyvera ascorbata] [GCF_023195735.1_ASM2319573v1]
--NDFRAGLKI-M-M-D--G-----EPY-AVEAS-EF-VKPG-----KGQ-AFARVKLRR
LLTGTRVEKTFKSTDS--
>WP_202217577.1 [Kluyvera ascorbata] [GCF_023195735.1_ASM2319573v1]
-ANEIKKGMVL-N-Y-N--G-----KLL-IVKNI-dI-QSPs---A-RGAATLYKMRFSD
VSTGLKVEERFKGDDMV-
>WP_000626505.1 [Staphylococcus schweitzeri] [GCF_900636685.1_43874_A01]
SVNDFKTGLTI-S-V-D--N-----AIW-KVIDF-QH-VKPG-----KGS-AFVRSKLRN
LRTGAIQEKTFRAGEKV-
>WP_230046624.1 [Brevibacillus humidisoli] [GCF_020923435.1_ASM2092343v1]
SVNDFRTGLTI-E-V-D--G-----NIY-QVVEF-QH-VKPG-----KGA-AFVRSKLRN
LRNGNITEMTFRGGEKV-
>WP_010925314.1 [Mycoplasmopsis pulmonis] [GCF_900660575.1_51342_D01-3]
-VNEFKPGITF-E-D-E-G------NIY-VVLTA-QH-SKQG-----RGQ-ANVKAKVKN
LRTGSTTLKSYTGGDKV-
>WP_115557996.1 [Spiroplasma alleghenense] [GCF_003363775.1_ASM336377v1]
-VNDLRPGTTF-S-Y-E-G------NIF-LVIEQ-AF-TKTG-----RAQ-GHVKVKVKN
LRTGARTELTFTGGDKV-
>WP_249030418.1 [Tannockella kyphosi] [GCF_021054785.1_ASM2105478v1]
-VGDLRPGMTF-Q-Y---EG-----NLF-IVLEA-SH-NKT----A-RAA-ANIKVKMKN
MRSGSTTEITFGGNDKV-
>WP_304989047.1 [Mogibacterium neglectum] [GCF_030644205.1_ASM3064420v1]
SAGDFRKGVTF-E-M-N--G-----EPH-VVLDF-QH-VKPG-----KGA-AFVRTKYRN
ILTGATREEAFNPNDKF-
>WP_075798358.1 [Roseomonas gilardii] [GCF_001941945.1_ASM194194v1]
-ANQMRPGQVI-E-F-E--G-----RRW-SVLKI-NI-MTPG-----KGA-AVIQVEMRD
VKSGTKKDQRWRTQDTV-
>WP_302249245.1 [Catalinimonas niigatensis] [GCF_030506285.1_ASM3050628v1]
TTADFRNGLCL-V-H-N--N-----DLY-TIVEF-QH-VKPG-----KGG-AFVRTKLKS
LNTGKVIENTFNAGVK--
>WP_101301300.1 [Acetivibrio saccincola] [GCF_002844395.1_ASM284439v1]
SAGDFRNGVTF-E-M-D--G-----SIY-QVIEF-LH-VKPG-----KGA-AFVRTKLKN
IVTGATIEKTFNPTDKL-
>WP_109330289.1 [Rhodococcus oxybenzonivorans] [GCF_003130705.1_ASM313070v1]
STSDFKNGLVL-Q-I-E--G-----QLW-TIIEF-QH-VKPG-----KGP-AFVRTKLKN
VLSGKVVDKTFNAGVKV-
>WP_023507647.1 [Rickettsia monacensis] [GCF_000499665.2_RMONA_1]
SANSIRTGNIL-V-Y-N--N-----DLW-VVSKApEH-TQPG-----KGG-AYVQVEMKN
LKTGTKRNERFSSSDY--
>WP_146290081.1 [Devosia ginsengisoli] [GCF_007859655.1_ASM785965v1]
-ASSLRKGNVV-E-Q-D--G-----NLH-VVLTA-EN-VHPG-----KGN-SITNVNMRR
ISDGVKVVGRWRTVEMV-
>WP_146290239.1 [Devosia ginsengisoli] [GCF_007859655.1_ASM785965v1]
-GNEIRPGNVV-N-H-Q--D-----RLW-VAVKV-DH-VKPG-----KGG-AYAQVELKA
ILGGTKLNERFRSAETV-
>WP_022773196.1 [Candidatus Symbiobacter mobilis CR] [GCF_000477435.1_ASM47743v1]
TAQEIRAGNVI-M-H---GK-----DPM-VVLKT-EY-SRG----G-RNS-ATVRMKLKS
LIANFNTEVVFKADDKL-
>WP_042412962.1 [Comamonas aquatica] [GCF_018064205.1_ASM1806420v1]
-AQEIRAGNVI-M-F---GK-----DPM-IVLKT-EY-ARG----G-RGA-ATVRMKLKS
LIGNFGTENVFKADDKI-
>WP_002554550.1 [Pseudomonas savastanoi] [GCF_020917325.1_ASM2091732v1]
-GKELKPGTVI-R-L---EN-----DPW-LVQKA-EF-TKS----G-RNS-AIMKTKLKN
LLTGYKTEIVYSADDKL-
>WP_086042642.1 [Macrococcus canis] [GCF_021650955.1_ASM2165095v1]
SVNDFKTGLTI-E-V-D--N-----GIW-RVIEF-QH-VKPG-----KGA-AFVRSKLRN
LRTGAIQEKTFRAGEKV-
>WP_005605540.1 [Granulicatella adiacens] [GCF_019931005.1_ASM1993100v1]
-VSDLKAGMTF-I-L--DG------KLI-KVLEI-SH-HKPG-----KGN-TVMRMKIRD
VRNGSTVDTTMRPDEKV-
>WP_168895550.1 [Enterobacteriaceae endosymbiont of Macroplea mutica] [GCF_012571345.1_ASM1257134v1]
--NNFKVGMKF-I-F-A-Q------QPY-IIEKN-EF-VKPG-----KGQ-AFVRIKMRN
LINEKLIHKTFKAT----
>WP_067857844.1 [Aeromicrobium erythreum] [GCF_001509405.1_ASM150940v1]
TTNDLKNGMVL-N-I-D--G-----QLW-TVIEF-QH-VKPG-----KGP-AFVRTKMKN
VESGKVVDKTFNAGTKV-
>WP_175809798.1 [Wolbachia endosymbiont of Dipetalonema caudispina] [GCF_013365495.1_ASM1336549v1]
-ANDIRPGQVL-E-H-N--G-----GLF-LVLSV-MH-TQPG-----KGV-AYIQAKIRN
IQTKAKYYERFRSD----
>WP_027198331.1 [Paraburkholderia sprentiae WSM5005] [GCF_001865575.2_ASM186557v2]
TAQELRTGNVV-M-I---GA-----DAM-VVQKA-EY-NKS----G-RNS-AVVKMKFKN
LLTGAGMEAVYKADDKF-
>WP_048703441.1 [Companilactobacillus ginsenosidimutans] [GCF_001050475.1_ASM105047v1]
SVNEFKNGLTI-E-V-K--D-----GIW-RVIEF-QH-VKPG-----KGS-AFVRSKLKN
LRTGAVQEMTFRSTAKV-
>WP_003199385.1 [Pseudomonas bijieensis] [GCF_023330585.1_ASM2333058v1]
-GKELKPGTVI-R-L---EN-----DPW-LVQKA-EF-TKS----G-RNS-AIMKTKLKN
LLTGYKTEIVYSADDKL-
>WP_003056627.1 [Comamonas thiooxydans] [GCF_020886175.1_ASM2088617v1]
-AQEIRAGNVI-M-F---GK-----DPM-IVLKT-EY-ARG----G-RGA-ATVRMKLKS
LIGNFGTENVFKADDKI-
>WP_088353396.1 [Polaribacter haliotis] [GCF_014784055.1_ASM1478405v1]
TTSDIRNGLCI-R-Y-N--N-----DIY-KIIEF-LH-VKPG-----KGP-AFVRTKLKS
VTNGKVIDNTFPAGRKI-
>WP_004895368.1 [Lactobacillus johnsonii] [GCF_014058685.1_ASM1405868v1]
SVNEFKNGLTI-E-Y-N--N-----DLW-RIVEF-QH-VKPG-----KGS-AFVRSKLKS
LRTGAVQEYTFRSTAKV-
>WP_135014174.1 [Lactobacillus johnsonii] [GCF_014058685.1_ASM1405868v1]
-AIELKKGMIF-N-Q--DG------KLI-EVLKS-NH-HKPG-----KGN-TVMQMDLRG
VMSGAVVHKTMRPSEKV-
>WP_149110057.1 [Limnoglobus roseus] [GCF_008254045.1_ASM825404v1]
-MIDIRRGMVL-NM----NN-----QLY-YCLDR-DL-NTP----G-NWR-AILYLKLKN
LKTGSIVDERVHPDDKV-
>WP_243512832.1 [Hymenobacter monticola] [GCF_022811645.1_ASM2281164v1]
STADFRNGLVL-N-Y-N--N-----ELH-VITEF-QH-VKPG-----KGP-AFVRTKMRN
IKTGRTIDNTFNAGVKV-
>WP_003851660.1 [Corynebacterium diphtheriae bv. mitis str. ISS 3319] [GCF_002843135.1_ASM284313v1]
TTADFKNGLVL-K-I-D--N-----KLQ-QIIEF-QH-VKPG-----KGP-AFVRTKLKD
VVSGKVTDKTFNAGVKV-
>WP_013408444.1 [Leadbetterella byssophila DSM 17132] [GCF_000166395.1_ASM16639v1]
TTADFRNGLAL-E-W-N--N-----DLF-TIVEF-QH-VKPG-----KGG-AFVRTKLKN
IKTGRIFENTFTAGEKV-
>WP_273627974.1 [Mucilaginibacter jinjuensis] [GCF_028596025.1_ASM2859602v1]
KASEIKVGNIL-R-F---NG-----ELV-TVIEV-LH-RTP----G-KGG-AFYLDKFRN
IKTGRIVEARLATDEQV-
>WP_273630635.1 [Mucilaginibacter jinjuensis] [GCF_028596025.1_ASM2859602v1]
KASEIKNGNIL-R-F---NG-----DLV-QVEEF-IH-RTP----G-NLR-AFYQARMRN
VKSGKLVEYRFRTDEEV-
>WP_013166434.1 [Ancylobacter novellus DSM 506] [GCF_000092925.1_ASM9292v1]
-ASSLRKGNVV-D-I-D--G-----RLY-VVLTA-EN-IHPG-----KGT-PVTQLDMRR
ISDGTKISERYRTTEQV-
>WP_102154118.1 [Tsuneonella flava] [GCF_016925655.1_ASM1692565v1]
---DIRPGNIL-E-Y-E--G-----GIW-KVAKI-QH-TQPG-----KGG-AYMQVEMKN
LQDGRKTNVRFRSADTV-
>WP_007580599.1 [Pseudoalteromonas arctica A 37-1-2] [GCF_000238395.3_ASM23839v4]
KASDVKKGTAI-D-F-N--G-----RVL-VVKDI-vR-SVPq---G-RAGGSLYRMRLYD
VVTGGKVDETFKDSDML-
>WP_010555265.1 [Pseudoalteromonas arctica A 37-1-2] [GCF_000238395.3_ASM23839v4]
STNEFKGGLKI-M-M-D--G-----EPC-SILEN-EM-VKPG-----KGQ-AFNRVRIRK
LISGKVLEKTFKSGESV-
>WP_320182670.1 [Sphingobacterium bambusae] [GCF_033955345.1_ASM3395534v1]
KASEVKSGNIL-R-F---NG-----ELV-AVEEF-IH-RTP----G-NLR-AFYQARMRN
IRSGKLVEYRFRTDEDV-
>WP_060382649.1 [Flavobacterium covae] [GCF_001534645.1_ASM153464v1]
STADIRNGLCI-K-Y-N--N-----DIF-KIVEF-LH-VKPG-----KGP-AFVRTKLKS
LTSGKVLDNTFSAGHKI-
>WP_002465773.1 [Staphylococcus warneri] [GCF_003571725.1_ASM357172v1]
SVNDFKTGLTI-S-V-D--N-----GIW-KVIDF-QH-VKPG-----KGS-AFVRSKLRN
LRTGAIQEKTFRAGEKV-
>WP_269308775.1 [Oxalobacter vibrioformis] [GCF_027118995.1_ASM2711899v1]
-AQEIRSGNVI-M-V---NN-----EPM-VVLKS-EF-SKS----G-RNA-SVCKMKLKN
LLTGSNMEAVYRADDKF-
>WP_013007197.1 [Deferribacter desulfuricans SSM1] [GCF_000010985.1_ASM1098v1]
--NQFKRGTKV-E-V-D-G------EPY-VVVEY-LH-VKMG-----RGG-ANVRTKLKS
LLTGNVIEKNFKSDEKL-
>WP_069329094.1 [Paenibacillus kyungheensis] [GCF_028606985.1_ASM2860698v1]
SVNDFKTGLTV-E-V-E--G-----NIY-SVLEF-QH-VKPG-----KGA-AFVRSKLRN
LRNGNVVERTFRAGET--
>WP_016844580.1 [Bradyrhizobium brasilense] [GCF_029714765.1_ASM2971476v1]
-ASSIRKGNVI-E-Q-D--G-----KLY-VVLSA-EN-IHPG-----KGT-PVSQIEMRR
IGDGVKVSERYKTTDQV-
>WP_007125346.1 [Lactobacillus ultunensis] [GCF_016647595.1_ASM1664759v1]
SVNEFKNGLTI-Q-Y-N--N-----DLW-RIVEF-QH-VKPG-----KGS-AFVRSKLKS
LRTGAVQEYTFRSTAKV-
>WP_007126157.1 [Lactobacillus ultunensis] [GCF_016647595.1_ASM1664759v1]
-AINLKKGMIF-S-Q--DG------KLI-KVLKA-NH-HKPG-----KGN-TVMQMDLRD
VKSGAVVHKTMRPTEKV-
>WP_012407245.1 [Nostoc punctiforme PCC 73102] [GCF_000020025.1_ASM2002v1]
SSNDFRPGVSI-V-L-D--G-----SVW-RVLEF-LH-VKPG-----KGS-AFVRTKLKN
VQSGSVMEKTFRAGETV-
>WP_031520686.1 [Siccibacter colletis] [GCF_025914095.1_ASM2591409v1]
-ANEVKKGMAI-N-Y-N--G-----KLL-LVKDI-dI-QAPs---A-RGAATLYKMRFSD
VRTGLKVEERFKGDDI--
>WP_031521520.1 [Siccibacter colletis] [GCF_025914095.1_ASM2591409v1]
--NDFRAGLKI-M-M-D--G-----EPY-AVEAS-EF-VKPG-----KGQ-AFARVKLRR
LLTGTRVEKTFKSTDS--
>WP_004097931.1 [Klebsiella michiganensis] [GCF_015139575.1_ASM1513957v1]
--NDFRAGLKI-M-M-D--G-----EPY-AVEAS-EF-VKPG-----KGQ-AFARVKLRR
LLTGTRVEKTFKSTDS--
>WP_004122911.1 [Klebsiella michiganensis] [GCF_015139575.1_ASM1513957v1]
-ANEIKKGMVL-N-Y-N--G-----KLL-IVKNI-dI-QSPs---A-RGAATLYKMRFSD
VRTGLKVEERFKGDDIV-
>WP_077807959.1 [Neoasaia chiangmaiensis] [GCF_002005465.1_ASM200546v1]
-ANLIRAGQVI-E-H-E--G-----RRW-TVLKQ-QI-ITPG-----KGG-AFIQVEMRD
LNTGNKTNERWRTADSV-
>WP_057835516.1 [Bradyrhizobium paxllaeri] [GCF_001693515.2_ASM169351v2]
-ASSIRKGNVI-E-Q-D--G-----RLY-VVLSA-EN-IHPG-----KGT-PVSQIEMRR
IGDGVKVSERYKTTDQV-
>WP_002449752.1 [Staphylococcus hominis] [GCF_003812505.1_ASM381250v1]
SVNDFKTGLTI-S-V-D--N-----GIW-KVIDF-QH-VKPG-----KGS-AFVRSKLRN
LRTGAIQEKTFRAGEKV-
>WP_068614362.1 [Woeseia oceani] [GCF_001677435.1_ASM167743v1]
STSEFRSGLRF-I-M-D--N-----DPC-IIVEN-EF-VKPG-----KGQ-AFNRVRIKN
LKTGKTVDKTFKSGDSV-
>WP_226070993.1 [Methylophaga pinxianii] [GCF_020447175.2_ASM2044717v2]
STNEFKAGLKF-M-M-D--G-----DPC-NIIEN-EF-VKPG-----KGQ-AFNRVKFRN
LKTGRVNERTFKTNETV-
>WP_244773959.1 [Sphaerochaeta associata] [GCF_022869165.1_ASM2286916v1]
-AGQIDKGTAL-L-I-K-G------QPF-VVVDR-EF-VNPG-----KGS-AFVRLKLKS
PSTGQTLQETMKSQDN--
>WP_021875815.1 [Clostridium chauvoei] [GCF_002327205.1_ASM232720v1]
SAGDLRKGTTF-E-H-E--G-----QVY-TVIDF-LH-VKPG-----KGA-AFVRTKLRN
VISGGVTDTTFNPTAKL-
>WP_013637676.1 [Desulfurobacterium thermolithotrophum DSM 11699] [GCF_000191045.1_ASM19104v1]
-VNQIAKGMKL-E-I-E--G-----YPY-EIVDY-QH-VKPG-----KGQ-AFARIKLKN
LKTGNVVEKTYKVGEKL-
>WP_013859621.1 [Heyndrickxia coagulans DSM 1 = ATCC 7050] [GCF_000832905.1_ASM83290v1]
SVNDFRTGLTI-E-V-D--G-----GIW-RVLDF-QH-VKPG-----KGA-AFVRSKLRN
LRTGAIQEKTFRAGEKV-
>WP_011327184.1 [Pseudoalteromonas translucida] [GCF_000026085.1_ASM2608v1]
STNEFKGGLKI-M-M-D--G-----EPS-SIIEN-EM-VKPG-----KGQ-AFNRVRIRK
LISGKVLEKTFKSGESV-
>WP_011327658.1 [Pseudoalteromonas translucida] [GCF_000026085.1_ASM2608v1]
KASEVKKGTAI-D-F-N--G-----RVL-VVKDI-vR-SVPq---G-RAGGSLYRMRLYD
VVTGSKVDETFKDSDML-
>WP_046872055.1 [Pediococcus damnosus] [GCF_001611155.1_ASM161115v1]
-AINLKAGMTF-V-E--NG------KLI-KVLAS-EH-HKPG-----KGN-TVMRMKLYD
LRSGATVEKTMRPEEKV-
>WP_062913401.1 [Pediococcus damnosus] [GCF_001611155.1_ASM161115v1]
STSDFKNGLTI-Q-V-D--G-----GIW-RIVEF-QH-VKPG-----KGS-AFVRTKLKN
LRTDAAQEKTFRAGEKM-
>WP_014034406.1 [Allomuricauda ruestringensis DSM 13258] [GCF_000224085.1_ASM22408v1]
STSDIRKGLCI-K-Y-N--H-----DIY-KIIEF-LH-VKPG-----KGP-AFVRTKLKS
VTSGKVVDNTFSAGHKI-
>WP_142819455.1 [Rhodoferax sediminis] [GCF_006970865.1_ASM697086v1]
-AQEIRAGNVI-M-H---GK-----DPM-VVLKT-EY-SRG----G-RNS-ATVRMKLKS
LIANFNTEVVFKADDKI-
>WP_066771611.1 [Candidatus Viadribacter manganicus] [GCF_001679665.1_ASM167966v1]
-ASDVRKGNVL-E-H-e-DG-----KLY-VVLSH-ET-FRPGKGTPT------TTIVMRR
ITDGVKTTAVHKTTD---
>WP_271231908.1 [Tenacibaculum pacificus] [GCF_027941775.1_ASM2794177v1]
TTSDIKNGLCM-K-Y-N--N-----DIY-KVVEF-LH-VKPG-----KGP-AFVRTKLKS
VTNGKVVDNTFPSGRKI-
>WP_039004621.1 [Falsihalocynthiibacter arcticus] [GCF_000812665.2_ASM81266v2]
-GNEIRPGNVL-D-H-N--E-----GLW-VAVKV-DH-VKPG-----KGG-AFAQVELKN
LRNGSKLNERFRSADKV-
>YP_004996158.1 [Acinetobacter pittii PHEA-2] [GCF_000191145.1_ASM19114v1]
STNDFKAGLKV-M-L-D--G-----NPC-SIMEN-EY-VKPG-----KGQ-AFNRVKLRN
LKTGKVLEKTFKSGDSL-
>WP_014956810.1 [Desulfobacula toluolica Tol2] [GCF_000307105.1_ASM30710v1]
-ACELKKGNVV-E-I-N--N-----DAY-MVKHI-dV-KTPs---A-RGAVTLYKIRFNN
IKTKQKYEESYKGNDML-
>WP_014956946.1 [Desulfobacula toluolica Tol2] [GCF_000307105.1_ASM30710v1]
-ASDLRKGLKF-E-I-D-G------EPY-VIIGF-EF-KKPG-----KGQ-SLYKCKLKN
MITGSQFERTYRSGDKF-
>WP_161553106.1 [Mycoplasmopsis felis] [GCF_009936335.1_ASM993633v1]
-VNEFKPGITF-Q-D-E-N------EIY-VVLEA-QH-SKQG-----RGQ-ANVKAKVKN
LRTGATTIKSYTGGDKV-
>WP_126309801.1 [Methylomusa anaerophila] [GCF_003966895.1_ASM396689v1]
SSNDFRTGVTI-E-I-D--G-----DVW-QVVDF-QH-VKPG-----KGA-AFVRAKLKN
VRTGAVVERTFNAGEKL-
>WP_085069833.1 [Pantoea alhagi] [GCF_002101395.1_ASM210139v1]
SSNDFRNGLKI-M-F-E--G-----EPY-AIESS-EF-VKPG-----KGQ-AFARVKMRR
LLTGKLIEKTFKSTDS--
>WP_085071088.1 [Pantoea alhagi] [GCF_002101395.1_ASM210139v1]
KANEIKRGMAV-T-W-N--G-----KLL-LVKDI-dI-QSPs---A-RGASTLYKMRFTD
IRTGMKVEERFKGDDIV-
>WP_129082726.1 [Halarcobacter anaerophilus] [GCF_006459125.1_ASM645912v1]
SMSELKKGLKI-E-I-D--G-----VPY-KIVEY-QH-VKPG-----KGA-AFVRCKIKS
FLNGKVIEKTFHAGDK--
>WP_215492714.1 [Fenollaria sporofastidiosus] [GCF_943169635.2_ASM94316963v2]
SASDFRNGATF-E-W-D--G-----DVY-QVLDF-QH-VKPG-----KGA-AFVRATIRS
VLSGATKELTFNPTEKF-
>WP_139417015.1 [Agromyces laixinhei] [GCF_006337065.1_ASM633706v1]
STADIKNGVVL-S-I-D--G-----QLW-SVIEF-QH-VKPG-----KGG-AFVRTKLKN
VVSGKTVDRTYNAGAKI-
>WP_014215230.1 [Pediococcus claussenii] [GCF_001702215.1_ASM170221v1]
-AINLKAGMTF-L-K--DG------KLI-RVIET-NH-HKPG-----KGN-TVMQMKLYD
VRSGSNVQTTMRPTEKV-
>WP_014215531.1 [Pediococcus claussenii] [GCF_001702215.1_ASM170221v1]
STSDFKNGLTI-E-F-D--D-----NIW-RIVEF-QH-VKPG-----KGS-AFVRTKLKN
LRNGAVQEKTFRAGEKM-
>WP_111840366.1 [Agrobacterium vaccinii] [GCF_021310995.1_ASM2131099v1]
-ASSVRKGNVI-D-V-D--G-----KLY-VVLTA-NN-FHPG-----KGT-PVTQVDMRR
ISDGVKVSERWRTTEQV-
>WP_225572369.1 [Salegentibacter mishustinae] [GCF_020310005.1_ASM2031000v1]
STSDIRNGLCI-R-Y-N--H-----DIY-KIIEF-LH-VKPG-----KGP-AFVRTKLKS
VTTGKVVENTFSAGHKI-
>WP_058500780.1 [Legionella israelensis] [GCF_007361795.1_ASM736179v1]
STNEFKPGLKV-M-V-D--N-----APC-NILEC-EF-VKPG-----KGQ-AFTRAKIRN
LKTGRVVERTYKSGETL-
>WP_223044003.1 [Leucobacter tenebrionis] [GCF_019884725.1_ASM1988472v1]
-SNDIKNGTVI-K-E-N--G-----QLW-SVVEF-QH-VKPG-----KGG-AFVRTKQKN
VVSGKIIDKTYNAGAKI-
>WP_127568702.1 [Glycocaulis alkaliphilus] [GCF_004000605.1_ASM400060v1]
-GNEIKPGMVI-K-H-Q--E-----TLW-TAVKA-DH-VKPG-----KGG-AFAQVELKN
ILDGRKLNERFRSADKV-
>WP_260724286.1 [Dactylosporangium roseum] [GCF_025264685.1_ASM2526468v1]
TTNDLKNGLVL-N-L-D--G-----DLW-TVVEF-QH-VKPG-----KGG-AFVRTTLKN
VLSGKVVDRTFNAGTKV-
>WP_013177612.1 [Truepera radiovictrix DSM 17093] [GCF_000092425.1_ASM9242v1]
-VTELRNGTKV-E-M-D-G------GLW-ECLDY-QH-LKMG-----RGG-AKVVTKFRN
LESGAIVERTFNASEKL-
>WP_059420847.1 [Streptomyces calvus] [GCF_006716135.1_ASM671613v1]
STNDLKNGMVL-K-L-e-GG-----QLW-SVVEF-QH-VKPG-----KGP-AFVRTKLKN
VLSGKVVDKTFNAGVKV-
>WP_011902258.1 [Polynucleobacter asymbioticus QLW-P1DMWA-1] [GCF_000016345.1_ASM1634v1]
TAQELRVGNVV-M-I---GT-----DAM-VVLKA-EY-SRS----G-RNS-SVVKMKFKN
LLTGAPNEGVFKADDKF-
>WP_012866787.1 [Sanguibacter keddieii DSM 10542] [GCF_000024925.1_ASM2492v1]
TTNDIKNGTVL-K-L-D--G-----QLW-TVIDF-QH-VKPG-----KGG-AFVRTKMKN
VTSGKTVDKTFNAGLK--
>WP_247428247.1 [Luteibacter aegosomatissinici] [GCF_023078495.1_ASM2307849v1]
KASEVKKGNVV-E-N-D--G-----TVY-QVRDI-eR-SSPs---A-RGGNITYRFTLYS
IPGNRKFDLSVRSEDE--
>WP_247428306.1 [Luteibacter aegosomatissinici] [GCF_023078495.1_ASM2307849v1]
--NDVKTGKKI-L-H-N-G------DPW-VITEA-DF-IKPG-----KGQ-AFTRIRVRN
LKDGRTTELTLKSSDS--
>WP_014111325.1 [Taylorella asinigenitalis MCE3] [GCF_000226625.1_ASM22662v1]
TAQELRVGNVV-L-V---NN-----EPL-VVQKA-EY-NKS----G-RNA-AVVKLKFKN
LLTSSGSESVYKADEKF-
>WP_066418477.1 [Sutcliffiella cohnii] [GCF_002250055.1_ASM225005v1]
SVNDFRTGLTI-E-V-D--N-----GIW-RVMDF-QH-VKPG-----KGA-AFVRSKLRN
LRTGAIQEKTFRAGEKV-
>WP_106846091.1 [Pulveribacter suum] [GCF_003013695.1_ASM301369v1]
-AQEIRAGNVI-M-Q---GK-----DPM-IVLKT-EY-ARG----G-RGA-ATVRMKLKG
LLNNMGTEIVFKADDKI-
>WP_013589144.1 [Paraburkholderia phenoliruptrix BR3459a] [GCF_000300095.1_ASM30009v1]
TAQELRTGNVV-M-I---GA-----DAM-VVQKA-EY-NKS----G-RNS-AVVKMKFKN
LLTGAGMESVYKADDKF-
>WP_044036345.1 [Octadecabacter arcticus 238] [GCF_000155735.2_ASM15573v2]
-GNEIRIGNVL-E-H-N--G-----GLW-AAVKV-DH-VKPG-----KGG-AFAQVEMRN
LRNGSKLNERFRSADKV-
>WP_005612826.1 [[Ruminococcus] lactaris ATCC 29176] [GCF_025152405.1_ASM2515240v1]
SAGDFKNGITI-E-I-E--G-----NIY-QIMEF-QH-VKPG-----KGA-AFVRTKLKN
IISGGVVEKTFRPTEKF-
>WP_013081030.1 [Caulobacter segnis] [GCF_003015125.1_ASM301512v1]
-ASSLRKGSVV-D-M-D--G-----KLY-VVLSA-EN-IHPG-----KGT-PVTQLNMRR
ISDGVKVSERYRTTEQV-
>WP_014730636.1 [Mesotoga prima MesG1.Ag.4.2] [GCF_000147715.2_ASM14771v3]
--GKIRKGMPL-I-I---EE-----EIY-IVTEA-NK-HSM----G-RGD-GIIRTRMKN
LKTGLVRQFTFQASEKV-
>WP_015686372.1 [Bradyrhizobium cosmicum] [GCF_000284275.1_ASM28427v1]
-ASSIRKGNVI-E-Q-D--G-----KLY-VVVSA-EN-IHPG-----KGT-PVSQIEMRR
ISDGVKISERYKTTDQV-
>WP_293920079.1 [Lysinibacillus louembei] [GCF_033880585.1_ASM3388058v1]
SVNDFRTGLTI-I-V-D--G-----QLY-RVLDF-QH-VKPG-----KGA-AFVRSKLRN
LRNGNVNEKTFRAGEKV-
>WP_013560482.1 [Anaerolinea thermophila UNI-1] [GCF_000199675.1_ASM19967v1]
-VNDLRKGVIF-E-L-D-G------QLM-RVLEY-SH-HKPG-----RGN-AVIRIKARN
LKTGATIEKTFTSGDRV-
>WP_010619912.1 [Secundilactobacillus malefermentans] [GCF_008033155.1_ASM803315v1]
STADFKNGLTI-E-V-D--N-----AIW-RIIEF-QH-VKPG-----KGG-AFVRSKLKN
LRTGAVQEKTFRAGAK--
>WP_006279719.1 [Wolbachia endosymbiont (group A) of Nomada fabriciana] [GCF_947250795.1_iyNomFabr1.Wolbachia_sp_1.1]
-ANDIRPGQVL-E-H-N--G-----GLF-LVVGI-MH-TQPG-----KGG-AYIQAEMKN
IKTGAKHYERFRSDAT--
>WP_011532839.1 [Pseudomonas entomophila L48] [GCF_000026105.1_ASM2610v1]
-GKELKPGTVL-R-I---DN-----DPW-LVQKA-EF-TKS----G-RNS-AIMKTKLKN
LLTGYKTETVYGADDKL-
>WP_221249429.1 [Desulfuromonas versatilis] [GCF_019704135.1_ASM1970413v1]
TTADLKRGFVM-Q-L---DN-----APC-LVLDF-tT-QSPs--AR-GGS-TLVKTKYRN
LLTGQVLEKTFKAGERV-
>WP_221249430.1 [Desulfuromonas versatilis] [GCF_019704135.1_ASM1970413v1]
--ADLKKGLKL-M-I-D-G------EPH-VIVQF-DF-TKPG-----KGQ-ALYKCKLRN
MITGSLFDRTYRSGESF-
>WP_097010610.1 [Pseudodesulfovibrio profundus] [GCF_900217235.1_DPRO_PRJEB22548_v1]
-TKEFRTGLKI-E-I-D--D-----KPF-EIVEF-QH-FKPG-----KGG-AMVRTKLRH
MKTGQILDKTFRSGEKV-
>WP_024371514.1 [Exiguobacterium alkaliphilum] [GCF_018138125.1_ASM1813812v1]
SVNDLKTGLTV-KTs-D--G-----SIW-QVIEF-QH-VKPG-----KGA-AFVRTKMRN
LRTGAIQETTFRGGER--
>WP_159629916.1 [Mannheimia pernigra] [GCF_013378015.1_ASM1337801v1]
STNDFKKGLKF-I-Q-D--G-----EPC-VIVEN-EF-VKPG-----KGQ-AFTRTKIRK
LISGKVLEINFKSGSSV-
>WP_187736648.1 [Paenacidovorax monticola] [GCF_014489595.1_ASM1448959v1]
-AQEIRAGNVI-M-Q---GK-----DPM-VVLKT-EY-ARG----G-RGA-ATVRMKLKS
LIGNFGTEIVFKADDKI-
>WP_281543186.1 [Maribacter aestuarii] [GCF_027474845.2_ASM2747484v2]
STSDIRKGLCI-R-Y-N--N-----DIY-KIIEF-LH-VKPG-----KGP-AFVRTKLKS
VTSGKVLDNTFSAGHKI-
>WP_077973024.1 [Bartonella apihabitans] [GCF_002007485.1_ASM200748v1]
-GNEIRPGNVI-E-H-N--G-----SLW-VAVKC-NA-VKPG-----KGG-AFNQVELKN
LLDGTKLNERFRAAETV-
>WP_239039422.1 [Marinobacterium sediminicola] [GCF_022343685.1_ASM2234368v1]
-VADVKRGNLV-E-I-N--G-----QYM-LVQQI-DI-SSpt---A-RGAKTLYRMRFSK
LPGGGKYEETFTGDDML-
>WP_239041240.1 [Marinobacterium sediminicola] [GCF_022343685.1_ASM2234368v1]
-SNQFKNGMKV-M-I-D-G------DPC-SMVDV-EF-VKPG-----KGQ-AFTRVRLRN
LLTGRIWERTFKSNES--
>WP_105185450.1 [Micropruina glycogenica] [GCF_900289045.1_MPGL2]
STNDLKNGMVL-D-L-D--G-----QLW-QVLWF-QH-HKPG-----KGN-TVVRTKLKH
VLSGKVVDRTFNSDTKV-
>WP_038490460.1 [Janthinobacterium agaricidamnosum NBRC 102515 = DSM 9628] [GCF_000723165.1_JAG1]
-AKEIRVGNII-M-V-D--S-----KPM-IVLRS-DV-NGSS-----RTG-FTYKWKMKN
LLTNSPQENVFRGDDKF-
>WP_038462276.1 [Candidatus Hepatoplasma crinochetorum Av] [GCF_000582535.1_ASM58253v1]
-VNDFKQGITF-L-R-N-N------QVY-QVIEA-NH-AKSG-----RGQ-AHVKVKAKN
LFTNSLQNITFVGGEKV-
>WP_033232162.1 [Rhodococcus globerulus] [GCF_019334125.1_ASM1933412v1]
STSDFKNGLVL-Q-I-E--G-----QLW-TIIEF-QH-VKPG-----KGP-AFVRTKLKN
VLSGKVVDKTFNAGVKV-
>WP_265030843.1 [Wolbachia endosymbiont (group B) of Athalia cordata] [GCF_947251845.1_iyAthCord1.Wolbachia_sp_1.1]
-ANDIRPGQVL-E-H-N--G-----GLF-SVISI-MH-TQPG-----KGG-AYIQAEMKN
IKTGAKHYERFRSDAT--
>WP_069477470.1 [Sulfurospirillum halorespirans DSM 13726] [GCF_001723605.1_ASM172360v1]
--GDLKKGLKI-E-L-N--G-----TPY-KIVEY-QH-VKPG-----KGA-AFVRCKIKS
FMDGKVIEKTFHAGDK--
>WP_007302193.1 [Wolbachia endosymbiont (group B) of Catoptria pinella] [GCF_947250515.1_ilCatPine1.Wolbachia_sp_1.1]
-ANDIRPGQVL-E-H-N--G-----GLF-SVISI-MH-TQPG-----KGG-AYIQAEMKN
IQTGAKYYERFRSDAT--
>WP_213435104.1 [Lysobacter caseinilyticus] [GCF_018406605.1_ASM1840660v1]
-AYDIKKGNVV-E-H-N--G-----GTY-QVRDI-eR-SSPQ---G-rGGNVRYRFTMYS
IPGAIKLDASFDGDDD--
>WP_213435144.1 [Lysobacter caseinilyticus] [GCF_018406605.1_ASM1840660v1]
-MNDVKTGQKI-L-V-N-N------DPC-IIIDT-EY-VKPG-----KGQ-AFTRVKYRS
IKSGRVVEMTMKATDSV-
>WP_193964979.1 [Dolichospermum heterosporum TAC447] [GCF_024584745.1_ASM2458474v1]
SSNDFRPGVSI-V-L-D--G-----SVW-RVVDF-LH-VKPG-----KGS-AFVRTTLKN
VQTGKQLEKTFRAGESV-
>WP_006276249.1 [Cylindrospermopsis raciborskii N8] [GCF_018139025.1_ASM1813902v1]
SSNDFRPGVSI-V-L-D--Q-----SVW-RVVEF-LH-VKPG-----KGS-AFVRTKLKN
VQNGNVVEKTFRAGETV-
>WP_012120039.1 [Roseiflexus castenholzii DSM 13941] [GCF_000017805.1_ASM1780v1]
TTSDLRTNMII-R-H---NG-----QLH-RVMEF-YH-HAP----G-NWR-AMVIMKLKN
IETGKTIEERVRAGS---
>WP_045580607.1 [Azospirillum thiophilum] [GCF_001305595.1_ASM130559v1]
-ANTMRPGHVL-E-H-N--G-----KLW-VITKT-AI-VQPG-----KGG-AFIQLEMKD
VRTGNKSIERFRTQETV-
>WP_145061420.1 [Adhaeretor mobilis] [GCF_007741515.1_ASM774151v1]
-AKDTKPGAII-K-Q-N--E-----APL-IIESV-mV-QSPs---A-RGGATLYKFRARN
LVTKQKVDLSCKGTDN--
>WP_145062962.1 [Adhaeretor mobilis] [GCF_007741515.1_ASM774151v1]
STNEFKKGLKV-Q-I-D-G------TPY-LMFEM-NF-RKPG-----KGS-ALYECKLRN
LLRGTVMDRTYKAGAS--
>WP_141445995.1 [Saccharibacillus brassicae] [GCF_006542275.1_ASM654227v1]
SVNDFKTGLTV-E-V-D--G-----DIF-TVIEF-QH-VKPG-----KGA-AFVRSKLKN
LRNGNTVERTFRAGES--
>WP_261919976.1 [Mergibacter septicus] [GCF_003265225.1_ASM326522v1]
STSDFKPGLKF-M-Q-D--G-----EPC-VIIEN-EF-VKPG-----KGQ-AFTRTRIRK
LISGKVLDVTFKSGSTV-
>WP_002483201.1 [Staphylococcus saprophyticus] [GCF_007814115.1_ASM781411v1]
SVNDFKTGLTI-S-V-D--N-----GIW-KVLDF-QH-VKPG-----KGS-AFVRSKLRN
LRTGAIQEKTFRGGEKV-
>WP_095413969.1 [Thermogutta terrifontis] [GCF_002277955.1_ASM227795v1]
-TSEFRKGLKV-Q-L-D-G------EPY-LMIEC-TF-VKPG-----KGQ-ALYKCKLKN
LIRNTVIDRTYKSGDT--
>WP_095416052.1 [Thermogutta terrifontis] [GCF_002277955.1_ASM227795v1]
-AKDIKRGMIV-T-Y-Q--D-----APC-LIESV-qV-QTPs---A-RGAATLYKFRARN
LITKQKVDISLKGTE---
>WP_003547948.1 [Lactobacillus acidophilus La-14] [GCF_000389675.2_ASM38967v2]
SVNEFKNGLTI-Q-Y-N--N-----DLW-RIVEF-QH-VKPG-----KGS-AFVRSKLKS
LRTGAVQEYTFRSTAKV-
>WP_003550017.1 [Lactobacillus acidophilus La-14] [GCF_000389675.2_ASM38967v2]
-AINLKKGMIF-S-Q--DG------KLI-KVLKA-NH-HKPG-----KGN-TVMQMDLRD
VKSGAVVHKTMRPTEKV-
>WP_011865713.1 [Shewanella alkalitolerans] [GCF_019457575.1_ASM1945757v1]
TAHEIRPGNVI-M-L---DG-----SPW-VVQKT-ET-TRS----G-RNA-AIVKMKLKN
LLQESSTETTFKGEDKM-
>WP_106790268.1 [Massilistercora timonensis] [GCF_900312975.1_PRJEB24953]
SAGDFKNGLTV-E-I-E--G-----TVY-QILEF-QH-VKPG-----KGA-AFVRTKLKN
IINGGVVEKTFRPTEKF-
>WP_138249115.1 [Mycolicibacterium phocaicum] [GCF_010731115.1_ASM1073111v1]
STADFKNGLVL-N-I-E--G-----QLW-QIIEF-QH-VKPG-----KGP-AFVRTKLKN
VLSGKVVDKTFNAGVKV-
>WP_162667277.1 [Gemmata massiliana] [GCF_901538265.1_ASM90153826v1]
-MIDIRRGMVL-NM----EG-----TLF-YCLDR-DL-NTP----G-NWR-AILYLKLKN
MTTGAITDERVHPDHKV-
>WP_067679419.1 [Tsuneonella dongtanensis] [GCF_001698205.1_ASM169820v1]
---DIRPGNIL-E-Y-E--G-----GIW-KVAKI-QH-TQPG-----KGG-AYMQVEMKN
LQDGRKTNVRFRSADT--
>WP_089417128.1 [Vitreoscilla filiformis] [GCF_002222655.1_ASM222265v1]
-AQEIRAGNVI-M-Q---GK-----DPM-VVQKT-EY-SRG----G-RGA-ATVRIKMKN
LLNGGGAETVFKADEKM-
>WP_071626451.1 [Poseidonibacter lekithochrous] [GCF_013283835.1_ASM1328383v1]
-MSDLKKGLKI-E-L-D--G-----IPY-KITDY-AH-VKPG-----KGA-AFVRCKIKN
FLNAKTIEKTFHAGDKF-
>WP_147821462.1 [Salidesulfovibrio onnuriiensis] [GCF_008001235.1_ASM800123v1]
STSEFKSGKKI-E-I-D--G-----KPF-EIIKS-EH-YKPG-----KGG-AMVRTKLRQ
MITGQVLDKTFRSGEKV-
>WP_022001501.1 [Faecalibacillus intestinalis] [GCF_015097455.1_ASM1509745v1]
SAGDFRTGLTL-I-I-D--G-----DPC-QVLDF-QH-VKPG-----KGA-AILKTKMRN
LKTGAIQEKNFNASTKF-
>WP_022001559.1 [Faecalibacillus intestinalis] [GCF_015097455.1_ASM1509745v1]
-VSDLKPGVTF-Q-M-D-G------NLF-VVLDY-SH-NKTA-----RAA-ANIKVKMKN
LRTGSTTEMTFGGNDKV-
>WP_015341611.1 [Rhizobium tropici CIAT 899] [GCF_000330885.1_ASM33088v1]
-ASSVRKGNVL-D-V-D--G-----KLY-VVLTA-QN-FHPG-----KGT-PVTQVDMRR
IVDGVKVSERWRTTEQV-
>WP_033137526.1 [Aeromonas allosaccharophila] [GCF_016026615.1_ASM1602661v1]
TAQEIRAGNVV-M-I---GT-----EPM-VVQKA-EF-NKS----G-RNS-AVVKMKLKG
LLNGSATETVFKADDKL-
>WP_053471427.1 [Flavobacterium panici] [GCF_024499525.1_ASM2449952v1]
STSDIRNGLCI-K-F-N--H-----DIY-KIIEF-LH-VKPG-----KGP-AFVRTKLKS
LTSGKVLDNTFSAGHKI-
>WP_009164486.1 [Pyramidobacter piscolens] [GCF_022846135.1_ASM2284613v1]
-TSKFYPGMKL-K-W---QG-----GLW-EVVDC-QH-HMK----G-RGG-AVLKCKLRN
LDTGSISENSFVSG----
>WP_028177546.1 [Bradyrhizobium zhanjiangense] [GCF_004114935.1_ASM411493v1]
-ASSIRKGNVI-E-Q-D--G-----KLY-VVVSA-EN-IHPG-----KGT-PVSQIEMRR
ISDGVKISERYKTTDQV-
>WP_229937688.1 [Sulfurovum mangrovi] [GCF_020911965.1_ASM2091196v1]
--GDMKKGTRL-E-L-D--G-----NPY-KVIEF-QH-VKPG-----KGA-AFVRVKIKN
LQTGKVIEKTIHAGDKF-
>WP_030004886.1 [Paracholeplasma brassicae] [GCF_000967915.1_ASM96791v1]
STSDFKTGLTI-S-F-D--G-----NIY-QIIEF-MH-VKPG-----KGA-AFVRSKLRN
LRTGSVIDYTFNASEKV-
>WP_000035083.1 [Acinetobacter baumannii] [GCF_008632635.1_ASM863263v1]
STNDFKPGLKV-M-L-D--S-----NPC-SIMEN-EY-VKPG-----KGQ-AFNRVKLRN
[truncated: 446,862 more chars]
