# Supplementary material for: EF-P and its paralog EfpL (YeiP) differentially control translation of proline-containing sequences
Source: Nat Commun. 2024 Dec 2;15:10465. doi: 10.1038/s41467-024-54556-9 (PMC11611912; doi:10.1038/s41467-024-54556-9)
Supplement: Supplementary file 8 — Supplementary Data 5 [file 41467_2024_54556_MOESM8_ESM.zip › Supplementary Data S1_MSA2.fasta]

>WP_260794004.1 [Occallatibacter riparius] [GCF_025264625.1_ASM2526462v1]
TASELHEGMAL-RIDHQIYKVLDVASRAGAAKMSGNV-QARLCNVHSGRLWDQHFRPQER-
>WP_012142683.1 [Shewanella sediminis HAW-EB3] [GCF_000018025.1_ASM1802v1]
TAHEIRPGNVI-MLNGSPWVVQKTETTRSGR--NAAIVKMKLKNVLLDSTTETTFKGEDKM
>WP_260997152.1 [Thalassolituus hydrocarboniclasticus] [GCF_025345565.1_ASM2534556v1]
TANEFRAGQVL-SLNGQAWVVLKAEFNKSGR--NAAVVKMKLKNLLTGASQEPVFKADDKL
>WP_015486135.1 [Thalassolituus oleivorans MIL-1] [GCF_000355675.1_ASM35567v1]
TAHDFRIGQVL-SLNGQAWVILKTEFNKSGR--NSAVVKMKLKNLITGASQEPVFKADDKL
>WP_251086864.1 [Spongiibacter taiwanensis] [GCF_023702635.1_ASM2370263v1]
TAQEMKANSVM-LIDSQPWMVQKAEFTKSGR--NSAIVKMKLKNLLSGSTTETVFKADDKV
>WP_009837030.1 [Pseudoalteromonas tunicata] [GCF_003568825.1_ASM356882v1]
TAQEMKPNSVA-LIDGQPWLIQKAEFTKSGR--SSAIVKMKLKNLLTGSSTETVYKVDDKM
>WP_067385439.1 [Marinobacterium aestuarii] [GCF_001651805.1_ASM165180v1]
TAQEMKPNSVA-LIDSQPWLIQKAEFTKSGR--NSAIVKMKLKNLLTGSSTETVYKADDKM
>WP_208844762.1 [Pseudoalteromonas xiamenensis] [GCF_030994125.1_ASM3099412v1]
TAQELRAGNVI-SFNNEPMIVLKTEFNKSGR--NAAVVKMKLKGLLNNSGTETVLKADEKV
>WP_144046365.1 [Shewanella psychropiezotolerans] [GCF_007197555.1_ASM719755v1]
TAHEMRVGNVI-MVGKDPMVILKSETHNSGR--SAAVVKMKLRNLLTGSATETAFKAEDKL
>WP_013051306.1 [Shewanella violacea DSS12] [GCF_000091325.1_ASM9132v1]
TAHEMRVGNVI-MVGKDPMVILKSETHNSGR--SAAVVKMKLRNLLTGSATETAFKAEDKL
>WP_077751316.1 [Shewanella psychrophila] [GCF_002005305.1_ASM200530v1]
TAHEMRVGNVL-MVGKDPMVILKSETHNSGR--SAAVVKMKLKNLLTGSATETAFKAEDKL
>WP_142871272.1 [Shewanella eurypsychrophilus] [GCF_007004545.3_ASM700454v3]
TAQEIRVGNVI-MVGKDPMVVLKTDFHNSGR--GSAVVKMKIKNLLTGSGTETAFKAEDKI
>WP_127471915.1 [Thiomicrorhabdus aquaedulcis] [GCF_004001325.1_ASM400132v1]
TAQEFRVGNVI-MIGNDPMVILKAEFNKSGR--NSAVVKMKMKNLLNDSASEQVYKADDKF
>WP_173291084.1 [Thiosulfativibrio zosterae] [GCF_011398155.1_ASM1139815v1]
TAQEMRVGNVF-MMGNDPMVILKAEFNKSGR--NSAVVKMKLKNVLTGQGTETVYKADDKL
>WP_211425081.1 [Chloracidobacterium sp. MS 40/45] [GCF_018304805.1_ASM1830480v1]
-ANQIRRGMII-LFDKQPHRVLECRHHTPGN--LRAMMQTKLKNIITGTTFDHRFSATEDV
>WP_211429685.1 [Chloracidobacterium validum] [GCF_018304825.1_ASM1830482v1]
-ANQIRRGMIV-LFDKQPHRVLECRHHTPGN--LRAMMQTKLKNIITGTTFEHRFSATEDV
>WP_014099644.1 [Chloracidobacterium thermophilum B] [GCF_000226295.1_ASM22629v1]
-ANQIRRGMII-LFDKQPHRVLEYRHHTPGN--LRAMVQTKLKNLITGTTFEHRFSATEDV
>WP_013563143.1 [Isosphaera pallida ATCC 43644] [GCF_000186345.1_ASM18634v1]
KATDIRRGMVI-TMNGVNFVVVDFAHHTPGN--LRAMVQTKLRNMNTGAIIEERLRSVDQ-
>WP_015249384.1 [Singulisphaera acidiphila DSM 18658] [GCF_000242455.2_ASM24245v3]
KATDIRRGMVI-TIEGTNFVVVDFAHHTPGN--LRAMVQTKLRNMNSGALIDKRLRSVDQ-
>WP_148593965.1 [Aquisphaera giovannonii] [GCF_008087625.1_ASM808762v1]
KATDIRRGMVI-TMDGVNFVVVDFAHHTPGN--LRAMVQTKLRNMNNGALIDKRLRSVDQ-
>WP_076344996.1 [Paludisphaera borealis] [GCF_001956985.1_ASM195698v1]
KATDVRRGMVI-TMEGVNYVVVDFAHHTPGN--LRAMVQTKLRNMNSGSLIDKRLRSVDQ-
>WP_110172842.1 [Luteitalea pratensis] [GCF_001618865.1_ASM161886v1]
-ATRLRKGNLI-KHNNELCRIVETQHVTPGN--LRGFVRAKMRKVKDGIMFEHRFRSEDMV
>WP_194453213.1 [Paludibaculum fermentans] [GCF_015277775.1_ASM1527777v1]
-ATQLRPGMVI-KFNNELHTVFTMNHRTPGN--LRGFVQVKMRNLRSGTMFEHRFSSEDRV
>WP_013581376.1 [Granulicella tundricola MP5ACTX9] [GCF_000178975.2_ASM17897v2]
-ATQMRPGMII-KYNSDLHLVFSVEHRTPGN--LRAFIQAKLRNVRTGAMFTERFRSPD--
>WP_014264044.1 [Granulicella mallensis MP5ACTX8] [GCF_000178955.2_ASM17895v2]
-ATQMRPGMII-KFKDELHLVFSVEHRTPGN--LRAFIQAKLRNVRTGGMFVERFRSPD--
>WP_260706455.1 [Edaphobacter flagellatus] [GCF_025264665.1_ASM2526466v1]
-ATQMRPGMVI-KFKDDLHLVFSVEHRTPGN--LRAFIQAKLRNIRTGAMFVERFRSPD--
>WP_260737031.1 [Edaphobacter lichenicola] [GCF_025264645.1_ASM2526464v1]
-ATQMRPGMVI-KFKDDLHLVFSVEHRTPGN--LRAFIQAKLRNVRTGAMFVERFRSPD--
>WP_260791399.1 [Occallatibacter riparius] [GCF_025264625.1_ASM2526462v1]
-ATQMRPGMII-KHNDTLHLVFKVEHRTPGN--LRAFIQAKLRNLKSGAMFEHRFRSADA-
>WP_014784156.1 [Terriglobus roseus DSM 18391] [GCF_000265425.1_ASM26542v1]
-ATQMRPGMVI-KHKDKLHSVFAVEHRTPGN--LRAFIQAKLRNLESGAIFEHRFRSGDA-
>WP_013567808.1 [Terriglobus saanensis SP1PR4] [GCF_000179915.2_ASM17991v2]
-ATQMRPGMII-KHNNVLHSVFAVEHRTPGN--LRAFIQAKLRNLTSNAMFEHRFRSGDA-
>WP_114208449.1 [Acidisarcina polymorpha] [GCF_003330725.1_ASM333072v1]
-ATQMRPGMII-KHNNELHAVFAVEHRTPGN--LRAFIQAKLRNLRTGAMFEHRFRSPD--
>WP_011524406.1 [Candidatus Koribacter versatilis Ellin345] [GCF_000014005.1_ASM1400v1]
-ATQMRPGMVI-KHNNDLHSVFSVEHRTPGN--LRAFIQAKLRNLRTGAMFEHRFRSGD--
>WP_049725229.1 [Wenzhouxiangella marina] [GCF_001187785.1_ASM118778v1]
KASEIKRGQVI-DQDGTVFAVRQIDRSAPTARGGGTLYRFKLEAIPSGDRREVTFKGDDML
>WP_106892290.1 [Ahniella affigens] [GCF_003015185.1_ASM301518v1]
KASDIKRGFVV-QHNNQTWRVAQVSKSAPQGRGGNTTYHFALYQVPNNTKLDLALRADDML
>WP_242148374.1 [Ignatzschineria rhizosphaerae] [GCF_022655595.1_ASM2265559v1]
KANDIRRGDVI-LHNNLYYLVREVEKSAPTARGGNTTYRIQMFSIPDNHKLDLSLRADDE-
>WP_067646620.1 [Dokdonella koreensis DS-123] [GCF_001632775.1_ASM163277v1]
-AYEIKRGNVV-EHDGRVWQIRDIERSAPQGRGGNVTYRFVMYSVPGAQKLDISLRADDD-
>WP_004088328.1 [Xylella fastidiosa Temecula1] [GCF_000007245.1_ASM724v1]
KASEMKKGSIV-EYSNGTYQIRDIQRSSPQGRGGNVRFRFVMYSVPGGSKLEASFDADEML
>WP_114867220.1 [Xylella taiwanensis] [GCF_020990565.1_ASM2099056v1]
-VSDIKKGSIV-EYNNATYQIRDIQRSSPQGRGGNVRFRFIMYSVPGGTKLDASFDAEDTL
>WP_215220007.1 [Lysobacter luteus] [GCF_907164845.1_Lysobacter_CECT30171]
-AYDVKKGNVV-EHNNTVYQVRDIERSSPQGRGGNVKFRFTMYSVPGGNKLDLSLGGDDE-
>WP_057947148.1 [Lysobacter yananisis] [GCF_031199375.1_ASM3119937v1]
-AYDVKKGNVI-EHNGTVYQVRDIERSSPQGRGGNVKFRFTMYSVPGGTKFDLSAGAED--
>WP_096379000.1 [Lysobacter enzymogenes] [GCF_002355975.1_ASM235597v1]
-AYDVKKGNVI-EHNNTVYQVRDIERSSPQGRGGNVKFRFTMYSVPGGTKFDLSAGAED--
>WP_139715170.1 [Thermomonas aquatica] [GCF_006337105.1_ASM633710v1]
-AYDIKKGNVI-EHNGTVYQVRDIERSSPQGRGGNVKFRFTMYSVPGGSKFDLSVGGDDE-
>WP_057918415.1 [Lysobacter antibioticus] [GCF_001442745.1_ASM144274v1]
-AYDVKKGNVI-EHNNTVYQVRDIERSSPQGRGGNVKFRFTMYSVPGGTKFDLSVGGDDE-
>WP_036108330.1 [Lysobacter capsici] [GCF_002355295.1_ASM235529v1]
-AYDVKKGNVI-EHNNTVYQVRDIERSSPQGRGGNVKFRFTMYSVPGGTKYDLSVGGDDE-
>WP_057942528.1 [Lysobacter gummosus] [GCF_001442805.1_ASM144280v1]
-AYDVKKGNVI-EHNNTVYQVRDIERSSPQGRGGNVKFRFTMYSVPGGTKYDLSVGGDDE-
>WP_200615911.1 [Lysobacter solisilvae] [GCF_016613535.2_ASM1661353v2]
-AYDIKKGNVV-EHNNGVYQIRDIERSSPQGRGGNVKFRFTMYSVPGGTKLDLSMGAEDE-
>WP_115841783.1 [Lysobacter auxotrophicus] [GCF_027924565.1_ASM2792456v1]
-AYDVKKGNVV-EYNNAVYQIRDIERSSPQGRGGNVKFRFTMYSVPGGTKLDVSMGAEDE-
>WP_115841783.1 [Lysobacter soli] [GCF_009755585.1_ASM975558v1]
-AYDVKKGNVV-EYNNAVYQIRDIERSSPQGRGGNVKFRFTMYSVPGGTKLDVSMGAEDE-
>WP_187711926.1 [Lysobacter terrestris] [GCF_014489475.1_ASM1448947v1]
-AYDVKKGNVV-EYNNAVYQIRDIERSSPQGRGGNVKYRFTMYSVPGGTKLDVSMGAEDE-
>WP_256645084.1 [Thermomonas paludicola] [GCF_024498955.1_ASM2449895v1]
-ACDIKKGNVV-EFNNGVYQIRDIERSSPQGRGGNVRFRFVMYSIPGGIKLDSSFDGDDE-
>WP_141623719.1 [Lysobacter alkalisoli] [GCF_006547045.1_ASM654704v1]
KASDIKKGNVV-EHNNGVYQIRNIERSSPQGRGGNVRFRFTMYSVPGGNKLDASFDADDD-
>WP_111266678.1 [Lysobacter maris] [GCF_003233695.1_ASM323369v1]
KASDIKKGNVV-EYNNGVYQVRDIDRSSPQGRGGNVRFRFTMYSVPGGNKLDASFDADDD-
>WP_128419742.1 [Xanthomonas theicola] [GCF_014236795.1_ASM1423679v1]
KANEIKKGNVV-EYNNGVYQIRDIERSSPQGRGGNVRFRFVMYGVPGDNKLDASFDGDDD-
>WP_012915841.1 [Xanthomonas albilineans] [GCF_009931595.1_ASM993159v1]
KANEIKKGNVV-EYNNSVYQIRDIERSSPQGRGGNVRFRFVMYSVPGGNKLDASFDGDDD-
>WP_046979376.1 [Xanthomonas hyacinthi] [GCF_009769165.1_ASM976916v1]
KASEIKKGNVV-EYNNGVYQIRDIERSSPQGRGGNVRFRFVMYSVPGGNKLDASFDGDDD-
>WP_003472019.1 [Xanthomonas translucens pv. undulosa] [GCF_017301775.1_ASM1730177v1]
KANEIKKGNVV-EYNNGVYQIRDIERSSPQGRGGNVRFRFVMYSVPGGNKLDASFDGDDD-
>WP_162408672.1 [Pseudoxanthomonas daejeonensis] [GCF_022637495.1_ASM2263749v1]
KANEIKKGNVV-EYNNGVYQVRDIERSSPQGRGGNVRFRFIMYSVPGGAKLDASFDSDDNL
>WP_134832477.1 [Stenotrophomonas indicatrix] [GCF_004551575.1_ASM455157v1]
KANDIKKGNVV-EFNNGVYQIRDIERSSPQGRGGNVRFRFIMYSVPGGNKLDASFDADDNL
>WP_054666021.1 [Stenotrophomonas acidaminiphila] [GCF_014109845.1_ASM1410984v1]
KASDIKKGNVV-EYNNGVYQIRDIERSSPQGRGGNVRFRFIMYSVPGGNKLDASFDADDNL
>WP_005409468.1 [Stenotrophomonas geniculata] [GCF_034508895.1_ASM3450889v1]
KANDIKKGNVV-EYNNGVYQIRDIERSSPQGRGGNVRFRFIMYSVPGGNKLDASFDADDNL
>WP_005409468.1 [Stenotrophomonas maltophilia] [GCF_900475405.1_44087_C01]
KANDIKKGNVV-EYNNGVYQIRDIERSSPQGRGGNVRFRFIMYSVPGGNKLDASFDADDNL
>WP_005409468.1 [Stenotrophomonas pavanii] [GCF_019704495.1_ASM1970449v1]
KANDIKKGNVV-EYNNGVYQIRDIERSSPQGRGGNVRFRFIMYSVPGGNKLDASFDADDNL
>WP_162109589.1 [Pseudoxanthomonas mexicana] [GCF_014397415.1_ASM1439741v1]
-AFDIKKGNVV-EHNGGVYQIRDIERSSPQGRGGNVRFRFIMYSVPGGNKLDASFDADDNL
>WP_014160778.1 [Pseudoxanthomonas spadix BD-a59] [GCF_000233915.3_ASM23391v4]
-AADIKKGNVV-EYNNGIYQIRDIERSSPQGRGGNVRFRFIMYSVPGGTKLDASFDADDNL
>WP_016904354.1 [Xanthomonas arboricola pv. juglandis] [GCF_905367715.1_Xanthomonas_sp._CPBF_1494_hybrid_assembly_2]
KANDIKKGNVV-EYNGGIYQIRDIERSSPQGRGGNVRFRFIMYSVPGGAKLDASFDADDNL
>WP_011037000.1 [Xanthomonas campestris pv. raphani] [GCF_013388375.1_ASM1338837v1]
KANDIKKGNVV-EYNGGIYQIRDIERSSPQGRGGNVRFRFIMYSVPGGAKLDASFDADDNL
>WP_104604144.1 [Xanthomonas cucurbitae] [GCF_009883735.1_ASM988373v1]
KANDIKKGNVV-EYNGGIYQIRDIERSSPQGRGGNVRFRFIMYSVPGGAKLDASFDADDNL
>WP_260807724.1 [Xanthomonas prunicola] [GCF_025266575.1_ASM2526657v1]
KANDIKKGNVV-EYNGGTYQIRDIERSSPQGRGGNVRFRFIMYSVPGGVKTDASFDADDNL
>WP_074057564.1 [Xanthomonas hortorum] [GCF_002285515.1_ASM228551v1]
KANDIKKGNVV-EYNGGIYQIRDIERSSPQGRGGNVRFRFIMYSVPGGMKTDASFDADDNL
>WP_014503192.1 [Xanthomonas oryzae pv. oryzicola] [GCF_008370835.2_ASM837083v2]
KANDIKKGNVV-EYNGGIYQIRDIERSSPQGRGGNVRFRFIMYSVPGGMKTDASFDADDNL
>WP_010378494.1 [Xanthomonas vasicola pv. musacearum NCPPB 4379] [GCF_000277895.2_ASM27789v2]
KANDIKKGNVV-EYNGGIYKIRDIERSSPQGRGGNVRFRFIMYSVPGGVKTDASFDADDNL
>WP_042822209.1 [Xanthomonas axonopodis pv. vasculorum] [GCF_013177355.1_ASM1317735v1]
KANDIKKGNVV-EYNGGIYQIRDIERSSPQGRGGNVRFRFIMYSVPGGVKTDASFDADDNL
>WP_003486255.1 [Xanthomonas citri pv. citri] [GCF_000961215.1_ASM96121v1]
KANDIKKGNVV-EYNGGIYQIRDIERSSPQGRGGNVRFRFIMYSVPGGVKTDASFDADDNL
>WP_104615458.1 [Xanthomonas dyei] [GCF_032698475.1_ASM3269847v1]
KANDIKKGNVV-EYNGGIYQIRDIERSSPQGRGGNVRFRFIMYSVPGGVKTDASFDADDNL
>WP_119132053.1 [Xanthomonas euroxanthea] [GCF_903989455.1_ASM90398945v1]
KANDIKKGNVV-EYNGGIYQIRDIERSSPQGRGGNVRFRFIMYSVPGGVKTDASFDADDNL
>WP_008571463.1 [Xanthomonas euvesicatoria pv. alfalfae] [GCF_017724035.1_ASM1772403v1]
KANDIKKGNVV-EYNGGIYQIRDIERSSPQGRGGNVRFRFIMYSVPGGVKTDASFDADDNL
>WP_002806413.1 [Xanthomonas fragariae] [GCF_900183975.1_PD885.1]
KANDIKKGNVV-EYNGGIYQIRDIERSSPQGRGGNVRFRFIMYSVPGGVKTDASFDADDNL
>WP_055823478.1 [Xanthomonas hydrangeae] [GCF_032697525.1_ASM3269752v1]
KANDIKKGNVV-EYNGGIYQIRDIERSSPQGRGGNVRFRFIMYSVPGGVKTDASFDADDNL
>WP_008571463.1 [Xanthomonas perforans] [GCF_028010245.1_ASM2801024v1]
KANDIKKGNVV-EYNGGIYQIRDIERSSPQGRGGNVRFRFIMYSVPGGVKTDASFDADDNL
>WP_005993551.1 [Xanthomonas vesicatoria ATCC 35937] [GCF_001908725.1_ASM190872v1]
KANDIKKGNVV-EYNGGIYQIRDIERSSPQGRGGNVRFRFIMYSVPGGVKTDASFDADDNL
>WP_096297975.1 [Luteimonas chenhongjianii] [GCF_002327105.1_ASM232710v1]
-AYDVKKGNVV-EHNGGVYQVRDIERSSPQGRGGNVRFRFTMYSVPGGTKTDASFDGDDE-
>WP_144893287.1 [Luteimonas granuli] [GCF_007795095.1_ASM779509v1]
-AYDVKKGNVV-EHNGTVYQVRDIERSSPQGRGGNVRFRFTMYSVPGGNKTDASFDADDE-
>WP_187570180.1 [Thermomonas brevis] [GCF_014395425.1_ASM1439542v1]
-AYDIKKGNVV-EHNGGVYQIRDIERSSPQGRGGNVRYRFVMYAIPGGNKLDASFDGDDD-
>WP_213435104.1 [Lysobacter caseinilyticus] [GCF_018406605.1_ASM1840660v1]
-AYDIKKGNVV-EHNGGTYQVRDIERSSPQGRGGNVRYRFTMYSIPGAIKLDASFDGDDD-
>WP_213435104.1 [Lysobacter helvus] [GCF_018406645.1_ASM1840664v1]
-AYDIKKGNVV-EHNGGTYQVRDIERSSPQGRGGNVRYRFTMYSIPGAIKLDASFDGDDD-
>WP_112926388.1 [Lysobacter oculi] [GCF_003293695.1_ASM329369v1]
-AYDIKKGNVV-EHNGGVYQVRDIERSSPQGRGGNVRYRFTMYSVPGGNKLDASFDGDDN-
>WP_129832469.1 [Pseudolysobacter antarcticus] [GCF_004168365.1_ASM416836v1]
KANEVKRGNVV-EHNGHAYSVRAIERSSPSARGGNVTYRFTLYSVPGNQKFDLSLRAEDD-
>WP_014403425.1 [Frateuria aurantia DSM 6220] [GCF_000242255.2_ASM24225v3]
KASDAKKGLVV-EHEGGIYQIRDIERSSPTARGGNITYRFTLYSIPGGRKLDLSMRADDD-
>WP_126537398.1 [Aerosticca soli] [GCF_003967035.1_ASM396703v1]
KASEVKKGHVV-EHEGTVYQVRDIERSAPTARGGNVTFRFTLYAIPGGRKLDLSLRADDE-
>WP_250338236.1 [Luteibacter flocculans] [GCF_023612255.1_ASM2361225v1]
KASDIKKGNVV-EHDGTVYQVRDIERSAPTARGGNVTFRFTLYSIPGSRKYDLSLRADDD-
>WP_188797945.1 [Dyella caseinilytica] [GCF_016865235.1_ASM1686523v1]
KASDVKKANVI-EHEGTVYQVRDIERSSPTARGGNVTFRFTLYSIPGGRKFDLSLRADDD-
>WP_144910855.1 [Luteibacter aegosomatis] [GCF_023078455.1_ASM2307845v1]
KASEVKKGNVV-ENDGTVYQVRDIERSAPTARGGNVTFRFTLYSIPGNRKFDLSLRADDD-
>WP_166949524.1 [Luteibacter anthropi] [GCF_023699965.1_ASM2369996v1]
KASDVKKGNVV-ENDGTVYQVRDIERSSPTARGGNVTFRFTLYSIPGNRKFDLSLRADDE-
>WP_187056078.1 [Dyella telluris] [GCF_014297575.1_ASM1429757v1]
KASDVKKGNVV-EHDGTVYQVRDIERSSPTARGGNVTFRFTMYSIPGGRKFDLSLRADDD-
>WP_017462865.1 [Dyella thiooxydans] [GCF_001641285.1_ASM164128v1]
KASDVKKGNVV-EHDGTVYQVRDIERSSPTARGGNVTFRFTMYSIPGGRKFDLSLRADDD-
>WP_231324787.1 [Frateuria edaphi] [GCF_021117405.1_ASM2111740v1]
KASDVKKGNVV-EHDGTVYQVRDIERSSPTARGGNVTFRFTMYSIPGGRKFDLSLRADDD-
>WP_231351231.1 [Frateuria soli] [GCF_021117385.1_ASM2111738v1]
KASDVKKGNVV-EHDGTVYQVRDIERSAPTARGGNVTFRFTMYSIPGGRKFDLSLRADDD-
>WP_007510594.1 [Rhodanobacter denitrificans] [GCF_021545825.1_ASM2154582v1]
KASDVKKGNVV-EHDGTVYQVRDIERSSPSARGGNVTFRFTLYSIPGGRKFDLSLRADDE-
>WP_046967393.1 [Luteibacter rhizovicinus DSM 16549] [GCF_001887595.1_ASM188759v1]
KASDVKKGNVV-EHDGTVYQVRDIERSSPSARGGNVTFRFTLYSIPGQRKFDLSLRAEDE-
>WP_139983831.1 [Luteibacter pinisoli] [GCF_006385595.1_ASM638559v1]
KASDVKKGNVV-ENDGTVYQVRDIERSSPSARGGNITYRFTLYSVPGNRKFDLSIRADDE-
>WP_247428247.1 [Luteibacter aegosomatissinici] [GCF_023078495.1_ASM2307849v1]
KASEVKKGNVV-ENDGTVYQVRDIERSSPSARGGNITYRFTLYSIPGNRKFDLSVRSEDE-
>WP_247327943.1 [Luteibacter aegosomaticola] [GCF_023078475.1_ASM2307847v1]
KASDVKKGNVV-EHDGTVYQVRDIERSSPSARGGNITYRFTLYSIPGSRKFDLSVRSEDD-
>WP_004741259.1 [Vibrio chagasii] [GCF_024347355.1_ASM2434735v1]
-ASEIKKGFAI-TVESKTVIVKDIEVTTPGGRGGQKIYRFRGNDVATGVKTEVRHKADEIV
>WP_137372552.1 [Vibrio gallaecicus] [GCF_024347495.1_ASM2434749v1]
-ASEIKKGFAI-TVESKTVIVKDIEVTTPGGRGGQKIYRFRGNDVATGVKTEVRHKADEIV
>WP_017055115.1 [Vibrio gigantis] [GCF_022371215.1_ASM2237121v1]
-ASEIKKGFAI-TVESKTVIVKDIEVTTPGGRGGQKIYRFRGNDVATGVKTEVRHKADEIV
>WP_017055115.1 [Vibrio kanaloae] [GCF_001995825.2_ASM199582v2]
-ASEIKKGFAI-TVESKTVIVKDIEVTTPGGRGGQKIYRFRGNDVATGVKTEVRHKADEIV
>WP_017055115.1 [Vibrio pomeroyi] [GCF_024347595.1_ASM2434759v1]
-ASEIKKGFAI-TVESKTVIVKDIEVTTPGGRGGQKIYRFRGNDVATGVKTEVRHKADEIV
>WP_239840674.1 [Vibrio fortis] [GCF_024347475.1_ASM2434747v1]
-ASEIKKGFAI-DVDGKTLLVKDIEITTPGGRGGQKIYRFRGNDVATGVKAEVRHKADEIV
>WP_032549304.1 [Vibrio pelagius] [GCF_024362845.1_ASM2436284v1]
-ASEIKKGFAI-DVDGKTLLVKDIEITTPGGRGGQKIYRFRGNDVATGVKAEVRHKADEIV
>WP_261837536.1 [Vibrio artabrorum] [GCF_024347295.1_ASM2434729v1]
-ASEIKKGFAI-DVDGKTVLVKDIEVTTPGGRGGQKIYRFRGSDVATGVKTEVRHKADEIV
>WP_009848748.1 [Vibrio atlanticus] [GCF_000091465.1_ASM9146v1]
-ASEIKKGFAI-NVDGKTVLVKDIEVTTPGGRGGQKIYRFRGHDVATGVKTEVRHKADEIV
>WP_009848748.1 [Vibrio bathopelagicus] [GCF_014879975.1_ASM1487997v1]
-ASEIKKGFAI-NVDGKTVLVKDIEVTTPGGRGGQKIYRFRGHDVATGVKTEVRHKADEIV
>WP_017076365.1 [Vibrio echinoideorum] [GCF_024347455.1_ASM2434745v1]
-ASEIKKGFAI-NVDGKTVLVKDIEVTTPGGRGGQKIYRFRGHDVATGVKTEVRHKADEIV
>WP_004729781.1 [Vibrio splendidus] [GCF_022812045.1_ASM2281204v1]
-ASEIKKGFAI-NVDGKTVLVKDIEVTTPGGRGGQKIYRFRGHDVATGVKTEVRHKADEIV
>WP_009848748.1 [Vibrio syngnathi] [GCF_002119525.1_ASM211952v1]
-ASEIKKGFAI-NVDGKTVLVKDIEVTTPGGRGGQKIYRFRGHDVATGVKTEVRHKADEIV
>WP_009848748.1 [Vibrio tasmaniensis] [GCF_024347635.1_ASM2434763v1]
-ASEIKKGFAI-NVDGKTVLVKDIEVTTPGGRGGQKIYRFRGHDVATGVKTEVRHKADEIV
>WP_060467462.1 [Vibrio toranzoniae] [GCF_024347655.1_ASM2434765v1]
-ASEIKKGFAI-NVDGKTILVKDIEVTTPGGRGGQKIYRFRGSDVATGVKTEVRHKADEIV
>WP_010438058.1 [Vibrio cyclitrophicus] [GCF_005144905.1_ASM514490v1]
-ASEIKKGFAI-NVDGKTILVKDIEVTTPGGRGGQKIYRFRGHDVATGVKTEVRHKADEIV
>WP_072957229.1 [Vibrio gazogenes] [GCF_023920225.1_ASM2392022v1]
KASEIKKGFVI-DTNGKMLLVKDIEITTPGGRGGAKIYKFRCTDLTTGTRVDERFKSDDV-
>WP_074373606.1 [Vibrio spartinae] [GCF_014083925.1_ASM1408392v1]
KASEIKKGFVI-DTNGKMLLVKDIEITTPGGRGGAKIYKFRCTDLTTGTRVDERFKSDDV-
>WP_077335682.1 [Vibrio ruber] [GCF_024347115.1_ASM2434711v1]
KASEIKKGFVI-DTNGKMLLVKDIEITTPGGRGGAKIYKFRCNDLTTGARVDERFKSDDV-
>WP_087479425.1 [Vibrio mangrovi] [GCF_024346955.1_ASM2434695v1]
KASDIKKGFVV-DTNGKMLLVKDIEITTPGGRGGAKIYKFRCTDLTTGARVDERFKSDD--
>WP_038178363.1 [Vibrio rhizosphaerae] [GCF_024347095.1_ASM2434709v1]
KASEIKKGFVV-DTNGKMLLVKDIEITTPGGRGGAKIYKFRCTDLTTGARVDERFKSDDV-
>WP_073605895.1 [Vibrio aerogenes] [GCF_024346755.1_ASM2434675v1]
KASEIKKGFAI-ESNGKTLLVKDIEITTPGGRGGAKIYKFRCSDLATGSRVDERFKSDD--
>WP_010319021.1 [Vibrio qinghaiensis] [GCF_002257545.1_ASM225754v1]
KANELKKGFAI-ISDGKTLLIKDIEVTTPGGRGGSKIYKLRCTDLNTGARVDERLKADDF-
>WP_077312750.1 [Vibrio palustris] [GCF_024346995.1_ASM2434699v1]
KASELKKGLAI-VANKKTLLIKDIEVTTPGGRGGSKIYKLRCTDLETGARVDERYKSDD--
>WP_123016239.1 [Vibrio zhugei] [GCF_003716875.1_ASM371687v1]
KASELKKGLAI-LANNKTLLIKDIEVTTPGGRGGSKIYKLRCTDLETGARVDERYKSDDV-
>WP_068713942.1 [Vibrio tritonius] [GCF_001547935.1_ASM154793v1]
KASELKKGFAI-VTGGKTLLIKDIEVTTPGGRGGSKIYKLRCTDLATGARVDERFKSDD--
>WP_114785547.1 [Vibrio aquimaris] [GCF_009363415.1_ASM936341v1]
-ASELKKGFAI-ESNSKTLLIKDIEVTTPGGRGGAKIYKLRCVDLSTGGRVDERFKSDDVV
>WP_126609230.1 [Vibrio penaeicida] [GCF_019977755.1_ASM1997775v1]
-ASELKKGFAI-ISNGKTLLIKDIEVTTPGGRGGAKIYKLRCTDLSNGSRVDERFKSDDVV
>WP_017422344.1 [Vibrio vulnificus] [GCF_002204915.1_ASM220491v1]
KASEIKKGFAI-ESNGKTLLVKDIEVTTPGGRGGSKIYKMRCTDLATGARVEERYKSDDV-
>WP_128811143.1 [Vibrio alfacsensis] [GCF_019670485.1_ASM1967048v1]
KASEIKKGFAI-ESNGKTLLVKDIEVTTPGGRGGSKIYKMRCTDLTTGARVDERYKSDDVV
>WP_005376801.1 [Vibrio alginolyticus] [GCF_023650915.1_ASM2365091v1]
KASEIKKGFAI-ESNGKTLLVKDIEVTTPGGRGGAKIYKMRCTDLNTGARVDERYKSDDVV
>WP_005376801.1 [Vibrio antiquarius] [GCF_000024825.1_ASM2482v1]
KASEIKKGFAI-ESNGKTLLVKDIEVTTPGGRGGAKIYKMRCTDLNTGARVDERYKSDDVV
>WP_005431209.1 [Vibrio campbellii] [GCF_002906475.1_ASM290647v1]
KASEIKKGFAI-ESNGKTLLVKDIEVTTPGGRGGAKIYKMRCTDLNTGARVDERYKSDDVV
>WP_005445063.1 [Vibrio harveyi] [GCF_030060435.1_ASM3006043v1]
KASEIKKGFAI-ESNGKTLLVKDIEVTTPGGRGGAKIYKMRCTDLNTGARVDERYKSDDVV
>WP_005431209.1 [Vibrio hyugaensis] [GCF_002906655.1_ASM290665v1]
KASEIKKGFAI-ESNGKTLLVKDIEVTTPGGRGGAKIYKMRCTDLNTGARVDERYKSDDVV
>WP_005431209.1 [Vibrio jasicida 090810c] [GCF_002887615.1_ASM288761v1]
KASEIKKGFAI-ESNGKTLLVKDIEVTTPGGRGGAKIYKMRCTDLNTGARVDERYKSDDVV
>WP_005431209.1 [Vibrio owensii] [GCF_002021755.1_ASM202175v1]
KASEIKKGFAI-ESNGKTLLVKDIEVTTPGGRGGAKIYKMRCTDLNTGARVDERYKSDDVV
>WP_010447515.1 [Vibrio rotiferianus] [GCF_002214395.1_ASM221439v1]
KASEIKKGFAI-ESNGKTLLVKDIEVTTPGGRGGAKIYKMRCTDLNTGARVDERYKSDDVV
>WP_014232399.1 [Vibrio natriegens NBRC 15636 = ATCC 14048 = DSM 759] [GCF_001456255.1_ASM145625v1]
KASEIKKGFAI-ESNGKTLLVKDIEVTTPGGRGGAKIYKMRCTDLTTGARVDERYKSDDVV
>WP_005465079.1 [Vibrio parahaemolyticus RIMD 2210633] [GCF_000196095.1_ASM19609v1]
KASEIKKGFAI-ESNGKTLLVKDIEVTTPGGRGGAKIYKMRCTDLTTGARVDERYKSDDVV
>WP_261892804.1 [Vibrio porteresiae DSM 19223] [GCF_024347055.1_ASM2434705v1]
KASELKKGLAI-ISSGKTLLIKDIEVTTPGGRGGSKIYKLRCTDLTTGARVDERYKSDD--
>WP_257083374.1 [Vibrio japonicus] [GCF_024582835.1_ASM2458283v1]
KASELKKGFAI-ESNGKTLLIKDIEVTTPGGRGGAKIYKLRCTELGTGVRVDERFKSDDVV
>WP_001123591.1 [Vibrio cholerae] [GCF_008369605.1_ASM836960v1]
KASELKKGFAI-ISNGKTLLIKDIEVTTPGGRGGSKIYKLRCTDLNTGARVDERYKSDDV-
>WP_020327612.1 [Vibrio fluvialis] [GCF_001558415.2_ASM155841v2]
KASELKKGFAI-VSNGKTLLIKDIEVTTPGGRGGSKIYKLRCTDLTTGARVDERYKSDD--
>WP_004726219.1 [Vibrio furnissii] [GCF_006364355.1_ASM636435v1]
KASELKKGFAI-VSNGKTLLIKDIEVTTPGGRGGSKIYKLRCTDLTTGARVDERYKSDD--
>WP_136484053.1 [Vibrio ostreae] [GCF_019226825.1_ASM1922682v1]
KASELKKGFAI-VSNGKTLLIKDIEVTTPGGRGGSKIYKLRCTDLTTGARVDERYKSDD--
>WP_042488415.1 [Vibrio plantisponsor] [GCF_024347035.1_ASM2434703v1]
KASELKKGFAI-VSNGKTLLIKDIEVTTPGGRGGSKIYKLRCTDLNTGARVDERYKSDD--
>WP_165311145.1 [Vibrio ziniensis] [GCF_011064285.1_ASM1106428v1]
KASELKKGFAI-VSNGKTLLIKDIEVTTPGGRGGSKIYKLRCTDLNTGARVDERYKSDD--
>WP_075709309.1 [Vibrio panuliri] [GCF_009938205.1_ASM993820v1]
KASELKKGFAI-ESNGKTLLIKDIEVTTPGGRGGAKIYKLRCVDLNTGARADERYKSDDVV
>WP_075649926.1 [Vibrio ponticus] [GCF_009938225.1_ASM993822v1]
KASELKKGFAIVDSNGKTLLIKDIEVTTPGGRGGAKIYKLRCVDLNTGARADERYKSDDVV
>WP_162046579.1 [Vibrio taketomensis] [GCF_009938185.1_ASM993818v1]
KASELKKGFAIVDSNGKTLLIKDIEVTTPGGRGGSKIYKLRCVDLNTGARADERYKSDDVV
>WP_164647945.1 [Vibrio astriarenae] [GCF_010587385.1_ASM1058738v1]
-ASELKKGFAI-ESNGKTLLIKDIEVTTPGGRGGAKIYKLRCTDLNTGARVDERFKSDDVV
>WP_004746686.1 [Vibrio tubiashii ATCC 19109] [GCF_000772105.1_ASM77210v1]
KASELKKGFAI-ESNGKTLLIKDIEVTTPGGRGGAKIYKLRCTDLNTGARVDERYKSDDVV
>WP_153447000.1 [Vibrio algicola] [GCF_009601765.2_ASM960176v2]
KASEIKKNAVV-EVNGQVYSVREVSKLTPSGRAGASLYRMRMYNIATGAKADESYKADEI-
>WP_086984474.1 [Vibrio aphrogenes] [GCF_002157735.2_ASM215773v2]
KASEIKKNAVV-ELNGRVFSVREISKLTPSGRAGASLYRMRMYDVATGAKADESFKADEI-
>WP_105901958.1 [Vibrio gangliei] [GCF_026001925.1_ASM2600192v1]
KASEIKKNAVV-ELNGRVFSVREISKLTPSGRAGASLYRMRMYDVATGAKADESFKADEI-
>WP_089138715.1 [Vibrio rumoiensis] [GCF_002218045.2_ASM221804v2]
KASEIKKNAVV-ELNGRVFSVREISKLTPSGRAGASLYRMRMYDVATGAKSDESFKADEI-
>WP_012550188.1 [Aliivibrio salmonicida LFI1238] [GCF_000196495.1_ASM19649v1]
KASDIKKGSAI-EHNGKVYFVKEITKLTPSGRAGATLFRMRMYDVATGSKADESFKTDEI-
>WP_005504987.1 [Grimontia hollisae] [GCF_001558255.2_ASM155825v2]
KASEIKKNAVI-EHNGKVLAVKDISKLTPSGRAGNSLYRMRLYDVATGAKVDESFKADDMI
>WP_251881866.1 [Grimontia kaedaensis] [GCF_023746615.1_ASM2374661v1]
KASEIKKNAVI-ERNGKVLAVKDIAKLTPSGRAGNSLFRMRLYDVATGAKVDESFKADDMI
>WP_168660373.1 [Ferrimonas lipolytica] [GCF_012295575.1_ASM1229557v1]
KASEIKKNAAI-EHNGKVLFVKEINKLTPSGRAGASLYRMRCYDVATGLKVDESFKADEMI
>WP_017029858.1 [Vibrio breoganii] [GCF_024346795.1_ASM2434679v1]
KASEIKKSAAI-EHNGKVYFVKEINKLTPSGRAGASLYRMRMYDVATGAKADESFKADEI-
>WP_261837185.1 [Vibrio ishigakensis] [GCF_024347675.1_ASM2434767v1]
KASEIKKSAAI-EHNGKVYFVKEINKLTPSGRAGASLYRMRMYDVATGAKADESFKADEI-
>WP_023403317.1 [Vibrio neonatus] [GCF_024346975.1_ASM2434697v1]
KASEIKKSAAI-EHNGKVYFVKEINKLTPSGRAGASLYRMRMYDVATGAKADESFKADEI-
>WP_261874961.1 [Vibrio rarus] [GCF_024347075.1_ASM2434707v1]
KASEIKKSAAI-EHNGKVYFVKEINKLTPSGRAGASLYRMRMYDVATGAKADESFKADEI-
>WP_261817804.1 [Vibrio gallicus] [GCF_024346875.1_ASM2434687v1]
KASEIKKSAAI-EHNGKVYFVKEINKLTPSGRAGASLYRMRMYDVATGAKADESFKADEMI
>WP_163133747.1 [Agarivorans aestuarii] [GCF_019670125.1_ASM1967012v1]
KASEIKKNAAI-EHNGKVYFVKDIAKLTPSGRAGASLYRMRLYDVATGAKADESFKADEMI
>WP_016404048.1 [Agarivorans albus] [GCF_019670105.1_ASM1967010v1]
KASEIKKNAAI-EHNGKVYFVKDIAKLTPSGRAGASLYRMRLYDVATGAKADESFKADEMI
>WP_014107466.1 [Glaciecola nitratireducens FR1064] [GCF_000226565.1_ASM22656v1]
KASEIKKHAAI-EHNGKVYFVKDIAKLTPSGRAGASLYRMRLYEVATGAKADESFKADEMI
>WP_017054724.1 [Vibrio cortegadensis] [GCF_024347395.1_ASM2434739v1]
KASDIKKFAAI-EHNGKVFLVKEINKLTPSGRAGASLYRMRLYDVTTGAKADESFKADEMI
>WP_080175147.1 [Photobacterium toruni] [GCF_024494545.1_ASM2449454v1]
KASEIKKFAAI-ELNGKVALVKEITKLTPSGRAGASLYRMRIYDVATGSKSDVSFKADEMI
>WP_062689439.1 [Photobacterium sanguinicancri] [GCF_024346675.1_ASM2434667v1]
KASEIKKFAAI-ELNGKVLLVKEIKKLTPSGRAGASLYRMRLYDVATGAKSDESFKADEMI
>WP_048897931.1 [Photobacterium swingsii] [GCF_024346715.1_ASM2434671v1]
KASEIKKFAAI-ELNGKVLLVKEIKKLTPSGRAGASLYRMRLYDVATGAKSDESFKADEMI
>WP_091361211.1 [Amphritea atlantica] [GCF_024347255.1_ASM2434725v1]
KASEIKRNAAI-EINGEAYIVRDIERSVPQGRAGGSLYRMRMYNVATNAKIDETFKDSDML
>WP_019622678.1 [Amphritea japonica] [GCF_024347275.1_ASM2434727v1]
KASEIKRNAAV-DINGEAYIIRDIERSVPQGRAGGSLYRMRMYNVSTNHKIDETFKDSDI-
>WP_013345960.1 [Ferrimonas balearica DSM 9799] [GCF_000148645.1_ASM14864v1]
KASEIKKNTAI-VFNGKTYVVRDIERSVPQGRAGGSLYRMRMYEVVTGQKIDETFKDSDML
>WP_195810624.1 [Salinimonas marina] [GCF_015644725.1_ASM1564472v1]
KASDIKKNNTI-VYNGKTCIVRDIDRSVPQGRAGGSIYRMRMYDVVTGAKFDETFKDSDML
>WP_014951071.1 [Alteromonas macleodii] [GCF_002849875.1_ASM284987v1]
KASEIKKNNTV-VFDGKTCIVRDIERSVPQGRAGGSIYRMRMYDVVTGAKYDETFKDSDTL
>WP_015068333.1 [Alteromonas mediterranea] [GCF_001886435.1_ASM188643v1]
KASEIKKNNTV-VFDGKTCIVRDIERSVPQGRAGGSIYRMRMYDVVTGAKYDETFKDSDTL
>WP_013786447.1 [Alteromonas naphthalenivorans] [GCF_000213655.1_ASM21365v1]
KASEIKKNHTI-VYGGKTCIVRDIERSVPQGRAGGSIYRMRMYDVVSGAKFDETFKDSDML
>WP_013786447.1 [Alteromonas stellipolaris] [GCF_001562195.1_ASM156219v1]
KASEIKKNHTI-VYGGKTCIVRDIERSVPQGRAGGSIYRMRMYDVVSGAKFDETFKDSDML
>WP_075609394.1 [Alteromonas pelagimontana] [GCF_002499975.2_ASM249997v2]
KASEIKKNNTI-VFDGKTCIVRDIERSVPQGRAGGSIYRMRMYDVVSGAKFDETFKDSDML
>WP_117315957.1 [Salinimonas sediminis] [GCF_003429285.1_ASM342928v1]
KASEIKKNNTI-VFDGKTCIVRDIERSVPQGRAGGSIYRMRMYDVVSGTKFDETFKDSDML
>WP_013051026.1 [Shewanella violacea DSS12] [GCF_000091325.1_ASM9132v1]
KASDVKKNTAI-EFNNSVYLIRDIERSVPQGRSGGSLYRMRMYDVASGSKLDQTFKADDMI
>WP_077750971.1 [Shewanella psychrophila] [GCF_002005305.1_ASM200530v1]
KASEVKKNTAI-EFNNNVFLIRDIERSVPQGRSGGSLYRMRMYDVASGSKLDHTFKADDMI
>WP_012142153.1 [Shewanella sediminis HAW-EB3] [GCF_000018025.1_ASM1802v1]
KASEVKKNTAI-EFNNNVYLIRDIERSVPQGRSGGSLYRMRMYDVATGSKLDHTFKADEMI
>WP_142874076.1 [Shewanella eurypsychrophilus] [GCF_007004545.3_ASM700454v3]
KASDIKKNTAV-ELNNNVYLIRDIERSVPQGRSGGSLYRMRMYDVATGSKLDQTFKADDMV
>WP_144046110.1 [Shewanella psychropiezotolerans] [GCF_007197555.1_ASM719755v1]
KASDVKKNTAI-EFNNNVYLIRDIERSVPQGRSGGSLYRMRMYDVATGSKLDNTFKADDMV
>WP_019441129.1 [Moritella marina ATCC 15381] [GCF_008931805.1_ASM893180v1]
KASDVKKNTAV-EYNNGVYIIRDIERSVPQGRAGGSIYRMRMYDVVTGSKIDEVFKDSDN-
>WP_006032209.1 [Moritella yayanosii] [GCF_900465055.1_MORIYA_PRJEB24680v2]
KASDVKKNTAV-EYNNGVYIIRDIERSVPQGRAGGSIYRMRLYDVVTGSKIDVVFKDSDN-
>WP_112138935.1 [Marinomonas primoryensis] [GCF_013372285.1_ASM1337228v1]
KASEIKRNMAV-DYDGKTYIVRGIDRSVPQGRAGGSIYRMRMYDVVSGRKLDESFKDSDM-
>WP_250654921.1 [Alkalimarinus coralli] [GCF_023650495.1_ASM2365049v1]
KASELKKNAAV-EYNGNVYVIRTIERSVPQGRAGGSIYRMRMYDVATGNKIDETFKDSDML
>WP_265048531.1 [Alkalimarinus alittae] [GCF_026016465.1_ASM2601646v1]
KASELKKNTAV-EYNGNVYVIKTIDRSVPQGRAGGSIYRMRMYDVATGNKIDETFKDSDML
>WP_251813013.1 [Alkalimarinus sediminis] [GCF_026427595.1_ASM2642759v1]
KASELKKNTAI-EYNGNVYVIKTIDRSVPQGRAGGSIYRMRMYDVATGNKLDETFKDSDML
>WP_044833925.1 [Thalassomonas actiniarum] [GCF_000948975.2_ASM94897v2]
KASEVKKNTAI-EYNNSVYIIRDIERSVPQGRAGGSLYRMRMYDVVTGAKVDHTFKDSEML
>WP_274049972.1 [Thalassomonas haliotis] [GCF_028657945.1_ASM2865794v1]
KASEVKKNTAI-EYNNSVYIIRDIERSVPQGRAGGSLYRMRMYDVVTGAKVDHTFKDSEML
>WP_044837866.1 [Thalassomonas viridans] [GCF_000948985.2_ASM94898v2]
KASEVKKNTAI-EYNNSVYIIRDIERSVPQGRAGGSLYRMRMYDVVTGLKVDHTFKDSEML
>WP_011769847.1 [Psychromonas ingrahamii 37] [GCF_000015285.1_ASM1528v1]
KASDIKKNTAI-EYNNNVYIIRDIERSVPQGRAGGSLYRMRMYDVVSGSKIDQTFKDNEML
>WP_251088320.1 [Spongiibacter taiwanensis] [GCF_023702635.1_ASM2370263v1]
KASEIKKNMAL-DYNGGTYMVKDIERSAPQGRAGGSLYRMRMYDVVTGHKIDETFKDSDI-
>WP_068545217.1 [Thalassotalea crassostreae] [GCF_001831495.1_ASM183149v1]
KASDVKKNTAI-EHNGRVCIVRGITRSVPQGRAGGSLYRMRLYDVVTGQKIDETFKDVDM-
>WP_308361702.1 [Pseudoalteromonas xiamenensis] [GCF_030994125.1_ASM3099412v1]
KASEIKKNTAV-EYDGRVMIVRDIERSVPQGRASGSIYRMRMYDVVTGGKVDESFKAEDML
>WP_286261878.1 [Thalassotalea atypica] [GCF_030295975.1_ASM3029597v1]
KASEIKKNAAI-EHDGKVFIVRDIERSVPQGRAGGSLYRMRMYDIVTGGKADVTFKDSDML
>WP_007017377.1 [Bermanella marisrubri] [GCF_012295615.1_ASM1229561v1]
KASDIKKNAAV-EYNGSVYIVKDIERSVPQGRAGGSIYRMRMYDVVTGHKVDESFKDSEML
>WP_191601209.1 [Marinomonas algicola] [GCF_014805825.1_ASM1480582v1]
KASEIKKNAAV-EYNGKTYIVKDIDRSVPQGRAGGSLYRMRMYDVVTGHKLDETFKDSEML
>WP_013660548.1 [Marinomonas mediterranea MMB-1] [GCF_000192865.1_ASM19286v1]
KASDIKKNMAI-QYQDKTCIVKDIERSVPQGRAGGSLYRMRMYDVVSGRKIDETFKDSEML
>WP_013796423.1 [Marinomonas posidonica IVIA-Po-181] [GCF_000214215.1_ASM21421v1]
KASDIKKNAAI-ELDGKTYIVKDIERSVPQGRAGGSLYRMRMYDVVSGRKLDETFKDSDM-
>WP_114412177.1 [Marinomonas foliarum] [GCF_016906065.1_ASM1690606v1]
KASEIKKNIAI-SYDNKTYIVKDIERSVPQGRAGGSLYRMRMYDVVTGRKLDETFKDSDM-
>WP_168822280.1 [Marinomonas profundi] [GCF_020694005.1_ASM2069400v1]
KASEIKKNIAI-SYDNKTYIVKDIERSVPQGRAGGSLYRMRMYDVVTGRKLDETFKDSDM-
>WP_111607846.1 [Marinomonas arctica] [GCF_014623465.1_ASM1462346v1]
KASEIKKNVAI-SYDNKTYIVKDIERSVPQGRAGGSLYRMRMYDVVSGRKLDETFKDSDM-
>WP_036209377.1 [Marinobacter salarius] [GCF_002116735.1_ASM211673v1]
KAGEIKKNSAI-EYEGGVYFVKDIERSVPQGRAGGSLYRMRLYDVVTGYKIDQTFKDSDML
>WP_015485589.1 [Thalassolituus oleivorans MIL-1] [GCF_000355675.1_ASM35567v1]
-VSEIKKNAAV-EYDGNVYFVKDIERSVPQGRAGGSIYRMRMYNVVTGAKLDESFKDSDML
>WP_070964833.1 [Marinobacter salinus] [GCF_001854125.1_ASM185412v1]
-ASEIKKNSAV-EYQDRVYFVKDIERSVPQGRAGGSLYRMRMYDVVTGNKIDETFKDSDML
>WP_041339581.1 [Marinobacter similis] [GCF_000830985.1_ASM83098v1]
-ASEIKKNSAV-DYDGRVYFVKDIERSVPQGRAGGSLYRMRMYDVVTGSKIDETFKDSDML
>WP_014577980.1 [Marinobacter adhaerens] [GCF_018972165.1_ASM1897216v1]
-ASEIKKNSAV-EYDGRVYFVKDIERSVPQGRAGGSLYRMRMYDVVTGQKLDETFKDSDML
>WP_011786351.1 [Marinobacter nauticus ATCC 49840] [GCF_000284615.1_ASM28461v1]
KASEIKKNQAV-EYEGRVYFVKDIERSVPQGRAGGSLYRMRMYDVVTNQKLDETFKDSDML
>WP_058092192.1 [Marinobacter shengliensis] [GCF_030297115.1_ASM3029711v1]
KASEIKKNQAV-EYDGRVYFVKDIERSVPQGRAGGSLYRMRMYDVVTNQKLDETFKDSDML
>WP_136549921.1 [Hydrocarboniclastica marina] [GCF_004851605.1_ASM485160v1]
KASEIKKNSAI-EYDGRVYFVRDIERSVPQGRAGGSLYRMRLYDVVTNNKKDETFKDSDML
>WP_014872133.1 [Marinobacter psychrophilus] [GCF_001043175.1_ASM104317v1]
-ASEIKKNSAI-EFEGRVYFVKDIERSVPQGRAGGSLYRMRLYDVVTNIKKDETFKDGDML
>WP_011042301.1 [Colwellia psychrerythraea 34H] [GCF_000012325.1_ASM1232v1]
KASDIKKNAAI-EHNGKVLIVRDITRSVPQGRAGGSLYRMRLYDVVTGGKVDETFKAEDML
>WP_130604040.1 [Litorilituus sediminis] [GCF_004295665.1_ASM429566v1]
KASEIKKNAAI-EHNGKVLIVRDITRSVPQGRAGGSLYRMRLYDVVTGGKVDETFKAEDML
>WP_184425850.1 [Thalassotalea piscium] [GCF_030295935.1_ASM3029593v1]
KASEIKKNAAI-EYNGKVFIVRDIERSVPQGRAGGSLYRMRMYDVVTGGKTDETFKADEMI
>WP_081149941.1 [Cognaticolwellia beringensis] [GCF_002076895.1_ASM207689v1]
KASDIKKNAAI-EYNGKVMIIRDIERSVPQGRAGGSLYRMRMYDVVTGGKVDETFKADDML
>WP_108604499.1 [Saccharobesus litoralis] [GCF_003063625.1_ASM306362v1]
KASEIKKNVAI-EYNGQVVIVRDIERSVPQGRAGGSLYRMRMYDVVTGRKIDETFKAEEML
>WP_010606026.1 [Pseudoalteromonas flavipulchra] [GCF_024746855.1_ASM2474685v1]
KASEIKKHAAI-EYNGRVMIVRDIERSVPQGRAGGSLYRMRMYDVVDNSKVDETFKAEEML
>WP_010606026.1 [Pseudoalteromonas maricaloris] [GCF_033344015.1_ASM3334401v1]
KASEIKKHAAI-EYNGRVMIVRDIERSVPQGRAGGSLYRMRMYDVVDNSKVDETFKAEEML
>WP_010606026.1 [Pseudoalteromonas piscicida] [GCF_019797925.1_ASM1979792v1]
KASEIKKHAAI-EYNGRVMIVRDIERSVPQGRAGGSLYRMRMYDVVDNSKVDETFKAEEML
>WP_058031736.1 [Pseudoalteromonas phenolica] [GCF_001444405.1_ASM144440v1]
KASEIKKHNAI-DYNGRVMIVRDIERSVPQGRAGGSLYRMRMYDVVTGGKVDETFKAEEML
>WP_010559097.1 [Pseudoalteromonas spongiae UST010723-006] [GCF_000238255.3_ASM23825v4]
KASEIKKHAAI-DYNGRVMIVRDIERSVPQGRAGGSLYRMRMYDVVNGGKVDETFKADEML
>WP_040135722.1 [Pseudoalteromonas piratica] [GCF_000788395.1_ASM78839v1]
KASEIKKHAAI-EYNGRVMIVRDIERSVPQGRAGGSLYRMRMYDVVNGGKVDETFKAEEML
>WP_046006170.1 [Pseudoalteromonas viridis] [GCF_017742995.1_ASM1774299v1]
KASEIKKHAAI-DYNGRVMIVRDIERSVPQGRAGGSLYRMRMYDVVNGGKVDETFKAEEML
>WP_210559702.1 [Psychrosphaera aestuarii] [GCF_017948405.1_ASM1794840v1]
KASEVKKNAAI-EHNGRVVLIKDIERSVPQGRAGGSLYRMRMYDVVTGAKIDETFKDSDML
>WP_208832549.1 [Psychrosphaera ytuae] [GCF_017638545.1_ASM1763854v1]
KASEIKKNAAI-EYNGRVVLIKDIERSVPQGRAGGSLYRMRMYDVVTGTKIDETFKDSDML
>WP_074495628.1 [Thalassotalea hakodatensis] [GCF_030295995.1_ASM3029599v1]
KASDVKKNQAI-EHNGGVFIIKDIERSVPQGRAGGSLYRMRMYDVVTGGKVDETFKDSDML
>WP_286235444.1 [Thalassotalea sediminis] [GCF_030295915.1_ASM3029591v1]
KASEVKKNQAI-EHNGGVYIIKDIERSVPQGRAGGSLYRMRMYDVVTGGKVDETFKDVDM-
>WP_143869738.1 [Catenovulum sediminis] [GCF_007289895.1_ASM728989v1]
KASEIKKNAAI-EFNNRTMIVRDIVRSVPQGRAGGSLYRMRLYDVVTGAKADETFKDSDML
>WP_009837033.1 [Pseudoalteromonas tunicata] [GCF_003568825.1_ASM356882v1]
KASEVKKSTAI-EHNGRVLMIKDITRSVPQGRAGGSLYRMRLYDVVTGAKVDETFKDVDM-
>WP_130150514.1 [Lelliottia steviae] [GCF_015209785.1_ASM1520978v1]
KASEVKKGAAI-EHNGQVLVVKDIQRSVPQGRAGGSLYRMRLYDVVTGGKVDETFKDSDML
>WP_036969970.1 [Pseudoalteromonas donghaensis] [GCF_003515105.1_ASM351510v1]
KASEVKKGAAI-EYNGRVLVVKDIQRSVPQGRAGGSLYRMRLYDVVTGGKVDETFKDSDML
>WP_004587302.1 [Pseudoalteromonas agarivorans] [GCF_003668795.1_ASM366879v1]
KASEVKKGTAI-EFNNRVLVVKDIVRSVPQGRAGGSLYRMRLYDVVTGAKVDETFKDSDML
>WP_089347141.1 [Pseudoalteromonas espejiana DSM 9414] [GCF_002221525.1_ASM222152v1]
KASEVKKGTAI-EFNNRVLVVKDIVRSVPQGRAGGSLYRMRLYDVVTGAKVDETFKDSDML
>WP_058548468.1 [Pseudoalteromonas carrageenovora] [GCF_004328865.1_ASM432886v1]
KASEVKKGTAI-DFNNRVLVVKDIVRSVPQGRAGGSLYRMRLYDVVTGAKVDETFKDSDML
>WP_210795736.1 [Pseudoalteromonas ostreae] [GCF_029023665.1_ASM2902366v1]
KASEVKKGTAI-EFNGRVLVVKDIVRSVPQGRAGGSLYRMRLYDVVTGSKVDETFKDSDML
>WP_145240366.1 [Pseudoalteromonas rhizosphaerae] [GCF_028885455.1_ASM2888545v1]
KASEVKKGTAI-EFNGRVLVVKDIVRSVPQGRAGGSLYRMRLYDVVTGSKVDETFKDSDML
>WP_011327658.1 [Pseudoalteromonas nigrifaciens] [GCF_002221505.1_ASM222150v1]
KASEVKKGTAI-DFNGRVLVVKDIVRSVPQGRAGGSLYRMRLYDVVTGSKVDETFKDSDML
>WP_011327658.1 [Pseudoalteromonas translucida] [GCF_000026085.1_ASM2608v1]
KASEVKKGTAI-DFNGRVLVVKDIVRSVPQGRAGGSLYRMRLYDVVTGSKVDETFKDSDML
>WP_077538539.1 [Pseudoalteromonas aliena] [GCF_001999225.1_ASM199922v1]
KASDVKKGTAI-DFNGRVLVVKDIVRSVPQGRAGGSLYRMRLYDVVTGSKVDETFKDSDML
>WP_024602810.1 [Pseudoalteromonas issachenkonii] [GCF_002310795.1_ASM231079v1]
KASDVKKGTAI-DFNGRVLVVKDIVRSVPQGRAGGSLYRMRLYDVVTGSKVDETFKDSDML
>WP_013464513.1 [Pseudoalteromonas tetraodonis] [GCF_002310835.1_ASM231083v1]
KASDVKKGTAI-DFNGRVLVVKDIVRSVPQGRAGGSLYRMRLYDVVTGSKVDETFKDSDML
>WP_007580599.1 [Pseudoalteromonas arctica A 37-1-2] [GCF_000238395.3_ASM23839v4]
KASDVKKGTAI-DFNGRVLVVKDIVRSVPQGRAGGSLYRMRLYDVVTGGKVDETFKDSDML
>WP_002962153.1 [Pseudoalteromonas distincta] [GCF_005877035.1_ASM587703v1]
KASDVKKGTAI-DFNGRVLVVKDIVRSVPQGRAGGSLYRMRLYDVVTGGKVDETFKDSDML
>WP_237382046.1 [Sulfidibacter corallicola] [GCF_017498545.1_ASM1749854v1]
-TDQFRKRLKI-EIDGEPYVMVDVDFVRPGK--GQGFVRTKLKNLMSGSTVERTFKSNET-
>WP_046560699.1 [Kangiella geojedonensis] [GCF_000981765.1_ASM98176v1]
TTNDLRNGTKL-ILDGEPCTVVDNQFVRPGK--GQAFSKTKVLYLLTGRTVEKTFKSGES-
>WP_068989421.1 [Kangiella sediminilitoris] [GCF_001708405.1_ASM170840v1]
TTNDLRNGSKI-MLDGEPCTVVDNQFVRPGK--GQAFSKTKVLYLLTGRTVEKTFKSGES-
>WP_015781016.1 [Kangiella koreensis DSM 16069] [GCF_000024085.1_ASM2408v1]
TTNDIRNGTKI-MLDGEPCTVVDNQFVRPGK--GQAFSKTKVLYLLTGRTVEKTFKSGES-
>WP_018624253.1 [Kangiella profundi] [GCF_002838765.1_ASM283876v1]
TTNDLRNGTKI-MLDGEPCTVVDNQFVRPGK--GQAFSKTKVLYLLTGRTVEKTFKSGES-
>WP_067647202.1 [Dokdonella koreensis DS-123] [GCF_001632775.1_ASM163277v1]
-MNDVKNGMKI-IVDGYPCTIIDTEYIKPGK--GQAFTRVKYRNLKTGRTVELTMKSTDSV
>WP_129833772.1 [Pseudolysobacter antarcticus] [GCF_004168365.1_ASM416836v1]
-MNDVKNGQKI-LVDGYPCTIVDTDYIKPGK--GQAFTRVKYRNLKTGRVVELTMKSTDTV
>WP_106892010.1 [Ahniella affigens] [GCF_003015185.1_ASM301518v1]
-MNDVKNGQKI-IVENQPCVIIDTAYVKPGK--GQAFTRVKYRNIKSGRVVELTMKSTDSL
>WP_162108939.1 [Pseudoxanthomonas mexicana] [GCF_014397415.1_ASM1439741v1]
-MNDVKNGMKI-LVNNEPSVITDTEYVKPGK--GQAFTRVKYRQIRTGRVQEITMKSTDSV
>WP_187570781.1 [Thermomonas brevis] [GCF_014395425.1_ASM1439542v1]
-MNDVKSGQKI-LVNNEPAVIFETDYVKPGK--GQAFTRVRYRQIRTGRVQEITMKSTDSV
>WP_256645172.1 [Thermomonas paludicola] [GCF_024498955.1_ASM2449895v1]
-MNDVKNGQKI-LVNNEPSIIIDTDYVKPGK--GQAFTRVRYRQIRTGRVQEITMKSTDSV
>WP_139715224.1 [Thermomonas aquatica] [GCF_006337105.1_ASM633710v1]
-MNDVKNGMKI-LVNNEPSIIFETDYVKPGK--GQAFTRVRFRQIRTGRVQEITMKSTDSV
>WP_112926431.1 [Lysobacter oculi] [GCF_003293695.1_ASM329369v1]
-MNDVKNGQKI-LVNNEPAVITETEYVKPGK--GQAFTRVKFRQIKSGRVQEVTMKATDS-
>WP_096300494.1 [Luteimonas chenhongjianii] [GCF_002327105.1_ASM232710v1]
-MNDVKNGQKI-LVNSEPCVIIDTEYVKPGK--GQAFTRMKYRNIKSGRVVELTMKATDSV
>WP_215219970.1 [Lysobacter luteus] [GCF_907164845.1_Lysobacter_CECT30171]
-MNDVKNGMKI-LVNNDPCIITDTEYVKPGK--GQAFTRMKYRSIKSGRVQEITMKATDSV
>WP_213435144.1 [Lysobacter caseinilyticus] [GCF_018406605.1_ASM1840660v1]
-MNDVKTGQKI-LVNNDPCIIIDTEYVKPGK--GQAFTRVKYRSIKSGRVVEMTMKATDSV
>WP_213435144.1 [Lysobacter helvus] [GCF_018406645.1_ASM1840664v1]
-MNDVKTGQKI-LVNNDPCIIIDTEYVKPGK--GQAFTRVKYRSIKSGRVVEMTMKATDSV
>WP_096379077.1 [Lysobacter enzymogenes] [GCF_002355975.1_ASM235597v1]
-MNDVKNGQKI-LVNNDPCIITETEYVKPGK--GQAFTRVKYRSIKSGRVVEMTMKATDSV
>WP_200615981.1 [Lysobacter solisilvae] [GCF_016613535.2_ASM1661353v2]
-MNDVKNGQKI-LVNNDPCIITETEYVKPGK--GQAFTRVKYRSIKSGRVVEMTMKATDSV
>WP_057947067.1 [Lysobacter yananisis] [GCF_031199375.1_ASM3119937v1]
-MNDVKNGQKI-LVNNDPCIITETEYVKPGK--GQAFTRVKYRSIKSGRVVEMTMKATDSV
>WP_057942449.1 [Lysobacter gummosus] [GCF_001442805.1_ASM144280v1]
-MNDVKTGQKI-LVNNDPCIITETEYVKPGK--GQAFTRIKYRSIKSGRVVEMTMKATDSV
>WP_036102715.1 [Lysobacter capsici] [GCF_002355295.1_ASM235529v1]
-MNDVKTGQKI-LVNNDPCIITETEYVKPGK--GQAFTRIKYRSIKSGRVVEMTMKATDNV
>WP_187711884.1 [Lysobacter terrestris] [GCF_014489475.1_ASM1448947v1]
-MNDVKTGQKI-LVNNDPCIITETEYVKPGK--GQAFTRIKYRSIKSGRVVEMTMKATDNV
>WP_281779131.1 [Lysobacter auxotrophicus] [GCF_027924565.1_ASM2792456v1]
-MNDVKTGQKI-LVNNDPCIITETEYVKPGK--GQAFTRVKYRSIKSGRVVEMTMKATDNV
>WP_115844530.1 [Lysobacter soli] [GCF_009755585.1_ASM975558v1]
-MNDVKTGQKI-LVNNDPCIITETEYVKPGK--GQAFTRVKYRSIKSGRVVEMTMKATDNV
>WP_006379771.1 [Stenotrophomonas indicatrix] [GCF_004551575.1_ASM455157v1]
-MNDVKNGMKI-LVNNEPAVISETEFIKPGK--GQAFTRVRYRFIKSGRTVEMTMKATDDV
>WP_005410381.1 [Stenotrophomonas geniculata] [GCF_034508895.1_ASM3450889v1]
-MNDVKNGMKI-LVNNQPAVIIDTEYVKPGK--GQAFTRVKYRLIKDGRTQEVTMKSTDSL
>WP_005410381.1 [Stenotrophomonas maltophilia] [GCF_900475405.1_44087_C01]
-MNDVKNGMKI-LVNNQPAVIIDTEYVKPGK--GQAFTRVKYRLIKDGRTQEVTMKSTDSL
>WP_005410381.1 [Stenotrophomonas pavanii] [GCF_019704495.1_ASM1970449v1]
-MNDVKNGMKI-LVNNQPAVIIDTEYVKPGK--GQAFTRVKYRLIKDGRTQEVTMKSTDSL
>WP_054665025.1 [Stenotrophomonas acidaminiphila] [GCF_014109845.1_ASM1410984v1]
-MNDVKNGMKI-LVNNQPAVIIDTEYVKPGK--GQAFTRVKYRLIKDGRTQEITMKSTDSL
>WP_241953473.1 [Pseudoxanthomonas daejeonensis] [GCF_022637495.1_ASM2263749v1]
-MNDVKNGMKI-LINNEPAIISDTEYVKPGK--GQAFTRVKYRLIKSGRVQEVTMKSTDSV
>WP_144893205.1 [Luteimonas granuli] [GCF_007795095.1_ASM779509v1]
-MNDVKNGMKI-LVNAEPAIITDTEYVKPGK--GQAFTRVKYRLIKSGRVQEVTMKSTDSV
>WP_004086027.1 [Xylella fastidiosa Temecula1] [GCF_000007245.1_ASM724v1]
-MNDVKNGMKI-LVNAEPAVITDTEYVKPGK--GQAFTRVKYRLIKSGRVQEVTMKSTDTL
>WP_038271401.1 [Xylella taiwanensis] [GCF_020990565.1_ASM2099056v1]
-MNDVKNGMKI-LVNAEPAVITDTEYVKPGK--GQAFTRVKYRLIKSGRVQELTMKSTDSL
>WP_031370552.1 [Lysobacter antibioticus] [GCF_001442745.1_ASM144274v1]
-MNDVKNGMKI-LVNNEPCVITDTEYVKPGK--GQAFTRVKYRNIKTGRVVEMTMKATDD-
>WP_007962665.1 [Xanthomonas arboricola pv. juglandis] [GCF_905367715.1_Xanthomonas_sp._CPBF_1494_hybrid_assembly_2]
-MNDVKNGMKI-LVNNEPAVITETEYVKPGK--GQAFTRMKYRFIKSGRVVEMTMKATDDV
>WP_010372769.1 [Xanthomonas axonopodis pv. vasculorum] [GCF_013177355.1_ASM1317735v1]
-MNDVKNGMKI-LVNNEPAVITETEYVKPGK--GQAFTRMKYRFIKSGRVVEMTMKATDDV
>WP_011037416.1 [Xanthomonas campestris pv. raphani] [GCF_013388375.1_ASM1338837v1]
-MNDVKNGMKI-LVNNEPAVITETEYVKPGK--GQAFTRMKYRFIKSGRVVEMTMKATDDV
>WP_003486066.1 [Xanthomonas citri pv. citri] [GCF_000961215.1_ASM96121v1]
-MNDVKNGMKI-LVNNEPAVITETEYVKPGK--GQAFTRMKYRFIKSGRVVEMTMKATDDV
>WP_104603224.1 [Xanthomonas cucurbitae] [GCF_009883735.1_ASM988373v1]
-MNDVKNGMKI-LVNNEPAVITETEYVKPGK--GQAFTRMKYRFIKSGRVVEMTMKATDDV
>WP_039407624.1 [Xanthomonas dyei] [GCF_032698475.1_ASM3269847v1]
-MNDVKNGMKI-LVNNEPAVITETEYVKPGK--GQAFTRMKYRFIKSGRVVEMTMKATDDV
>WP_007962665.1 [Xanthomonas euroxanthea] [GCF_903989455.1_ASM90398945v1]
-MNDVKNGMKI-LVNNEPAVITETEYVKPGK--GQAFTRMKYRFIKSGRVVEMTMKATDDV
>WP_007962665.1 [Xanthomonas euvesicatoria pv. alfalfae] [GCF_017724035.1_ASM1772403v1]
-MNDVKNGMKI-LVNNEPAVITETEYVKPGK--GQAFTRMKYRFIKSGRVVEMTMKATDDV
>WP_002802373.1 [Xanthomonas fragariae] [GCF_900183975.1_PD885.1]
-MNDVKNGMKI-LVNNEPAVITETEYVKPGK--GQAFTRMKYRFIKSGRVVEMTMKATDDV
>WP_006450332.1 [Xanthomonas hortorum] [GCF_002285515.1_ASM228551v1]
-MNDVKNGMKI-LVNNEPAVITETEYVKPGK--GQAFTRMKYRFIKSGRVVEMTMKATDDV
>WP_006450332.1 [Xanthomonas hydrangeae] [GCF_032697525.1_ASM3269752v1]
-MNDVKNGMKI-LVNNEPAVITETEYVKPGK--GQAFTRMKYRFIKSGRVVEMTMKATDDV
>WP_014503093.1 [Xanthomonas oryzae pv. oryzicola] [GCF_008370835.2_ASM837083v2]
-MNDVKNGMKI-LVNNEPAVITETEYVKPGK--GQAFTRMKYRFIKSGRVVEMTMKATDDV
>WP_007962665.1 [Xanthomonas perforans] [GCF_028010245.1_ASM2801024v1]
-MNDVKNGMKI-LVNNEPAVITETEYVKPGK--GQAFTRMKYRFIKSGRVVEMTMKATDDV
>WP_002802373.1 [Xanthomonas prunicola] [GCF_025266575.1_ASM2526657v1]
-MNDVKNGMKI-LVNNEPAVITETEYVKPGK--GQAFTRMKYRFIKSGRVVEMTMKATDDV
>WP_010372769.1 [Xanthomonas vasicola pv. musacearum NCPPB 4379] [GCF_000277895.2_ASM27789v2]
-MNDVKNGMKI-LVNNEPAVITETEYVKPGK--GQAFTRMKYRFIKSGRVVEMTMKATDDV
>WP_039407624.1 [Xanthomonas vesicatoria ATCC 35937] [GCF_001908725.1_ASM190872v1]
-MNDVKNGMKI-LVNNEPAVITETEYVKPGK--GQAFTRMKYRFIKSGRVVEMTMKATDDV
>WP_141623757.1 [Lysobacter alkalisoli] [GCF_006547045.1_ASM654704v1]
-MNDVKNGMKI-LVNNEPCIITDTEYVKPGK--GQAFTRVKYRFIKSGRVVELTMKATDA-
>WP_111266723.1 [Lysobacter maris] [GCF_003233695.1_ASM323369v1]
-MNDVKNGMKI-LVNNEPCIITDTEYVKPGK--GQAFTRVKYRFIKSGRVVELTMKATDSL
>WP_014160468.1 [Pseudoxanthomonas spadix BD-a59] [GCF_000233915.3_ASM23391v4]
-MNDVKNGMKI-LVNNEPAIITDTEYVKPGK--GQAFTRVKYRFIKSGRVVELTMKATDSL
>WP_046981319.1 [Xanthomonas hyacinthi] [GCF_009769165.1_ASM976916v1]
-MNDVKNGMKI-LVNSEPAIITDTEYVKPGK--GQAFTRIKYRFIKSGRVVELTMKATDSL
>WP_003466096.1 [Xanthomonas translucens pv. undulosa] [GCF_017301775.1_ASM1730177v1]
-MNDVKNGMKI-LVNSEPAIITDTEYVKPGK--GQAFTRIKYRFIKSGRVVELTMKATDSL
>WP_012916408.1 [Xanthomonas albilineans] [GCF_009931595.1_ASM993159v1]
-MNDVKNGMKI-LVNSEPAIITDTEYVKPGK--GQAFTRVKYRFIKSGRVVEMTMKATDSV
>WP_128421430.1 [Xanthomonas theicola] [GCF_014236795.1_ASM1423679v1]
-MNDVKNGMKI-LVNSEPAIITDTEYVKPGK--GQAFTRIKYRFIKSGRVVEMTMKATDSV
>WP_187056046.1 [Dyella telluris] [GCF_014297575.1_ASM1429757v1]
--NDVKKGMKI-LHNNDPWVITDADFIKPGK--GQAFTRIFIRNLKNGRTSESTMKSSDSF
>WP_126538360.1 [Aerosticca soli] [GCF_003967035.1_ASM396703v1]
--NDVKKGMKI-LHNGDPWVITDADFIKPGK--GQAFTRIFIRNLKTGRTTEQTMKSSDSF
>WP_017462799.1 [Dyella thiooxydans] [GCF_001641285.1_ASM164128v1]
--NDVKKGMKI-LHNNDPWVITDADFIKPGK--GQAFTRIFIRNLKTGRTTEQTMKSSDSF
>WP_231324677.1 [Frateuria edaphi] [GCF_021117405.1_ASM2111740v1]
--NDVKKGMKI-LHNNDPWVITDADFIKPGK--GQAFTRIFIRNLKTGRTTEQTMKSSDSF
>WP_231349067.1 [Frateuria soli] [GCF_021117385.1_ASM2111738v1]
--NDVKKGMKI-LHNNDPWVITDADFIKPGK--GQAFTRIFIRNLKTGRTTEQTMKSSDSF
>WP_247327974.1 [Luteibacter aegosomaticola] [GCF_023078475.1_ASM2307847v1]
--NDVKTGKKI-LHNGDPWVITEADFIKPGK--GQAFTRIRVRNLKDGRTTELTLKSSDS-
>WP_247374080.1 [Luteibacter aegosomatis] [GCF_023078455.1_ASM2307845v1]
--NDVKTGKKI-LHNGDPWVITEADFIKPGK--GQAFTRIRVRNLKDGRTTELTLKSSDS-
>WP_247428306.1 [Luteibacter aegosomatissinici] [GCF_023078495.1_ASM2307849v1]
--NDVKTGKKI-LHNGDPWVITEADFIKPGK--GQAFTRIRVRNLKDGRTTELTLKSSDS-
>WP_166949467.1 [Luteibacter anthropi] [GCF_023699965.1_ASM2369996v1]
--NDVKTGKKI-LHNGDPWVITEADFIKPGK--GQAFTRIRVRNLKDGRTTELTLKSSDS-
>WP_072321483.1 [Luteibacter flocculans] [GCF_023612255.1_ASM2361225v1]
--NDVKTGKKI-LHNGDPWVITEADFIKPGK--GQAFTRIRVRNLKDGRTTELTLKSSDS-
>WP_139983885.1 [Luteibacter pinisoli] [GCF_006385595.1_ASM638559v1]
--NDVKTGKKI-IHNGDPWIITEADFVKPGK--GQAFTRIRIRNLKDGRTTEQTLKSSDS-
>WP_046981449.1 [Luteibacter rhizovicinus DSM 16549] [GCF_001887595.1_ASM188759v1]
--NDVKTGKKI-IHNGDPWIITEADFVKPGK--GQAFTRIRIRNLKDGRTTEQTLKSSDS-
>WP_014403163.1 [Frateuria aurantia DSM 6220] [GCF_000242255.2_ASM24225v3]
--NDVKTGLKI-MVDADPYVIVDAEFIKPGK--GQAFTRIKIRNLRNGRVVEKTLKASESF
>WP_188797897.1 [Dyella caseinilytica] [GCF_016865235.1_ASM1686523v1]
--NGVKNGLKI-IVDGDPYIITEAEFVKPGK--GQAFTRIKIRNLLNGRTTEKTLKSSDSF
>WP_007510530.1 [Rhodanobacter denitrificans] [GCF_021545825.1_ASM2154582v1]
--NDVKNGVKI-IVDGDPYVIVEAEFIKPGK--GQAFTRIRIRNLLNGRTTEKTLKSSESF
>WP_237261404.1 [Thiomicrorhabdus immobilis] [GCF_021654855.1_ASM2165485v1]
STTEFKGGLKF-LMDGQPCSIVENTQVSPGK--GQAFNRVKYRNLITGKVLEKTFKSGEKV
>WP_275594351.1 [Thiomicrorhabdus lithotrophica] [GCF_029201445.1_ASM2920144v1]
STTEFKGGLKF-LMDGQPCSIVENTQVSPGK--GQAFNRVKYRNLMTGKVLEKTFKSGEKV
>WP_135796365.1 [Hydrogenovibrio crunogenus] [GCF_004786015.1_ASM478601v1]
STSEFKNGLKF-LMDGQPCTIVDNQIVQPGK--GQAFNRVKFRNLVTGRVLENTFKSGEKV
>WP_029938665.1 [Hydrogenovibrio thermophilus] [GCF_004028275.1_ASM402827v1]
STNEFKNGLKF-LMDGQPCTIVDNQIVQPGK--GQAFNRVKFRNLITGRVLEKTFKSGEKV
>WP_013660072.1 [Marinomonas mediterranea MMB-1] [GCF_000192865.1_ASM19286v1]
SASDIRNGNKL-MIDGDPCAVLDNEHVRPGK--GQAFNRIKLRNLKSGRVWERTFKSGDS-
>WP_112136670.1 [Marinomonas primoryensis] [GCF_013372285.1_ASM1337228v1]
TTSDMRGGTKV-MVDGEPCAVLDNEHVKPGK--GQAFNRLKLRNLRSGRVWERTFRSGESL
>WP_191601261.1 [Marinomonas algicola] [GCF_014805825.1_ASM1480582v1]
STSDMRTGAKV-MVDGDPCTVLENEHVRPGK--GQAFNRIKLRNLKTGRVWERTFKSGDSL
>WP_013797422.1 [Marinomonas posidonica IVIA-Po-181] [GCF_000214215.1_ASM21421v1]
STSDMRGGTKV-MVDGDPCAVLDNEHVKPGK--GQAFNRLKLRNLKTGRVWERTFKSGDTL
>WP_111608590.1 [Marinomonas arctica] [GCF_014623465.1_ASM1462346v1]
STSEMRSGSKV-MVDGDPCAIIDNEHVKPGK--GQAFNRIKLRNLKTGRVWERTFKSGDSL
>WP_168827528.1 [Marinomonas profundi] [GCF_020694005.1_ASM2069400v1]
STSEMRSGSKV-MVDNDPCAIIDNEHVKPGK--GQAFNRIKLRNLKTGRVWERTFKSGDTL
>WP_205113532.1 [Marinomonas foliarum] [GCF_016906065.1_ASM1690606v1]
STSDMRSGAKV-MVDGDPCAIIDNEHVKPGK--GQAFNRLKLRNLRSGRVWERTFKSGDTL
>WP_151057446.1 [Nitrincola iocasae] [GCF_008727795.1_ASM872779v1]
SANQFKNGLKV-MLDGDPCNMLDVEFVKPGK--GQAFTRVKLRNLITGRVWERTFKSNES-
>WP_067377782.1 [Marinobacterium aestuarii] [GCF_001651805.1_ASM165180v1]
SANQFKNGLKI-MLDGDPCTMTDVEFVKPGK--GQAFTRVKMRNLISGRTWEKTFKSNES-
>WP_091362051.1 [Amphritea atlantica] [GCF_024347255.1_ASM2434725v1]
--NQFKNGLKV-MIEGDPCSMVDVEFVKPGK--GQAFTRVKLKNLITGRTWERTFKSNET-
>WP_019620772.1 [Amphritea japonica] [GCF_024347275.1_ASM2434727v1]
--NQFKNGLKV-MIEGDPCSMVDVEFVKPGK--GQAFTRVKLKNLITGRTWERTFKSNET-
>WP_091826850.1 [Marinobacterium iners] [GCF_017310015.1_ASM1731001v1]
-SNQFKNGMKV-MIDGDPCSMVDVEFVKPGK--GQAFTRVRLRNLLTGRIWERTFKSNESV
>WP_239041240.1 [Marinobacterium sediminicola] [GCF_022343685.1_ASM2234368v1]
-SNQFKNGMKV-MIDGDPCSMVDVEFVKPGK--GQAFTRVRLRNLLTGRIWERTFKSNES-
>WP_049725662.1 [Wenzhouxiangella marina] [GCF_001187785.1_ASM118778v1]
STNEFKSGLKI-ILDGDPYTIVENEFVKPGK--GQAFSRVRVRNLKTGRTIEKTFKSGDTV
>WP_108126256.1 [Saccharospirillum mangrovi] [GCF_003367315.1_ASM336731v1]
STNEFRAGLKV-MLEGDPCTIVDNEFVKPGK--GQAFNRVKLKNLKTGRTWERTFKSGESV
>WP_044616924.1 [Gynuella sunshinyii YC6258] [GCF_000940805.1_ASM94080v1]
STNEFRGGLKV-LLDGEPCSIVENEFVKPGK--GQAFNRVKLKNLKTGRTWERTFKSGESL
>WP_262601215.1 [Endozoicomonas euniceicola] [GCF_025562755.1_ASM2556275v1]
STNEFRSGLKV-MLEGDPCVMIENEFVKPGK--GQAFNRVKFRNLMSNRVWERTFKSGES-
>WP_014872049.1 [Marinobacter psychrophilus] [GCF_001043175.1_ASM104317v1]
STNEFRGGLKV-LFEGDPCIILENEFVKPGK--GQGFSRVRLRNLMTNRVWDRTFKSNESL
>WP_041339752.1 [Marinobacter similis] [GCF_000830985.1_ASM83098v1]
STNEFRGGLKV-LLDGDPCIMLENEFVKPGK--GQAFNRVRLRNLMTNRVWDRTFKSGESL
>WP_036209698.1 [Marinobacter salarius] [GCF_002116735.1_ASM211673v1]
STNEFRGGLKV-LLDGDPCIILENEFVKPGK--GQAFNRVKLRNLMTNRQWERTFKSGESL
>WP_011786227.1 [Marinobacter nauticus ATCC 49840] [GCF_000284615.1_ASM28461v1]
STNEFRSGLKV-LLDGDPCIMLENEFVKPGK--GQAFNRVKLRNLMTNRVWERTFKSGESL
>WP_058092083.1 [Marinobacter shengliensis] [GCF_030297115.1_ASM3029711v1]
STNEFRSGLKV-LLDGDPCIMLENEFVKPGK--GQAFNRVKLRNLMTNRVWERTFKSGESL
>WP_041645387.1 [Marinobacter adhaerens] [GCF_018972165.1_ASM1897216v1]
STNEFRGGLKV-LLDGDPCIILENEFVKPGK--GQAFNRVKLRNLMTNRVWERTFKSGESL
>WP_070965258.1 [Marinobacter salinus] [GCF_001854125.1_ASM185412v1]
STNEFRSGLKV-LLDGDPCIILENEFVKPGK--GQAFNRVKLRNLMTNRVWERTFKSGESL
>WP_078483348.1 [Candidatus Reidiella endopervernicosa] [GCF_013343005.1_ASM1334300v1]
STNQFKRGLKL-MIDGDPCSIVENEFVKPGK--GQAFNRVKIRNLKTGRVVERTYKSGESV
>WP_126456114.1 [Sulfuriflexus mobilis] [GCF_003967195.1_ASM396719v1]
STSEFRSGLKL-MIDGDPCAIVENEFVKPGK--GQAFNRVKIRNLKTGRVIDRTYKSGESV
>WP_251811290.1 [Alkalimarinus sediminis] [GCF_026427595.1_ASM2642759v1]
STNEFKSGVKV-MLEGDPCAMLDVEFVKPGK--GQAFSRVKLRNLRTGRVWERTFKSGETL
>WP_265048461.1 [Alkalimarinus alittae] [GCF_026016465.1_ASM2601646v1]
STNEFKSGVKV-MLEGDPCAMLEVEFVKPGK--GQAFSRVKLRNLRTGRVWERTFKSGESL
>WP_250655004.1 [Alkalimarinus coralli] [GCF_023650495.1_ASM2365049v1]
STNEFKSGVKV-MLEGDPCAMLEVEFVKPGK--GQAFSRVKLRNLRTGRVWERTFKSGETL
>WP_015488150.1 [Thalassolituus oleivorans MIL-1] [GCF_000355675.1_ASM35567v1]
STNEFKSGLKV-MLDNEPCSIIENDYVKPGK--GQAFNRVKLRNLRTGRTIDKTFKSGDSL
>WP_101894993.1 [Ketobacter alkanivorans] [GCF_002863865.1_ASM286386v1]
STNEFRLGLKV-MLDGDPCSIVENEVVKPGK--GQAFNRVRLRNLKSGKTWERTFKSGESV
>WP_136549337.1 [Hydrocarboniclastica marina] [GCF_004851605.1_ASM485160v1]
STNEFKSGLKV-MLEGDPCAIVENEFVKPGK--GQAFNRVRLRNLATNRTWERTFKSGETL
>WP_242150703.1 [Ignatzschineria rhizosphaerae] [GCF_022655595.1_ASM2265559v1]
TTNQFKNGLKI-MLDGDPCSIIENEMVKPGK--GQAFNRVKIRNLKTGRVIEKTFRSGESV
>WP_091715374.1 [Methylophaga marina] [GCF_030296755.1_ASM3029675v1]
STNEFKSGLKF-MLDGDPCSIIENEFVKPGK--GQAFNRVKFRNLKTGRVNERTFKSGDTV
>WP_011399132.1 [Hahella chejuensis KCTC 2396] [GCF_000012985.1_ASM1298v1]
STNEFKSGLKI-MLDGDPCSIIENEFVKPGK--GQAFNRVKFRNLKSGRVGERTFKSGDSV
>WP_020485302.1 [Methylomonas denitrificans] [GCF_000785705.2_ASM78570v2]
STNEFKGGLKI-MLDNDPCSIIENEFVKPGK--GQAFNRVRIRNLKTGRVIERTFKSGDTV
>WP_150048352.1 [Methylomonas rhizoryzae] [GCF_008632455.1_ASM863245v1]
STNEFKGGLKI-MLDNDPCSIIENEFVKPGK--GQAFNRVRIRNLKTGRVIERTFKSGDTV
>WP_054759815.1 [Methylomonas koyamae] [GCF_019669905.1_ASM1966990v1]
STNEFKGGLKI-MLDNDPCAIIENEFVKPGK--GQAFNRVKIRNLKTGRVIERTFKSGDTV
>WP_255186446.1 [Methylomonas rapida] [GCF_024360925.2_ASM2436092v2]
STNEFRGGLKI-MLDNDPCSIIENEFVKPGK--GQAFNRVKIRNLKTGRVIERTFKSGETV
>WP_006474810.1 [Candidatus Endoriftia persephone] [GCF_023733635.1_ASM2373363v1]
STNEFKGGLKI-MMDGDPCSIIENEFVKPGK--GQAFNRVKIRNLKTGRVLEKTFKSGESV
>WP_288107029.1 [Sedimenticola selenatireducens] [GCF_963675335.1_piTriSpea1.Sedimenticola_selenatireducens_1.1]
STSEFKGGLKI-MLDGDPCSIIENEFVKPGK--GQAFNRVKIRNLKTGRVIERTFKSGESV
>WP_046861154.1 [Sedimenticola thiotaurini] [GCF_001007875.1_ASM100787v1]
STNEFKGGLKI-MLDGDPCSIIENEFVKPGK--GQAFNRVKIRNLKTGRVIERTFKSGESV
>WP_014149403.1 [Methylotuvimicrobium alcaliphilum 20Z] [GCF_000968535.2_ASM96853v1]
STNEFKAGLKV-MLDGDPAAIIENEFVKPGK--GQAFNRVKIRNLKTGRVIERTFKSGESL
>WP_026130128.1 [Methylotuvimicrobium buryatense] [GCF_005931095.1_ASM593109v1]
STNEFKAGLKV-MLDGDPAAIIENEFVKPGK--GQAFNRVKIRNLKTGRVIERTFKSGESL
>WP_088620138.1 [Methylovulum psychrotolerans] [GCF_002209385.1_ASM220938v1]
STNEFKAGLKI-MLDNDPCAIIENEFVKPGK--GQAFNRVRIRNLKTGRVIERTFKSGESL
>WP_228245181.1 [Halopseudomonas aestusnigri] [GCF_030295685.1_ASM3029568v1]
STNEFKPGLKV-MLDGDPCSILENEYVKPGK--GQAFNRVKVRNLKTGRVNERTFKSGDSL
>WP_223654884.1 [Halopseudomonas nanhaiensis] [GCF_020025155.1_ASM2002515v1]
STNEFKPGLKV-MLDGDPCSILENEYVKPGK--GQAFNRVKVRNLKTGRVNERTFKSGDSL
>WP_321348434.1 [Halopseudomonas oceani] [GCF_963677335.1_piTriSpeb1.Halopseudomonas_oceani_1.1]
STNEFKPGLKV-MLDGDPCSILENEYVKPGK--GQAFNRVKVRNLKTGRVNERTFKSGDSL
>WP_080049698.1 [Halopseudomonas phragmitis] [GCF_002056295.1_ASM205629v1]
STNEFKPGLKV-MLDGDPCSILENEYVKPGK--GQAFNRVKVRNLKTGRVNERTFKSGDSL
>WP_145469881.1 [Thalassolituus hydrocarboniclasticus] [GCF_025345565.1_ASM2534556v1]
STNEFKSGLKV-MLDGEPCSILDNEYVKPGK--GQAFNRVKLRNLRNGRVVEKTFKSGDSL
>WP_251086965.1 [Spongiibacter taiwanensis] [GCF_023702635.1_ASM2370263v1]
STNEFRSGLKV-MLDGEPCSILDNEYVKPGK--GQAFNRVKLRNLNTGRVWERTFKSGESL
>WP_011589720.1 [Alcanivorax borkumensis SK2] [GCF_000009365.1_ASM936v1]
STSEFKSGLKV-MLDGDPCSIIENEFVKPGK--GQAFSRVKLRNLRNGKVWERTFKSGDSL
>WP_014993055.1 [Alloalcanivorax dieselolei B5] [GCF_000300005.1_ASM30000v1]
STSEFKSGLKV-MLDGDPCSIIENEFVKPGK--GQAFNRVKLRNLKSGKVWERTFKSGDSL
>WP_022993939.1 [Alloalcanivorax xenomutans] [GCF_032810065.1_ASM3281006v1]
STSEFKSGLKV-MLDGDPCSIIENEFVKPGK--GQAFNRVKLRNLKSGKVWERTFKSGDSL
>WP_008733367.1 [Isoalcanivorax pacificus W11-5] [GCF_000299335.2_ASM29933v2]
STSEFKSGLKV-MLDGDPCAIVENEFVKPGK--GQAFNRVRLRNLRSGKIWERTFKSGESL
>WP_007018394.1 [Bermanella marisrubri] [GCF_012295615.1_ASM1229561v1]
STNEFKSGLKV-MLDGDPCSILENEYVKPGK--GQAFNRVKLRNLKSGRVWERTFKSGEKL
>WP_087460940.1 [Oleiphilus messinensis] [GCF_002162375.1_ASM216237v1]
STNEFKSGLKV-MLDGDPCAIVENEFVKPGK--GQAFNRVKLRNLKSGRVWERTFKSGESL
>WP_019439635.1 [Moritella marina ATCC 15381] [GCF_008931805.1_ASM893180v1]
KTSDFKGGLKF-MLDNEPCSIMEHDHVKPGK--GQAFHRVKVRRLVSGKILEKTFKSGETV
>WP_168662783.1 [Ferrimonas lipolytica] [GCF_012295575.1_ASM1229557v1]
TTNDFKSGLKF-MLDGEPCSIIENEVYKPGK--GQAINRVKIRKLLSGKTFEKNFKSGESV
>WP_104923551.1 [Rahnella sikkimica] [GCF_002951615.1_ASM295161v1]
SSNDFRPGLKI-MFEGEPFAIEDSVFVKPGK--GQAFARVKMRRLLTGSRVEKTFKSTDS-
>WP_032910408.1 [Yersinia alsatica] [GCF_025133195.1_ASM2513319v1]
--NDFRPGLKI-MFEGEPYAVESSEFVKPGK--GQAFARVKMRRLLTGSRVEKTFKSTDSL
>WP_032906820.1 [Yersinia intermedia] [GCF_009730055.1_ASM973005v1]
--NDFRPGLKI-MFEGEPYAVESSEFVKPGK--GQAFARVKMRRLLTGSRVEKTFKSTDS-
>WP_025382357.1 [Yersinia similis] [GCF_000582515.1_ASM58251v1]
--NDFRPGLKI-MFEGEPYAVESSEFVKPGK--GQAFARVKMRRLLTGGRVEKTFKSTDSL
>WP_004713630.1 [Yersinia rohdei] [GCF_000834455.1_ASM83445v1]
--NDFRPGLKI-MFEGEPYAVESSEFVKPGK--GQAFARVKMRRLLTGGRVEKTFKSTDSL
>WP_002209131.1 [Yersinia pseudotuberculosis IP 32953] [GCF_000834295.1_ASM83429v1]
--NDFRPGLKI-MFEGEPYAVESSEFVKPGK--GQAFARVKMRRLLTGGRVEKTFKSTDSL
>WP_002209131.1 [Yersinia pestis A1122] [GCF_000222975.1_ASM22297v1]
--NDFRPGLKI-MFEGEPYAVESSEFVKPGK--GQAFARVKMRRLLTGGRVEKTFKSTDSL
>WP_005156473.1 [Yersinia hibernica] [GCF_004124235.1_ASM412423v1]
--NDFRPGLKI-MFEGEPYAVESSEFVKPGK--GQAFARVKMRRLLTGGRVEKTFKSTDSL
>WP_145556474.1 [Yersinia canariae] [GCF_009831415.1_ASM983141v1]
--NDFRPGLKI-MFEGEPYAVESSEFVKPGK--GQAFARVKMRRLLTGGRVEKTFKSTDSL
>WP_004699787.1 [Yersinia aldovae 670-83] [GCF_000834395.1_ASM83439v1]
--NDFRPGLKI-MFEGEPYAVESSEFVKPGK--GQAFARVKMRRLLTGGRVEKTFKSTDSL
>WP_004873942.1 [Yersinia mollaretii ATCC 43969] [GCF_013282725.1_ASM1328272v1]
--NDFRPGLKI-MFEGEPYSVESSEFVKPGK--GQAFARVKMRRLLTGGRVEKTFKSTDSL
>WP_105229464.1 [Serratia rhizosphaerae] [GCF_009817885.1_ASM981788v1]
SSNDFRSGLKI-MFEGEPYAVESSEFVKPGK--GQAFARVKMRRLLTGTRVEKTFKSTDS-
>WP_034492727.1 [Buttiauxella agrestis] [GCF_013234275.1_ASM1323427v1]
SSNDFRAGLKI-MFEGEPYAVESSEFVKPGK--GQAFARVKMRRLLTGTRVEKTFKSTDS-
>WP_064540813.1 [Buttiauxella ferragutiae] [GCF_022637515.1_ASM2263751v1]
SSNDFRAGLKI-MFEGEPYAVESSEFVKPGK--GQAFARVKMRRLLTGTRVEKTFKSTDS-
>WP_004929666.1 [Serratia nematodiphila] [GCF_004768745.1_ASM476874v1]
SSNDFRPGLKI-MFEGEPYAVEASEFVKPGK--GQAFARVKMRRLLTGTRVEKTFKSTDS-
>WP_019453401.1 [Serratia surfactantfaciens] [GCF_001642805.2_ASM164280v2]
SSNDFRPGLKI-MFEGEPYAVEASEFVKPGK--GQAFARVKMRRLLTGTRVEKTFKSTDS-
>WP_004929666.1 [Serratia ureilytica] [GCF_017309605.1_ASM1730960v1]
SSNDFRPGLKI-MFEGEPYAVEASEFVKPGK--GQAFARVKMRRLLTGTRVEKTFKSTDS-
>WP_013200470.1 [Erwinia billingiae Eb661] [GCF_000196615.1_ASM19661v1]
SSNDFRPGLKI-MFEGEPYAIESSEFVKPGK--GQAFARVKMRRLLTGTRVEKTFKSTDS-
>WP_062745732.1 [Erwinia persicina] [GCF_019844095.1_ASM1984409v1]
SSNDFRPGLKI-MFEGEPYAIESSEFVKPGK--GQAFARVKMRRLLTGTRVEKTFKSTDS-
>WP_133842574.1 [Erwinia rhapontici] [GCF_020683125.1_ASM2068312v1]
SSNDFRPGLKI-MFEGEPYAIESSEFVKPGK--GQAFARVKMRRLLTGTRVEKTFKSTDS-
>WP_154752875.1 [Erwinia sorbitola] [GCF_009738185.1_ASM973818v1]
SSNDFRPGLKI-MFEGEPYAIESSEFVKPGK--GQAFARVKMRRLLTGTRVEKTFKSTDS-
>WP_234587709.1 [Serratia entomophila] [GCF_021462285.1_ASM2146228v1]
SSNDFRPGLKI-MFEGEPYAIESSEFVKPGK--GQAFARVKMRRLLTGTRVEKTFKSTDS-
>WP_020824887.1 [Serratia liquefaciens] [GCF_008364325.2_ASM836432v2]
SSNDFRPGLKI-MFEGEPYAIESSEFVKPGK--GQAFARVKMRRLLTGTRVEKTFKSTDS-
>WP_024910565.1 [Chania multitudinisentens RB-25] [GCF_000520015.2_ASM52001v2]
SSNDFRPGLKI-MFEGEPYAVESSEFVKPGK--GQAFARVKMRRLLTGTRVEKTFKSTDS-
>WP_016190755.1 [Erwinia tracheiphila] [GCF_021365465.1_ASM2136546v1]
SSNDFRPGLKI-MFEGEPYAVESSEFVKPGK--GQAFARVKMRRLLTGTRVEKTFKSTDS-
>WP_025798719.1 [Hafnia alvei] [GCF_011617105.1_ASM1161710v1]
SSNDFRPGLKI-MFEGEPYAVESSEFVKPGK--GQAFARVKMRRLLTGTRVEKTFKSTDS-
>WP_004093570.1 [Hafnia paralvei] [GCF_020150375.1_ASM2015037v1]
SSNDFRPGLKI-MFEGEPYAVESSEFVKPGK--GQAFARVKMRRLLTGTRVEKTFKSTDS-
>WP_061800519.1 [Serratia ficaria] [GCF_900187015.1_50465_F01]
SSNDFRPGLKI-MFEGEPYAVESSEFVKPGK--GQAFARVKMRRLLTGTRVEKTFKSTDS-
>WP_024484772.1 [Serratia fonticola] [GCF_001006005.1_ASM100600v1]
SSNDFRPGLKI-MFEGEPYAVESSEFVKPGK--GQAFARVKMRRLLTGTRVEKTFKSTDS-
>WP_040264677.1 [Serratia symbiotica] [GCF_009831665.3_ASM983166v3]
SSNDFRPGLKI-MFEGEPYAVESSEFVKPGK--GQAFARVKMRRLLTGTRVEKTFKSTDS-
>WP_015344275.1 [Serratia rubidaea] [GCF_016026735.1_ASM1602673v1]
SSNDFRPGLKI-MIEGEPYAVESSEFVKPGK--GQAFARVKMRRLLTGTRVEKTFKSTDS-
>WP_006121713.1 [Pantoea stewartii] [GCF_011044475.1_ASM1104447v1]
--NDFRTGLKI-MFEGEPYAIESSEFVKPGK--GQAFARVKMRRLLTGSRVEKTFKSTDS-
>WP_021507762.1 [Pantoea dispersa] [GCF_019890955.1_ASM1989095v1]
--NDFRAGLKI-MFEGEPYAIESSEFVKPGK--GQAFARVKMRRLLTGSRVEKTFKSTDS-
>WP_013319660.1 [Dickeya dadantii 3937] [GCF_000147055.1_ASM14705v1]
--NDFRSGLKI-MFEGEPYAIESSEFVKPGK--GQAFARVKMRRLLTGTRVEKTFKSTDS-
>WP_022635072.1 [Dickeya solani] [GCF_002846995.1_ASM284699v1]
--NDFRSGLKI-MFEGEPYAIESSEFVKPGK--GQAFARVKMRRLLTGTRVEKTFKSTDS-
>WP_035344450.1 [Dickeya aquatica] [GCF_900095885.1_Daq1742]
SSNDFRSGLKI-MFEGEPYAIESSEFVKPGK--GQAFARVKMRRLLTGSRVEKTFKSTDS-
>WP_012768149.1 [Dickeya chrysanthemi Ech1591] [GCF_000023565.1_ASM2356v1]
--NDFRSGLKI-MFEGEPYAIESSEFVKPGK--GQAFARVKMRRLLTGSRVEKTFKSTDS-
>WP_024107482.1 [Dickeya dianthicola] [GCF_003403135.1_ASM340313v1]
--NDFRSGLKI-MFEGEPYAIESSEFVKPGK--GQAFARVKMRRLLTGSRVEKTFKSTDS-
>WP_012768149.1 [Dickeya fangzhongdai] [GCF_002812485.1_ASM281248v1]
--NDFRSGLKI-MFEGEPYAIESSEFVKPGK--GQAFARVKMRRLLTGSRVEKTFKSTDS-
>WP_012886311.1 [Dickeya parazeae Ech586] [GCF_000025065.1_ASM2506v1]
--NDFRSGLKI-MFEGEPYAIESSEFVKPGK--GQAFARVKMRRLLTGSRVEKTFKSTDS-
>WP_042873025.1 [Dickeya poaceiphila] [GCF_007858975.2_ASM785897v2]
SSNDFRSGLKI-MFEGEPYAIESSEFVKPGK--GQAFARVKMRRLLTGSRVEKTFKSTDS-
>WP_019843271.1 [Dickeya zeae] [GCF_002887555.1_ASM288755v1]
--NDFRSGLKI-MFEGEPYAIESSEFVKPGK--GQAFARVKMRRLLTGSRVEKTFKSTDS-
>WP_039382139.1 [Pantoea eucrina] [GCF_020079945.1_ASM2007994v1]
--NDFRSGLKI-MFEGEPYAIESSEFVKPGK--GQAFARVKMRRLLTGSRVEKTFKSTDS-
>WP_015841891.1 [Pectobacterium aroidearum] [GCF_015689195.1_ASM1568919v1]
SSNDFRSGLKI-MFEGEPYAIESSEFVKPGK--GQAFARVKMRRLLTGSRVEKTFKSTDS-
>WP_264496857.1 [Pectobacterium cacticida] [GCF_025946765.1_ASM2594676v1]
SSNDFRSGLKI-MFEGEPYAIESSEFVKPGK--GQAFARVKMRRLLTGSRVEKTFKSTDS-
>WP_180742814.1 [Pectobacterium colocasium] [GCF_020181655.1_ASM2018165v1]
SSNDFRSGLKI-MFEGEPYAIESSEFVKPGK--GQAFARVKMRRLLTGSRVEKTFKSTDS-
>WP_014701587.1 [Pectobacterium parmentieri] [GCF_003992745.1_ASM399274v1]
SSNDFRSGLKI-MFEGEPYAIESSEFVKPGK--GQAFARVKMRRLLTGSRVEKTFKSTDS-
>WP_107168434.1 [Pectobacterium punjabense] [GCF_012427845.1_ASM1242784v1]
--NDFRSGLKI-MFEGEPYAIESSEFVKPGK--GQAFARVKMRRLLTGSRVEKTFKSTDS-
>WP_005972974.1 [Pectobacterium wasabiae CFBP 3304] [GCF_001742185.1_ASM174218v1]
--NDFRSGLKI-MFEGEPYAIESSEFVKPGK--GQAFARVKMRRLLTGSRVEKTFKSTDS-
>WP_034891518.1 [Duffyella gerundensis] [GCF_020342335.1_ASM2034233v1]
SSNDFRPGLKI-MFEGEPYAIESSEFVKPGK--GQAFARVKMRRLLTGSRVEKTFKSTDS-
>WP_004160177.1 [Erwinia amylovora CFBP1430] [GCF_000091565.1_ASM9156v1]
SSNDFRPGLKI-MFEGEPYAIESSEFVKPGK--GQAFARVKMRRLLTGSRVEKTFKSTDS-
>WP_012666849.1 [Erwinia pyrifoliae] [GCF_002952315.1_ASM295231v1]
SSNDFRPGLKI-MFEGEPYAIESSEFVKPGK--GQAFARVKMRRLLTGSRVEKTFKSTDS-
>WP_012442678.1 [Erwinia tasmaniensis Et1/99] [GCF_000026185.1_ASM2618v1]
SSNDFRPGLKI-MFEGEPYAIESSEFVKPGK--GQAFARVKMRRLLTGSRVEKTFKSTDS-
>WP_010251979.1 [Pantoea agglomerans] [GCF_019048385.1_ASM1904838v1]
SSNDFRPGLKI-MFEGEPYAIESSEFVKPGK--GQAFARVKMRRLLTGSRVEKTFKSTDS-
>WP_013024304.1 [Pantoea ananatis PA13] [GCF_000233595.1_ASM23359v1]
--NDFRPGLKI-MFEGEPYAIESSEFVKPGK--GQAFARVKMRRLLTGSRVEKTFKSTDS-
>WP_111142263.1 [Pantoea deleyi] [GCF_022647325.1_ASM2264732v1]
SSNDFRPGLKI-MFEGEPYAIESSEFVKPGK--GQAFARVKMRRLLTGSRVEKTFKSTDS-
>WP_008925396.1 [Pantoea eucalypti] [GCF_009646115.1_ASM964611v1]
SSNDFRPGLKI-MFEGEPYAIESSEFVKPGK--GQAFARVKMRRLLTGSRVEKTFKSTDS-
>WP_010251979.1 [Pantoea vagans] [GCF_004792415.1_ASM479241v1]
SSNDFRPGLKI-MFEGEPYAIESSEFVKPGK--GQAFARVKMRRLLTGSRVEKTFKSTDS-
>WP_013573742.1 [Rahnella aceris] [GCF_022637475.1_ASM2263747v1]
SSNDFRPGLKI-MFEGEPYAIESSEFVKPGK--GQAFARVKMRRLLTGSRVEKTFKSTDS-
>WP_013573742.1 [Rahnella victoriana] [GCF_021276285.1_ASM2127628v1]
SSNDFRPGLKI-MFEGEPYAIESSEFVKPGK--GQAFARVKMRRLLTGSRVEKTFKSTDS-
>WP_006322046.1 [Serratia inhibens PRI-2C] [GCF_000261045.2_ASM26104v2]
SSNDFRPGLKI-MFEGEPYAIESSEFVKPGK--GQAFARVKMRRLLTGSRVEKTFKSTDS-
>WP_004952647.1 [Serratia plymuthica AS9] [GCF_000214235.1_ASM21423v1]
SSNDFRPGLKI-MFEGEPYAIESSEFVKPGK--GQAFARVKMRRLLTGSRVEKTFKSTDS-
>WP_004952647.1 [Serratia proteamaculans] [GCF_949794035.1_EBP3064_genome]
SSNDFRPGLKI-MFEGEPYAIESSEFVKPGK--GQAFARVKMRRLLTGSRVEKTFKSTDS-
>WP_004952647.1 [Serratia quinivorans] [GCF_900638135.1_56433_G01]
SSNDFRPGLKI-MFEGEPYAIESSEFVKPGK--GQAFARVKMRRLLTGSRVEKTFKSTDS-
>WP_052898816.1 [Winslowiella toletana] [GCF_032164335.1_ASM3216433v1]
SSNDFRPGLKI-MFEGEPYAIESSEFVKPGK--GQAFARVKMRRLLTGSRVEKTFKSTDS-
>WP_128176138.1 [[Pantoea] beijingensis] [GCF_022647505.1_ASM2264750v1]
SSNDFRPGLKI-MFENEPYAIESSEFVKPGK--GQAFARVKMRRLLTGSRVEKTFKSTDS-
>WP_014916784.1 [Pectobacterium aquaticum] [GCF_003382565.3_ASM338256v3]
SSNDFRSGLKI-IFEGEPYAVESSEFVKPGK--GQAFARVKMRRLLTGSRVEKTFKSTDS-
>WP_010283150.1 [Pectobacterium brasiliense] [GCF_009873295.1_ASM987329v1]
SSNDFRSGLKI-IFEGEPYAVESSEFVKPGK--GQAFARVKMRRLLTGSRVEKTFKSTDS-
>WP_010295533.1 [Pectobacterium carotovorum] [GCF_013488025.1_ASM1348802v1]
SSNDFRSGLKI-IFEGEPYAVESSEFVKPGK--GQAFARVKMRRLLTGSRVEKTFKSTDS-
>WP_010295533.1 [Pectobacterium odoriferum] [GCF_009931295.1_ASM993129v1]
SSNDFRSGLKI-IFEGEPYAVESSEFVKPGK--GQAFARVKMRRLLTGSRVEKTFKSTDS-
>WP_039279757.1 [Pectobacterium parvum] [GCF_020971565.1_ASM2097156v1]
SSNDFRSGLKI-IFEGEPYAVESSEFVKPGK--GQAFARVKMRRLLTGSRVEKTFKSTDS-
>WP_039279757.1 [Pectobacterium polaris] [GCF_002288545.1_ASM228854v1]
SSNDFRSGLKI-IFEGEPYAVESSEFVKPGK--GQAFARVKMRRLLTGSRVEKTFKSTDS-
>WP_039279757.1 [Pectobacterium quasiaquaticum] [GCF_014946825.2_ASM1494682v2]
SSNDFRSGLKI-IFEGEPYAVESSEFVKPGK--GQAFARVKMRRLLTGSRVEKTFKSTDS-
>WP_011095470.1 [Pectobacterium atrosepticum] [GCF_000740965.1_ASM74096v1]
SSNDFRSGLKI-IFESEPYAIESSEFVKPGK--GQAFARVKMRRLLTGSRVEKTFKSTDSL
>WP_000257282.1 [Salmonella bongori N268-08] [GCF_000439255.1_ASM43925v1]
--NDFRSGLKI-MLDGEPYAVESSEFVKPGK--GQAFARVKLRRLLTGTRVEKTFKSTDS-
>NP_463198.1 [Salmonella enterica subsp. enterica serovar Typhimurium str. LT2] [GCF_000006945.2_ASM694v2]
--NDFRSGLKI-MLDGEPYAVESSEFVKPGK--GQAFARVKLRRLLTGTRVEKTFKSTDS-
>WP_012907302.1 [Citrobacter rodentium NBRC 105723 = DSM 16636] [GCF_021278985.1_ASM2127898v1]
--NDFRAGLKI-MLDGEPYAVESSEFVKPGK--GQAFARVKLRRLLTGTRVEKTFKSTDS-
>WP_138095437.1 [Jejubacter calystegiae] [GCF_005671395.1_ASM567139v1]
--NDFRGGLKI-MLDGEPYAVESSEFVKPGK--GQAFARVKLRRLLTGTRVEKTFKSTDS-
>WP_002441573.1 [Shimwellia blattae DSM 4481 = NBRC 105725] [GCF_000262305.1_ASM26230v1]
--NDFRSGLKI-MMDGEPYAVESSEFVKPGK--GQAFARVKLRRLLTGTRVEKTFKSTDS-
>WP_042999164.1 [Citrobacter amalonaticus] [GCF_001558935.2_ASM155893v2]
--NDFRAGLKI-MLDGEPYAVEASEFVKPGK--GQAFARVKLRRLLTGTRVEKTFKSTDS-
>WP_003025478.1 [Citrobacter arsenatis] [GCF_004353845.1_ASM435384v1]
--NDFRAGLKI-MLDGEPYAVEASEFVKPGK--GQAFARVKLRRLLTGTRVEKTFKSTDS-
>WP_003025478.1 [Citrobacter braakii] [GCF_009648935.1_ASM964893v1]
--NDFRAGLKI-MLDGEPYAVEASEFVKPGK--GQAFARVKLRRLLTGTRVEKTFKSTDS-
>WP_003025478.1 [Citrobacter freundii] [GCF_904859905.1_MSB1_1H]
--NDFRAGLKI-MLDGEPYAVEASEFVKPGK--GQAFARVKLRRLLTGTRVEKTFKSTDS-
>WP_012134461.1 [Citrobacter koseri ATCC BAA-895] [GCF_000018045.1_ASM1804v1]
--NDFRAGLKI-MLDGEPYAVEASEFVKPGK--GQAFARVKLRRLLTGTRVEKTFKSTDS-
>WP_003025478.1 [Citrobacter portucalensis] [GCF_023374935.1_ASM2337493v1]
--NDFRAGLKI-MLDGEPYAVEASEFVKPGK--GQAFARVKLRRLLTGTRVEKTFKSTDS-
>WP_042289645.1 [Citrobacter sedlakii] [GCF_018128425.1_ASM1812842v1]
--NDFRAGLKI-MLDGEPYAVEASEFVKPGK--GQAFARVKLRRLLTGTRVEKTFKSTDS-
>WP_006686282.1 [Citrobacter werkmanii] [GCF_008693645.1_ASM869364v1]
--NDFRAGLKI-MLDGEPYAVEASEFVKPGK--GQAFARVKLRRLLTGTRVEKTFKSTDS-
>WP_014830362.1 [Enterobacter cloacae] [GCF_905331265.2_AI2999v1_cpp]
--NDFRAGLKI-MLDGEPYAVEASEFVKPGK--GQAFARVKLRRLLTGTRVEKTFKSTDS-
>WP_000257279.1 [Escherichia albertii] [GCF_016904755.1_ASM1690475v2]
--NDFRAGLKI-MLDGEPYAVEASEFVKPGK--GQAFARVKLRRLLTGTRVEKTFKSTDS-
>NP_313155.1 [Escherichia coli O157:H7 str. Sakai] [GCF_000008865.2_ASM886v2]
--NDFRAGLKI-MLDGEPYAVEASEFVKPGK--GQAFARVKLRRLLTGTRVEKTFKSTDS-
>NP_418571.1 [Escherichia coli str. K-12 substr. MG1655] [GCF_000005845.2_ASM584v2]
--NDFRAGLKI-MLDGEPYAVEASEFVKPGK--GQAFARVKLRRLLTGTRVEKTFKSTDS-
>WP_000257278.1 [Escherichia fergusonii] [GCF_020097475.1_ASM2009747v1]
--NDFRAGLKI-MLDGEPYAVEASEFVKPGK--GQAFARVKLRRLLTGTRVEKTFKSTDS-
>WP_000257278.1 [Escherichia marmotae] [GCF_029962465.1_ASM2996246v1]
--NDFRAGLKI-MLDGEPYAVEASEFVKPGK--GQAFARVKLRRLLTGTRVEKTFKSTDS-
>WP_004206421.1 [Klebsiella africana] [GCF_020526085.1_ASM2052608v1]
--NDFRAGLKI-MLDGEPYAVEASEFVKPGK--GQAFARVKLRRLLTGTRVEKTFKSTDS-
>YP_005224692.1 [Klebsiella pneumoniae subsp. pneumoniae HS11286] [GCF_000240185.1_ASM24018v2]
--NDFRAGLKI-MLDGEPYAVEASEFVKPGK--GQAFARVKLRRLLTGTRVEKTFKSTDS-
>WP_004206421.1 [Klebsiella quasipneumoniae] [GCF_016415705.1_ASM1641570v1]
--NDFRAGLKI-MLDGEPYAVEASEFVKPGK--GQAFARVKLRRLLTGTRVEKTFKSTDS-
>WP_002885506.1 [Klebsiella variicola] [GCF_009648975.1_ASM964897v1]
--NDFRAGLKI-MLDGEPYAVEASEFVKPGK--GQAFARVKLRRLLTGTRVEKTFKSTDS-
>WP_007372714.1 [Kosakonia arachidis] [GCF_009363135.1_ASM936313v1]
--NDFRAGLKI-MLDGEPYAVEASEFVKPGK--GQAFARVKLRRLLTGTRVEKTFKSTDS-
>WP_007372714.1 [Kosakonia oryzae] [GCF_001658025.2_ASM165802v2]
--NDFRAGLKI-MLDGEPYAVEASEFVKPGK--GQAFARVKLRRLLTGTRVEKTFKSTDS-
>WP_061498532.1 [Kosakonia oryzendophytica] [GCF_027886705.1_ASM2788670v1]
--NDFRAGLKI-MLDGEPYAVEASEFVKPGK--GQAFARVKLRRLLTGTRVEKTFKSTDS-
>WP_007372714.1 [Kosakonia radicincitans] [GCF_008330085.1_ASM833008v1]
--NDFRAGLKI-MLDGEPYAVEASEFVKPGK--GQAFARVKLRRLLTGTRVEKTFKSTDS-
>WP_039077842.1 [Phytobacter diazotrophicus] [GCF_030296975.1_ASM3029697v1]
--NDFRAGLKI-MLDGEPYAVEASEFVKPGK--GQAFARVKLRRLLTGTRVEKTFKSTDS-
>WP_007372714.1 [Pseudocitrobacter corydidari] [GCF_021172065.1_ASM2117206v1]
--NDFRAGLKI-MLDGEPYAVEASEFVKPGK--GQAFARVKLRRLLTGTRVEKTFKSTDS-
>WP_000257278.1 [Shigella dysenteriae] [GCF_022354085.1_ASM2235408v1]
--NDFRAGLKI-MLDGEPYAVEASEFVKPGK--GQAFARVKLRRLLTGTRVEKTFKSTDS-
>NP_710014.1 [Shigella flexneri 2a str. 301] [GCF_000006925.2_ASM692v2]
--NDFRAGLKI-MLDGEPYAVEASEFVKPGK--GQAFARVKLRRLLTGTRVEKTFKSTDS-
>WP_000257278.1 [Shigella sonnei] [GCF_013374815.1_ASM1337481v1]
--NDFRAGLKI-MLDGEPYAVEASEFVKPGK--GQAFARVKLRRLLTGTRVEKTFKSTDS-
>WP_006816771.1 [[Enterobacter] lignolyticus] [GCF_001461805.1_ASM146180v1]
--NDFRAGLKI-MMDGEPYAVEASEFVKPGK--GQAFARVKLRRLLTGTRVEKTFKSTDS-
>WP_008453764.1 [Cedecea lapagei] [GCF_900635955.1_36672_A01]
SSNDFRAGLKI-MMDGEPYAVEASEFVKPGK--GQAFARVKLRRLLTGTRVEKTFKSTDS-
>WP_061274612.1 [Cedecea neteri] [GCF_002393445.1_ASM239344v1]
SSNDFRAGLKI-MMDGEPYAVEASEFVKPGK--GQAFARVKLRRLLTGTRVEKTFKSTDS-
>WP_005120972.1 [Citrobacter pasteurii] [GCF_019047765.1_ASM1904776v1]
--NDFRAGLKI-MMDGEPYAVEASEFVKPGK--GQAFARVKLRRLLTGTRVEKTFKSTDS-
>WP_135323439.1 [Citrobacter tructae] [GCF_004684345.1_ASM468434v1]
--NDFRAGLKI-MMDGEPYAVEASEFVKPGK--GQAFARVKLRRLLTGTRVEKTFKSTDS-
>WP_010427766.1 [Enterobacter asburiae] [GCF_007035805.1_ASM703580v1]
--NDFRAGLKI-MMDGEPYAVEASEFVKPGK--GQAFARVKLRRLLTGTRVEKTFKSTDS-
>WP_003855940.1 [Enterobacter bugandensis] [GCF_020042625.1_ASM2004262v1]
--NDFRAGLKI-MMDGEPYAVEASEFVKPGK--GQAFARVKLRRLLTGTRVEKTFKSTDS-
>WP_008502940.1 [Enterobacter chengduensis] [GCF_001984825.2_ASM198482v2]
--NDFRAGLKI-MMDGEPYAVEASEFVKPGK--GQAFARVKLRRLLTGTRVEKTFKSTDS-
>WP_003855940.1 [Enterobacter hormaechei subsp. steigerwaltii] [GCF_024218835.1_ASM2421883v1]
--NDFRAGLKI-MMDGEPYAVEASEFVKPGK--GQAFARVKLRRLLTGTRVEKTFKSTDS-
>WP_010427766.1 [Enterobacter huaxiensis] [GCF_003594935.2_ASM359493v2]
--NDFRAGLKI-MMDGEPYAVEASEFVKPGK--GQAFARVKLRRLLTGTRVEKTFKSTDS-
>WP_014882207.1 [Enterobacter ludwigii] [GCF_001750725.1_ASM175072v1]
--NDFRAGLKI-MMDGEPYAVEASEFVKPGK--GQAFARVKLRRLLTGTRVEKTFKSTDS-
>WP_010427766.1 [Enterobacter mori] [GCF_022014715.1_ASM2201471v1]
--NDFRAGLKI-MMDGEPYAVEASEFVKPGK--GQAFARVKLRRLLTGTRVEKTFKSTDS-
>WP_152083174.1 [Enterobacter oligotrophicus] [GCF_009176645.1_ASM917664v1]
--NDFRAGLKI-MMDGEPYAVEASEFVKPGK--GQAFARVKLRRLLTGTRVEKTFKSTDS-
>WP_010427766.1 [Enterobacter pseudoroggenkampii] [GCF_030406165.1_ASM3040616v1]
--NDFRAGLKI-MMDGEPYAVEASEFVKPGK--GQAFARVKLRRLLTGTRVEKTFKSTDS-
>WP_008502940.1 [Enterobacter roggenkampii] [GCF_001729805.1_ASM172980v1]
--NDFRAGLKI-MMDGEPYAVEASEFVKPGK--GQAFARVKLRRLLTGTRVEKTFKSTDS-
>WP_025758229.1 [Enterobacter sichuanensis] [GCF_009036245.1_ASM903624v1]
--NDFRAGLKI-MMDGEPYAVEASEFVKPGK--GQAFARVKLRRLLTGTRVEKTFKSTDS-
>WP_010427766.1 [Enterobacter soli] [GCF_000224675.1_ASM22467v1]
--NDFRAGLKI-MMDGEPYAVEASEFVKPGK--GQAFARVKLRRLLTGTRVEKTFKSTDS-
>WP_003855940.1 [Klebsiella aerogenes] [GCF_007632255.1_ASM763225v1]
--NDFRAGLKI-MMDGEPYAVEASEFVKPGK--GQAFARVKLRRLLTGTRVEKTFKSTDS-
>WP_100685754.1 [Klebsiella electrica] [GCF_006711645.1_ASM671164v1]
--NDFRAGLKI-MMDGEPYAVEASEFVKPGK--GQAFARVKLRRLLTGTRVEKTFKSTDS-
>WP_110274494.1 [Klebsiella huaxiensis] [GCF_003261575.2_ASM326157v2]
--NDFRAGLKI-MMDGEPYAVEASEFVKPGK--GQAFARVKLRRLLTGTRVEKTFKSTDS-
>WP_004097931.1 [Klebsiella michiganensis] [GCF_015139575.1_ASM1513957v1]
--NDFRAGLKI-MMDGEPYAVEASEFVKPGK--GQAFARVKLRRLLTGTRVEKTFKSTDS-
>WP_004109203.1 [Klebsiella oxytoca] [GCF_003812925.1_ASM381292v1]
--NDFRAGLKI-MMDGEPYAVEASEFVKPGK--GQAFARVKLRRLLTGTRVEKTFKSTDS-
>WP_004097931.1 [Klebsiella pasteurii] [GCF_018139045.1_ASM1813904v1]
--NDFRAGLKI-MMDGEPYAVEASEFVKPGK--GQAFARVKLRRLLTGTRVEKTFKSTDS-
>WP_035894230.1 [Kluyvera ascorbata] [GCF_023195735.1_ASM2319573v1]
--NDFRAGLKI-MMDGEPYAVEASEFVKPGK--GQAFARVKLRRLLTGTRVEKTFKSTDS-
>WP_062775981.1 [Kluyvera intermedia] [GCF_009649915.1_ASM964991v1]
--NDFRAGLKI-MMDGEPYAVEASEFVKPGK--GQAFARVKLRRLLTGTRVEKTFKSTDS-
>WP_023478480.1 [Kosakonia cowanii] [GCF_025758125.1_ASM2575812v1]
--NDFRAGLKI-MMDGEPYAVEASEFVKPGK--GQAFARVKLRRLLTGTRVEKTFKSTDS-
>WP_017459193.1 [Kosakonia pseudosacchari] [GCF_015167415.1_ASM1516741v1]
--NDFRAGLKI-MMDGEPYAVEASEFVKPGK--GQAFARVKLRRLLTGTRVEKTFKSTDS-
>WP_017459193.1 [Kosakonia sacchari] [GCF_001683395.1_ASM168339v1]
--NDFRAGLKI-MMDGEPYAVEASEFVKPGK--GQAFARVKLRRLLTGTRVEKTFKSTDS-
>WP_032616155.1 [Leclercia adecarboxylata] [GCF_001518835.1_ASM151883v1]
--NDFRAGLKI-MMDGEPYAVEASEFVKPGK--GQAFARVKLRRLLTGTRVEKTFKSTDS-
>WP_040077524.1 [Leclercia pneumoniae] [GCF_017348915.1_ASM1734891v1]
--NDFRAGLKI-MMDGEPYAVEASEFVKPGK--GQAFARVKLRRLLTGTRVEKTFKSTDS-
>WP_004856970.1 [Raoultella planticola] [GCF_022637595.1_ASM2263759v1]
--NDFRAGLKI-MMDGEPYAVEASEFVKPGK--GQAFARVKLRRLLTGTRVEKTFKSTDS-
>WP_041143692.1 [Raoultella terrigena] [GCF_012029655.1_ASM1202965v1]
--NDFRAGLKI-MMDGEPYAVEASEFVKPGK--GQAFARVKLRRLLTGTRVEKTFKSTDS-
>WP_031521520.1 [Siccibacter colletis] [GCF_025914095.1_ASM2591409v1]
--NDFRAGLKI-MMDGEPYAVEASEFVKPGK--GQAFARVKLRRLLTGTRVEKTFKSTDS-
>WP_125351813.1 [Scandinavium goeteborgense] [GCF_003935895.2_ASM393589v2]
SSNDFRAGLKI-MMDGEPYSVESSEFVKPGK--GQAFARVKLRRLLTGTRVEKTFKSTDS-
>WP_002434059.1 [Atlantibacter hermannii] [GCF_011068345.1_ASM1106834v1]
SSNDFRAGLKI-MMDGEPYAVESSEFVKPGK--GQAFARVKLRRLLTGSRVEKTFKSTDS-
>WP_004386068.1 [Cronobacter condimenti 1330] [GCF_001277255.1_ASM127725v1]
SSNDFRAGLKI-MMDGEPYAVESSEFVKPGK--GQAFARVKLRRLLTGSRVEKTFKSTDS-
>WP_007722891.1 [Cronobacter dublinensis subsp. dublinensis LMG 23823] [GCF_001277235.1_ASM127723v1]
SSNDFRAGLKI-MMDGEPYAVESSEFVKPGK--GQAFARVKLRRLLTGSRVEKTFKSTDS-
>WP_004386068.1 [Cronobacter malonaticus LMG 23826] [GCF_001277215.2_ASM127721v2]
SSNDFRAGLKI-MMDGEPYAVESSEFVKPGK--GQAFARVKLRRLLTGSRVEKTFKSTDS-
>WP_004386068.1 [Cronobacter muytjensii ATCC 51329] [GCF_001277195.1_ASM127719v1]
SSNDFRAGLKI-MMDGEPYAVESSEFVKPGK--GQAFARVKLRRLLTGSRVEKTFKSTDS-
>WP_004386068.1 [Cronobacter sakazakii] [GCF_003516125.1_ASM351612v3]
SSNDFRAGLKI-MMDGEPYAVESSEFVKPGK--GQAFARVKLRRLLTGSRVEKTFKSTDS-
>WP_004386068.1 [Cronobacter universalis NCTC 9529] [GCF_001277175.1_ASM127717v1]
SSNDFRAGLKI-MMDGEPYAVESSEFVKPGK--GQAFARVKLRRLLTGSRVEKTFKSTDS-
>WP_125294669.1 [Atlantibacter subterranea] [GCF_024224615.1_ASM2422461v1]
SSNDFRAGLKI-MMDGEPYAVESSEFVKPGK--GQAFARVKLRRLLTGTRVEKTFKSTDS-
>WP_043081809.1 [Pluralibacter gergoviae] [GCF_003019925.1_ASM301992v1]
SSNDFRAGLKI-MMDGEPYAVESSEFVKPGK--GQAFARVKLRRLLTGTRVEKTFKSTDS-
>WP_054179685.1 [Trabulsiella odontotermitis] [GCF_030053895.1_ASM3005389v1]
--NDFRAGLKI-MMDGEPYAVESSEFVKPGK--GQAFARVKLRRLLTGTRVEKTFKSTDS-
>WP_087489688.1 [Tatumella citrea] [GCF_002163605.1_ASM216360v1]
SSNDFRNGLKI-MFDGEPYAIEASEFVKPGK--GQAFARVKMRRLLTGKLIEKTFKSTDT-
>WP_249892409.1 [Mixta hanseatica] [GCF_023517775.1_ASM2351777v1]
SSNDFRNGLKI-MFEGEPYAIESSEFVKPGK--GQAFARVKMRRLLTGKLIEKTFKSTDS-
>WP_160622451.1 [Mixta intestinalis] [GCF_009914055.1_ASM991405v1]
SSNDFRNGLKI-MFEGEPYAIESSEFVKPGK--GQAFARVKMRRLLTGKLIEKTFKSTDS-
>WP_085069833.1 [Pantoea alhagi] [GCF_002101395.1_ASM210139v1]
SSNDFRNGLKI-MFEGEPYAIESSEFVKPGK--GQAFARVKMRRLLTGKLIEKTFKSTDS-
>WP_104958713.1 [Mixta gaviniae] [GCF_002953195.1_ASM295319v1]
SSNDFRNGLKI-MFEGEPYAIEASEFVKPGK--GQAFARVKMRRLLTGKLIEKTFKSTDS-
>WP_009111249.1 [Brenneria nigrifluens DSM 30175 = ATCC 13028] [GCF_005484965.1_ASM548496v1]
--NDFRSGLKI-MFEGEPYAVESSEFVKPGK--GQAFARVKMRRLLTGKLIEKTFKSTDS-
>WP_137714728.1 [Brenneria rubrifaciens] [GCF_005484945.1_ASM548494v1]
--NDFRSGLKI-MFEGEPYAVESSEFVKPGK--GQAFARVKMRRLLTGKLIEKTFKSTDS-
>WP_222159790.1 [Symbiopectobacterium purcellii] [GCF_019797845.1_ASM1979784v1]
--NDFRSGLKI-MFEGEPYAVESSEFVKPGK--GQAFARVKMRRLLTGKLIEKTFKSTDS-
>WP_004722438.1 [Yersinia ruckeri] [GCF_017498685.1_ASM1749868v1]
SSNDFRPGLKI-MFEGEPYAVESSEFVKPGK--GQAFARVKMRRLLTGKQLEKTFKSTDSL
>WP_095846826.1 [Gibbsiella quercinecans] [GCF_002291425.1_ASM229142v1]
SSNDFRPGLKI-MFEGEPYAVESSEFVKPGK--GQAFARVKMRRLLTGKLLEKTFKSTDS-
>WP_048637288.1 [Brenneria goodwinii] [GCF_002291445.1_ASM229144v1]
--NDFRSGLKI-MLDGEPYAIESSEFVKPGK--GQAFARVKMRRLLTGKLIEKTFKSTDS-
>WP_208229582.1 [Brenneria izadpanahii] [GCF_017569925.1_ASM1756992v1]
--NDFRSGLKI-MLDGEPYAIESSEFVKPGK--GQAFARVKMRRLLTGKLIEKTFKSTDS-
>WP_015869834.1 [Edwardsiella anguillarum ET080813] [GCF_000264765.2_ASM26476v2]
SSNDFRSGLKI-MMDGEPYAVESSEFVKPGK--GQAFARVKLRRLLTGKLIEKTFKSTDS-
>WP_024524487.1 [Edwardsiella hoshinae] [GCF_016026395.1_ASM1602639v1]
SSNDFRSGLKI-MMDGEPYAVESSEFVKPGK--GQAFARVKLRRLLTGKLIEKTFKSTDS-
>WP_015869834.1 [Edwardsiella ictaluri] [GCF_003074995.2_ASM307499v2]
SSNDFRSGLKI-MMDGEPYAVESSEFVKPGK--GQAFARVKLRRLLTGKLIEKTFKSTDS-
>WP_012847208.1 [Edwardsiella piscicida] [GCF_021733145.1_ASM2173314v1]
SSNDFRSGLKI-MMDGEPYAVESSEFVKPGK--GQAFARVKLRRLLTGKLIEKTFKSTDS-
>WP_005281117.1 [Edwardsiella tarda] [GCF_002504285.1_ASM250428v1]
SSNDFRSGLKI-MMDGEPYAVESSEFVKPGK--GQAFARVKLRRLLTGKLIEKTFKSTDS-
>WP_166914128.1 [Zophobihabitans entericus] [GCF_011745665.1_ASM1174566v1]
STNEFKAGLKI-MQDGEPCAIIENEFYKPGK--GQAINRVKIRKLLSGKTVEKTFKSGDTV
>WP_039103195.1 [Frischella perrara] [GCF_000807275.1_ASM80727v1]
STSEFKAGLKI-MQDGEPCVIVENEFYKPGK--GQALNRVKIKKLLSGKTVDKTFKSGESV
>WP_025314677.1 [Gilliamella apicola] [GCF_000599985.1_ASM59998v1]
STNEFKAGLKI-MQDGEPCVIVENEFYKPGK--GQAINRVKIKKLLSGKTVDKTFKSGESV
>WP_115717355.1 [Gallaecimonas mangrovi] [GCF_003367375.1_ASM336737v1]
STNEFKAGLKI-MQDGEPCNIIDNELVKPGK--GQAFNRVRIKKLISGKTLEKTFKSGETV
>WP_011771521.1 [Psychromonas ingrahamii 37] [GCF_000015285.1_ASM1528v1]
-TSEFKGGLKF-MLDNEPCAIIENEFVKPGK--GQAFSRVKLRKLLSGKVIEKTFKSGETV
>WP_112715505.1 [Moritella yayanosii] [GCF_900465055.1_MORIYA_PRJEB24680v2]
KTSDFKGGLKF-MLDDEPCSIIENEYVKPGK--GQAFNRVKLRRLLSGKVIEKTFKSGESV
>WP_111741493.1 [Leminorella richardii] [GCF_900478135.1_28193_H01]
SSNDFRPGLKI-MLDGEPCAVIESEFVKPGK--GQAFARVRLRKLISGKLLEKTFKSTDS-
>WP_108901217.1 [Limnobaculum parvum] [GCF_003096015.2_ASM309601v2]
SSNDFRPGLKI-MLDGEPCAVIESEFVKPGK--GQAFARVRLRKLISGKLLEKTFKSTDS-
>WP_130590181.1 [Limnobaculum zhutongyuii] [GCF_004295645.1_ASM429564v1]
SSNDFRPGLKI-MLDGEPCAVIESEFVKPGK--GQAFARVRLRKLISGKLLEKTFKSTDS-
>WP_047782133.1 [Pragia fontium] [GCF_900638655.1_58635_F02]
SSNDFRPGLKI-MLDGEPCAVIESEFVKPGK--GQAFARVRLRKLISGKLLEKTFKSTDS-
>WP_064721150.1 [Proteus hauseri] [GCF_004116975.1_ASM411697v1]
-TNDFRSGLKI-MLDGEPAVITECEFVKPGK--GQAFARVRLRKLISNKLLEKTFKSTDS-
>WP_004245698.1 [Proteus mirabilis HI4320] [GCF_000069965.1_ASM6996v1]
-TNDFRSGLKI-MLDGEPAVITECEFVKPGK--GQAFARVRLRKLISNKLLEKTFKSTDS-
>WP_006536168.1 [Proteus penneri] [GCF_022369495.1_ASM2236949v1]
-TNDFRSGLKI-MLDGEPAVITECEFVKPGK--GQAFARVRLRKLISNKLLEKTFKSTDS-
>WP_036934346.1 [Proteus terrae subsp. cibarius] [GCF_011045835.1_ASM1104583v1]
-TNDFRSGLKI-MLDGEPAVITECEFVKPGK--GQAFARVRLRKLISNKLLEKTFKSTDS-
>WP_021324340.1 [Photorhabdus thracensis] [GCF_001010285.1_ASM101028v1]
STNEFRSGLKI-MLDGEPCSVIESEFVKPGK--GQAFARTRIRKLISGKLLEKTFKSTDSV
>WP_004234989.1 [Morganella morganii] [GCF_902387845.1_UHGG_MGYG-HGUT-02512]
STNEFRQGLKI-MLDGEPCVVVESEFVKPGK--GQAFARVRLRKLISNKLLEKTFKSTDS-
>WP_004258667.1 [Providencia hangzhouensis] [GCF_029193595.2_ASM2919359v2]
STNEFRSGLKI-MLDGEPCVVLESEFVKPGK--GQAFARVRIRKLISNKLLEKTFKSTDSV
>WP_102138007.1 [Providencia huaxiensis] [GCF_002843235.3_ASM284323v3]
STNEFRSGLKI-MLDGEPCVVLESEFVKPGK--GQAFARVRIRKLISNKLLEKTFKSTDSV
>WP_004258667.1 [Providencia rettgeri] [GCF_003204135.1_ASM320413v1]
STNEFRSGLKI-MLDGEPCVVLESEFVKPGK--GQAFARVRIRKLISNKLLEKTFKSTDSV
>WP_045959417.1 [Xenorhabdus poinarii G6] [GCF_000968175.1_ASM96817v1]
STNEFRSGLKI-MLDGEPCAILDSEFVKPGK--GQAFARVRIRKLITGKLLEKTFKSTDSV
>WP_045968552.1 [Xenorhabdus doucetiae] [GCF_000968195.1_ASM96819v1]
STNEFRSGLKI-MLDGEPCAILDSEFVKPGK--GQAFARVRLRKLISGKLLEKTFKSTDSV
>WP_036776062.1 [Photorhabdus akhurstii] [GCF_019090985.1_ASM1909098v1]
STNEFRSGLKI-MLDGEPCAILESEFVKPGK--GQAFARVRIRKLISGKLLEKTFKSTDSV
>WP_015835835.1 [Photorhabdus asymbiotica] [GCF_000196475.1_ASM19647v1]
STNEFRSGLKI-MLDGEPCAILESEFVKPGK--GQAFARVRIRKLISGKLLEKTFKSTDSV
>WP_011148246.1 [Photorhabdus laumondii subsp. laumondii TTO1] [GCF_000196155.1_ASM19615v1]
STNEFRSGLKI-MLDGEPCAILESEFVKPGK--GQAFARVRIRKLISGKLLEKTFKSTDSV
>WP_069316968.1 [Xenorhabdus hominickii] [GCF_001721185.1_ASM172118v1]
STNEFRSGLKI-MLDGEPCAILESEFVKPGK--GQAFARVRIRKLISGKLLEKTFKSTDSV
>WP_154624547.1 [Providencia stuartii] [GCF_029277985.1_ASM2927798v1]
STNEFRSGLKI-MLDGEPCAILDSEFVKPGK--GQAFARVRIRKLISNKLLEKTFKSTDSV
>WP_099135642.1 [Xenorhabdus budapestensis] [GCF_017743015.1_ASM1774301v1]
STNEFRSGLKI-MLDGEPCAILDSEFVKPGK--GQAFARVRIRKLISGKLLEKTFKSTDSV
>WP_189758276.1 [Xenorhabdus griffiniae] [GCF_030016155.2_ASM3001615v2]
STNEFRSGLKI-MLDGEPCAILDSEFVKPGK--GQAFARVRIRKLISGKLLEKTFKSTDS-
>WP_010846335.1 [Xenorhabdus nematophila] [GCF_014295015.1_ASM1429501v1]
STNEFRSGLKI-MLDGEPCAILDSEFVKPGK--GQAFARVRIRKLISGKLLEKTFKSTDSV
>WP_026823010.1 [Arsenophonus nasoniae] [GCF_004768525.1_ASM476852v1]
STNEFRSGLKI-MLDGEPCAIVESEFVKPGK--GQAFARVRIRKLISNKLLEKTFKSTDSV
>WP_047256276.1 [Moellerella wisconsensis] [GCF_022592395.1_ASM2259239v1]
STNEFRSGLKI-MLDGEPCAILESEFVKPGK--GQAFARVRLRKLISNKLLEKTFKSTDSV
>WP_006658996.1 [Providencia alcalifaciens] [GCF_002393505.1_ASM239350v1]
STNEFRSGLKI-MLDGEPCAILESEFVKPGK--GQAFARVRLRKLISNKLLEKTFKSTDSV
>WP_068440604.1 [Providencia heimbachae] [GCF_900475855.1_46338_B02]
STNEFRSGLKI-MLDGEPCAILESEFVKPGK--GQAFARVRLRKLISNKLLEKTFKSTDS-
>WP_163134559.1 [Agarivorans aestuarii] [GCF_019670125.1_ASM1967012v1]
STSEFKGGLKI-MLDGEPYAILENEFVKPGK--GQAFSRVKLRRLLTGKTLEKTFKSGESV
>WP_040307242.1 [Agarivorans albus] [GCF_019670105.1_ASM1967010v1]
STSEFKGGLKI-MLDGEPYAILENEFVKPGK--GQAFNRVKLRRLLTGKVLEKTFKSGESV
>WP_086963835.1 [Oceanisphaera avium] [GCF_002157875.1_ASM215787v1]
STNDFRAGLKI-MLDGEPCTIVENEFVKPGK--GQAFNRVKLRRLLNGKQLEKTFKSGETF
>WP_087037225.1 [Oceanisphaera profunda] [GCF_002157895.1_ASM215789v1]
-TNDFRAGLKI-MLDGEPCAIVENEFVKPGK--GQAFNRVKLRRLLNGKQLEKTFKSGETF
>WP_013344012.1 [Ferrimonas balearica DSM 9799] [GCF_000148645.1_ASM14864v1]
-TNEFRSGLKI-MLDGEPCNIIENEFVKPGK--GQAFNRVKIRKLLTGKVLEKTFKSGDTV
>WP_131912460.1 [Celerinatantimonas diazotrophica] [GCF_914590485.1_CEDIAZO_illumina_assembly]
STNEFRSGLKI-MLDGEPCAILENEFVKPGK--GQAFNRVKLRRLLNGKVLEKTFKSGDTV
>WP_096778557.1 [Zobellella denitrificans] [GCF_002407485.1_ASM240748v1]
STNEFRSGLKI-MLDGEPCAIIENEFVKPGK--GQAFNRVKIRRLLNGKVLEKTFKSGDTV
>WP_108652230.1 [Dongshaea marina] [GCF_003072645.1_ASM307264v1]
STNEFRAGLKI-MLDNEPCAIIENEFVKPGK--GQAFNRVKIRRLLSGKVLEKTFKSGESV
>WP_047885245.1 [Photobacterium ganghwense] [GCF_017329545.1_ASM1732954v1]
STNEFRGGMKI-MLDNEPCVIIENEFVKPGK--GQAFNRVKIRKLLSGKVLEKTFKSGETV
>WP_005500606.1 [Grimontia hollisae] [GCF_001558255.2_ASM155825v2]
STNEFRGGMKI-MLDNEPCVIIENEFVKPGK--GQAFNRVKIRKLLSGKVLEKTFKSGDTV
>WP_251876767.1 [Grimontia kaedaensis] [GCF_023746615.1_ASM2374661v1]
STNEFRGGMKI-MLDNEPCVIIENEFVKPGK--GQAFNRVKIRKLLSGKVLEKTFKSGDSV
>WP_045038111.1 [Photobacterium toruni] [GCF_024494545.1_ASM2449454v1]
STNEFRSGMKI-MLDNEPCVIIENEFVKPGK--GQAFNRVRIRKLISGKVLEKTFKSGESV
>WP_062690215.1 [Photobacterium sanguinicancri] [GCF_024346675.1_ASM2434667v1]
STNEFRSGMKI-MLDNEPCVIIENEFVKPGK--GQAFSRVKIRKLLSGKVLEKTFKSGESV
>WP_048899874.1 [Photobacterium swingsii] [GCF_024346715.1_ASM2434671v1]
STNEFRSGMKI-MLDNEPCVIIENEFVKPGK--GQAFNRVKIRKLLSGKVLEKTFKSGESV
>WP_143871287.1 [Catenovulum sediminis] [GCF_007289895.1_ASM728989v1]
STNEFRGGLKI-MLDGEPCAIIENEFVKPGK--GQAFNRVKIRKLISGKVLEKTFKSGESV
>WP_025423651.1 [Sodalis praecaptivus] [GCF_000517425.1_ASM51742v1]
STNEFRSGLKI-MLDGEPCAIIENEFVKPGK--GQAFNRVRLRKLVSGKVLEKTFKSGDSV
>WP_085653351.1 [Lonsdalea britannica] [GCF_003515985.1_ASM351598v1]
STNEFRSGLKI-MQDGEPCAIIENEFVKPGK--GQAFNRVRIRKLISGKVLEKTFKSGDSV
>WP_085653351.1 [Lonsdalea populi] [GCF_015999465.1_ASM1599946v1]
STNEFRSGLKI-MQDGEPCAIIENEFVKPGK--GQAFNRVRIRKLISGKVLEKTFKSGDSV
>WP_012764096.1 [Musicola paradisiaca Ech703] [GCF_000023545.1_ASM2354v1]
STNEFRSGLKI-MQDGEPCAIVENEFVKPGK--GQAFNRVKIRKLISGKVLEKTFKSGDSV
>WP_004741343.1 [Vibrio chagasii] [GCF_024347355.1_ASM2434735v1]
STNEFKGGLKF-MMDNEPCSIIENEYVKPGK--GQAFNRVKLRKLLSGKVLEKTFKSGDTV
>WP_032551233.1 [Vibrio fortis] [GCF_024347475.1_ASM2434747v1]
STNEFKGGLKF-MMDNEPCSIIENEYVKPGK--GQAFNRVKLRKLLSGKVLEKTFKSGDTV
>WP_076657048.1 [Vibrio gigantis] [GCF_022371215.1_ASM2237121v1]
STNEFKGGLKF-MMDNEPCSIIENEYVKPGK--GQAFNRVKLRKLLSGKVLEKTFKSGDTV
>WP_060467020.1 [Vibrio kanaloae] [GCF_001995825.2_ASM199582v2]
STNEFKGGLKF-MMDNEPCSIIENEYVKPGK--GQAFNRVKLRKLLSGKVLEKTFKSGDTV
>WP_032551233.1 [Vibrio pelagius] [GCF_024362845.1_ASM2436284v1]
STNEFKGGLKF-MMDNEPCSIIENEYVKPGK--GQAFNRVKLRKLLSGKVLEKTFKSGDTV
>WP_017067165.1 [Vibrio pomeroyi] [GCF_024347595.1_ASM2434759v1]
STNEFKGGLKF-MMDNEPCSIIENEYVKPGK--GQAFNRVKLRKLLSGKVLEKTFKSGDTV
>WP_060467020.1 [Vibrio toranzoniae] [GCF_024347655.1_ASM2434765v1]
STNEFKGGLKF-MMDNEPCSIIENEYVKPGK--GQAFNRVKLRKLLSGKVLEKTFKSGDTV
>WP_081151642.1 [Cognaticolwellia beringensis] [GCF_002076895.1_ASM207689v1]
STNQFKAGLKL-MIDGEPCNIIDNEIVKPGK--GQAFNRIKIRKLISGKVLEKTYKSGESV
>WP_068546976.1 [Thalassotalea crassostreae] [GCF_001831495.1_ASM183149v1]
STNEFKAGLKL-MIDGEPCNILDNEIVKPGK--GQAFNRIRIRKLISGKVIEKTYKSGESV
>WP_017419747.1 [Vibrio vulnificus] [GCF_002204915.1_ASM220491v1]
STNEFKGGLKL-MIDSEPCVILENEYVKPGK--GQAFNRVKIRKLLSGKVLEKTFKSGDT-
>WP_086981632.1 [Vibrio aphrogenes] [GCF_002157735.2_ASM215773v2]
STNEFKGGLKI-MLDSEPCVILENEYVKPGK--GQAFNRVKIRKLLSGKTLEKTFKSGDTV
>WP_105902532.1 [Vibrio gangliei] [GCF_026001925.1_ASM2600192v1]
STNEFKGGLKI-MLDSEPCVILENEYVKPGK--GQAFNRVKIRKLLSGKTLEKTFKSGDTV
>WP_261816146.1 [Vibrio gallicus] [GCF_024346875.1_ASM2434687v1]
STNEFKGGLKL-MLDSEPCVILENEYVKPGK--GQAFNRVKIRKLLSGKVLEKTFKSGETV
>WP_261834181.1 [Vibrio ishigakensis] [GCF_024347675.1_ASM2434767v1]
STNEFKGGLKL-MLDSEPCVILENEYVKPGK--GQAFNRVKIRKLLSGKVLEKTFKSGETV
>WP_004743319.1 [Vibrio tubiashii ATCC 19109] [GCF_000772105.1_ASM77210v1]
STNEFKGGLKL-MLDNEPCVILENEYVKPGK--GQAFNRVKIRKLLSGKVLEKTFKSGET-
>WP_077314162.1 [Vibrio palustris] [GCF_024346995.1_ASM2434699v1]
STNEFKGGLKI-MLDNEPCAILENEYVKPGK--GQAFNRVKIRKLLSGKVIEKTFKSGDTV
>WP_123017039.1 [Vibrio zhugei] [GCF_003716875.1_ASM371687v1]
STNEFKGGLKI-MLDNEPCAILENEYVKPGK--GQAFNRVKIRKLLSGKVIEKTFKSGDTV
>WP_068715431.1 [Vibrio tritonius] [GCF_001547935.1_ASM154793v1]
STNEFKGGLKI-MLDNEPCAILENEYVKPGK--GQAFNRVKIRKLLSGKVLEKTFKSGDTV
>WP_000246893.1 [Vibrio cholerae] [GCF_008369605.1_ASM836960v1]
STNEFKGGLKI-MLDNEPCVILENEYVKPGK--GQAFNRVRIRKLLTGKVLEKTFKSGDT-
>WP_072960576.1 [Vibrio gazogenes] [GCF_023920225.1_ASM2392022v1]
STNEFKGGLKI-MIDNEPCVILENEYVKPGK--GQAFNRVKIRKLLSGKVLEKTFKSGDS-
>WP_038178704.1 [Vibrio mangrovi] [GCF_024346955.1_ASM2434695v1]
STNEFKGGLKI-MIDNEPCVILENEYVKPGK--GQAFNRVKIRKLLSGKVLEKTFKSGDS-
>WP_038178704.1 [Vibrio rhizosphaerae] [GCF_024347095.1_ASM2434709v1]
STNEFKGGLKI-MIDNEPCVILENEYVKPGK--GQAFNRVKIRKLLSGKVLEKTFKSGDS-
>WP_077336283.1 [Vibrio ruber] [GCF_024347115.1_ASM2434711v1]
STNEFKGGLKI-MIDNEPCVILENEYVKPGK--GQAFNRVKIRKLLSGKVLEKTFKSGDS-
>WP_074372195.1 [Vibrio spartinae] [GCF_014083925.1_ASM1408392v1]
STNEFKGGLKI-MIDNEPCVILENEYVKPGK--GQAFNRVKIRKLLSGKVLEKTFKSGDS-
>WP_128809943.1 [Vibrio alfacsensis] [GCF_019670485.1_ASM1967048v1]
STNEFKGGLKL-MLDNEPCVILENEYVKPGK--GQAFNRVKIRKLLSGKVLEKTFKSGDT-
>WP_005381500.1 [Vibrio alginolyticus] [GCF_023650915.1_ASM2365091v1]
STNEFKGGLKL-MLDNEPCVILENEYVKPGK--GQAFNRVKIRKLLSGKVLEKTFKSGDT-
>WP_005395425.1 [Vibrio antiquarius] [GCF_000024825.1_ASM2482v1]
STNEFKGGLKL-MLDNEPCVILENEYVKPGK--GQAFNRVKIRKLLSGKVLEKTFKSGDT-
>WP_005425036.1 [Vibrio campbellii] [GCF_002906475.1_ASM290647v1]
STNEFKGGLKL-MLDNEPCVILENEYVKPGK--GQAFNRVKIRKLLSGKVLEKTFKSGDT-
>WP_005425036.1 [Vibrio harveyi] [GCF_030060435.1_ASM3006043v1]
STNEFKGGLKL-MLDNEPCVILENEYVKPGK--GQAFNRVKIRKLLSGKVLEKTFKSGDT-
>WP_005425036.1 [Vibrio hyugaensis] [GCF_002906655.1_ASM290665v1]
STNEFKGGLKL-MLDNEPCVILENEYVKPGK--GQAFNRVKIRKLLSGKVLEKTFKSGDT-
>WP_005425036.1 [Vibrio jasicida 090810c] [GCF_002887615.1_ASM288761v1]
STNEFKGGLKL-MLDNEPCVILENEYVKPGK--GQAFNRVKIRKLLSGKVLEKTFKSGDT-
>WP_014233232.1 [Vibrio natriegens NBRC 15636 = ATCC 14048 = DSM 759] [GCF_001456255.1_ASM145625v1]
STNEFKGGLKL-MLDNEPCVILENEYVKPGK--GQAFNRVKIRKLLSGKVLEKTFKSGDT-
>WP_005440472.1 [Vibrio owensii] [GCF_002021755.1_ASM202175v1]
STNEFKGGLKL-MLDNEPCVILENEYVKPGK--GQAFNRVKIRKLLSGKVLEKTFKSGDT-
>WP_005456976.1 [Vibrio parahaemolyticus RIMD 2210633] [GCF_000196095.1_ASM19609v1]
STNEFKGGLKL-MLDNEPCVILENEYVKPGK--GQAFNRVKIRKLLSGKVLEKTFKSGDT-
>WP_005456976.1 [Vibrio rotiferianus] [GCF_002214395.1_ASM221439v1]
STNEFKGGLKL-MLDNEPCVILENEYVKPGK--GQAFNRVKIRKLLSGKVLEKTFKSGDT-
>WP_020329416.1 [Vibrio fluvialis] [GCF_001558415.2_ASM155841v2]
STNEFKGGLKI-MLDNEPCVILENEYVKPGK--GQAFNRVRIRKLLSGKVLEKTFKSGDTV
>WP_038152610.1 [Vibrio furnissii] [GCF_006364355.1_ASM636435v1]
STNEFKGGLKI-MLDNEPCVILENEYVKPGK--GQAFNRVRIRKLLSGKVLEKTFKSGDTV
>WP_136485316.1 [Vibrio ostreae] [GCF_019226825.1_ASM1922682v1]
STNEFKGGLKI-MLDNEPCVILENEYVKPGK--GQAFNRVRIRKLLSGKVLEKTFKSGDTV
>WP_261893901.1 [Vibrio porteresiae DSM 19223] [GCF_024347055.1_ASM2434705v1]
STNEFKGGLKI-MLDNEPCTILENEYVKPGK--GQAFNRVKIRKLLSGKVLEKTFKSGDTV
>WP_126608055.1 [Vibrio penaeicida] [GCF_019977755.1_ASM1997775v1]
STNEFKGGLKI-ILDNEPCVILENEYVKPGK--GQAFNRVKIRKLLSGKVLEKTFKSGDTV
>WP_164649299.1 [Vibrio astriarenae] [GCF_010587385.1_ASM1058738v1]
STNEFKGGLKI-MLDNEPCVILENEYVKPGK--GQAFNRVKIRKLLSGKVLEKTFKSGESV
>WP_087026845.1 [Thaumasiovibrio subtropicus] [GCF_019703835.1_ASM1970383v1]
STNEFKGGLKI-MLDNEPCVILENEYVKPGK--GQAFNRVKIRKLLSGKVLEKTFKSGDSV
>WP_073601845.1 [Vibrio aerogenes] [GCF_024346755.1_ASM2434675v1]
STNEFKGGLKI-MLDNEPCVILENEYVKPGK--GQAFNRVKIRKLLSGKVLEKTFKSGDSV
>WP_102941213.1 [Vibrio plantisponsor] [GCF_024347035.1_ASM2434703v1]
STNEFKGGLKI-MLDNEPCVILENEYVKPGK--GQAFNRVKIRKLLSGKVLEKTFKSGDSV
>WP_094500594.1 [Vibrio qinghaiensis] [GCF_002257545.1_ASM225754v1]
STNEFKGGLKI-MLDNEPCVILENEYVKPGK--GQAFNRVKIRKLLSGKVLEKTFKSGDSV
>WP_165310089.1 [Vibrio ziniensis] [GCF_011064285.1_ASM1106428v1]
STNEFKGGLKI-MLDNEPCVILENEYVKPGK--GQAFNRVKIRKLLSGKVLEKTFKSGDSV
>WP_152429391.1 [Vibrio aquimaris] [GCF_009363415.1_ASM936341v1]
STNEFKGGLKI-MLDNEPCVILENEYVKPGK--GQAFNRVKIRKLLSGKVLEKTFKSGDTV
>WP_257084549.1 [Vibrio japonicus] [GCF_024582835.1_ASM2458283v1]
STNEFKGGLKI-MLDNEPCVILENEYVKPGK--GQAFNRVKIRKLLSGKVLEKTFKSGDT-
>WP_075708812.1 [Vibrio panuliri] [GCF_009938205.1_ASM993820v1]
STNEFKGGLKI-MLDNEPCVILENEYVKPGK--GQAFNRVKIRKLLSGKVLEKTFKSGDTV
>WP_075649449.1 [Vibrio ponticus] [GCF_009938225.1_ASM993822v1]
STNEFKGGLKI-MLDNEPCVILENEYVKPGK--GQAFNRVKIRKLLSGKVLEKTFKSGDTV
>WP_162045427.1 [Vibrio taketomensis] [GCF_009938185.1_ASM993818v1]
STNEFKGGLKI-MLDNEPCVILENEYVKPGK--GQAFNRVKIRKLLSGKVLEKTFKSGDTV
>WP_012551228.1 [Aliivibrio salmonicida LFI1238] [GCF_000196495.1_ASM19649v1]
STNEFKGGLKF-MFDNEPCSIIDNEYVKPGK--GQAFNRVKLRKLLSGKTLEKTFKSGESF
>WP_153447816.1 [Vibrio algicola] [GCF_009601765.2_ASM960176v2]
STNEFKGGLKF-MLDNEPCSIIDNEYVKPGK--GQAFNRVKLRKLLSGKTLEKTFKSGESF
>WP_089139139.1 [Vibrio rumoiensis] [GCF_002218045.2_ASM221804v2]
STNEFKGGLKF-MLDNEPCSIIENEYVKPGK--GQAFNRVKLRKLLSGKTLEKTFKSGESF
>WP_261838687.1 [Vibrio artabrorum] [GCF_024347295.1_ASM2434729v1]
STNEFKGGLKF-MLDNEPCAIIDNEYVKPGK--GQAFNRVKLRKLLSGKVLEKTFKSGESF
>WP_009847919.1 [Vibrio atlanticus] [GCF_000091465.1_ASM9146v1]
STNEFKGGLKF-MLDNEPCAIIDNEYVKPGK--GQAFNRVKLRKLLSGKVLEKTFKSGESF
>WP_009847919.1 [Vibrio bathopelagicus] [GCF_014879975.1_ASM1487997v1]
STNEFKGGLKF-MLDNEPCAIIDNEYVKPGK--GQAFNRVKLRKLLSGKVLEKTFKSGESF
>WP_009847919.1 [Vibrio cyclitrophicus] [GCF_005144905.1_ASM514490v1]
STNEFKGGLKF-MLDNEPCAIIDNEYVKPGK--GQAFNRVKLRKLLSGKVLEKTFKSGESF
>WP_004733338.1 [Vibrio echinoideorum] [GCF_024347455.1_ASM2434745v1]
STNEFKGGLKF-MLDNEPCAIIDNEYVKPGK--GQAFNRVKLRKLLSGKVLEKTFKSGESF
>WP_004733338.1 [Vibrio splendidus] [GCF_022812045.1_ASM2281204v1]
STNEFKGGLKF-MLDNEPCAIIDNEYVKPGK--GQAFNRVKLRKLLSGKVLEKTFKSGESF
>WP_009847919.1 [Vibrio syngnathi] [GCF_002119525.1_ASM211952v1]
STNEFKGGLKF-MLDNEPCAIIDNEYVKPGK--GQAFNRVKLRKLLSGKVLEKTFKSGESF
>WP_009847919.1 [Vibrio tasmaniensis] [GCF_024347635.1_ASM2434763v1]
STNEFKGGLKF-MLDNEPCAIIDNEYVKPGK--GQAFNRVKLRKLLSGKVLEKTFKSGESF
>WP_017053383.1 [Vibrio cortegadensis] [GCF_024347395.1_ASM2434739v1]
STNEFKGGLKF-MLDNEPCSIIDNEYVKPGK--GQAFNRVKLRKLLSGKVLEKTFKSGESF
>WP_137374068.1 [Vibrio gallaecicus] [GCF_024347495.1_ASM2434749v1]
STNEFKGGLKF-MLDNEPCSIIDNEYVKPGK--GQAFNRVKLRKLLSGKVLEKTFKSGESF
>WP_038637634.1 [Pseudoalteromonas piratica] [GCF_000788395.1_ASM78839v1]
STNEFKGGLKF-MLDGEPCSILENEVVKPGK--GQAFNRVKVRKLISGKVLEKTFKSGESV
>WP_010562106.1 [Pseudoalteromonas spongiae UST010723-006] [GCF_000238255.3_ASM23825v4]
STNEFKGGLKF-MLDGEPCSILENEVVKPGK--GQAFNRVKVRKLISGKVLEKTFKSGESV
>WP_261823166.1 [Vibrio neonatus] [GCF_024346975.1_ASM2434697v1]
STNEFKGGLKF-MLDNEPCSILENEYVKPGK--GQAFNRVKVRKLLSGKVLEKTFKSGESV
>WP_261873380.1 [Vibrio rarus] [GCF_024347075.1_ASM2434707v1]
STNEFKGGLKF-MLDNEPCSILENEYVKPGK--GQAFNRVKVRKLLSGKVLEKTFKSGESV
>WP_017027343.1 [Vibrio breoganii] [GCF_024346795.1_ASM2434679v1]
STNEFKGGLKF-MLDNEPCTILENEYVKPGK--GQAFNRVKVRKLLSGKVLEKTFKSGENV
>WP_011041815.1 [Colwellia psychrerythraea 34H] [GCF_000012325.1_ASM1232v1]
STNQFKAGLKI-MLDGEPCNILENELVKPGK--GQAFSRVKIRKLVSGKVLEKTFKSGETV
>WP_130603386.1 [Litorilituus sediminis] [GCF_004295665.1_ASM429566v1]
STNQFKAGLKI-MLDGEPCNILENELVKPGK--GQAFNRVKIRKLVSGKVLEKTFKSGESV
>WP_044835483.1 [Thalassomonas actiniarum] [GCF_000948975.2_ASM94897v2]
STNQFKAGLKI-MLDGEPCNILENEIVKPGK--GQAFNRVKIRKLISGKVLEKTFKSGESV
>WP_044838031.1 [Thalassomonas viridans] [GCF_000948985.2_ASM94898v2]
STNQFKAGLKI-MLDGEPCNILENEIVKPGK--GQAFNRVKIRKLISGKVLEKTFKSGESV
>WP_274051065.1 [Thalassomonas haliotis] [GCF_028657945.1_ASM2865794v1]
STNQFKAGLKI-MLDGEPCNILENEIVKPGK--GQAFNRVKIRKLISGKVLEKTFKSGDSV
>WP_286264975.1 [Thalassotalea atypica] [GCF_030295975.1_ASM3029597v1]
STNQFKNGLKL-MIDGEPCNILDNEIVKPGK--GQAFNRVKIRKLISGKVLEKTFKSGDSV
>WP_184426940.1 [Thalassotalea piscium] [GCF_030295935.1_ASM3029593v1]
STNQFKNGLKL-MIDGEPCNILDNEIVKPGK--GQAFNRVKIRKLISGKVLEKTFKSGDS-
>WP_210560438.1 [Psychrosphaera aestuarii] [GCF_017948405.1_ASM1794840v1]
STNQFKAGLKL-MIDGEPCNILENEIVKPGK--GQAFNRVRIRKLVSGKVLEKTFKSGESV
>WP_208830090.1 [Psychrosphaera ytuae] [GCF_017638545.1_ASM1763854v1]
STNQFKAGLKL-MIDGEPCNILENEIVKPGK--GQAFNRVKIRKLVSGKVLEKTFKSGESV
>WP_074496423.1 [Thalassotalea hakodatensis] [GCF_030295995.1_ASM3029599v1]
STNQFKAGLKL-MIDGEPCNILENEIVKPGK--GQAFNRVKIRKLISGKVLEKTFKSGDSV
>WP_286234510.1 [Thalassotalea sediminis] [GCF_030295915.1_ASM3029591v1]
STNQFKAGLKL-MIDGEPCNILENEIVKPGK--GQAFNRVKIRKLISGKVLEKTFKSGESV
>WP_062568522.1 [Lelliottia steviae] [GCF_015209785.1_ASM1520978v1]
STNEFKGGLKI-MLDGEPCSILENEMVKPGK--GQAFNRVRIRKLITGKVLEKTFKSGETV
>WP_036971443.1 [Pseudoalteromonas donghaensis] [GCF_003515105.1_ASM351510v1]
STNEFKGGLKI-MLDGEPCSILENEMVKPGK--GQAFNRVRIRKLITGKVLEKTFKSGETV
>WP_195810374.1 [Salinimonas marina] [GCF_015644725.1_ASM1564472v1]
STNEFKAGLKI-MLDGEPCNIMENEYVKPGK--GQAFNRTKIRKLISGKVLEKTFRSGETV
>WP_014109845.1 [Glaciecola nitratireducens FR1064] [GCF_000226565.1_ASM22656v1]
STNEFKAGLKI-MLDGEPCNILENEYVKPGK--GQAFSRVKIRKLISNKVLEKTFRSGDSV
>WP_004587956.1 [Pseudoalteromonas agarivorans] [GCF_003668795.1_ASM366879v1]
STNEFKGGLKI-MMDGEPCSILENEMVKPGK--GQAFNRVRIRKLISGKVLEKTFKSGESV
>WP_077536047.1 [Pseudoalteromonas aliena] [GCF_001999225.1_ASM199922v1]
STNEFKGGLKI-MMDGEPCSILENEMVKPGK--GQAFNRVRIRKLISGKVLEKTFKSGESV
>WP_010555265.1 [Pseudoalteromonas arctica A 37-1-2] [GCF_000238395.3_ASM23839v4]
STNEFKGGLKI-MMDGEPCSILENEMVKPGK--GQAFNRVRIRKLISGKVLEKTFKSGESV
>WP_058546947.1 [Pseudoalteromonas carrageenovora] [GCF_004328865.1_ASM432886v1]
STNEFKGGLKI-MMDGEPCSILENEMVKPGK--GQAFNRVRIRKLISGKVLEKTFKSGESV
>WP_024596699.1 [Pseudoalteromonas distincta] [GCF_005877035.1_ASM587703v1]
STNEFKGGLKI-MMDGEPCSILENEMVKPGK--GQAFNRVRIRKLISGKVLEKTFKSGESV
>WP_058546947.1 [Pseudoalteromonas espejiana DSM 9414] [GCF_002221525.1_ASM222152v1]
STNEFKGGLKI-MMDGEPCSILENEMVKPGK--GQAFNRVRIRKLISGKVLEKTFKSGESV
>WP_010390517.1 [Pseudoalteromonas issachenkonii] [GCF_002310795.1_ASM231079v1]
STNEFKGGLKI-MMDGEPCSILENEMVKPGK--GQAFNRVRIRKLISGKVLEKTFKSGESV
>WP_145234620.1 [Pseudoalteromonas ostreae] [GCF_029023665.1_ASM2902366v1]
STNEFKGGLKI-MMDGEPCSILENEMVKPGK--GQAFNRVRIRKLISGKVLEKTFKSGESV
>WP_145234620.1 [Pseudoalteromonas rhizosphaerae] [GCF_028885455.1_ASM2888545v1]
STNEFKGGLKI-MMDGEPCSILENEMVKPGK--GQAFNRVRIRKLISGKVLEKTFKSGESV
>WP_010390517.1 [Pseudoalteromonas tetraodonis] [GCF_002310835.1_ASM231083v1]
STNEFKGGLKI-MMDGEPCSILENEMVKPGK--GQAFNRVRIRKLISGKVLEKTFKSGESV
>WP_011327184.1 [Pseudoalteromonas nigrifaciens] [GCF_002221505.1_ASM222150v1]
STNEFKGGLKI-MMDGEPSSIIENEMVKPGK--GQAFNRVRIRKLISGKVLEKTFKSGESV
>WP_011327184.1 [Pseudoalteromonas translucida] [GCF_000026085.1_ASM2608v1]
STNEFKGGLKI-MMDGEPSSIIENEMVKPGK--GQAFNRVRIRKLISGKVLEKTFKSGESV
>WP_046004845.1 [Pseudoalteromonas viridis] [GCF_017742995.1_ASM1774299v1]
STNEFKGGLKI-MIDGEPCSILENEVVKPGK--GQAFNRVKIRKLISGKVLEKTFKSGESV
>WP_058028675.1 [Pseudoalteromonas phenolica] [GCF_001444405.1_ASM144440v1]
STNEFKGGLKI-MIDGEPCTILENEMVKPGK--GQAFNRVKIRKLISGKVLEKTFKSGDSV
>WP_017217199.1 [Pseudoalteromonas flavipulchra] [GCF_024746855.1_ASM2474685v1]
STNEFKGGLKI-MMDGEPCSILENEMVKPGK--GQAFNRVKIRKLISGKVLEKTFKSGDSV
>WP_017217199.1 [Pseudoalteromonas maricaloris] [GCF_033344015.1_ASM3334401v1]
STNEFKGGLKI-MMDGEPCSILENEMVKPGK--GQAFNRVKIRKLISGKVLEKTFKSGDSV
>WP_017217199.1 [Pseudoalteromonas piscicida] [GCF_019797925.1_ASM1979792v1]
STNEFKGGLKI-MMDGEPCSILENEMVKPGK--GQAFNRVKIRKLISGKVLEKTFKSGDSV
>WP_308359396.1 [Pseudoalteromonas xiamenensis] [GCF_030994125.1_ASM3099412v1]
STNEFKGGLKI-MIDGEPCSILENEMVKPGK--GQAFNRVKIRKLISGKVLEKTFKSGDSV
>WP_108601888.1 [Saccharobesus litoralis] [GCF_003063625.1_ASM306362v1]
STNEFKGGLKI-MLDGEPCSILENEYVKPGK--GQAFNRVKIRKLISGKVLEKTFKSGESV
>WP_108565534.1 [Salinimonas sediminis] [GCF_003429285.1_ASM342928v1]
STNEFKAGLKI-MLDGEPCNIMENEYVKPGK--GQAFNRVRIRKLISGKVLEKTFRSGESV
>WP_075608318.1 [Alteromonas pelagimontana] [GCF_002499975.2_ASM249997v2]
STNEFKGGLKI-MMDGEPCNILENEYVKPGK--GQAFNRVKIRKLISGKVLEKTFRSGETV
>WP_014948217.1 [Alteromonas macleodii] [GCF_002849875.1_ASM284987v1]
STNEFKGGLKI-MLDGEPCNILENEYVKPGK--GQAFNRVKIRKLISGKVLEKTFRSGESV
>WP_012517224.1 [Alteromonas mediterranea] [GCF_001886435.1_ASM188643v1]
STNEFKGGLKI-MLDGEPCNILENEYVKPGK--GQAFNRVKIRKLISGKVLEKTFRSGESV
>WP_013785484.1 [Alteromonas naphthalenivorans] [GCF_000213655.1_ASM21365v1]
STNEFKAGLKI-MLDGEPCNILENEYVKPGK--GQAFNRVKIRKLISGKVLEKTFRSGESV
>WP_013785484.1 [Alteromonas stellipolaris] [GCF_001562195.1_ASM156219v1]
STNEFKAGLKI-MLDGEPCNILENEYVKPGK--GQAFNRVKIRKLISGKVLEKTFRSGESV
>WP_095413969.1 [Thermogutta terrifontis] [GCF_002277955.1_ASM227795v1]
-TSEFRKGLKV-QLDGEPYLMIECTFVKPGK--GQALYKCKLKNLIRNTVIDRTYKSGDT-
>WP_145077011.1 [Aureliella helgolandensis] [GCF_007752135.1_ASM775213v1]
KTNDFRKGLKV-QIDGEPYLMSEMNFVKPGK--GNALYKCKLRNLLRGTTLDRTYKGGDE-
>WP_007333924.1 [Rhodopirellula baltica SH 1] [GCF_000196115.1_ASM19611v1]
-TSDFRKGLKV-QIDGEPYLITEMNFVKPGK--GNAMYKCKMKNLIRGTTLDRTYKGGDSL
>WP_145169673.1 [Rubripirellula lacrimiformis] [GCF_007741535.1_ASM774153v1]
-TSDFRKGLKV-QIDGEPYLMTDMMFVKPGK--GNAMYKCRLKNLVRGNSLDRTYKGGDSL
>WP_145120059.1 [Rosistilla oblonga] [GCF_007751715.1_ASM775171v1]
-TSDFRKGLKV-QIDGEPYLMTEMNFVKPGK--GNAMYKCRLKNLVRGTSLDRTYKGGDSL
>WP_145052798.1 [Lignipirellula cremea] [GCF_007751035.1_ASM775103v1]
KTSDFRKGLKV-QIDGEPYQMTEMTFRKPGK--GNALYECRLRNLVRGTMMSRTYRGGETL
>WP_145062962.1 [Adhaeretor mobilis] [GCF_007741515.1_ASM774151v1]
STNEFKKGLKV-QIDGTPYLMFEMNFRKPGK--GSALYECKLRNLLRGTVMDRTYKAGAS-
>WP_145281074.1 [Pirellulimonas nuda] [GCF_007750855.1_ASM775085v1]
-TSDFRKGLKI-QIDGTPFLMVEMNFRKPGK--GAALYECKMKNLIRGTIVDRTYRAGQS-
>WP_145245778.1 [Aeoliella mucimassa] [GCF_007748035.1_ASM774803v1]
-TSDFRKGLKI-QIDGIPYLMVEMNFRKPGK--GTALYECKLKNLLRNTVVDRTYRAGQT-
>WP_152101365.1 [Lacipirellula parvula] [GCF_009177095.1_ASM917709v1]
STSDFRKGLKV-QIDGIPYLMIEMNFRKPGK--GNALYECKLRNLLRGTVMDKTYRAGQT-
>WP_274150269.1 [Lentisphaera profundi] [GCF_028728065.1_ASM2872806v1]
---QLKKNIKL-KIDGQPHTVTDFQFTKPGK--GQAVYRCKLKNLVSGNSFDRSWRSGDNV
>WP_160628840.1 [Tichowtungia aerotolerans] [GCF_009905215.1_ASM990521v1]
SASDLRKGLKI-EIDGDPCVITDFQFSKPGK--GQAIYRCKIRNLNTGNSFEKSYRSVDKV
>WP_012530489.1 [Citrifermentans bemidjiense Bem] [GCF_000020725.1_ASM2072v1]
TAADLKKGLKI-AINDEPYIITHFDFAKPGK--GQALYRTKMKNMITGSTMDRTYRSGETF
>WP_085812810.1 [Citrifermentans bremense] [GCF_014218275.1_ASM1421827v1]
TAADLKKGLKI-AINDEPYIITHFDFAKPGK--GQALYRTKMKNMITGATMDRTYRSGETF
>WP_216499312.1 [Geomonas nitrogeniifigens] [GCF_019063885.1_ASM1906388v1]
TAADLRKGLKI-TIDNEPYIITHFDFAKPGK--GQALYRTKMKNMITGSTLDRTYRSGETF
>WP_216802033.1 [Geomonas oryzisoli] [GCF_018986915.1_ASM1898691v1]
TAADLRKGLKI-TIDNEPYIITHFDFAKPGK--GQALYRTKMKNMITGSTLDRTYRSGETF
>WP_216499312.1 [Geomonas subterranea] [GCF_019203205.1_ASM1920320v1]
TAADLRKGLKI-TIDNEPYIITHFDFAKPGK--GQALYRTKMKNMITGSTLDRTYRSGETF
>WP_183349936.1 [Geomonas paludis] [GCF_023221575.1_ASM2322157v1]
TAADLRKGLKI-TIDNEPYIITHFDFAKPGK--GQALYRTKLKNMITGSTLDRTYRSGETF
>WP_012469968.1 [Trichlorobacter lovleyi SZ] [GCF_000020385.1_ASM2038v1]
-VADLKKGTKL-ILDGDPYVVTAFDFVKPGK--GQALYKCKMKNMISGSTLDRTYRSGESF
>WP_011735652.1 [Pelobacter propionicus DSM 2379] [GCF_000015045.1_ASM1504v1]
TAADLKKGLKI-IIEGDPYIIIAFDFTKPGK--GQALYRTKMRNMINGTILDRTYRSGETF
>WP_039742127.1 [Geobacter pickeringii] [GCF_000817955.1_ASM81795v1]
-VADLKKGLKL-TLDGAPYVVVAFEFSKPGK--GQALYRTKLKNMISGVTLDRTYRSGETF
>WP_012647860.1 [Geotalea daltonii FRC-32] [GCF_000022265.1_ASM2226v1]
-VADLRKGLKI-TLDGDPYIVIAFDFAKPGK--GQALYRTKMRNMINGTILDRTYRSGETF
>WP_011939036.1 [Geotalea uraniireducens Rf4] [GCF_000016745.1_ASM1674v1]
-VADLRKGLKI-TLDGDPYIVIAFDFAKPGK--GQALYRTKMRNMINGTILDRTYRSGETF
>WP_010942396.1 [Geobacter sulfurreducens PCA] [GCF_000007985.2_ASM798v2]
-VADLKKGLKL-TLDGAPYLVIAFEFSKPGK--GQALYRTKMRNMITGVILDRTYRSGETF
>WP_207163044.1 [Geobacter benzoatilyticus] [GCF_017338855.1_ASM1733885v1]
-VADLKKGLKI-TLDGDPYIVTAFEFSKPGK--GQALYRTKMRNMINGTSLDRTYRSGETF
>WP_004512008.1 [Geobacter metallireducens GS-15] [GCF_000012925.1_ASM1292v1]
-VADLKKGLKI-TLDGDPYLVTAFEFSKPGK--GQALYRTKMRNMITGTTLDRTYRSGETF
>WP_316348935.1 [Desulfuromonas acetoxidans] [GCF_963556095.2_piMetSpec1.Desulfuromonas_acetoxidans_1.2]
--SDLKKGLKL-MIDGEPHVIAGFDFTKPGK--GQALYKCKLRNMITGALFDRTYRSGENF
>WP_092075486.1 [Desulfuromonas thiophila] [GCF_963662975.1_piMetSpee1.Desulfuromonas_thiophila_1.1]
-CSDLKKGLKL-MIDGEPHVIVQFDFTKPGK--GQALYKCKMRNMITGSLFDRTYRSGESF
>WP_053551789.1 [Desulfuromonas soudanensis] [GCF_001278055.1_ASM127805v1]
--ADLKKGLKL-MIDGEPHYIVAFDFTKPGK--GQALYKCKLRNMITGSLFDRTYRSGESF
>WP_221249430.1 [Desulfuromonas versatilis] [GCF_019704135.1_ASM1970413v1]
--ADLKKGLKL-MIDGEPHVIVQFDFTKPGK--GQALYKCKLRNMITGSLFDRTYRSGESF
>WP_072284759.1 [Syntrophotalea acetylenivorans] [GCF_001887775.1_ASM188777v1]
STSDLRKGTKL-MIDGEPHVIAQFDFSKPGK--GQALYKCKLRNMITGALFDRTYRSGESF
>WP_011342255.1 [Syntrophotalea carbinolica DSM 2380] [GCF_000012885.1_ASM1288v1]
--SDLRKGTKL-MIDGEPHVIVQFDFTKPGK--GQALYKCKLRNMITGSLFDRTYRSGESF
>WP_020875049.1 [Desulfococcus multivorans] [GCF_002009335.2_ASM200933v2]
-SSDLRKGLKI-EIDGDPYIITQFSFVKPGK--GQALYKCKLKNMVTGNQFERTYRSGDKF
>WP_155302763.1 [Desulfosarcina widdelii] [GCF_009688965.1_ASM968896v1]
-SSDLRKGLKI-EIDGDPYVVVQFEFVKPGK--GQALYKCRLKNMITGAQFDKTYRSGEKF
>WP_155315131.1 [Desulfosarcina alkanivorans] [GCF_009688945.1_ASM968894v1]
-SSDLRKGLKI-EIDGDPYVVVQFEFVKPGK--GQALYKCRLKNMISGSQFDKTYRSGEKF
>WP_155309586.1 [Desulfosarcina ovata subsp. sediminis] [GCF_009688985.1_ASM968898v1]
-SSDLRKGLKI-EIDGDPYVIVQFEFVKPGK--GQALYKCRLKNMISGSQFDKTYRSGEKF
>WP_014956946.1 [Desulfobacula toluolica Tol2] [GCF_000307105.1_ASM30710v1]
-ASDLRKGLKF-EIDGEPYVIIGFEFKKPGK--GQSLYKCKLKNMITGSQFERTYRSGDKF
>WP_015903775.1 [Desulforapulum autotrophicum HRM2] [GCF_000020365.1_ASM2036v1]
-ASDLRKGLKF-EIDGDPFVIVDFQFKKPGK--GQALYKCKLRNMISGAQFERTFRSGDKF
>WP_160625970.1 [Tichowtungia aerotolerans] [GCF_009905215.1_ASM990521v1]
-AADLKRSSVI-EIDGVPHTVENIQLSTPTARGGNTIYRVRFRNVTTKAKVDKSYKGGDA-
>WP_044255403.1 [Isosphaera pallida ATCC 43644] [GCF_000186345.1_ASM18634v1]
-AKDFTKRMVV-EIDGAPHMIERIQVQTPSARGAATLYKVQARNLKTRAKLEKTFKGTDSL
>WP_015245266.1 [Singulisphaera acidiphila DSM 18658] [GCF_000242455.2_ASM24245v3]
-AKDFKRRMVV-EIDGSPHMIEQIHVQTPSARGAATLYKIKARNLKTKSRVEKAYRGTDA-
>WP_148593850.1 [Aquisphaera giovannonii] [GCF_008087625.1_ASM808762v1]
-AKDFKRRMVV-EIDGAPHMIEHIQVQTPSARGAATLYKIKARNLKTKNRVEKSYRGTE--
>WP_083713867.1 [Paludisphaera borealis] [GCF_001956985.1_ASM195698v1]
-AKDFKRRMVV-EIDGAPHMIEHIQVQTPSARGAATLYKIKARNLKTKNRVEKSYRGTDSL
>WP_145075462.1 [Aureliella helgolandensis] [GCF_007752135.1_ASM775213v1]
-AKEMKSGVVV-VEKDVPIIIESVTVQSPSARGAATLYKFRARNLITKQKVDLTLKGTDN-
>WP_007340258.1 [Rhodopirellula baltica SH 1] [GCF_000196115.1_ASM19611v1]
-AKEVKTGTVV-VHDGNPVMIVGISVQSPSARGAATLYKFRARHVVTRNKVDITLKGTDV-
>WP_145170013.1 [Rubripirellula lacrimiformis] [GCF_007741535.1_ASM774153v1]
-AKEVKTGTVV-VHEGNPVVIQGISVHSPSARGAATLYKFRARNVLTRNKVDITMKGTDA-
>WP_145246283.1 [Aeoliella mucimassa] [GCF_007748035.1_ASM774803v1]
-AKDLKPGSVF-VHNGAPHILESVTVQSPSARGGNTLYKFRARNLVSKQKADLTCKGTDN-
>WP_145061420.1 [Adhaeretor mobilis] [GCF_007741515.1_ASM774151v1]
-AKDTKPGAII-KQNEAPLIIESVMVQSPSARGGATLYKFRARNLVTKQKVDLSCKGTDN-
>WP_152100528.1 [Lacipirellula parvula] [GCF_009177095.1_ASM917709v1]
-AKDLKPGGIV-KHDGAPIIIETIMVQSPSARGGTTLYKFRARNLVTKQKVDLVHKGTDN-
>WP_095416052.1 [Thermogutta terrifontis] [GCF_002277955.1_ASM227795v1]
-AKDIKRGMIV-TYQDAPCLIESVQVQTPSARGAATLYKFRARNLITKQKVDISLKGTE--
>WP_145120090.1 [Rosistilla oblonga] [GCF_007751715.1_ASM775171v1]
-AKEIKTGTVV-VYNGDPLLILGIQVQTPSARGAATLYKFRGRNLVSRQKVDLTLKGTDA-
>WP_145053466.1 [Lignipirellula cremea] [GCF_007751035.1_ASM775103v1]
-AKEIKTGTIV-VYHGAPVIIEGIMVQSPSARGAATLYKFRGRNLVTKQKTDITLKGTESL
>WP_145282802.1 [Pirellulimonas nuda] [GCF_007750855.1_ASM775085v1]
-AKDIKPGVIV-VNNGAPHLIESLSVQSPSARGGATLYKFRARNLVTKQKADITLKGTE--
>WP_078483500.1 [Candidatus Reidiella endopervernicosa] [GCF_013343005.1_ASM1334300v1]
KANEIKKGAAI-EVDGQTILVKQLQVQSPSSRSGSTLYKVRGQNVVSRQKFERSFKGDEAV
>WP_274151508.1 [Lentisphaera profundi] [GCF_028728065.1_ASM2872806v1]
-ASKIKKNSVL-DINGKLHMVDTITCQSPSARGGSTLYKIRTRDLITGQKTDHSFKSDEML
>WP_206841472.1 [Marinobacterium iners] [GCF_017310015.1_ASM1731001v1]
-AADVKRGNLI-ELNGQYMLVQQIDVKSPTARGAQTLYRMRFSKLPGGGKYEETFTGDDML
>WP_239039422.1 [Marinobacterium sediminicola] [GCF_022343685.1_ASM2234368v1]
-VADVKRGNLV-EINGQYMLVQQIDISSPTARGAKTLYRMRFSKLPGGGKYEETFTGDDML
>WP_020875145.1 [Desulfococcus multivorans] [GCF_002009335.2_ASM200933v2]
KANTLKKGNIV-DIGGQPHQVKDMEVQTPSARGSNTLYKVRFTNVVTGQKLDQTFKGNDTL
>WP_155317260.1 [Desulfosarcina alkanivorans] [GCF_009688945.1_ASM968894v1]
KASSLQKGNII-DIDNHPYQIKHIDVHTPSARGANTLYKVRYASLISGQKLDQTYKGNDTL
>WP_155311243.1 [Desulfosarcina ovata subsp. sediminis] [GCF_009688985.1_ASM968898v1]
KASNLQKGHII-NIDNQPYQVKQIDVHTPSARGANTLYKVRYASLISGQKLDQTYKGNDML
>WP_155304766.1 [Desulfosarcina widdelii] [GCF_009688965.1_ASM968896v1]
KASNLQKGHII-NIDNHPYQVKQIDVHTPSARGANTLYKVRYASLISGQKLDQTYKGNDN-
>WP_145469585.1 [Thalassolituus hydrocarboniclasticus] [GCF_025345565.1_ASM2534556v1]
-ANELKKGGVV-EFKNQTCLIKNIEVQNPHSRGGATLYKIRFQTVPGRQKLEESFKGDDQL
>WP_044618685.1 [Gynuella sunshinyii YC6258] [GCF_000940805.1_ASM94080v1]
-AAELKPGKIC-EINGKQYFVKSVEVKSPSARGAATLYKFVFNEILTKQKYEETFKGDDIV
>WP_008737883.1 [Isoalcanivorax pacificus W11-5] [GCF_000299335.2_ASM29933v2]
KASELKRSDVL-SVNGNLFVVRQIDVQSPSARGAATLYRVRASAVGGGQKYEERFKGDEEV
>WP_011587969.1 [Alcanivorax borkumensis SK2] [GCF_000009365.1_ASM936v1]
-ASELKKSDVI-EVNGTLYAIRQIEVQSPSARGAATLYRVKASAVGGGPKFEERFKGDDDV
>WP_014995651.1 [Alloalcanivorax dieselolei B5] [GCF_000300005.1_ASM30000v1]
-ASDLKKSDVI-EHNGGLYVIRQIEVQSPSARGAATLYRVRATAVGGGSKFEERFKGDDDV
>WP_317009337.1 [Alloalcanivorax xenomutans] [GCF_032810065.1_ASM3281006v1]
-ASDLKKSDVI-EHNGGLYVIRQIEVQSPSARGAATLYRVRATAVGGGSKFEERFKGDDDV
>WP_262599654.1 [Endozoicomonas euniceicola] [GCF_025562755.1_ASM2556275v1]
-ARELKKGQIV-QIDRQYYLVRQIETKSPSARGASTLYKIRFSSVPGGQKLEQTCTGDDQF
>WP_108125020.1 [Saccharospirillum mangrovi] [GCF_003367315.1_ASM336731v1]
-APEIKPGHVV-ELDGQPYIVRKVDVHSPSARGASTLYKMVFNDLVTKRKREESFKGDE--
>WP_101895605.1 [Ketobacter alkanivorans] [GCF_002863865.1_ASM286386v1]
-ACDIKKGAVV-SINDQPYIVKHIEVRSPSARGAATLYKMRFNHAQTHQKHDETFTGDDML
>WP_011394204.1 [Hahella chejuensis KCTC 2396] [GCF_000012985.1_ASM1298v1]
-ASEIKKGEVV-DLNGQLLIVKDIEVHSPSARGAATLYKMRFSNVRTGLKYEESFKGDDML
>WP_086964663.1 [Oceanisphaera avium] [GCF_002157875.1_ASM215787v1]
KASDIKKGVVV-ELDGKLLMVRDIDIQTPSARGGATLYKMRFNDLKSGHKVEERFKGDEQL
>WP_087036648.1 [Oceanisphaera profunda] [GCF_002157895.1_ASM215789v1]
KASEIRKGLVV-ELDGKLLMVRDIDMQTPSARGGATLYKMRFTDLRSGHKVEERFKGDDQL
>WP_087016066.1 [Thaumasiovibrio subtropicus] [GCF_019703835.1_ASM1970383v1]
KASEIKRGAAV-THNGKLLIVKSIDVQSPSARGAATLYRMRFKDVSTGAKVEERFKGDDM-
>WP_046561805.1 [Kangiella geojedonensis] [GCF_000981765.1_ASM98176v1]
KASDVKRNMAV-EHNGKLLVVKNIEVSSPSARGAATLYKMRFTDVQAGSKVEQTFKGDDQL
>WP_068993104.1 [Kangiella sediminilitoris] [GCF_001708405.1_ASM170840v1]
KASDIKRNMAV-EHNGKLLVVKNIEVSSPSARGAATLYKMRFTDVQAGTKVEQTFKGDDQL
>WP_012800465.1 [Kangiella koreensis DSM 16069] [GCF_000024085.1_ASM2408v1]
KASDVKRNMAV-EYNGKLLVVKNIEVSSPSARGAATLYKMRFTDVQTGLKVEERFKGDDQ-
>WP_106646025.1 [Kangiella profundi] [GCF_002838765.1_ASM283876v1]
KASDIKRNMAV-EYNGKLLVVKNIEVSSPSARGAATLYKMRFTDVQTGLKVEERFKGDDQ-
>WP_131913948.1 [Celerinatantimonas diazotrophica] [GCF_914590485.1_CEDIAZO_illumina_assembly]
KANELKKGAAV-LYKGKVLLVKDIDVSSPSARGASTLYKVRFTDLASGLKVEERFKGDD--
>WP_094038396.1 [Zobellella denitrificans] [GCF_002407485.1_ASM240748v1]
-ANEVKKGMVV-ELDGKLLMVRDIEVQSPSARGATTLYKMRFTDLKSGLKVEERFKGDD--
>WP_115718701.1 [Gallaecimonas mangrovi] [GCF_003367375.1_ASM336737v1]
-ANEIKKGVVV-ELDGKLLIVRDIDVQNPSARGAATLYKMRFSDVKTGLKVEERFKGDDIV
>WP_108650509.1 [Dongshaea marina] [GCF_003072645.1_ASM307264v1]
-ASEIKKGMAV-EYKGKRLLVKDIDVQSPSARGASTLYKMRFSDVQNGGKVEERFKGDDI-
>WP_047885725.1 [Photobacterium ganghwense] [GCF_017329545.1_ASM1732954v1]
KASDIKKGAAV-QYNGKLLLVKDIDVQSPSARGAATLYKMRFRDVATGLKVEERFKGDDV-
>WP_026822237.1 [Arsenophonus nasoniae] [GCF_004768525.1_ASM476852v1]
-ANEIKKGYAV-NFNGKLLLVKDIDIQTPSARGASTLYKMRFTDIRTGQKVEERFKGDDNL
>WP_039103678.1 [Frischella perrara] [GCF_000807275.1_ASM80727v1]
KANEVKRGDAI-TYNGKLLLVKDIEVQSPSARGASTLYKMRFSDVKTGLKVEERFKGDDI-
>WP_166916551.1 [Zophobihabitans entericus] [GCF_011745665.1_ASM1174566v1]
KANEVKRGDAI-SYNGKLLLVKDIDVQSPSARGASTLYKMRFADVKTGLKVEERFKGDDI-
>WP_015696520.1 [Rahnella aceris] [GCF_022637475.1_ASM2263747v1]
-ANEIKRGFVV-NYDGKLLLVKDIDVQSPSARGASTLYKMRFADVRTGGKVEERFKGDDI-
>WP_104921343.1 [Rahnella sikkimica] [GCF_002951615.1_ASM295161v1]
-ANEIKRGFVV-NYDGKLLLVKDIDVQSPSARGASTLYKMRFADVRTGGKVEERFKGDDI-
>WP_095922781.1 [Rahnella victoriana] [GCF_021276285.1_ASM2127628v1]
-ANEIKRGFVV-NYDGKLLLVKDIDVQSPSARGASTLYKMRFADVRTGGKVEERFKGDDI-
>WP_004238035.1 [Morganella morganii] [GCF_902387845.1_UHGG_MGYG-HGUT-02512]
KANEIKRGTAV-SYNGKLLMVKDIDVQTPSARGASTLYKMRFTDVRTGQKVEERFKGDDI-
>WP_025315080.1 [Gilliamella apicola] [GCF_000599985.1_ASM59998v1]
KANEIKRGDAV-TYNGKLLLVKDIDVQSPSARGASTLYKMRFTDVKSGGKVEERFKGDDI-
>WP_004253124.1 [Providencia hangzhouensis] [GCF_029193595.2_ASM2919359v2]
KANEIKRGLAI-NYNGKLLLVKDIDIQAPSARGASTLYKMRFTDIKTGQKVEERFKGDDI-
>WP_068444733.1 [Providencia heimbachae] [GCF_900475855.1_46338_B02]
KANEIKRGLAI-NYNGKLLLVKDIDIQAPSARGASTLYKMRFTDIKTGQKVEERFKGDDI-
>WP_102137697.1 [Providencia huaxiensis] [GCF_002843235.3_ASM284323v3]
KANEIKRGLAI-NYNGKLLLVKDIDIQAPSARGASTLYKMRFTDIKTGQKVEERFKGDDI-
>WP_004911909.1 [Providencia rettgeri] [GCF_003204135.1_ASM320413v1]
KANEIKRGLAI-NYNGKLLLVKDIDIQAPSARGASTLYKMRFTDIKTGQKVEERFKGDDI-
>WP_154635581.1 [Providencia stuartii] [GCF_029277985.1_ASM2927798v1]
KANEIKRGFAV-NYNGKLLLVKDIDIQAPSARGASTLYKMRFTDIKTGQKVEERFKGDDI-
>WP_006660782.1 [Providencia alcalifaciens] [GCF_002393505.1_ASM239350v1]
KANEIKRGFAI-NYNGKLLLVKDIDIQSPSARGASTLYKMRFTDVKTGQKVEERFKGDDI-
>WP_047256971.1 [Moellerella wisconsensis] [GCF_022592395.1_ASM2259239v1]
KANEIKRGSAV-NYNGKLLLVKDIDIQSPSARGASTLYKMRFTDVKTGQKVEERFKGDDI-
>WP_004247807.1 [Proteus mirabilis HI4320] [GCF_000069965.1_ASM6996v1]
KANEIKRGMAI-SYNNKLLLVKDIDIQAPSARGASTLYKMRFTDIRTGQKVEERFKGDDI-
>WP_064719582.1 [Proteus hauseri] [GCF_004116975.1_ASM411697v1]
KANEIKRGMAV-SYNNKLLLVKDVDIQAPSARGASTLYKMRFTDIRTGQKVEERFKGDDMV
>WP_072062741.1 [Proteus penneri] [GCF_022369495.1_ASM2236949v1]
KANEIKRGMAV-SYNNKLLLVKDIDIQAPSARGASTLYKMRFTDIRTGQKVEERFKGDDM-
>WP_075673578.1 [Proteus terrae subsp. cibarius] [GCF_011045835.1_ASM1104583v1]
KANEIKRGMAV-SYNNKLLLVKDIDIQAPSARGASTLYKMRFTDIRTGQKVEERFKGDDM-
>WP_010846720.1 [Xenorhabdus nematophila] [GCF_014295015.1_ASM1429501v1]
KANEIKRGAAI-NHNGKLLLVKDIDIQSPSARGASTLYKMRFTDIRTGQKVEERFKGDDI-
>WP_099134801.1 [Xenorhabdus budapestensis] [GCF_017743015.1_ASM1774301v1]
KANEIKRGAAI-SHNGKLLLVKEIDIQSPSARGASTLYKMRFTDIRTGQKVEERFKGDDI-
>WP_069316275.1 [Xenorhabdus hominickii] [GCF_001721185.1_ASM172118v1]
KANEIKRGAAL-SHNGKLLLVKDIDIQSPSARGASTLYKMRFTDIRTGQKVEERFKGDDI-
>WP_046975819.1 [Photorhabdus thracensis] [GCF_001010285.1_ASM101028v1]
KANEIKRGIAV-SYNGKLLLVKDIDIQAPSARGASTLYKMRFTDIRTGQKVEERFKGDDI-
>WP_112878518.1 [Photorhabdus akhurstii] [GCF_019090985.1_ASM1909098v1]
KANEIKRGSAV-SYNGKLLLVKDIDIQAPSARGASTLYKMRFTDIRTGQKVEERFKGDDI-
>WP_011147081.1 [Photorhabdus laumondii subsp. laumondii TTO1] [GCF_000196155.1_ASM19615v1]
KANEIKRGSAV-SYNGKLLLVKDIDIQAPSARGASTLYKMRFTDIRTGQKVEERFKGDDI-
>WP_015833817.1 [Photorhabdus asymbiotica] [GCF_000196475.1_ASM19647v1]
KANEIKRGTAI-SYNGKLLLVKDIDIQSPSARGASTLYKMRFTDIRTGQKVEERFKGDDI-
>WP_045971351.1 [Xenorhabdus doucetiae] [GCF_000968195.1_ASM96819v1]
KANEIKRGAAI-SYNGKLLLVKDIDIQSPSARGASTLYKMRFTDIRTGQKVEERFKGDDI-
>WP_187654945.1 [Xenorhabdus griffiniae] [GCF_030016155.2_ASM3001615v2]
KANEIKRGAAI-SYNGKLLLVKDIDIQSPSARGASTLYKMRFTDIRTGQKVEERFKGDDI-
>WP_045958234.1 [Xenorhabdus poinarii G6] [GCF_000968175.1_ASM96817v1]
KANEIKRGSAI-SYNGKLLLVKDIDIQSPSARGASTLYKMRFTDIRTGQKVEERFKGDDI-
>WP_202217577.1 [Kluyvera ascorbata] [GCF_023195735.1_ASM2319573v1]
-ANEIKKGMVL-NYNGKLLIVKNIDIQSPSARGAATLYKMRFSDVSTGLKVEERFKGDDMV
>WP_062772378.1 [Kluyvera intermedia] [GCF_009649915.1_ASM964991v1]
-ANEIKKGMVL-NYNGKLLIVKNIDIQSPSARGAATLYKMRFSDVSTGLKVEERFKGDDMV
>WP_007675861.1 [Cronobacter condimenti 1330] [GCF_001277255.1_ASM127725v1]
-ANEIKKGMVL-NYNGKLLIVKDIDIQSPSARGAATLYKMRFSDVRTGQKVEERFKGDDI-
>WP_015741863.1 [Cronobacter dublinensis subsp. dublinensis LMG 23823] [GCF_001277235.1_ASM127723v1]
-ANEIKKGMVL-NYNGKLLIVKDIDIQSPSARGAATLYKMRFSDVRTGQKVEERFKGDDI-
>WP_004387446.1 [Cronobacter malonaticus LMG 23826] [GCF_001277215.2_ASM127721v2]
-ANEIKKGMVL-NYNGKLLIVKDIDIQSPSARGAATLYKMRFSDVRTGQKVEERFKGDDI-
>WP_007675861.1 [Cronobacter muytjensii ATCC 51329] [GCF_001277195.1_ASM127719v1]
-ANEIKKGMVL-NYNGKLLIVKDIDIQSPSARGAATLYKMRFSDVRTGQKVEERFKGDDI-
>WP_004387446.1 [Cronobacter sakazakii] [GCF_003516125.1_ASM351612v3]
-ANEIKKGMVL-NYNGKLLIVKDIDIQSPSARGAATLYKMRFSDVRTGQKVEERFKGDDI-
>WP_007675861.1 [Cronobacter universalis NCTC 9529] [GCF_001277175.1_ASM127717v1]
-ANEIKKGMVL-NYNGKLLIVKDIDIQSPSARGAATLYKMRFSDVRTGQKVEERFKGDDI-
>WP_034497033.1 [Buttiauxella agrestis] [GCF_013234275.1_ASM1323427v1]
-ANEIKKGMVL-NYNGKLLIVKDIDIQAPSARGAATLYKMRFSDVRTGQKVEERFKGDDIV
>WP_008459912.1 [Cedecea lapagei] [GCF_900635955.1_36672_A01]
-ANEIKKGMVL-NYNGKLLIVKDIDIQAPSARGAATLYKMRFSDVRTGQKVEERFKGDDIV
>WP_008459912.1 [Cedecea neteri] [GCF_002393445.1_ASM239344v1]
-ANEIKKGMVL-NYNGKLLIVKDIDIQAPSARGAATLYKMRFSDVRTGQKVEERFKGDDIV
>WP_064544972.1 [Buttiauxella ferragutiae] [GCF_022637515.1_ASM2263751v1]
-ANEVKKGMVL-NYNGKLLIVKDIDIQAPSARGAATLYKMRFSDVRTGQKVEERFKGDDIV
>WP_015365690.1 [Klebsiella aerogenes] [GCF_007632255.1_ASM763225v1]
-ANEIKKGMVL-NYNGKLLIVKNIDIQSPSARGAATLYKMRFSDVRTGLKVEERFKGDDIV
>WP_002912951.1 [Klebsiella africana] [GCF_020526085.1_ASM2052608v1]
-ANEIKKGMVL-NYNGKLLIVKNIDIQSPSARGAATLYKMRFSDVRTGLKVEERFKGDDIV
>WP_100682711.1 [Klebsiella electrica] [GCF_006711645.1_ASM671164v1]
-ANEIKKGMVL-NYNGKLLIVKNIDIQSPSARGAATLYKMRFSDVRTGLKVEERFKGDDIV
>WP_112213059.1 [Klebsiella huaxiensis] [GCF_003261575.2_ASM326157v2]
-ANEIKKGMVL-NYNGKLLIVKNIDIQSPSARGAATLYKMRFSDVRTGLKVEERFKGDDIV
>WP_004122911.1 [Klebsiella michiganensis] [GCF_015139575.1_ASM1513957v1]
-ANEIKKGMVL-NYNGKLLIVKNIDIQSPSARGAATLYKMRFSDVRTGLKVEERFKGDDIV
>WP_004103935.1 [Klebsiella oxytoca] [GCF_003812925.1_ASM381292v1]
-ANEIKKGMVL-NYNGKLLIVKNIDIQSPSARGAATLYKMRFSDVRTGLKVEERFKGDDIV
>WP_004122911.1 [Klebsiella pasteurii] [GCF_018139045.1_ASM1813904v1]
-ANEIKKGMVL-NYNGKLLIVKNIDIQSPSARGAATLYKMRFSDVRTGLKVEERFKGDDIV
>YP_005227969.1 [Klebsiella pneumoniae subsp. pneumoniae HS11286] [GCF_000240185.1_ASM24018v2]
-ANEIKKGMVL-NYNGKLLIVKNIDIQSPSARGAATLYKMRFSDVRTGLKVEERFKGDDIV
>WP_002912951.1 [Klebsiella quasipneumoniae] [GCF_016415705.1_ASM1641570v1]
-ANEIKKGMVL-NYNGKLLIVKNIDIQSPSARGAATLYKMRFSDVRTGLKVEERFKGDDIV
>WP_002912951.1 [Klebsiella variicola] [GCF_009648975.1_ASM964897v1]
-ANEIKKGMVL-NYNGKLLIVKNIDIQSPSARGAATLYKMRFSDVRTGLKVEERFKGDDIV
>WP_039079953.1 [Phytobacter diazotrophicus] [GCF_030296975.1_ASM3029697v1]
-ANEIKKGMVL-NYNGKLLIVKNIDIQSPSARGAATLYKMRFSDVRTGLKVEERFKGDDIV
>WP_004864815.1 [Raoultella planticola] [GCF_022637595.1_ASM2263759v1]
-ANEIKKGMVL-NYNGKLLIVKNIDIQSPSARGAATLYKMRFSDVRTGLKVEERFKGDDIV
>WP_110509382.1 [Scandinavium goeteborgense] [GCF_003935895.2_ASM393589v2]
-ANEIKKGMVL-NYNGKLLIVKNIDIQSPSARGAATLYKMRFADVRTGTKVEERFKGDDIV
>WP_041146493.1 [Raoultella terrigena] [GCF_012029655.1_ASM1202965v1]
-ANEIKKGMVL-NYNGKLLIVKNIDIQSPSARGAATLYKMRFADVRTGLKVEERFKGDDIV
>WP_012131588.1 [Citrobacter amalonaticus] [GCF_001558935.2_ASM155893v2]
-ANEIKKGMVL-NYNGKLLIVKDIDIQSPTARGAATLYKMRFSDVRTGLKVEERFKGDDIV
>WP_016153740.1 [Citrobacter braakii] [GCF_009648935.1_ASM964893v1]
-ANEIKKGMVL-NYNGKLLIVKDIDIQSPTARGAATLYKMRFSDVRTGLKVEERFKGDDIV
>WP_012131588.1 [Citrobacter koseri ATCC BAA-895] [GCF_000018045.1_ASM1804v1]
-ANEIKKGMVL-NYNGKLLIVKDIDIQSPTARGAATLYKMRFSDVRTGLKVEERFKGDDIV
>WP_012906498.1 [Citrobacter rodentium NBRC 105723 = DSM 16636] [GCF_021278985.1_ASM2127898v1]
-ANEIKKGMVL-NYNGKLLIVKDIDIQSPTARGAATLYKMRFSDVRTGLKVEERFKGDDIV
>WP_042284542.1 [Citrobacter sedlakii] [GCF_018128425.1_ASM1812842v1]
-ANEIKKGMVL-NYNGKLLIVKDIDIQSPTARGAATLYKMRFSDVRTGLKVEERFKGDDIV
>WP_038642029.1 [Citrobacter werkmanii] [GCF_008693645.1_ASM869364v1]
-ANEIKKGMVL-NYNGKLLIVKDIDIQSPTARGAATLYKMRFSDVRTGLKVEERFKGDDIV
>WP_001136822.1 [Salmonella bongori N268-08] [GCF_000439255.1_ASM43925v1]
-ANEIKKGMVL-NYNGKLLIVKDIDIQSPTARGAATLYKMRFSDVRTGLKVEERFKGDDIV
>NP_461155.3 [Salmonella enterica subsp. enterica serovar Typhimurium str. LT2] [GCF_000006945.2_ASM694v2]
-ANEIKKGMVL-NYNGKLLIVKDIDIQSPTARGAATLYKMRFSDVRTGLKVEERFKGDDIV
>NP_708070.5 [Shigella flexneri 2a str. 301] [GCF_000006925.2_ASM692v2]
-ANEIKKGMVL-NYNGKLLLAKDIDIQSPTARGAATLYKMRFSDVRTGLKVEERFKGDDIV
>WP_001136826.1 [Escherichia albertii] [GCF_016904755.1_ASM1690475v2]
-ANEIKKGMVL-NYNGKLLLVKDIDIQSPTARGAATLYKMRFSDVRTGLKVEERFKGDDIV
>NP_311090.2 [Escherichia coli O157:H7 str. Sakai] [GCF_000008865.2_ASM886v2]
-ANEIKKGMVL-NYNGKLLLVKDIDIQSPTARGAATLYKMRFSDVRTGLKVEERFKGDDIV
>NP_416676.4 [Escherichia coli str. K-12 substr. MG1655] [GCF_000005845.2_ASM584v2]
-ANEIKKGMVL-NYNGKLLLVKDIDIQSPTARGAATLYKMRFSDVRTGLKVEERFKGDDIV
>WP_002431443.1 [Escherichia fergusonii] [GCF_020097475.1_ASM2009747v1]
-ANEIKKGMVL-NYNGKLLLVKDIDIQSPTARGAATLYKMRFSDVRTGLKVEERFKGDDIV
>WP_001136827.1 [Escherichia marmotae] [GCF_029962465.1_ASM2996246v1]
-ANEIKKGMVL-NYNGKLLLVKDIDIQSPTARGAATLYKMRFSDVRTGLKVEERFKGDDIV
>WP_001136827.1 [Shigella dysenteriae] [GCF_022354085.1_ASM2235408v1]
-ANEIKKGMVL-NYNGKLLLVKDIDIQSPTARGAATLYKMRFSDVRTGLKVEERFKGDDIV
>WP_001136827.1 [Shigella sonnei] [GCF_013374815.1_ASM1337481v1]
-ANEIKKGMVL-NYNGKLLLVKDIDIQSPTARGAATLYKMRFSDVRTGLKVEERFKGDDIV
>WP_023479652.1 [Kosakonia cowanii] [GCF_025758125.1_ASM2575812v1]
-ANEIKKGMVL-NYNGKLLIVKDIDIQSPSARGAATLYKMRFADVRTGLKVEERFKGDDIV
>WP_013365537.1 [[Enterobacter] lignolyticus] [GCF_001461805.1_ASM146180v1]
-ANEIKKGMVL-NYNGKLLIVKDIDIQSPSARGAATLYKMRFSDVRTGLKVEERFKGDDI-
>WP_005129255.1 [Citrobacter arsenatis] [GCF_004353845.1_ASM435384v1]
-ANEIKKGMVL-NYNGKLLIVKDIDIQSPSARGAATLYKMRFSDVRTGLKVEERFKGDDIV
>WP_003027452.1 [Citrobacter freundii] [GCF_904859905.1_MSB1_1H]
-ANEIKKGMVL-NYNGKLLIVKDIDIQSPSARGAATLYKMRFSDVRTGLKVEERFKGDDIV
>WP_005129255.1 [Citrobacter pasteurii] [GCF_019047765.1_ASM1904776v1]
-ANEIKKGMVL-NYNGKLLIVKDIDIQSPSARGAATLYKMRFSDVRTGLKVEERFKGDDIV
>WP_003027452.1 [Citrobacter portucalensis] [GCF_023374935.1_ASM2337493v1]
-ANEIKKGMVL-NYNGKLLIVKDIDIQSPSARGAATLYKMRFSDVRTGLKVEERFKGDDIV
>WP_135321276.1 [Citrobacter tructae] [GCF_004684345.1_ASM468434v1]
-ANEIKKGMVL-NYNGKLLIVKDIDIQSPSARGAATLYKMRFSDVRTGLKVEERFKGDDIV
>WP_061493982.1 [Kosakonia oryzendophytica] [GCF_027886705.1_ASM2788670v1]
-ANEIKKGMVL-NYNGKLLIVKDIDIQSPSARGAATLYKMRFSDVRTGLKVEERFKGDDI-
>WP_017458534.1 [Kosakonia pseudosacchari] [GCF_015167415.1_ASM1516741v1]
-ANEIKKGMVL-NYNGKLLIVKDIDIQSPSARGAATLYKMRFSDVRTGLKVEERFKGDDI-
>WP_017458534.1 [Kosakonia sacchari] [GCF_001683395.1_ASM168339v1]
-ANEIKKGMVL-NYNGKLLIVKDIDIQSPSARGAATLYKMRFSDVRTGLKVEERFKGDDI-
>WP_043082827.1 [Pluralibacter gergoviae] [GCF_003019925.1_ASM301992v1]
-ANEIKKGMVL-NYNGKLLIVKDIDIQSPSARGAATLYKMRFSDVRTGLKVEERFKGDDIV
>WP_015963720.1 [Pseudocitrobacter corydidari] [GCF_021172065.1_ASM2117206v1]
-ANEIKKGMVL-NYNGKLLIVKDIDIQSPSARGAATLYKMRFSDVRTGLKVEERFKGDD--
>WP_283283342.1 [Trabulsiella odontotermitis] [GCF_030053895.1_ASM3005389v1]
-ANEIKKGMVL-NYNGKLLIVKDIDIQSPSARGAATLYKMRFSDVRTGLKVEERFKGDDI-
>WP_040074772.1 [Leclercia pneumoniae] [GCF_017348915.1_ASM1734891v1]
-ANEIKKGMVL-NYNSKLLIVKDIDIQAPSARGAATLYKMRFSDVRTGLKVEERFKGDDIV
>WP_008500940.1 [Enterobacter asburiae] [GCF_007035805.1_ASM703580v1]
-ANEIKKGMVL-NYNGKLLIVKDIDIQAPSARGAATLYKMRFADVRTGLKVEERFKGDDIV
>WP_008500940.1 [Enterobacter bugandensis] [GCF_020042625.1_ASM2004262v1]
-ANEIKKGMVL-NYNGKLLIVKDIDIQAPSARGAATLYKMRFADVRTGLKVEERFKGDDIV
>WP_008500940.1 [Enterobacter chengduensis] [GCF_001984825.2_ASM198482v2]
-ANEIKKGMVL-NYNGKLLIVKDIDIQAPSARGAATLYKMRFADVRTGLKVEERFKGDDIV
>WP_008500940.1 [Enterobacter cloacae] [GCF_905331265.2_AI2999v1_cpp]
-ANEIKKGMVL-NYNGKLLIVKDIDIQAPSARGAATLYKMRFADVRTGLKVEERFKGDDIV
>WP_006176435.1 [Enterobacter huaxiensis] [GCF_003594935.2_ASM359493v2]
-ANEIKKGMVL-NYNGKLLIVKDIDIQAPSARGAATLYKMRFADVRTGLKVEERFKGDDIV
>WP_008500940.1 [Enterobacter ludwigii] [GCF_001750725.1_ASM175072v1]
-ANEIKKGMVL-NYNGKLLIVKDIDIQAPSARGAATLYKMRFADVRTGLKVEERFKGDDIV
>WP_008500940.1 [Enterobacter mori] [GCF_022014715.1_ASM2201471v1]
-ANEIKKGMVL-NYNGKLLIVKDIDIQAPSARGAATLYKMRFADVRTGLKVEERFKGDDIV
>WP_008500940.1 [Enterobacter oligotrophicus] [GCF_009176645.1_ASM917664v1]
-ANEIKKGMVL-NYNGKLLIVKDIDIQAPSARGAATLYKMRFADVRTGLKVEERFKGDDIV
>WP_008500940.1 [Enterobacter pseudoroggenkampii] [GCF_030406165.1_ASM3040616v1]
-ANEIKKGMVL-NYNGKLLIVKDIDIQAPSARGAATLYKMRFADVRTGLKVEERFKGDDIV
>WP_008500940.1 [Enterobacter roggenkampii] [GCF_001729805.1_ASM172980v1]
-ANEIKKGMVL-NYNGKLLIVKDIDIQAPSARGAATLYKMRFADVRTGLKVEERFKGDDIV
>WP_008500940.1 [Enterobacter sichuanensis] [GCF_009036245.1_ASM903624v1]
-ANEIKKGMVL-NYNGKLLIVKDIDIQAPSARGAATLYKMRFADVRTGLKVEERFKGDDIV
>WP_008500940.1 [Enterobacter soli] [GCF_000224675.1_ASM22467v1]
-ANEIKKGMVL-NYNGKLLIVKDIDIQAPSARGAATLYKMRFADVRTGLKVEERFKGDDIV
>WP_014884579.1 [Leclercia adecarboxylata] [GCF_001518835.1_ASM151883v1]
-ANEIKKGMVL-NYNGKLLIVKDIDIQAPSARGAATLYKMRFADVRTGLKVEERFKGDDIV
>WP_043864883.1 [Atlantibacter hermannii] [GCF_011068345.1_ASM1106834v1]
-ANEIKKGMVL-NYNGKLLLVKDIDIQAPSARGAATLYKMRFSDVRTGLKVEERFKGDDIV
>WP_125291619.1 [Atlantibacter subterranea] [GCF_024224615.1_ASM2422461v1]
-ANEIKKGMVL-NYNGKLLLVKDIDIQAPSARGAATLYKMRFSDVRTGLKVEERFKGDDIV
>WP_003859355.1 [Enterobacter hormaechei subsp. steigerwaltii] [GCF_024218835.1_ASM2421883v1]
-ANEIKKGMVL-NYNGKLLIVKDIDIQAPSARGAATLYKMRFSDVRTGLKVEERFKGDDIV
>WP_090123047.1 [Kosakonia arachidis] [GCF_009363135.1_ASM936313v1]
-ANEIKKGMVL-NYNGKLLIVKDIDIQAPSARGAATLYKMRFSDVRTGLKVEERFKGDDI-
>WP_007371156.1 [Kosakonia oryzae] [GCF_001658025.2_ASM165802v2]
-ANEIKKGMVL-NYNGKLLIVKDIDIQAPSARGAATLYKMRFSDVRTGLKVEERFKGDDI-
>WP_007371156.1 [Kosakonia radicincitans] [GCF_008330085.1_ASM833008v1]
-ANEIKKGMVL-NYNGKLLIVKDIDIQAPSARGAATLYKMRFSDVRTGLKVEERFKGDDI-
>WP_222160340.1 [Symbiopectobacterium purcellii] [GCF_019797845.1_ASM1979784v1]
-ANEIKRGMVI-NYGGKLLLVKDVDIQSPSARGASTLYKMRFSDVRTGLKVEERFKGDDI-
>WP_137713963.1 [Brenneria rubrifaciens] [GCF_005484945.1_ASM548494v1]
-ANEIKRGMVV-NDNGKLLLVKDVDIQSPSARGASTLYKMRFSDVRTGLKVEERFKGDDI-
>WP_138098446.1 [Jejubacter calystegiae] [GCF_005671395.1_ASM567139v1]
-ANEIKRGMAI-NYNGKLLLVKDIDIQAPSARGAATLYKMRFSDVRTGLKVEERFKGDDI-
>WP_031520686.1 [Siccibacter colletis] [GCF_025914095.1_ASM2591409v1]
-ANEVKKGMAI-NYNGKLLLVKDIDIQAPSARGAATLYKMRFSDVRTGLKVEERFKGDDI-
>WP_039485600.1 [Pectobacterium parvum] [GCF_020971565.1_ASM2097156v1]
-ANEVKRGMVV-NYNDKLLLVKDIDVQSPSARGASTLYKMRFSDVRTGLKVEERFKGDDI-
>WP_039485600.1 [Pectobacterium polaris] [GCF_002288545.1_ASM228854v1]
-ANEVKRGMVV-NYNDKLLLVKDIDVQSPSARGASTLYKMRFSDVRTGLKVEERFKGDDI-
>WP_010277377.1 [Pectobacterium aquaticum] [GCF_003382565.3_ASM338256v3]
-ANEIKRGMVV-NYNDKLLLVKDIDVQSPSARGASTLYKMRFSDVRTGLKVEERFKGDDI-
>WP_015839910.1 [Pectobacterium aroidearum] [GCF_015689195.1_ASM1568919v1]
-ANEIKRGMVV-NYNDKLLLVKDIDVQSPSARGASTLYKMRFSDVRTGLKVEERFKGDDI-
>WP_039291233.1 [Pectobacterium atrosepticum] [GCF_000740965.1_ASM74096v1]
-ANEIKRGMVV-NYNDKLLLVKDIDVQSPSARGASTLYKMRFSDVRTGLKVEERFKGDDI-
>WP_010277377.1 [Pectobacterium brasiliense] [GCF_009873295.1_ASM987329v1]
-ANEIKRGMVV-NYNDKLLLVKDIDVQSPSARGASTLYKMRFSDVRTGLKVEERFKGDDI-
>WP_010277377.1 [Pectobacterium carotovorum] [GCF_013488025.1_ASM1348802v1]
-ANEIKRGMVV-NYNDKLLLVKDIDVQSPSARGASTLYKMRFSDVRTGLKVEERFKGDDI-
>WP_039300896.1 [Pectobacterium colocasium] [GCF_020181655.1_ASM2018165v1]
-ANEIKRGMVV-NYNDKLLLVKDIDVQSPSARGASTLYKMRFSDVRTGLKVEERFKGDDI-
>WP_010277377.1 [Pectobacterium odoriferum] [GCF_009931295.1_ASM993129v1]
-ANEIKRGMVV-NYNDKLLLVKDIDVQSPSARGASTLYKMRFSDVRTGLKVEERFKGDDI-
>WP_005967274.1 [Pectobacterium parmentieri] [GCF_003992745.1_ASM399274v1]
-ANEIKRGMVV-NYNDKLLLVKDIDVQSPSARGASTLYKMRFSDVRTGLKVEERFKGDDI-
>WP_039300896.1 [Pectobacterium punjabense] [GCF_012427845.1_ASM1242784v1]
-ANEIKRGMVV-NYNDKLLLVKDIDVQSPSARGASTLYKMRFSDVRTGLKVEERFKGDDI-
>WP_010277377.1 [Pectobacterium quasiaquaticum] [GCF_014946825.2_ASM1494682v2]
-ANEIKRGMVV-NYNDKLLLVKDIDVQSPSARGASTLYKMRFSDVRTGLKVEERFKGDDI-
>WP_005967274.1 [Pectobacterium wasabiae CFBP 3304] [GCF_001742185.1_ASM174218v1]
-ANEIKRGMVV-NYNDKLLLVKDIDVQSPSARGASTLYKMRFSDVRTGLKVEERFKGDDI-
>WP_264498426.1 [Pectobacterium cacticida] [GCF_025946765.1_ASM2594676v1]
-ANEIKRGMVV-NYNDKLLLVKDIDIQSPSARGASTLYKMRFSDVRTGLKVEERFKGDDI-
>WP_002228019.1 [Yersinia pestis A1122] [GCF_000222975.1_ASM22297v1]
KANEIKRGMAV-NLNGKLLLVKDIDVQSPSARGASTLYKMRFSDVRTGLKVEERFKGDEN-
>WP_002228019.1 [Yersinia pseudotuberculosis IP 32953] [GCF_000834295.1_ASM83429v1]
KANEIKRGMAV-NLNGKLLLVKDIDVQSPSARGASTLYKMRFSDVRTGLKVEERFKGDEN-
>WP_002228019.1 [Yersinia similis] [GCF_000582515.1_ASM58251v1]
KANEIKRGMAV-NLNGKLLLVKDIDVQSPSARGASTLYKMRFSDVRTGLKVEERFKGDEN-
>WP_004700569.1 [Yersinia aldovae 670-83] [GCF_000834395.1_ASM83439v1]
-ANEIKRGMAV-SLNGKLLLVKDIDVQSPSARGASTLYKMRFSDVRTGLKVEERFKGDEI-
>WP_025378855.1 [Yersinia alsatica] [GCF_025133195.1_ASM2513319v1]
-ANEIKRGMAV-NLNGKLLLVKDIDVQSPSARGASTLYKMRFSDVRTGLKVEERFKGDEI-
>WP_145553003.1 [Yersinia canariae] [GCF_009831415.1_ASM983141v1]
-ANEIKRGMAV-NLNGKLLLVKDIDVQSPSARGASTLYKMRFSDVRTGLKVEERFKGDEI-
>WP_025378855.1 [Yersinia hibernica] [GCF_004124235.1_ASM412423v1]
-ANEIKRGMAV-NLNGKLLLVKDIDVQSPSARGASTLYKMRFSDVRTGLKVEERFKGDEI-
>WP_005193072.1 [Yersinia intermedia] [GCF_009730055.1_ASM973005v1]
-ANEIKRGMAV-NLNGKLLLVKDIDVQSPSARGASTLYKMRFSDVRTGLKVEERFKGDEI-
>WP_004874748.1 [Yersinia mollaretii ATCC 43969] [GCF_013282725.1_ASM1328272v1]
-ANEIKRGMAV-NLNGKLLLVKDIDVQSPSARGASTLYKMRFSDVRTGLKVEERFKGDEI-
>WP_004715508.1 [Yersinia rohdei] [GCF_000834455.1_ASM83445v1]
-ANEIKRGMAV-NLNGKLLLVKDIDVQSPSARGASTLYKMRFSDVRTGLKVEERFKGDEI-
>WP_015871856.1 [Edwardsiella anguillarum ET080813] [GCF_000264765.2_ASM26476v2]
-ANEIKRGMAV-NYNGKLLLVRDIDIQSPSARGAATLYKMRFSDVRTGLKVEERFKGDD--
>WP_005287912.1 [Edwardsiella hoshinae] [GCF_016026395.1_ASM1602639v1]
-ANEIKRGMAV-NYNGKLLLVRDIDIQSPSARGAATLYKMRFSDVRTGLKVEERFKGDD--
>WP_015871856.1 [Edwardsiella ictaluri] [GCF_003074995.2_ASM307499v2]
-ANEIKRGMAV-NYNGKLLLVRDIDIQSPSARGAATLYKMRFSDVRTGLKVEERFKGDD--
>WP_012849118.1 [Edwardsiella piscicida] [GCF_021733145.1_ASM2173314v1]
-ANEIKRGMAV-NYNGKLLLVRDIDIQSPSARGAATLYKMRFSDVRTGLKVEERFKGDD--
>WP_005287912.1 [Edwardsiella tarda] [GCF_002504285.1_ASM250428v1]
-ANEIKRGMAV-NYNGKLLLVRDIDIQSPSARGAATLYKMRFSDVRTGLKVEERFKGDD--
>WP_024911352.1 [Chania multitudinisentens RB-25] [GCF_000520015.2_ASM52001v2]
-ANEIKRGMAI-NYNGKLLLVKDIDVQSPTARGANTLYKMRFSDVRTGLKVEERFKGDDI-
>WP_002439855.1 [Shimwellia blattae DSM 4481 = NBRC 105725] [GCF_000262305.1_ASM26230v1]
-ANEIKRGMAV-NYNGKLLLVKDIDIQSPSARGAATLYKMRFSDVRTGQKVEERFKGDDI-
>WP_105231857.1 [Serratia rhizosphaerae] [GCF_009817885.1_ASM981788v1]
-ANEIKRGMAI-NHNGKLLLVKDIDVQSPSARGASTLYKMRFSDVRTGLKVEERFKGDDI-
>WP_040265382.1 [Serratia symbiotica] [GCF_009831665.3_ASM983166v3]
-ANEIKRGMAI-NYHGKLLLVKDIDVQSPSARGASTLYKMRFSDVRTGLKVEERFKGDDI-
>WP_054304724.1 [Serratia rubidaea] [GCF_016026735.1_ASM1602673v1]
-ANEIKRGMAI-SHNGKLLLVKDIDVQSPSARGASTLYKMRFSDVRTGLKVEERFKGDDI-
>WP_095848908.1 [Gibbsiella quercinecans] [GCF_002291425.1_ASM229142v1]
-ANEIKRGMAI-NYNGKLLLVKDIDVQSPSARGASTLYKMRFSDVRTGLKVEERFKGDDI-
>WP_061795868.1 [Serratia ficaria] [GCF_900187015.1_50465_F01]
-ANEIKRGMAI-NYNGKLLLVKDIDVQSPSARGASTLYKMRFSDVRTGLKVEERFKGDDI-
>WP_021805861.1 [Serratia fonticola] [GCF_001006005.1_ASM100600v1]
-ANEIKRGMAI-NYNGKLLLVKDIDVQSPSARGASTLYKMRFSDVRTGLKVEERFKGDDI-
>WP_006317872.1 [Serratia inhibens PRI-2C] [GCF_000261045.2_ASM26104v2]
KANEIKRGMAI-NYNGKLLLVKDIDVQSPSARGASTLYKMRFSDVRTGLKVEERFKGDDI-
>WP_020827769.1 [Serratia liquefaciens] [GCF_008364325.2_ASM836432v2]
KANEIKRGMAI-NYNGKLLLVKDIDVQSPSARGASTLYKMRFSDVRTGLKVEERFKGDDI-
>WP_013813782.1 [Serratia plymuthica AS9] [GCF_000214235.1_ASM21423v1]
KANEIKRGMAI-NYNGKLLLVKDIDVQSPSARGASTLYKMRFSDVRTGLKVEERFKGDDI-
>WP_012145953.1 [Serratia quinivorans] [GCF_900638135.1_56433_G01]
KANEIKRGMAI-SYNGKLLLVRDIDVQSPSARGASTLYKMRFSDVRTGLKVEERFKGDDI-
>WP_234585409.1 [Serratia entomophila] [GCF_021462285.1_ASM2146228v1]
-ANEIKRGMAI-SYNGKLLLVKDIDVQSPSARGASTLYKMRFSDVRTGLKVEERFKGDDI-
>WP_004935725.1 [Serratia nematodiphila] [GCF_004768745.1_ASM476874v1]
-ANEIKRGMAI-SYNGKLLLVKDIDVQSPSARGASTLYKMRFSDVRTGLKVEERFKGDDI-
>WP_085117648.1 [Serratia proteamaculans] [GCF_949794035.1_EBP3064_genome]
KANEIKRGMAI-SYNGKLLLVKDIDVQSPSARGASTLYKMRFSDVRTGLKVEERFKGDDI-
>WP_004935725.1 [Serratia surfactantfaciens] [GCF_001642805.2_ASM164280v2]
-ANEIKRGMAI-SYNGKLLLVKDIDVQSPSARGASTLYKMRFSDVRTGLKVEERFKGDDI-
>WP_004935725.1 [Serratia ureilytica] [GCF_017309605.1_ASM1730960v1]
-ANEIKRGMAI-SYNGKLLLVKDIDVQSPSARGASTLYKMRFSDVRTGLKVEERFKGDDI-
>WP_025421600.1 [Sodalis praecaptivus] [GCF_000517425.1_ASM51742v1]
-ANEIKRGMAI-NYNGKLLLVKDIDIQSPSARGASTLYKMRFADVRTGLKVEERFKGDDI-
>WP_009113292.1 [Brenneria nigrifluens DSM 30175 = ATCC 13028] [GCF_005484965.1_ASM548496v1]
-ANEIKRGMAV-NYNGKLLLVKDIDIQSPSARGASTLYKMRFADVRSGLKVEERFKGDDI-
>WP_012770132.1 [Dickeya chrysanthemi Ech1591] [GCF_000023565.1_ASM2356v1]
-ANEIKRGMAV-NYNGKLLLVKDIDIQSPSARGASTLYKMRFADVRTGLKVEERFKGDDI-
>WP_012885033.1 [Dickeya parazeae Ech586] [GCF_000025065.1_ASM2506v1]
-ANEIKRGMAV-NYNGKLLLVKDIDIQSPSARGASTLYKMRFADVRTGLKVEERFKGDDI-
>WP_102801646.1 [Dickeya zeae] [GCF_002887555.1_ASM288755v1]
-ANEIKRGMAV-NYNGKLLLVKDIDIQSPSARGASTLYKMRFADVRTGLKVEERFKGDDI-
>WP_038244146.1 [Yersinia ruckeri] [GCF_017498685.1_ASM1749868v1]
-ANEIKRGMAV-NYNGKLLLVKDIDVQSPSARGASTLYKMRFSDVRTGLKVEERFKGDDI-
>WP_015854023.1 [Musicola paradisiaca Ech703] [GCF_000023545.1_ASM2354v1]
-ANEIKRGMAV-SYNGKLLLVKDIDIQSPSARGASTLYKMRFSDVRTGLKVEERFKGDDI-
>WP_048639281.1 [Brenneria goodwinii] [GCF_002291445.1_ASM229144v1]
-ANEIKRGMAV-NYNGKLLLVKDIDIQSPSARGASTLYKMRFSDVRTGLKVEERFKGDDI-
>WP_208230636.1 [Brenneria izadpanahii] [GCF_017569925.1_ASM1756992v1]
-ANEIKRGMAV-NYNGKLLLVKDIDIQSPSARGASTLYKMRFSDVRTGLKVEERFKGDDI-
>WP_035342395.1 [Dickeya aquatica] [GCF_900095885.1_Daq1742]
-ANEIKRGMAV-NYNGKLLLVKDIDIQSPSARGASTLYKMRFSDVRTGLKVEERFKGDDI-
>WP_013317618.1 [Dickeya dadantii 3937] [GCF_000147055.1_ASM14705v1]
-ANEIKRGMAV-NYNGKLLLVKDIDIQSPSARGASTLYKMRFSDVRTGLKVEERFKGDDI-
>WP_022633266.1 [Dickeya dianthicola] [GCF_003403135.1_ASM340313v1]
-ANEIKRGMAV-NYNGKLLLVKDIDIQSPSARGASTLYKMRFSDVRTGLKVEERFKGDDI-
>WP_038659537.1 [Dickeya fangzhongdai] [GCF_002812485.1_ASM281248v1]
-ANEIKRGMAV-NYNGKLLLVKDIDIQSPSARGASTLYKMRFSDVRTGLKVEERFKGDDI-
>WP_042870121.1 [Dickeya poaceiphila] [GCF_007858975.2_ASM785897v2]
-ANEIKRGMAV-NYNGKLLLVKDIDIQSPSARGASTLYKMRFSDVRTGLKVEERFKGDDI-
>WP_022633266.1 [Dickeya solani] [GCF_002846995.1_ASM284699v1]
-ANEIKRGMAV-NYNGKLLLVKDIDIQSPSARGASTLYKMRFSDVRTGLKVEERFKGDDI-
>WP_026740510.1 [Lonsdalea britannica] [GCF_003515985.1_ASM351598v1]
-ANEIKRGMAV-NYNGKLLLVKDIDIQSPSARGASTLYKMRFSDVRTGLKVEERFKGDDI-
>WP_085684658.1 [Lonsdalea populi] [GCF_015999465.1_ASM1599946v1]
-ANEIKRGMAV-NYNGKLLLVKDIDIQSPSARGASTLYKMRFSDVRTGLKVEERFKGDDI-
>WP_111739918.1 [Leminorella richardii] [GCF_900478135.1_28193_H01]
-ANEIKRGMAV-SYNGKMLLVRDIEVQSPSARGASTLYKMRFSDILTGLKVEERFKGDDI-
>WP_047781417.1 [Pragia fontium] [GCF_900638655.1_58635_F02]
-ANEIKRGMAV-NYNGKMLLVRDIEVQSPSARGASTLYKMRFSDIRTGLKVEERFKGDDI-
>WP_108901893.1 [Limnobaculum parvum] [GCF_003096015.2_ASM309601v2]
KANEIKRGMAV-NYNGKMLLVRDIEVQSPSARGASTLYKMRFSDIVTGLKVEERFKGDDI-
>WP_130590878.1 [Limnobaculum zhutongyuii] [GCF_004295645.1_ASM429564v1]
KANEIKRGMAV-NHNGKMLLVRDIEVQSPSARGASTLYKMRFSDIVTGLKVEERFKGDDI-
>WP_004096007.1 [Hafnia alvei] [GCF_011617105.1_ASM1161710v1]
-ANEIKRGMAV-TLNGKLLLVRDIDVQSPSARGASTLYKMRFSDIRTGLKVEERFKGDDI-
>WP_004096007.1 [Hafnia paralvei] [GCF_020150375.1_ASM2015037v1]
-ANEIKRGMAV-TLNGKLLLVRDIDVQSPSARGASTLYKMRFSDIRTGLKVEERFKGDDI-
>WP_222951831.1 [Pantoea dispersa] [GCF_019890955.1_ASM1989095v1]
KANEIKKGMAV-TWNGKLLLVKDIDVQSPSARGAATLYKMRFTDVRTGLKVEERFKGDDI-
>WP_039385481.1 [Pantoea eucrina] [GCF_020079945.1_ASM2007994v1]
KANEIKKGMAV-TWNGKLLLVKDIDVQSPSARGAATLYKMRFTDVRTGLKVEERFKGDDI-
>WP_003854146.1 [Pantoea agglomerans] [GCF_019048385.1_ASM1904838v1]
KANEIKKGMAV-THNGKLLLVKDIDVQSPSARGAATLYKMRFTDVRTGLKVEERFKGDEI-
>WP_128086851.1 [Pantoea deleyi] [GCF_022647325.1_ASM2264732v1]
KANEIKKGMAV-THNGKLLLVKDIDVQSPSARGAATLYKMRFTDVRTGLKVEERFKGDEI-
>WP_003854146.1 [Pantoea eucalypti] [GCF_009646115.1_ASM964611v1]
KANEIKKGMAV-THNGKLLLVKDIDVQSPSARGAATLYKMRFTDVRTGLKVEERFKGDEI-
>WP_003854146.1 [Pantoea vagans] [GCF_004792415.1_ASM479241v1]
KANEIKKGMAV-THNGKLLLVKDIDVQSPSARGAATLYKMRFTDVRTGLKVEERFKGDEI-
>WP_014594125.1 [Pantoea ananatis PA13] [GCF_000233595.1_ASM23359v1]
KANEIKKGMAV-THNGKLLLVKDIDVQSPSARGAATLYKMRFTDVRTGMKVEERFKGDEI-
>WP_006119958.1 [Pantoea stewartii] [GCF_011044475.1_ASM1104447v1]
KANEIKKGMAV-THNGKLLLVKDIDVQSPSARGAATLYKMRFTDVRTGMKVEERFKGDEI-
>WP_067432283.1 [Duffyella gerundensis] [GCF_020342335.1_ASM2034233v1]
-ANEIKRGMAV-TFNGKLLLVKDIDVQSPSARGASTLYKMRFTDIRTGLKVEERFKGDDI-
>WP_160621661.1 [Mixta intestinalis] [GCF_009914055.1_ASM991405v1]
KANEIKRGMAV-TWNGKLLLVKDIDIQSPSARGAATLYKMRFTDIRTGLKVEERFKGDDI-
>WP_038021615.1 [Tatumella citrea] [GCF_002163605.1_ASM216360v1]
KANEIKRGMAV-TWNGKLLLVKDIDVQSPSARGAATLYKMRFTDIRTGLKVEERFKGDDI-
>WP_104957911.1 [Mixta gaviniae] [GCF_002953195.1_ASM295319v1]
-ANEIKRGMAV-TWNGKLLLVKDIDIQSPSARGASTLYKMRFTDIRTGLKVEERFKGDDI-
>WP_249891594.1 [Mixta hanseatica] [GCF_023517775.1_ASM2351777v1]
KANEIKRGMAV-TWNGKLLLVKDIDIQSPSARGASTLYKMRFTDIRTGMKVEERFKGDDI-
>WP_085071088.1 [Pantoea alhagi] [GCF_002101395.1_ASM210139v1]
KANEIKRGMAV-TWNGKLLLVKDIDIQSPSARGASTLYKMRFTDIRTGMKVEERFKGDDIV
>WP_313852801.1 [Winslowiella toletana] [GCF_032164335.1_ASM3216433v1]
-ANEIKRGMAV-SHNGKLLLVKDIEVQSPSARGASTLYKMRFTDIRTGMKVEERFKGDDI-
>WP_154751729.1 [Erwinia sorbitola] [GCF_009738185.1_ASM973818v1]
-ANEIKKGMAV-SVDGKLLLVKDIDVQSPSARGASTLYKMRFTDIRTGMKVEERFKGDDI-
>WP_062742893.1 [Erwinia persicina] [GCF_019844095.1_ASM1984409v1]
-ANEIKKGMAV-SFNGKLLLVKDIDVQSPSARGASTLYKMRFTDIRSGMKVEERFKGDDI-
>WP_133841462.1 [Erwinia rhapontici] [GCF_020683125.1_ASM2068312v1]
-ANEIKKGMAV-SFNGKLLLVKDIDVQSPSARGASTLYKMRFTDIRTGMKVEERFKGDDI-
>WP_012441012.1 [Erwinia tasmaniensis Et1/99] [GCF_000026185.1_ASM2618v1]
-ANEIKKGMAV-NLNGKLLLVKDIDVQSPSARGASTLYKMRFTDIRSGMKVEERFKGDEI-
>WP_004158444.1 [Erwinia amylovora CFBP1430] [GCF_000091565.1_ASM9156v1]
-ANEIKKGMAV-NLNGKLLLVKDIDVQSPSARGASTLYKMRFTDIRSGLKVEERFKGDEI-
>WP_012667659.1 [Erwinia pyrifoliae] [GCF_002952315.1_ASM295231v1]
-ANEIKKGMAV-NLNGKLLLVKDIDVQSPSARGASTLYKMRFTDIRTGLKVEERFKGDEI-
>WP_013203021.1 [Erwinia billingiae Eb661] [GCF_000196615.1_ASM19661v1]
-ANEIKKGMAV-SHNGKLLLVKDIDVQSPSARGASTLYKMRFTDIRTGLKVEERFKGDEI-
>WP_128176430.1 [[Pantoea] beijingensis] [GCF_022647505.1_ASM2264750v1]
-ANEIKRGMAV-SINGKLLLVKDIDVQSPSARGASTLYKMRFTDIRSGLKVEERFKGDDI-
>WP_016192964.1 [Erwinia tracheiphila] [GCF_021365465.1_ASM2136546v1]
-ANEIKKGMAV-SHNGKLLLVKDIDVQSPSARGASTLYKMRFTDIRSGLKVEERFKGDDI-
>WP_067379059.1 [Marinobacterium aestuarii] [GCF_001651805.1_ASM165180v1]
KASELKRGHVV-ELNGHVYVVQHVDVRNPTSRGASTLYKVRFNLLPEGGKHEVTFTGDD--
>WP_151055349.1 [Nitrincola iocasae] [GCF_008727795.1_ASM872779v1]
KASEIKRGHVV-EINGALYIANQVDVKSPSARGAATLYKIRFNQVPGGRKHEETYVGDD--
>WP_080048321.1 [Halopseudomonas phragmitis] [GCF_002056295.1_ASM205629v1]
KASELKKGQIV-QVNGQPHIVSQIDVKSPSSRSGTTLYKVRFNHVQTKQKVDQSLTGDD--
>WP_269688635.1 [Halopseudomonas aestusnigri] [GCF_030295685.1_ASM3029568v1]
-AAELKKGHIV-QINNQPYIVSQIEVKSPSSRSGTTLYKVRFNHVQTKQKLDQSFTGDDV-
>WP_104739054.1 [Halopseudomonas oceani] [GCF_963677335.1_piTriSpeb1.Halopseudomonas_oceani_1.1]
-AAELKKGHIV-QINNQPYIVSQIEVKSPSSRSGTTLYKVRFNHVQTKQKLDQSFTGDDI-
>WP_223652612.1 [Halopseudomonas nanhaiensis] [GCF_020025155.1_ASM2002515v1]
-AAELKKGQIV-QINNQPYIVSQIDVKSPSSRSGTTLYKVRFNHAQTKQKLDQSLTGDD--
>WP_014956810.1 [Desulfobacula toluolica Tol2] [GCF_000307105.1_ASM30710v1]
-ACELKKGNVV-EINNDAYMVKHIDVKTPSARGAVTLYKIRFNNIKTKQKYEESYKGNDML
>WP_015904211.1 [Desulforapulum autotrophicum HRM2] [GCF_000020365.1_ASM2036v1]
-ACDLKRGSVV-EIDNQVYTVKQVDVKSPSARGAATLYKIRFNNVKTRQKHEQTFKGNDMV
>WP_054762133.1 [Methylomonas koyamae] [GCF_019669905.1_ASM1966990v1]
KANELKLGTAI-EINGEPYVVKHIDVRNPTSRGATTLYKIRFNHMKTKQKLDETFKSDDML
>WP_036274283.1 [Methylomonas denitrificans] [GCF_000785705.2_ASM78570v2]
KANELKQGTAI-EINGEPYVVKHIDVRNPTSRGATTLYKVRFTHMKTRQKLDETFKSDDML
>WP_255187643.1 [Methylomonas rapida] [GCF_024360925.2_ASM2436092v2]
KANELKQGTAI-EINGEPYVVKTIEVRNPTSRGATTLYKIRFTHMKTRQKLDETFKSDDML
>WP_150047989.1 [Methylomonas rhizoryzae] [GCF_008632455.1_ASM863245v1]
KANELKQGTAI-EINGEPYVVKNIEVRNPTSRGATTLYKIRFTHMKTRQKLDETYKSDDML
>WP_286303705.1 [Methylophaga marina] [GCF_030296755.1_ASM3029675v1]
KASDLKRGMVV-EVHDEPYVVKDIDIRNPSSRGASTLYKVRFNHLKTKQKRDESFKGED--
>WP_173290984.1 [Thiosulfativibrio zosterae] [GCF_011398155.1_ASM1139815v1]
KANELKKGMVV-EVNNEPHIVRTTHCANPSARGAATLYKIRFNSVKTGQKVDISYKGDD--
>WP_087462677.1 [Oleiphilus messinensis] [GCF_002162375.1_ASM216237v1]
KANELKRGMVV-DIDGVPYIVKNVEVKSPSSRGAATLYKIRFNNLQTKQKRDESLKGED--
>WP_135795489.1 [Hydrogenovibrio crunogenus] [GCF_004786015.1_ASM478601v1]
KANELKKGMVV-EINDAPYVVKTVDCKSPSSRGAATLYKVRFNNVKTGQKLDESLKGDD--
>WP_029937637.1 [Hydrogenovibrio thermophilus] [GCF_004028275.1_ASM402827v1]
KANELKKGMVV-EINDQPYVVKTVDCKSPSSRGAATLYKVRFNNVKTGQKLDESFKGDD--
>WP_321528321.1 [Sedimenticola selenatireducens] [GCF_963675335.1_piTriSpea1.Sedimenticola_selenatireducens_1.1]
-ACDLKRGVIV-EINSAPHVVKQVETKSPSSRGAATLYKIRFTNLQTRQKLDESYKGDD--
>WP_046858779.1 [Sedimenticola thiotaurini] [GCF_001007875.1_ASM100787v1]
-ACDLKRGVIV-EINGAPHVVKQVETKSPSSRGAATLYKVRFTNLQTRQKLDESYKGDD--
>WP_088618840.1 [Methylovulum psychrotolerans] [GCF_002209385.1_ASM220938v1]
KASDLKRGMVV-EINGVPHIVKHVDVKSPSSRGANTLYKVRFNNMKTGLKLDESLKGDDMF
>WP_014149218.1 [Methylotuvimicrobium alcaliphilum 20Z] [GCF_000968535.2_ASM96853v1]
KASDFKRGMVV-EINGVPHIIKQIEVRSPSSRGATTLYKVRFNNLKTGQKLDETLKGDD--
>WP_026130105.1 [Methylotuvimicrobium buryatense] [GCF_005931095.1_ASM593109v1]
KASDFKRGMVV-EINGVPHVIKQIEVRSPSSRGATTLYKVRFNNLKTGQKLDETLKGDD--
>WP_005965230.1 [Candidatus Endoriftia persephone] [GCF_023733635.1_ASM2373363v1]
KASELKKGAIV-EINGAPHAVRQVEAKSPSSRGASTLYKIRFTNLQTGQKLDESLRGD---
>WP_126456573.1 [Sulfuriflexus mobilis] [GCF_003967195.1_ASM396719v1]
KASDLKRGMIV-EIDGDPHAVKKVEAKSPSSRGASTLYKVRFTNLKTGQKLDESLKGDD--
>WP_127471498.1 [Thiomicrorhabdus aquaedulcis] [GCF_004001325.1_ASM400132v1]
-ANELKKGDIV-EINGVPHIVKTFDAKSPSSRNATTLYKVRLNNLKTGQKLDESFKGED--
>WP_237261730.1 [Thiomicrorhabdus immobilis] [GCF_021654855.1_ASM2165485v1]
-INELKKGSVV-EINGVPHIVKTYDVRNPSSRGASTMYKVRFNNLKTGQKVDETFKGEDM-
>WP_275594722.1 [Thiomicrorhabdus lithotrophica] [GCF_029201445.1_ASM2920144v1]
-INELKKGSVV-ELNGVPHIVKTYDVRNPSSRGASTMYKVRFNNLKTGQKVDETFKGEDM-
>WP_110169549.1 [Luteitalea pratensis] [GCF_001618865.1_ASM161886v1]
-AIDFKRKMYV-EFEDAPFHMLEVEISRPTARGGQTLVRVKMRNLINRSVFDKTFKAQDKL
>WP_260796306.1 [Occallatibacter riparius] [GCF_025264625.1_ASM2526462v1]
-AIDIKRKTYF-EFENAPYLCLDVEVSTPTARGGQTLVRIKMRNLITRAVFDKTFKAGEKF
>WP_260736218.1 [Edaphobacter lichenicola] [GCF_025264645.1_ASM2526464v1]
-AINVKRKSLF-EFENTPYACLEAEVNSPTARGGQTLVRLKMRNLLTSAVFEKTFKANDKF
>WP_014265720.1 [Granulicella mallensis MP5ACTX8] [GCF_000178955.2_ASM17895v2]
-AINVKRKTVF-EFENTPYACLEAEVNSPTARGGQTLVRLKMRNLLTSAVFEKTFKANDKF
>WP_013566910.1 [Terriglobus saanensis SP1PR4] [GCF_000179915.2_ASM17991v2]
-AIDVKRKMFV-ELENIPYSCLDVEISTPTARGGQTLVRLKMRNLLNNSVFDKTFKASDKF
>WP_194450425.1 [Paludibaculum fermentans] [GCF_015277775.1_ASM1527777v1]
-AISVKRRTLF-EHENVPYSCLEAEVNTPTARGGQTLVRLKIRNLLTNAVFEKTFKASDKF
>WP_014784229.1 [Terriglobus roseus DSM 18391] [GCF_000265425.1_ASM26542v1]
-AIDVKRKMYF-ELEGVPYHCLDKEISTPTARGGQTLVRLKMRNLLTRAVFDKTFKADDKF
>WP_320408721.1 [Candidatus Koribacter versatilis Ellin345] [GCF_000014005.1_ASM1400v1]
-----KRKMFF-EHEGVPYHCLDAEVNTPTARGGQTLVRLKMRNLLTRAVFDKTFKASDKF
>WP_114205282.1 [Acidisarcina polymorpha] [GCF_003330725.1_ASM333072v1]
-AIDIKRKMFF-EYEDAPFYCLESDISTPTARGGQTLVRLKMRNMLTHAVFDKTFKASDKF
>WP_013580823.1 [Granulicella tundricola MP5ACTX9] [GCF_000178975.2_ASM17897v2]
-AINIKRKFMF-EYENAPYACLDSDISSPTARGGQTLVRLKMRNLLTNAVFEKTFKAGDKF
>WP_260703005.1 [Edaphobacter flagellatus] [GCF_025264665.1_ASM2526466v1]
-AINVKRKMLF-EHENAPYYCMESDVSTPTARGGQTLVRLKMRNLITNAVFEKSFKAGDKF
>WP_237381759.1 [Sulfidibacter corallicola] [GCF_017498545.1_ASM1749854v1]
TTNDFKKGMRY-EHENAPWQIMEHTVHNPSARGAATLVKVKARNLVTGQVLQKSFKSGDTF
>WP_211423958.1 [Chloracidobacterium sp. MS 40/45] [GCF_018304805.1_ASM1830480v1]
STSDFKRGAYI-LVDGEPYTVLDWTVQTPSARGAATLVRTRVRHVLTQAVLEKTFKSGDKF
>WP_014101261.1 [Chloracidobacterium thermophilum B] [GCF_000226295.1_ASM22629v1]
STSDFKRGAYI-LVDGEPYTVLDWTVQTPSARGAATLVRTRVRHVLTQAVLEKTFKSGDKF
>WP_211430590.1 [Chloracidobacterium validum] [GCF_018304825.1_ASM1830482v1]
STSDFKRGAYI-LVDGAPYLILDWTVQTPSARGAATLVRTRVRHVLTGAVLEKTFKSGDKF
>WP_316347592.1 [Desulfuromonas acetoxidans] [GCF_963556095.2_piMetSpec1.Desulfuromonas_acetoxidans_1.2]
-ASDLKRGMVP-LLDDAPCTILDVSFQSPTARGGNTLVKTKYRNLLTGQVLNKTFKSGDKL
>WP_092079422.1 [Desulfuromonas thiophila] [GCF_963662975.1_piMetSpee1.Desulfuromonas_thiophila_1.1]
-ASDLKRGLIF-QLDGAPCLVLDISLQSPTARGGNTLVKTKYRNLLTGQVLSKAFKSGDKL
>WP_012468766.1 [Trichlorobacter lovleyi SZ] [GCF_000020385.1_ASM2038v1]
TTSDFKKGLVI-QLEGAPCLLLDVTIQSPSARGANTMVKTRYRNLLTGQVLDRTFRSGDKV
>WP_011737113.1 [Pelobacter propionicus DSM 2379] [GCF_000015045.1_ASM1504v1]
STSDFKKGLVI-QLDGAPCLIVDVTVQSPTARGANTMVKTKYRNLITSQVLEKTFRSGDKV
>WP_183345153.1 [Geomonas oryzisoli] [GCF_018986915.1_ASM1898691v1]
TTNDFKKGLVI-KLDGAPCVIMDVAFQSPSARGANTMVKTKYRNLLTAQVLEKTFRSGDKV
>WP_183345153.1 [Geomonas paludis] [GCF_023221575.1_ASM2322157v1]
TTNDFKKGLVI-KLDGAPCVIMDVAFQSPSARGANTMVKTKYRNLLTAQVLEKTFRSGDKV
>WP_011937283.1 [Geotalea uraniireducens Rf4] [GCF_000016745.1_ASM1674v1]
TTSDFKRGLVI-QLDGAPCILVDVTFQSPTARGSNTMVKTKYRNLITAQVLEKTFRSGDKV
>WP_012646343.1 [Geotalea daltonii FRC-32] [GCF_000022265.1_ASM2226v1]
TTSDFKKGLVI-QLDGAPCILVDVTFQSPSARGANTMVKTKYRNLITAQVLEKTFRSGDKV
>WP_012528852.1 [Citrifermentans bemidjiense Bem] [GCF_000020725.1_ASM2072v1]
TTNDFKKGLVI-QLDGAPCVLVDVSFQSPSARGANTMVKTKYRNLITSQVLEKTFRSGDKV
>WP_085814078.1 [Citrifermentans bremense] [GCF_014218275.1_ASM1421827v1]
TTNDFKKGLVI-QLDGAPCVLVDVSFQSPSARGANTMVKTKYRNLITSQVLEKTFRSGDKV
>WP_216499167.1 [Geomonas nitrogeniifigens] [GCF_019063885.1_ASM1906388v1]
TTNDFKKGLVI-QLDGAPCVLVDVSFQSPSARGANTMVKTKYRNLITAQVLEKTFRSGDKV
>WP_216499167.1 [Geomonas subterranea] [GCF_019203205.1_ASM1920320v1]
TTNDFKKGLVI-QLDGAPCVLVDVSFQSPSARGANTMVKTKYRNLITAQVLEKTFRSGDKV
>WP_010941133.1 [Geobacter sulfurreducens PCA] [GCF_000007985.2_ASM798v2]
TTSDFKRGLVI-KLDNSPCLILDVHFQSPSARGASTMVKTRYRNLLTGQVLDKTFRSGDKV
>WP_207164722.1 [Geobacter benzoatilyticus] [GCF_017338855.1_ASM1733885v1]
TTSDFKRGLVI-KLDGAPCVILDVHFQSPSARGASTMVKTKYRNLLTAQVLEKTFRSGDKV
>WP_004514104.1 [Geobacter metallireducens GS-15] [GCF_000012925.1_ASM1292v1]
TTSDFKRGLVI-KLDGAPCVILDVHFQSPSARGASTMVKTKYRNLLTAQVLEKTFRSGDKV
>WP_039739824.1 [Geobacter pickeringii] [GCF_000817955.1_ASM81795v1]
TTSDFKRGLVI-KLDGAPCTILDVHFQSPSARGASTMVKTKYRNLLTGQVLEKTFRSGDKV
>WP_053551788.1 [Desulfuromonas soudanensis] [GCF_001278055.1_ASM127805v1]
TTADFKRGLVI-QLESAPCLILDYTTQSPSARGGSTLVKTKYRNLLTGQVLEKAFKAGDKV
>WP_221249429.1 [Desulfuromonas versatilis] [GCF_019704135.1_ASM1970413v1]
TTADLKRGFVM-QLDNAPCLVLDFTTQSPSARGGSTLVKTKYRNLLTGQVLEKTFKAGERV
>WP_072284767.1 [Syntrophotalea acetylenivorans] [GCF_001887775.1_ASM188777v1]
TTADLKRGLVI-QIDQAPCLVLDVTSQSPSARGGSTLFKTKYRNLLTGQVLEKAFKGGER-
>WP_011340248.1 [Syntrophotalea carbinolica DSM 2380] [GCF_000012885.1_ASM1288v1]
TTADLKRNLVI-QIDNAPCLVLDVNTQTPSARGGSTLIKTKYRNLLTGQVLEKAFKGGER-
