# Supplementary material for: EF-P and its paralog EfpL (YeiP) differentially control translation of proline-containing sequences
Source: Nat Commun. 2024 Dec 2;15:10465. doi: 10.1038/s41467-024-54556-9 (PMC11611912; doi:10.1038/s41467-024-54556-9)
Supplement: Supplementary file 9 — Supplementary Data 6 [file 41467_2024_54556_MOESM9_ESM.zip]

Archive with 2 entries (2 files):
- Supplementary Data S2_tree1.nwk
- Supplementary Data S2_tree2.nwk
