# Supplementary material for: EF-P and its paralog EfpL (YeiP) differentially control translation of proline-containing sequences
Source: Nat Commun. 2024 Dec 2;15:10465. doi: 10.1038/s41467-024-54556-9 (PMC11611912; doi:10.1038/s41467-024-54556-9)
Supplement: Supplementary file 9 — Supplementary Data 6 [file 41467_2024_54556_MOESM9_ESM.zip › Supplementary Data S2_tree1.nwk]

(WP_015769810.1_GCF_000023905.1_ASM2390v1:0.0193810721,((((WP_021769660.1_GCF_007990525.1_ASM799052v1:0.0000000000,WP_018449652.1_GCF_008327825.1_ASM832782v1:0.0000000000):0.0000000000,WP_147005751.1_GCF_007990635.1_ASM799063v1:0.0000000000):0.0000000000,WP_026749046.1_GCF_007990365.1_ASM799036v1:0.0000000000):0.0000024040,WP_018498614.1_GCF_007990545.2_ASM799054v2:0.0000024040)99:0.0000024040,(WP_046328990.1_GCF_000973085.1_ASM97308v1:0.1143611049,(((WP_012859010.1_GCF_000024565.1_ASM2456v1:0.0000024576,(((((((((((((((WP_020915460.1_GCF_000441555.1_ASM44155v1:0.3518344260,(((((WP_019920204.1_GCF_034479515.1_ASM3447951v1:0.0000024040,(((WP_027863741.1_GCF_027923905.1_ASM2792390v1:0.0209513700,WP_075792315.1_GCF_001941825.1_ASM194182v1:0.0000024040)100:0.0209608781,(WP_170203494.1_GCF_012849555.1_ASM1284955v1:0.0000024040,WP_005666727.1_GCF_003143515.1_ASM314351v1:0.0000024040)100:0.0000024040)100:0.0211303433,((((((((WP_110848779.1_GCF_012849375.1_ASM1284937v1:0.0000000000,WP_161074669.1_GCF_020865585.1_ASM2086558v1:0.0000000000):0.0000000000,WP_137313822.1_GCF_005280315.1_ASM528031v1:0.0000000000):0.0000000000,WP_134384136.1_GCF_004421005.1_ASM442100v1:0.0000000000):0.0000000000,WP_145873391.1_GCF_009789595.1_ASM978959v1:0.0000000000):0.0000000000,WP_130188430.1_GCF_004322755.1_ASM432275v1:0.0000000000):0.0000000000,WP_277416484.1_GCF_029028125.1_ASM2902812v1:0.0000000000):0.0000000000,WP_107142939.1_GCF_003028855.1_ASM302885v1:0.0000000000):0.0000024040,WP_259447543.1_GCF_029223865.1_ASM2922386v1:0.0000024040)100:0.0000024040)100:0.0207262870)100:0.0416018813,(WP_099876935.1_GCF_002752675.1_ASM275267v1:0.0000024040,WP_013235019.1_GCF_006378125.1_ASM637812v1:0.0199453911)100:0.0000024040)99:0.0197726987,(((WP_076591899.1_GCF_900130075.1_Herminiimonas_arsenitoxidans:0.0396704902,(WP_017451702.1_GCF_001483945.1_ASM148394v1:0.0000024040,WP_017451702.1_GCF_004367745.1_ASM436774v1:0.0000024040)100:0.0197084415)69:0.0000024040,(WP_038490460.1_GCF_000723165.1_JAG1:0.0000024040,WP_053198665.1_GCF_001267925.1_ASM126792v1:0.0000024040)100:0.0000024040)67:0.0000024040,WP_126128468.1_GCF_003955735.1_ASM395573v1:0.0196797499)100:0.0197425167)97:0.0000024040,WP_054267202.1_GCF_015689335.1_ASM1568933v1:0.0197996768)97:0.0000024040,((WP_079215514.1_GCF_002025725.1_ASM202572v1:0.0395710419,(((WP_034778059.1_GCF_013372045.1_ASM1337204v1:0.0000000000,WP_034758247.1_GCF_029690045.1_ASM2969004v1:0.0000000000):0.0000000000,WP_071078242.1_GCF_002327145.1_ASM232714v1:0.0000000000):0.0000024040,WP_071078242.1_GCF_006517255.1_ASM651725v1:0.0000024040)100:0.0000024040)82:0.0196180289,((WP_061939317.1_GCF_001584225.1_ASM158422v1:0.0000000000,WP_061532957.1_GCF_001584205.1_ASM158420v1:0.0000000000):0.0000024040,WP_061540768.1_GCF_001584145.1_ASM158414v1:0.0000024040)100:0.0399298171)81:0.0000024040)93:0.0922197641)100:0.4876894949,(WP_269308775.1_GCF_027118995.1_ASM2711899v1:0.0688558824,WP_005880928.1_GCF_002127965.1_ASM212796v1:0.1402705785)96:0.0256412183)100:0.0907720530,WP_040555189.1_GCF_003990335.1_ASM399033v1:0.1271823992)96:0.0703483355,WP_127478645.1_GCF_004001245.1_ASM400124v1:0.0940647419)38:0.0000028454,((((((((WP_190614766.1_GCF_014701195.1_ASM1470119v1:0.8974343923,(WP_013110159.1_GCF_007752345.1_ASM775234v1:0.0000024040,WP_013110159.1_GCF_000092105.1_ASM9210v1:0.0000024040)100:0.2954445839)50:0.1282093067,(((((WP_013389022.1_GCF_000165505.1_ASM16550v1:0.5300736259,WP_101473448.1_GCF_014337255.1_ASM1433725v1:0.0000024040)100:0.0395899869,WP_023051151.1_GCF_022430525.1_ASM2243052v1:0.1478576038)97:0.0000024040,WP_005884618.1_GCF_003019315.1_ASM301931v1:0.0000024040)98:0.0195423609,(((WP_005980216.1_GCF_003019675.1_ASM301967v1:0.0000024040,WP_005951414.1_GCF_003019655.1_ASM301965v1:0.0000024040)100:0.0827861927,(WP_005957090.1_GCF_003732525.1_ASM373252v1:0.0195653733,WP_008801707.1_GCF_003019695.1_ASM301969v1:0.0000024040)73:0.0197000868)42:0.0000024040,((((((WP_005897833.1_GCF_002763775.1_ASM276377v1:0.0000000000,WP_005897833.1_GCF_003019295.1_ASM301929v1:0.0000000000):0.0000000000,WP_005908016.1_GCF_001296145.1_ASM129614v1:0.0000000000):0.0000000000,WP_005897833.1_GCF_001455085.1_ASM145508v1:0.0000000000):0.0000000000,WP_008797468.1_GCF_019552005.1_ASM1955200v1:0.0000000000):0.0000000000,WP_029758984.1_GCF_016724785.1_ASM1672478v1:0.0000000000):0.0000024040,WP_005897833.1_GCF_001457555.1_NCTC10562:0.0000024040)100:0.0000024040)42:0.0000024040)62:0.0398437399,WP_241635230.1_GCF_900095285.1_NG8563_Fusobacterium_sp_nov_lib123407_HGAP3:0.0000024040)97:0.2125999738)84:0.0361565660,((WP_171163482.1_GCF_013003985.1_ASM1300398v1:0.1263405749,WP_171093695.1_GCF_013003965.1_ASM1300396v1:0.0754043287)100:0.1851302614,WP_232000003.1_GCF_003574215.1_ASM357421v1:0.2931485827)100:0.0536328653)100:0.1014169159,WP_156862938.1_GCF_009746125.1_ASM974612v1:0.1589985017)45:0.0225197517,WP_162049816.1_GCF_009938305.1_ASM993830v1:0.1280227091)25:0.0331168506,(((((((((((((((WP_047908413.1_GCF_001029105.3_ASM102910v3:0.0711234712,(WP_150664483.1_GCF_024704525.1_ASM2470452v1:0.0231582718,WP_039401199.1_GCF_900187205.1_52191_D01:0.0000024040)100:0.0472996138)100:0.2063359347,WP_058375936.1_GCF_001465545.3_ASM146554v3:0.0359604498)85:0.0764487901,(WP_039367721.1_GCF_000807775.2_ASM80777v2:0.0000024040,WP_042112803.1_GCF_001465595.2_ASM146559v2:0.0000024040)100:0.0000024040)85:0.0427916832,((WP_039405465.1_GCF_000815105.2_ASM81510v2:0.0000024040,WP_023594429.1_GCF_000504585.2_ASM50458v2:0.0000024040)100:0.0000024040,WP_044456932.1_GCF_000934605.2_ASM93460v2:0.0212055446)85:0.0000025563)85:0.1251973089,WP_046289662.1_GCF_000972785.3_ASM97278v3:0.2149068206)100:0.1895326477,(WP_011634371.1_GCF_000014765.1_ASM1476v1:0.0000025282,WP_011111508.1_GCF_000009145.1_ASM914v1:0.0210917022)96:0.1194560456)99:0.0467114513,(((((WP_031329506.1_GCF_001663855.1_ASM166385v1:0.2657020303,WP_024542043.1_GCF_021173085.1_ASM2117308v1:0.0000024040)100:0.0200770088,WP_045787830.1_GCF_000954135.1_ASM95413v2:0.0413162588)100:0.1075097262,(WP_028852870.1_GCF_003595305.1_ASM359530v1:0.0000024040,WP_028852870.1_GCF_018243235.1_ASM1824323v1:0.0000024040)100:0.0000024040)98:0.0000025002,WP_075465775.1_GCF_018243215.1_ASM1824321v1:0.0412122717)100:0.1505066267,WP_173061885.1_GCF_011764585.1_ASM1176458v1:0.0742394321)98:0.0605877258)73:0.0833552553,WP_150983174.1_GCF_008801925.2_ASM880192v2:0.0474438332)38:0.0000024215,((WP_011298402.1_GCF_019602855.1_ASM1960285v1:0.0000024040,WP_071014233.1_GCF_001854325.1_ASM185432v1:0.0000024040)100:0.0673359531,((WP_006578548.1_GCF_013347325.1_ASM1334732v1:0.0000024040,WP_006578548.1_GCF_026210475.1_ASM2621047v1:0.0000024040)100:0.0417243140,(WP_010814696.1_GCF_004798725.1_ASM479872v1:0.0000024040,WP_029046321.1_GCF_008807855.1_ASM880785v1:0.0000024040)100:0.0000024040)98:0.0207598054)97:0.0000024040)95:0.1091494835,WP_047214827.1_GCF_001017775.3_ASM101777v3:0.0814722660)39:0.0235456055,(((WP_015832369.1_GCF_000023705.1_ASM2370v1:0.0498342494,WP_013148257.1_GCF_000093025.1_ASM9302v1:0.1067676748)99:0.1846880987,WP_221765327.1_GCF_019703875.1_ASM1970387v1:0.0197645663)61:0.0000024568,WP_045750972.1_GCF_000953015.1_Candidatus_Methylopumilus_turicensis_MMS-10A-171:0.0406761316)62:0.0216782391)76:0.0200993662,WP_011479977.1_GCF_000013705.1_ASM1370v1:0.0591674986)84:0.0240791903,(((((((((((((WP_143856255.1_GCF_007431345.1_ASM743134v1:0.2032217682,(WP_018574342.1_GCF_016028735.1_ASM1602873v1:0.1755487125,WP_038501009.1_GCF_000743945.1_ASM74394v1:0.0321408225)99:0.0248784111)96:0.0235668663,WP_159990321.1_GCF_009833965.1_ASM983396v1:0.0372087224)85:0.0000024040,((WP_131111191.1_GCF_004323595.1_ASM432359v1:0.0205096000,WP_126445469.1_GCF_003966565.1_ASM396656v1:0.0000024040)100:0.1674029366,WP_243477897.1_GCF_022811525.1_ASM2281152v1:0.1382886782)95:0.0123452011)91:0.0430544287,(WP_013522368.1_GCF_028868935.1_ASM2886893v1:0.0192669398,WP_014111325.1_GCF_000226625.1_ASM22662v1:0.0201268908)100:0.0494638260)27:0.0000023389,WP_289174331.1_GCF_030344915.1_ASM3034491v1:0.0809829162)26:0.0180262299,WP_108621281.1_GCF_003058465.1_ASM305846v1:0.0416210555)27:0.0205828452,WP_067751802.1_GCF_900089455.2_OrrDiv2:0.0000024040)26:0.0201522052,((WP_025372033.1_GCF_000521505.1_ASM52150v1:0.0622817461,WP_128354870.1_GCF_004022565.1_ASM402256v1:0.0000024040)68:0.0400748928,(((((WP_003810194.1_GCF_004008975.1_ASM400897v1:0.0000000000,WP_003810194.1_GCF_004008295.1_ASM400829v1:0.0000000000):0.0000024040,WP_003810194.1_GCF_900636925.1_45137_F01:0.0000024040)100:0.0200789716,(((WP_005016087.1_GCF_009627355.1_ASM962735v1:0.0000000000,WP_043214801.1_GCF_001698185.1_ASM169818v1:0.0000000000):0.0000000000,WP_029581264.1_GCF_006770325.1_ASM677032v1:0.0000000000):0.0000024040,WP_012418174.1_GCF_000070465.1_ASM7046v1:0.0000024040)100:0.0202990291)90:0.0206228220,((WP_066660613.1_GCF_001676725.1_ASM167672v1:0.0000024040,WP_066346555.1_GCF_001676745.1_ASM167674v1:0.0000024040)100:0.0201690792,(((WP_006220534.1_GCF_016728825.1_ASM1672882v1:0.0000000000,WP_006220534.1_GCF_008245125.1_ASM824512v1:0.0000000000):0.0000000000,WP_046804079.1_GCF_900636675.1_43781_F01:0.0000000000):0.0000024040,WP_006220534.1_GCF_013267375.1_ASM1326737v1:0.0000024040)100:0.0201238012)97:0.0203587390)57:0.0000024040,WP_012250266.1_GCF_000067205.1_ASM6720v1:0.0000024040)81:0.0208815703)33:0.0000021726)19:0.0200589537,(((WP_108673722.1_GCF_003072465.1_ASM307246v1:0.0884599237,((WP_015237885.1_GCF_000319245.1_ASM31924v1:0.0000024040,(WP_015389371.1_GCF_000340905.1_ASM34090v1:0.0195387766,WP_015396874.1_GCF_000340865.1_ASM34086v1:0.0197669579)50:0.0193940660)96:0.0763365197,(WP_015396136.1_GCF_000340795.1_ASM34079v1:0.0000024040,WP_015239007.1_GCF_000340825.1_ASM34082v1:0.0405175785)73:0.0255757618)100:0.0658589376)100:0.0402395670,(WP_003802564.1_GCF_019343455.1_ASM1934345v1:0.0000024040,WP_003802564.1_GCF_000967305.2_ASM96730v2:0.0000024040)100:0.1029282545)79:0.0599512182,WP_269900232.1_GCF_027557445.1_ASM2755744v1:0.1243821904)79:0.0261716162)38:0.0000024040,WP_043683651.1_GCF_000612685.1_scf7180000000004:0.0000024040)57:0.0599867031,WP_054620779.1_GCF_008274805.1_ASM827480v1:0.0199393470)50:0.0396137196,WP_145768913.1_GCF_902813185.1_Denitratisoma_oestradiolicum_DSM16959:0.0430788730)26:0.0000024040,((WP_202635910.1_GCF_000934545.1_ASM93454v1:0.0388342557,WP_041098349.1_GCF_000828635.1_ASM82863v1:0.1066975752)99:0.0644532097,((((((WP_148715351.1_GCF_008033135.1_ASM803313v1:0.1606751435,WP_102040463.1_GCF_003345255.1_ASM334525v1:0.0198475042)97:0.0000025505,(((WP_014237519.1_GCF_000236665.1_ASM23666v1:0.1252641636,(WP_226443827.1_GCF_020510525.1_ASM2051052v1:0.0198911898,WP_226405584.1_GCF_020510565.1_ASM2051056v1:0.0405076591)100:0.0000024040)100:0.0202083892,WP_102245549.1_GCF_002872475.1_ASM287247v1:0.0410611730)96:0.0192722215,(WP_173768431.1_GCF_010983895.1_ASM1098389v1:0.0000024040,WP_227817335.1_GCF_017309585.1_ASM1730958v1:0.0395274183)92:0.0398174980)87:0.0205626117)84:0.0202675356,(WP_004263495.1_GCF_001051995.2_ASM105199v2:0.0000024040,WP_011763823.1_GCF_001682385.1_ASM168238v1:0.0000024040)99:0.0000024040)81:0.0198414210,((WP_075146635.1_GCF_001922305.1_ASM192230v1:0.0000000000,WP_169205418.1_GCF_017894385.1_ASM1789438v1:0.0000000000):0.0000024040,WP_107219477.1_GCF_003030465.1_ASM303046v1:0.0000024040)100:0.0000024040)62:0.0000024040,((WP_216128220.1_GCF_018905915.1_ASM1890591v1:0.1059139765,WP_011237513.1_GCF_000025965.1_ASM2596v1:0.0000024040)97:0.0199919653,WP_053420616.1_GCF_017894365.1_ASM1789436v1:0.0000024040)97:0.0199904334)68:0.0198053737,WP_004311867.1_GCF_000021765.1_ASM2176v1:0.0000024040)89:0.0402460886)40:0.0195999824)24:0.0594701109)39:0.0562413150,((((((WP_024901479.1_GCF_034047095.1_ASM3404709v1:0.0449840954,((((((((WP_006764780.1_GCF_000959505.1_ASM95950v1:0.0196690012,WP_006401252.1_GCF_003019965.1_ASM301996v1:0.0000024040)100:0.0195890486,(WP_059564760.1_GCF_001718955.1_ASM171895v1:0.0000024040,WP_034186515.1_GCF_001718535.1_ASM171853v1:0.0000024040)100:0.0000024040)99:0.0000024040,((((WP_006751871.1_GCF_016127755.1_ASM1612775v1:0.0000000000,WP_084901722.1_GCF_002097715.1_ASM209771v1:0.0000000000):0.0000024040,WP_034206788.1_GCF_001718335.1_ASM171833v1:0.0000024040)100:0.0000024040,WP_006485608.1_GCF_001718895.1_ASM171889v1:0.0197099826)98:0.0000024040,(WP_006476487.1_GCF_000019505.1_ASM1950v1:0.0395987314,(((WP_011351421.1_GCF_001718555.1_ASM171855v1:0.0000000000,WP_011351421.1_GCF_009586235.1_ASM958623v1:0.0000000000):0.0000024040,WP_011351421.1_GCF_000012945.1_ASM1294v1:0.0000024040)100:0.0198098684,WP_047900193.1_GCF_001028665.1_ASM102866v1:0.0000024040)94:0.0000024040)94:0.0399739375)94:0.0196827493)100:0.0897793954,(WP_004193484.1_GCF_000756125.1_ASM75612v1:0.0000024040,WP_004193484.1_GCF_002346025.1_ASM234602v1:0.0000024040)100:0.0705180941)90:0.0122971695,(((WP_010105318.1_GCF_000959365.1_ASM95936v1:0.0000000000,WP_038750354.1_GCF_001524625.2_ASM152462v2:0.0000000000):0.0000000000,WP_009890025.1_GCF_001718635.1_ASM171863v1:0.0000000000):0.0000024040,WP_012735039.1_GCF_009931375.1_ASM993137v1:0.0000024040)99:0.0000024040)90:0.0199257750,(WP_006025818.1_GCF_016027455.1_ASM1602745v1:0.0000024040,WP_066485477.1_GCF_001522635.2_ASM152263v2:0.0000024040)99:0.0000024040)90:0.0399123326,WP_042624240.1_GCF_001411805.1_ASM141180v1:0.0000024040)79:0.0197474228,WP_013697093.1_GCF_016698705.1_ASM1669870v1:0.0000023368)83:0.0679514984)97:0.0947676948,((WP_016345863.1_GCF_000402035.1_ASM40203v1:0.0192656292,WP_008342076.1_GCF_022879815.1_ASM2287981v1:0.0193802161)99:0.0204650078,WP_035959576.1_GCF_022879615.1_ASM2287961v1:0.0000024040)74:0.0183710963)61:0.0204780179,WP_158950869.1_GCF_009789675.1_ASM978967v1:0.0193696357)20:0.0000024040,WP_028206670.1_GCF_009789655.1_ASM978965v1:0.0000024040)27:0.0000024040,((((WP_111929794.1_GCF_028473685.1_ASM2847368v1:0.0192538728,((WP_007741081.1_GCF_002902965.1_ASM290296v1:0.0000024040,WP_007741081.1_GCF_020885575.1_ASM2088557v1:0.0000024040)100:0.0000024040,WP_006051954.1_GCF_003330785.1_ASM333078v1:0.0000024040)100:0.0000024040)100:0.0192771304,((WP_027198331.1_GCF_001865575.2_ASM186557v2:0.0000024040,WP_013090038.1_GCF_000092885.1_ASM9288v1:0.0000024040)100:0.0195249216,(((((((WP_011489376.1_GCF_000013645.1_ASM1364v1:0.0000000000,WP_042322091.1_GCF_016128195.1_ASM1612819v1:0.0000000000):0.0000000000,WP_012433870.1_GCF_000020125.1_ASM2012v1:0.0000000000):0.0000000000,WP_012433870.1_GCF_003330825.1_ASM333082v1:0.0000000000):0.0000000000,WP_013589144.1_GCF_000300095.1_ASM30009v1:0.0000000000):0.0000000000,WP_007180988.1_GCF_902459535.1_Paraburkholderia_sp_Msb3:0.0000000000):0.0000000000,WP_028199188.1_GCF_000961515.1_ASM96151v1:0.0000000000):0.0000024040,WP_007180988.1_GCF_002278075.1_ASM227807v1:0.0000024040)100:0.0000024040)100:0.0193515531)98:0.0000028276,WP_054036233.1_GCF_003368325.1_ASM336832v1:0.0000024040)95:0.0391305421,(WP_219799384.1_GCF_019428685.1_ASM1942868v1:0.0000024040,WP_137333274.1_GCF_005280735.1_ASM528073v1:0.0000024040)100:0.0000024040)56:0.0194856237)37:0.0194414505,((WP_129562436.1_GCF_003286395.1_ASM328639v1:0.0000024040,WP_065061325.1_GCF_014171495.1_ASM1417149v1:0.0000024040)97:0.0000024040,(WP_035990188.1_GCF_000522545.2_ASM52254v2:0.0200361316,(WP_012400257.1_GCF_000020045.1_ASM2004v1:0.0000024040,WP_201661092.1_GCF_030412785.1_ASM3041278v1:0.0000024040)99:0.0000024040)97:0.0197483078)33:0.0000024040)85:0.0824494973)43:0.0231934125,((((((((WP_031597498.1_GCF_013181415.1_ASM1318141v1:0.2203187463,(WP_089035115.1_GCF_002216145.1_ASM221614v1:0.0817728023,((((((WP_132952390.1_GCF_022870845.1_ASM2287084v1:0.0597451367,(WP_244783945.1_GCF_022870865.1_ASM2287086v1:0.0000024040,WP_047761523.1_GCF_022870905.1_ASM2287090v1:0.0000024040)99:0.0000024040)100:0.0196701219,(((((((WP_085366796.1_GCF_014297595.1_ASM1429759v1:0.0000000000,WP_151051442.1_GCF_008807015.1_ASM880701v1:0.0000000000):0.0000000000,WP_004283334.1_GCF_900638685.1_58882_C02:0.0000000000):0.0000000000,WP_085362958.1_GCF_900187305.1_51470_F02:0.0000000000):0.0000000000,WP_009116903.1_GCF_014054885.1_ASM1405488v1:0.0000000000):0.0000000000,WP_009116903.1_GCF_900636765.1_44503_A02:0.0000000000):0.0000000000,WP_085359345.1_GCF_900638345.1_57428_C01:0.0000000000):0.0000024040,WP_085362958.1_GCF_022870885.1_ASM2287088v1:0.0000024040)100:0.0000024040)100:0.0196872511,WP_074896407.1_GCF_003351545.1_ASM335154v1:0.0195906198)44:0.0000024040,(((((((((WP_002219406.1_GCF_017753665.1_ASM1775366v1:0.0000000000,WP_002219406.1_GCF_900475315.1_43721_G02:0.0000000000):0.0000000000,WP_007342735.1_GCF_014055025.1_ASM1405502v1:0.0000000000):0.0000000000,WP_002219406.1_GCF_022749495.1_ASM2274949v1:0.0000000000):0.0000000000,WP_002219406.1_GCF_005221285.1_ASM522128v1:0.0000000000):0.0000000000,WP_002219406.1_GCF_003351565.1_ASM335156v1:0.0000000000):0.0000000000,WP_002219406.1_GCF_022749515.1_ASM2274951v1:0.0000000000):0.0000000000,WP_049351376.1_GCF_005221305.1_ASM522130v1:0.0000000000):0.0000000000,WP_002219406.1_GCF_008330805.1_ASM833080v1:0.0000000000):0.0000024040,WP_002219406.1_GCF_013030075.1_ASM1303007v1:0.0000024040)99:0.0000024040)43:0.0000024040,((((((WP_067439498.1_GCF_008805035.1_ASM880503v1:0.0000024040,WP_003823135.1_GCF_900187105.1_50618_F01:0.0000024040)100:0.0589618288,WP_003793834.1_GCF_014054985.1_ASM1405498v1:0.0000024040)93:0.0210874316,(((WP_097115152.1_GCF_020162295.1_ASM2016229v1:0.0000000000,WP_002642864.1_GCF_002951835.1_ASM295183v1:0.0000000000):0.0000000000,WP_027009733.1_GCF_014054725.1_ASM1405472v1:0.0000000000):0.0000024040,WP_249442358.1_GCF_022354425.1_ASM2235442v1:0.0000024040)100:0.0000024040)93:0.0000024040,WP_123796065.1_GCF_008806995.1_ASM880699v1:0.0194318441)98:0.0194230097,(WP_095502041.1_GCF_009671065.1_ASM967106v1:0.0197200655,WP_165009858.1_GCF_014898075.1_ASM1489807v1:0.0000024040)98:0.0196314150)99:0.0000024040,WP_040660994.1_GCF_014054965.1_ASM1405496v1:0.0000024040)100:0.0198069757)83:0.0195867170,WP_237091471.1_GCF_028463985.1_ASM2846398v1:0.0000024040)74:0.0000024040)99:0.0845479029)82:0.0825457056,(WP_189532241.1_GCF_018802605.1_ASM1880260v1:0.0000020795,WP_028533935.1_GCF_018802645.1_ASM1880264v1:0.0840536317)100:0.1078773140)54:0.0000022659,WP_230339155.1_GCF_016894345.1_ASM1689434v1:0.0604706268)54:0.0222750796,WP_025331610.1_GCF_000600005.1_ASM60000v1:0.0179643990)55:0.0374361213,WP_019958624.1_GCF_022870945.1_ASM2287094v1:0.0000024040)74:0.0665162766,WP_148814499.1_GCF_008119665.1_ASM811966v1:0.1396094343)50:0.0305406700,(((WP_226809680.1_GCF_020541325.1_ASM2054132v1:0.1159154684,WP_216796600.1_GCF_910593725.1_Mv_alt_compl:0.0585779144)100:0.0577594105,WP_041753181.1_GCF_000198775.1_ASM19877v1:0.0000024040)97:0.0164027064,WP_226806696.1_GCF_020541305.1_ASM2054130v1:0.0996276173)100:0.0557610788)48:0.0185824574,WP_026920950.1_GCF_003966915.1_ASM396691v1:0.1175144263)37:0.0268274424)38:0.0440254351)24:0.0218523383,WP_005673435.1_GCF_900637555.1_51726_E01:0.0462968293)23:0.0575172069,(((((((((((WP_212603858.1_GCF_028748145.1_ASM2874814v1:0.6102556342,WP_014101757.1_GCF_000226315.1_ASM22631v1:0.1221569639)100:0.3553653375,WP_103525153.1_GCF_005155025.1_ASM515502v1:0.0000024040)65:0.0202187197,WP_159875403.1_GCF_009856625.1_ASM985662v1:0.0197723366)64:0.0199379851,WP_162083971.1_GCF_009937995.1_ASM993799v1:0.1101021022)95:0.0000024040,(((WP_019103034.1_GCF_009936155.1_ASM993615v1:0.0000000000,WP_048412240.1_GCF_020544465.1_ASM2054446v1:0.0000000000):0.0000000000,WP_031296347.1_GCF_001855275.1_ASM185527v1:0.0000000000):0.0000024040,WP_011134931.1_GCF_016890085.1_ASM1689008v1:0.0000024040)100:0.0000024040)98:0.0198190377,WP_114062066.1_GCF_003325475.1_ASM332547v1:0.0000024040)98:0.0000024040,WP_149294864.1_GCF_008275125.1_ASM827512v1:0.0394276926)97:0.0484047709,(((WP_125976591.1_GCF_003952345.1_ASM395234v1:0.1306467788,(WP_173534680.1_GCF_013284055.1_ASM1328405v1:0.0596821230,(WP_180308709.1_GCF_013423785.1_ASM1342378v1:0.0227641145,(WP_221008013.1_GCF_019665765.1_ASM1966576v1:0.0411745383,WP_179358433.1_GCF_013403565.1_ASM1340356v1:0.0202324430)98:0.0178523681)98:0.1179676593)100:0.1478587841)91:0.2172035271,(WP_114898880.1_GCF_003351745.1_ASM335174v1:0.3126927812,WP_147071955.1_GCF_009938015.1_ASM993801v1:0.0000020378)90:0.0549676694)55:0.0244483745,WP_126461664.1_GCF_003967275.1_ASM396727v1:0.0280307000)98:0.0644652572)60:0.0196535864,WP_172204782.1_GCF_017161445.1_ASM1716144v1:0.0901170146)65:0.0316153745,((((WP_013292607.1_GCF_000145255.1_ASM14525v1:0.0421363714,(WP_212786783.1_GCF_018324385.1_ASM1832438v1:0.0404799910,WP_013030201.1_GCF_000025705.1_ASM2570v1:0.0427501656)100:0.0000024040)100:0.1298001062,(((WP_237246578.1_GCF_021654335.1_ASM2165433v1:0.0834326849,WP_062626222.1_GCF_000974685.2_FaOYT1_2.0:0.0000024215)100:0.1140247493,((WP_046849733.1_GCF_001007935.1_ASM100793v1:0.0827899728,WP_013442094.1_GCF_000023745.1_ASM2374v1:0.0000024040)100:0.0590815342,((WP_112204670.1_GCF_018685455.1_ASM1868545v1:0.0000024040,WP_215379534.1_GCF_018687595.1_ASM1868759v1:0.0000024040)100:0.0379382357,(((WP_114638180.1_GCF_900096765.1_PPGSP_Eae1_chr:0.0202959109,WP_108469425.1_GCF_003065365.1_ASM306536v1:0.0000024040)100:0.0207485556,((WP_068322160.1_GCF_027924165.1_ASM2792416v1:0.0204612413,((WP_011902258.1_GCF_000016345.1_ASM1634v1:0.0000000000,WP_046330550.1_GCF_000973625.1_ASM97362v1:0.0000000000):0.0000024040,WP_215304765.1_GCF_018688255.1_ASM1868825v1:0.0000024040)100:0.0202105341)32:0.0000024040,WP_173955176.1_GCF_013307225.1_ASM1330722v1:0.0000024040)32:0.0000024040)57:0.0202262129,WP_173943191.1_GCF_013307245.1_ASM1330724v1:0.0000024040)57:0.0256724624)99:0.1518256380)91:0.0476827313)78:0.0205567888,WP_239797447.1_GCF_918378365.1_Ntg6680:0.0632352900)65:0.0653364834)62:0.0418356621,WP_009207201.1_GCF_000297055.2_ASM29705v2:0.1278928292)98:0.0046871988,(WP_022372575.1_GCF_928721995.1_min17_bin56:0.0718319536,((WP_139687623.1_GCF_006337085.1_ASM633708v1:0.0000024040,WP_016474705.1_GCF_016724805.1_ASM1672480v1:0.0000024040)100:0.0000022118,WP_120177282.1_GCF_003609995.1_ASM360999v1:0.0805824352)100:0.0784168741)100:0.1739463379)65:0.0396052014)89:0.0574872075,(WP_114563291.1_GCF_003339525.1_ASM333952v1:0.4115897587,WP_203386324.1_GCF_016858125.1_ASM1685812v1:0.0048786663)70:0.1004235820)26:0.0000024576)57:0.0329115423)38:0.0323183268,(((WP_012823455.1_GCF_000024765.1_ASM2476v1:0.0544613675,WP_066102222.1_GCF_001663815.1_ASM166381v1:0.0045803096)100:0.0496512167,((WP_013835393.1_GCF_000214825.1_ASM21482v1:0.0000024040,WP_006459010.1_GCF_000227665.2_ASM22766v3:0.0000024040)100:0.0197713658,WP_127471915.1_GCF_004001325.1_ASM400132v1:0.0596309494)100:0.0956874274)97:0.0329338687,WP_062557567.1_GCF_001455205.1_ASM145520v1:0.3112373250)91:0.0464170527)64:0.0397542782,WP_173291084.1_GCF_011398155.1_ASM1139815v1:0.1846227446)60:0.0447166499,(((((WP_013051306.1_GCF_000091325.1_ASM9132v1:0.0000024040,WP_144046365.1_GCF_007197555.1_ASM719755v1:0.0000024040)100:0.0193126489,WP_077751316.1_GCF_002005305.1_ASM200530v1:0.0201583089)100:0.1798083055,WP_142871272.1_GCF_007004545.3_ASM700454v3:0.0562205373)67:0.0343941696,(WP_121852448.1_GCF_004358345.1_ASM435834v1:0.0865485929,WP_121839791.1_GCF_004358445.1_ASM435844v1:0.1492308791)78:0.1380271006)98:0.1223914713,WP_015880184.1_GCF_000023065.1_ASM2306v1:0.1379329754)72:0.0284795728)61:0.0000020215,(WP_208844762.1_GCF_030994125.1_ASM3099412v1:0.2199024775,(WP_010863855.1_GCF_020991025.1_ASM2099102v1:0.0913511964,((((((((((WP_011707002.1_GCF_016026875.1_ASM1602687v1:0.0000000000,WP_005335100.1_GCF_016127195.1_ASM1612719v1:0.0000000000):0.0000000000,WP_005335100.1_GCF_008693705.1_ASM869370v1:0.0000000000):0.0000000000,WP_033137526.1_GCF_016026615.1_ASM1602661v1:0.0000000000):0.0000000000,WP_005317282.1_GCF_028355655.1_ASM2835565v1:0.0000000000):0.0000000000,WP_011707002.1_GCF_020423125.1_ASM2042312v1:0.0000000000):0.0000000000,WP_011707002.1_GCF_003015165.1_ASM301516v1:0.0000000000):0.0000000000,WP_042652731.1_GCF_900637545.1_51438_G01:0.0000000000):0.0000000000,WP_042040889.1_GCF_020149575.1_ASM2014957v1:0.0000000000):0.0000024040,WP_010673788.1_GCF_014169735.1_ASM1416973v1:0.0000024040)100:0.1101776789,WP_042046127.1_GCF_014892695.1_ASM1489269v1:0.0560418993)100:0.0720491876)100:0.0211264859)100:0.0964370426)62:0.0646822024,((WP_207356426.1_GCF_017354945.1_ASM1735494v1:0.0208793332,WP_212593463.1_GCF_018223345.1_ASM1822334v1:0.0201782401)100:0.0634091614,(WP_025010405.1_GCF_009730655.1_ASM973065v1:0.0000024040,WP_100143637.1_GCF_019670705.1_ASM1967070v1:0.0000024040)100:0.0361636928)84:0.0072887372)50:0.0282395520,((WP_079415298.1_GCF_002028405.1_ASM202840v1:0.0572985686,((WP_041675501.1_GCF_000215705.1_ASM21570v1:0.1906300827,((((WP_087279640.1_GCF_002158865.1_ASM215886v1:0.1475264179,((WP_264894151.1_GCF_026013905.1_ASM2601390v1:0.0824948163,(WP_089417128.1_GCF_002222655.1_ASM222265v1:0.1075870365,(WP_151123525.1_GCF_021049305.1_ASM2104930v1:0.0000024040,((WP_109035926.1_GCF_003100395.1_ASM310039v1:0.0211580435,WP_250195648.1_GCF_023573145.1_ASM2357314v1:0.0000024040)87:0.0212874675,WP_037481222.1_GCF_008329925.1_ASM832992v1:0.0000024040)87:0.0423234921)98:0.0688985497)95:0.0186533080)78:0.0000024040,WP_036230106.1_GCF_000015725.1_ASM1572v1:0.0213965139)95:0.0563978861)83:0.0293058228,((WP_138856874.1_GCF_005952805.1_ASM595280v1:0.0000000000,WP_047194537.1_GCF_001017435.1_ASM101743v1:0.0000000000):0.0000024040,WP_301258793.1_GCF_030419005.1_ASM3041900v1:0.0000024040)100:0.0000024040)55:0.0197267857,((WP_058934835.1_GCF_001483865.1_ASM148386v1:0.0000000000,WP_085751668.1_GCF_002762215.1_ASM276221v1:0.0000000000):0.0000024040,WP_261756194.1_GCF_025398155.2_ASM2539815v2:0.0000024040)100:0.0000024040)55:0.0197471392,(((((WP_011464532.1_GCF_000013605.1_ASM1360v1:0.1010659552,(WP_076201076.1_GCF_001955695.1_ASM195569v1:0.0411130523,((WP_011801026.1_GCF_000015505.1_ASM1550v1:0.0195979256,WP_029708765.1_GCF_001955715.1_ASM195571v1:0.0198507157)48:0.0000024040,((WP_160553843.1_GCF_009906855.1_ASM990685v1:0.0000000000,WP_012746921.1_GCF_033807855.1_ASM3380785v1:0.0000000000):0.0000024040,WP_142819455.1_GCF_006970865.1_ASM697086v1:0.0000024040)99:0.0000024040)49:0.0000024040)50:0.0196717151)50:0.0000024040,WP_022773196.1_GCF_000477435.1_ASM47743v1:0.0000024040)52:0.0198433639,WP_142810643.1_GCF_006974105.1_ASM697410v1:0.0000024040)89:0.0322132478,((WP_168921850.1_GCF_012584515.1_ASM1258451v1:0.0431912244,((((((((WP_066084624.1_GCF_001761385.1_ASM176138v1:0.1258196577,((WP_146913380.1_GCF_007954405.1_ASM795440v1:0.1240605135,(WP_066158929.1_GCF_004353865.1_ASM435386v1:0.0000024040,WP_166227001.1_GCF_011388215.1_ASM1138821v1:0.0000024040)100:0.0235098859)86:0.0437687939,(WP_208007895.1_GCF_017498525.1_ASM1749852v1:0.0000024040,WP_106703798.1_GCF_003008535.1_ASM300853v1:0.0000024040)100:0.0000024040)74:0.0000024040)51:0.0207675162,(WP_187724029.1_GCF_014489535.1_ASM1448953v1:0.0000022926,(WP_106846091.1_GCF_003013695.1_ASM301369v1:0.0215831205,(WP_209422127.1_GCF_021249385.1_ASM2124938v1:0.0206966766,WP_106684966.1_GCF_003008575.1_ASM300857v1:0.0000024040)100:0.0197728065)100:0.0950941073)77:0.0402163217)68:0.0198215671,WP_043699492.1_GCF_020162115.1_ASM2016211v1:0.0646052471)62:0.0000024040,((WP_011794783.1_GCF_022493915.1_ASM2249391v1:0.0000000000,WP_045535370.1_GCF_000828915.1_ASM82891v1:0.0000000000):0.0000024040,WP_013594116.1_GCF_000176855.2_ASM17685v2:0.0000024040)99:0.0000024040)99:0.0148505312,(((WP_011806028.1_GCF_002214645.1_ASM221464v1:0.0000000000,WP_011806028.1_GCF_000022305.1_ASM2230v1:0.0000000000):0.0000024040,WP_013519611.1_GCF_000179015.2_ASM17901v2:0.0000024040)100:0.0200256588,((WP_016445346.1_GCF_016027815.1_ASM1602781v1:0.0000000000,WP_016445346.1_GCF_029215875.1_ASM2921587v1:0.0000000000):0.0000024040,WP_045531289.1_GCF_000828895.1_ASM82889v1:0.0000024040)93:0.0000024040)100:0.0068102017)100:0.0183255387,WP_175504289.1_GCF_013363755.1_ASM1336375v1:0.0226174502)73:0.0201328296,WP_012204719.1_GCF_000018665.1_ASM1866v1:0.0000024040)99:0.0666876121,(((WP_075587662.1_GCF_001955735.1_ASM195573v1:0.0798803395,WP_011810955.1_GCF_000015565.1_ASM1556v1:0.0234116917)100:0.0414831436,WP_187736648.1_GCF_014489595.1_ASM1448959v1:0.0235508778)98:0.0000023404,(((WP_066533580.1_GCF_006740045.1_ASM674004v1:0.0416000346,(((WP_218243199.1_GCF_019186805.1_ASM1918680v1:0.0000000000,WP_003056627.1_GCF_020886175.1_ASM2088617v1:0.0000000000):0.0000000000,WP_184711640.1_GCF_020080045.1_ASM2008004v1:0.0000000000):0.0000024040,WP_042412962.1_GCF_018064205.1_ASM1806420v1:0.0000024040)100:0.0000024040)100:0.0178625388,WP_054065529.1_GCF_002056725.1_ASM205672v1:0.0250417715)100:0.0406839925,((WP_066697648.1_GCF_028596105.1_ASM2859610v1:0.0000000000,WP_187596292.1_GCF_014395975.1_ASM1439597v1:0.0000000000):0.0000024040,WP_057223504.1_GCF_002157165.1_ASM215716v1:0.0000024040)100:0.0000024040)74:0.0211043614)72:0.0133422348)98:0.0659401511)87:0.0202131602,WP_106444944.1_GCF_003008595.1_ASM300859v1:0.0000024040)53:0.0113819753)87:0.0567641888,WP_012346962.1_GCF_000019785.1_ASM1978v1:0.0000024040)87:0.0194227775)79:0.0000020795)98:0.0402510631,WP_104356463.1_GCF_015476235.1_ASM1547623v1:0.0000024215)100:0.1867141265)100:0.1349535275,WP_031490844.1_GCF_016747875.1_ASM1674787v1:0.1147502438)88:0.0989990823)67:0.0415857527,(((((((WP_129211343.1_GCF_004124255.1_ASM412425v1:0.1220242235,WP_005744690.1_GCF_000145945.2_ASM14594v2:0.0223735733)89:0.0000020476,((((((((((((((((((((((((((((((((((WP_002554550.1_GCF_018394375.1_ASM1839437v1:0.0000000000,WP_003172723.1_GCF_003851555.1_ASM385155v1:0.0000000000):0.0000000000,WP_002554550.1_GCF_024584585.1_ASM2458458v1:0.0000000000):0.0000000000,WP_005889783.1_GCF_023278125.1_ASM2327812v1:0.0000000000):0.0000000000,WP_003172723.1_GCF_000934565.1_ASM93456v1:0.0000000000):0.0000000000,WP_003199385.1_GCF_014268695.2_ASM1426869v2:0.0000000000):0.0000000000,WP_065872731.1_GCF_014268275.3_ASM1426827v3:0.0000000000):0.0000000000,WP_003172723.1_GCF_003852045.1_ASM385204v1:0.0000000000):0.0000000000,WP_003199385.1_GCF_008370715.1_ASM837071v1:0.0000000000):0.0000000000,WP_002554550.1_GCF_022557255.1_ASM2255725v1:0.0000000000):0.0000000000,WP_007908599.1_GCF_014268445.2_ASM1426844v2:0.0000000000):0.0000000000,WP_007943632.1_GCF_024296925.1_ASM2429692v1:0.0000000000):0.0000000000,WP_003199385.1_GCF_004786035.1_ASM478603v1:0.0000000000):0.0000000000,WP_028615646.1_GCF_030980095.1_ASM3098009v1:0.0000000000):0.0000000000,WP_003172723.1_GCF_024112395.1_ASM2411239v1:0.0000000000):0.0000000000,WP_002554550.1_GCF_030505375.1_ASM3050537v1:0.0000000000):0.0000000000,WP_032889016.1_GCF_021391435.1_ASM2139143v1:0.0000000000):0.0000000000,WP_003373297.1_GCF_900184295.1_Chr_1:0.0000000000):0.0000000000,WP_005889783.1_GCF_000156995.2_ASM15699v2:0.0000000000):0.0000000000,WP_003172723.1_GCF_013285305.1_ASM1328530v1:0.0000000000):0.0000000000,WP_003373297.1_GCF_000007805.1_ASM780v1:0.0000000000):0.0000000000,WP_007943632.1_GCF_019693255.1_ASM1969325v1:0.0000000000):0.0000000000,WP_003172723.1_GCF_014268455.2_ASM1426845v2:0.0000000000):0.0000000000,WP_007908599.1_GCF_019614655.1_ASM1961465v1:0.0000000000):0.0000000000,WP_003218698.1_GCF_001612705.2_ASM161270v2:0.0000000000):0.0000000000,WP_003172723.1_GCF_014268375.2_ASM1426837v2:0.0000000000):0.0000000000,WP_002554550.1_GCF_020917325.1_ASM2091732v1:0.0000000000):0.0000000000,WP_007943632.1_GCF_001661075.1_ASM166107v1:0.0000000000):0.0000000000,WP_002554550.1_GCF_016599635.1_ASM1659963v1:0.0000000000):0.0000000000,WP_065876590.1_GCF_019139815.1_ASM1913981v1:0.0000000000):0.0000000000,WP_003199385.1_GCF_023330585.1_ASM2333058v1:0.0000000000):0.0000000000,WP_007943632.1_GCF_001874645.1_ASM187464v1:0.0000000000):0.0000000000,WP_007908599.1_GCF_014268485.2_ASM1426848v2:0.0000000000):0.0000000000,WP_043185667.1_GCF_000761155.1_ASM76115v1:0.0000000000):0.0000024040,WP_003172723.1_GCF_001708485.1_ASM170848v1:0.0000024040)100:0.0000024040)89:0.0000024040,(((WP_016780001.1_GCF_015476275.1_ASM1547627v1:0.0000000000,WP_003446557.1_GCF_001294575.1_ASM129457v1:0.0000000000):0.0000000000,WP_047273922.1_GCF_015377145.2_2T-2-5-2v4:0.0000000000):0.0000024040,WP_016780001.1_GCF_011040435.1_ASM1104043v1:0.0000024040)100:0.0220412880)100:0.0687434718,((((((WP_025261272.1_GCF_000517305.1_ASM51730v1:0.0000000000,WP_043862733.1_GCF_018398475.1_ASM1839847v1:0.0000000000):0.0000000000,WP_008057003.1_GCF_012647205.1_ASM1264720v1:0.0000000000):0.0000000000,WP_025261272.1_GCF_018968705.1_ASM1896870v1:0.0000000000):0.0000000000,WP_038994110.1_GCF_004214895.1_ASM421489v1:0.0000000000):0.0000024040,WP_027977430.1_GCF_013374995.1_ASM1337499v1:0.0000024040)100:0.0000024040,WP_079443153.1_GCF_002028325.1_ASM202832v1:0.0216894902)45:0.0000024040)73:0.0217590710,(WP_107026588.1_GCF_009755645.1_ASM975564v1:0.0000024040,((WP_170028870.1_GCF_014269225.2_ASM1426922v2:0.0000024040,WP_062573262.1_GCF_002736065.1_ASM273606v1:0.0000024040)100:0.0219914033,(((WP_010226307.1_GCF_000696345.2_ASM69634v2:0.0000024040,WP_186681386.1_GCF_014268755.2_ASM1426875v2:0.0000024040)100:0.0221717927,((((((((((((((((((WP_123466546.1_GCF_014268495.2_ASM1426849v2:0.0000000000,WP_068581695.1_GCF_003850565.1_ASM385056v1:0.0000000000):0.0000000000,WP_003226785.1_GCF_001594225.2_ASM159422v2:0.0000000000):0.0000000000,WP_003226785.1_GCF_014268585.2_ASM1426858v2:0.0000000000):0.0000000000,WP_003226785.1_GCF_024072275.1_ASM2407227v1:0.0000000000):0.0000000000,WP_007955690.1_GCF_019139795.1_ASM1913979v1:0.0000000000):0.0000000000,WP_007955690.1_GCF_021018765.1_ASM2101876v1:0.0000000000):0.0000000000,WP_096821070.1_GCF_014863605.1_ASM1486360v1:0.0000000000):0.0000000000,WP_003226785.1_GCF_019141525.1_ASM1914152v1:0.0000000000):0.0000000000,WP_007955690.1_GCF_014863585.1_ASM1486358v1:0.0000000000):0.0000000000,WP_007931398.1_GCF_900560965.1_PPRCHA0:0.0000000000):0.0000000000,WP_003226785.1_GCF_003352185.1_ASM335218v1:0.0000000000):0.0000000000,WP_003226785.1_GCF_014268595.2_ASM1426859v2:0.0000000000):0.0000000000,WP_003226785.1_GCF_024749365.1_ASM2474936v1:0.0000000000):0.0000000000,WP_007983530.1_GCF_002356535.2_ASM235653v2:0.0000000000):0.0000000000,WP_007931398.1_GCF_014524625.1_ASM1452462v1:0.0000000000):0.0000000000,WP_053133142.1_GCF_030016165.2_ASM3001616v2:0.0000000000):0.0000000000,WP_003226785.1_GCF_017167965.1_ASM1716796v1:0.0000000000):0.0000024040,WP_007955690.1_GCF_001708425.1_ASM170842v1:0.0000024040)100:0.0219744189)67:0.0000024040,(((((((((((((((((WP_060483780.1_GCF_019139535.1_ASM1913953v1:0.0000000000,WP_012271109.1_GCF_003671975.1_ASM367197v1:0.0000000000):0.0000000000,WP_125463185.1_GCF_003940825.1_ASM394082v1:0.0000000000):0.0000000000,WP_054905497.1_GCF_021560075.1_ASM2156007v1:0.0000000000):0.0000000000,WP_013971530.1_GCF_015168335.1_ASM1516833v1:0.0000000000):0.0000000000,WP_125463185.1_GCF_024749065.1_ASM2474906v1:0.0000000000):0.0000000000,WP_012271109.1_GCF_030291635.1_ASM3029163v1:0.0000000000):0.0000000000,WP_011532839.1_GCF_000026105.1_ASM2610v1:0.0000000000):0.0000000000,WP_186476624.1_GCF_014269025.2_ASM1426902v2:0.0000000000):0.0000000000,WP_099428595.1_GCF_029215585.1_ASM2921558v1:0.0000000000):0.0000000000,WP_060483780.1_GCF_019139675.1_ASM1913967v1:0.0000000000):0.0000000000,WP_013971530.1_GCF_019139895.1_ASM1913989v1:0.0000000000):0.0000000000,WP_003252871.1_GCF_021283545.2_ASM2128354v2:0.0000000000):0.0000000000,WP_013971530.1_GCF_019139835.1_ASM1913983v1:0.0000000000):0.0000000000,WP_065760477.1_GCF_963678005.1_piPlaSpea1.Pseudomonas_laurentiana_1.1:0.0000000000):0.0000000000,WP_016391940.1_GCF_003391255.1_ASM339125v1:0.0000000000):0.0000000000,WP_016500940.1_GCF_000412675.1_ASM41267v1:0.0000000000):0.0000024040,WP_060483780.1_GCF_014268885.2_ASM1426888v2:0.0000024040)99:0.0000024040)79:0.0219697480)71:0.0000024040)70:0.0000023378)98:0.3934711361,(((((((((((((WP_003460252.1_GCF_023093875.1_ASM2309387v1:0.0000000000,WP_003460252.1_GCF_017167985.1_ASM1716798v1:0.0000000000):0.0000000000,WP_037047597.1_GCF_017915135.1_ASM1791513v1:0.0000000000):0.0000000000,WP_003240094.1_GCF_000733715.2_ASM73371v2:0.0000000000):0.0000000000,WP_074678540.1_GCF_021029445.1_ASM2102944v1:0.0000000000):0.0000000000,WP_003240094.1_GCF_024205225.1_ASM2420522v1:0.0000000000):0.0000000000,WP_003460252.1_GCF_013409125.2_ASM1340912v2:0.0000000000):0.0000024040,WP_003460252.1_GCF_000297075.2_Ppseudo_final:0.0000024040)100:0.0433585247,((WP_119893892.1_GCF_003595175.1_ASM359517v1:0.0000024040,WP_173207365.1_GCF_013200955.2_ASM1320095v2:0.0000024040)100:0.0000024040,(WP_021701637.1_GCF_001597285.1_ASM159728v1:0.0000024040,WP_318954706.1_GCF_033723955.1_ASM3372395v1:0.0000024040)100:0.0409323103)100:0.0193637352)100:0.0447702589,WP_067385439.1_GCF_001651805.1_ASM165180v1:0.0203348269)90:0.0000024040,WP_009837030.1_GCF_003568825.1_ASM356882v1:0.0410781718)79:0.0205636685,WP_069898600.1_GCF_900682675.2_P_marincola_YSy11_v2:0.0208217155)60:0.0205301451,WP_100258128.1_GCF_002795845.1_ASM279584v1:0.0421689022)71:0.0432785767,(WP_008249289.1_GCF_001586255.1_ASM158625v1:0.0639021137,WP_251086864.1_GCF_023702635.1_ASM2370263v1:0.0823392734)96:0.0427134951)74:0.0365385027)93:0.2208452727,(((WP_228346060.1_GCF_016132445.1_ASM1613244v1:0.1582866872,(WP_015486135.1_GCF_000355675.1_ASM35567v1:0.1664269531,WP_260997152.1_GCF_025345565.1_ASM2534556v1:0.0000024040)100:0.0748527323)99:0.1459974467,((((((((WP_010798023.1_GCF_008693965.1_ASM869396v1:0.1720341644,(WP_041105737.1_GCF_000818015.1_ASM81801v1:0.0206639858,WP_012700159.1_GCF_000021045.1_ASM2104v1:0.0000024040)100:0.0656755545)45:0.0401804372,((((((WP_011913626.1_GCF_016028515.1_ASM1602851v1:0.0000000000,WP_038658824.1_GCF_000661915.1_ASM66191v1:0.0000000000):0.0000000000,WP_003280508.1_GCF_020783375.1_ASM2078337v1:0.0000000000):0.0000000000,WP_003289309.1_GCF_021432765.1_ASM2143276v1:0.0000000000):0.0000000000,WP_003280508.1_GCF_021432085.1_ASM2143208v1:0.0000000000):0.0000000000,WP_011913626.1_GCF_019704535.1_ASM1970453v1:0.0000000000):0.0000024040,WP_003289309.1_GCF_016028635.1_ASM1602863v1:0.0000024040)100:0.0000028740)44:0.0213181534,(WP_021216699.1_GCF_026072635.1_ASM2607263v1:0.0000024040,WP_173178410.1_GCF_012767755.2_ASM1276775v2:0.0202532651)100:0.0414939877)55:0.0422730570,(WP_127163552.1_GCF_003991975.1_ASM399197v1:0.0179925107,WP_201090904.1_GCF_016653615.1_ASM1665361v1:0.1083224835)100:0.1089583615)35:0.0417879971,(((((WP_009623501.1_GCF_001586155.1_ASM158615v1:0.0000000000,WP_017517001.1_GCF_029457395.1_ASM2945739v1:0.0000000000):0.0000000000,WP_045211459.1_GCF_012971725.1_ASM1297172v1:0.0000000000):0.0000000000,WP_044399835.1_GCF_011397855.1_ASM1139785v1:0.0000000000):0.0000000000,WP_003454343.1_GCF_002355475.1_ASM235547v1:0.0000000000):0.0000024040,WP_017517001.1_GCF_009911755.1_ASM991175v1:0.0000024040)99:0.0000024040)34:0.0207014753,(WP_039805301.1_GCF_002220155.1_ASM222015v1:0.0000024040,WP_152386826.1_GCF_009363155.1_ASM936315v1:0.0000024040)100:0.0628768326)30:0.0000024040,(NP_251541.1_GCF_000006765.1_ASM676v1:0.0000024040,WP_003090942.1_GCF_003025345.2_ASM302534v2:0.0000024040)99:0.0000024040)30:0.0213315129,WP_151134564.1_GCF_008807375.1_ASM880737v1:0.0000020045)48:0.1019669869)87:0.0229931928,WP_173271812.1_GCF_011398355.1_ASM1139835v1:0.1431722783)64:0.0661537010)63:0.0879219606)68:0.0609788309,((((((((WP_020912710.1_GCF_000014885.1_ASM1488v1:0.1773091570,WP_055023990.1_GCF_002075795.1_ASM207579v1:0.0202392991)98:0.0000024215,(((WP_126166862.1_GCF_003957745.1_ASM395774v1:0.0183182653,(WP_207319809.1_GCF_017354925.1_ASM1735492v1:0.0000024040,WP_207379100.1_GCF_017354965.1_ASM1735496v1:0.0000024040)100:0.0179808321)100:0.0226123339,((WP_011759813.1_GCF_000015245.1_ASM1524v1:0.0000000000,WP_203326952.1_GCF_016834455.1_ASM1683445v1:0.0000000000):0.0000024040,WP_203326952.1_GCF_019457615.1_ASM1945761v1:0.0000024040)100:0.0198533419)100:0.0823589618,WP_012142683.1_GCF_000018025.1_ASM1802v1:0.0000024040)76:0.0200921709)75:0.0201327426,(((((WP_144208046.1_GCF_007567505.1_ASM756750v1:0.0428162985,WP_130602917.1_GCF_004295345.1_ASM429534v1:0.0659037820)99:0.0196076172,(WP_012155285.1_GCF_000019185.1_ASM1918v1:0.0000024040,WP_012155285.1_GCF_000018285.1_ASM1828v1:0.0000024040)100:0.0192413045)100:0.0630676653,((((((WP_011865713.1_GCF_000016065.1_ASM1606v1:0.0000000000,WP_011865713.1_GCF_019457655.1_ASM1945765v1:0.0000000000):0.0000000000,WP_011865713.1_GCF_019457495.1_ASM1945749v1:0.0000000000):0.0000000000,WP_011865713.1_GCF_019457555.1_ASM1945755v1:0.0000000000):0.0000000000,WP_011865713.1_GCF_019457575.1_ASM1945757v1:0.0000000000):0.0000024040,WP_011865713.1_GCF_019457535.1_ASM1945753v1:0.0000024040)100:0.0199785397,WP_033538425.1_GCF_002215585.1_ASM221558v1:0.0000024040)98:0.0202045568)97:0.0000024040,(WP_220060961.1_GCF_019457515.1_ASM1945751v1:0.0000024040,WP_220068046.1_GCF_019457595.1_ASM1945759v1:0.0000024040)93:0.0000024040)97:0.0201214316,WP_012324892.1_GCF_000019525.1_ASM1952v1:0.0000024040)75:0.0000024040)99:0.0638510331,WP_011496431.1_GCF_000013765.1_ASM1376v1:0.0208567942)98:0.0209447246,((WP_137227044.1_GCF_006385555.1_ASM638555v1:0.0000000000,WP_011637369.1_GCF_000014705.1_ASM1470v1:0.0000000000):0.0000024040,WP_124730978.1_GCF_003855395.1_ASM385539v1:0.0000024040)100:0.0000024040)98:0.0214169520,WP_188739700.1_GCF_019931735.1_ASM1993173v1:0.0000024040)98:0.0000024040,WP_226415715.1_GCF_020511155.1_ASM2051115v1:0.0211631147)99:0.0433320459,(((WP_105252465.1_GCF_030848765.1_ASM3084876v1:0.0000000000,WP_011789431.1_GCF_025402875.1_ASM2540287v1:0.0000000000):0.0000024040,WP_006081573.1_GCF_000178875.2_ASM17887v2:0.0000024040)98:0.0000024040,(((WP_011622801.1_GCF_019457475.1_ASM1945747v1:0.0000000000,WP_011072320.1_GCF_000146165.2_ASM14616v2:0.0000000000):0.0000024040,WP_088212346.1_GCF_019457635.1_ASM1945763v1:0.0000024040)100:0.0422949310,WP_037418480.1_GCF_024971755.1_ASM2497175v1:0.0000024040)100:0.0425842416)89:0.0000024040)100:0.2685320112)95:0.0843854653,WP_058021975.1_GCF_001444425.1_ASM144442v1:0.3528682631)100:0.1589224825,((((((WP_260794004.1_GCF_025264625.1_ASM2526462v1:1.8294598020,(((WP_013114470.1_GCF_000092845.1_ASM9284v1:0.0000000000,WP_012671711.1_GCF_017751225.1_ASM1775122v1:0.0000000000):0.0000024040,WP_014488870.1_GCF_000223215.1_ASM22321v1:0.0000024040)100:0.1049679826,WP_013244001.1_GCF_000143725.1_ASM14372v1:0.0228407761)100:0.4913266199)84:0.4814117034,((((WP_023275856.1_GCF_000487995.2_ASM48799v2:0.3309302720,WP_013009418.1_GCF_000025725.1_ASM2572v1:0.1339820637)86:0.0776406873,WP_013450363.1_GCF_000183405.1_ASM18340v1:0.0661189419)81:0.0871879065,WP_128467580.1_GCF_004087915.1_ASM408791v1:0.1210232088)46:0.0051662674,(WP_013007197.1_GCF_000010985.1_ASM1098v1:0.1344717087,WP_013886928.1_GCF_000218625.1_ASM21862v1:0.0952636937)61:0.0426965122)99:0.2766343696)65:0.0629103699,(((((((((((WP_215216849.1_GCF_019453995.1_ASM1945399v1:0.1158335639,WP_194844860.1_GCF_015356815.2_ASM1535681v2:0.1180774244)100:0.3329878070,WP_013944088.1_GCF_000237205.1_ASM23720v1:0.1545967491)100:0.0822122249,((WP_059061129.1_GCF_001499655.1_PNK1:0.0545163547,WP_011175319.1_GCF_000011565.2_ASM1156v2:0.0351921345)100:0.1664529436,(WP_013181947.1_GCF_000092785.1_ASM9278v1:0.2336081384,WP_006340110.1_GCF_000253035.1_ASM25303v1:0.0000028454)89:0.0868447703)90:0.0631692954)99:0.4095850012,((WP_213357654.1_GCF_902807005.1_14-2711_R47:0.1198186054,WP_213318299.1_GCF_902806995.1_15-2067_O50:0.0162654408)100:0.4192352361,((WP_013712958.1_GCF_020459125.1_ASM2045912v1:0.1446615244,((((((WP_021828387.1_GCF_000471025.2_ASM47102v2:0.1693559970,WP_139414424.1_GCF_900416725.2_G1_hybrid:0.0206560290)100:0.0000024040,WP_006343227.1_GCF_000204255.1_ASM20425v1:0.0000024040)100:0.0205214299,(WP_213240994.1_GCF_018343815.1_ASM1834381v1:0.0000024040,WP_131744395.1_GCF_019056495.1_ASM1905649v1:0.0000024040)98:0.0000024040)99:0.0000024040,WP_117274339.1_GCF_900239975.1_Chlamydia_sp._S15-834K:0.0205541279)100:0.0205342846,WP_011006510.1_GCF_000007605.1_ASM760v1:0.0000024040)100:0.0000024040,WP_011458008.1_GCF_000009945.1_ASM994v1:0.0205398332)98:0.1052411561)65:0.0172751112,((NP_219625.1_GCF_000008725.1_ASM872v1:0.0609417143,WP_010230363.1_GCF_000006685.1_ASM668v1:0.0000024215)99:0.1038200388,(WP_010882835.1_GCF_000007205.1_ASM720v1:0.0068543551,WP_108896319.1_GCF_900239945.1_Chlamydia_sp._nov._H15-1957-10C:0.0729292662)100:0.0667006227)69:0.0609014706)93:0.1158002940)100:0.4999516380)100:0.6891907367,(((WP_002749297.1_GCF_000306675.2_ASM30667v3:0.0406924176,(WP_002627711.1_GCF_006874765.1_ASM687476v1:0.0000024040,WP_002733336.1_GCF_003516145.1_ASM351614v1:0.0000024040)100:0.0000024040)73:0.0202223780,(((WP_010572513.1_GCF_003722295.1_ASM372229v1:0.0000000000,WP_004460032.1_GCF_000313175.2_ASM31317v2:0.0000000000):0.0000000000,WP_000172195.1_GCF_002073495.2_ASM207349v2:0.0000000000):0.0000024040,WP_069609782.1_GCF_001729245.1_ASM172924v1:0.0000024040)100:0.0000024750)69:0.0000024535,(WP_012476671.1_GCF_000017685.1_ASM1768v1:0.0263906591,WP_109022270.1_GCF_003114835.2_ASM311483v3:0.0541088422)100:0.1523724082)100:0.5268124721)91:0.3209099586,((((((((((((((((((((((((((((((WP_237381759.1_GCF_017498545.1_ASM1749854v1:0.6305891675,((WP_211423958.1_GCF_018304805.1_ASM1830480v1:0.0000024040,WP_014101261.1_GCF_000226295.1_ASM22629v1:0.0372478581)100:0.0710635082,WP_211430590.1_GCF_018304825.1_ASM1830482v1:0.0000024040)100:0.4098824746)100:0.1419540284,(WP_053551788.1_GCF_001278055.1_ASM127805v1:0.0376159141,(WP_221249429.1_GCF_019704135.1_ASM1970413v1:0.0598813596,(WP_072284767.1_GCF_001887775.1_ASM188777v1:0.1165873981,WP_011340248.1_GCF_000012885.1_ASM1288v1:0.0734420058)93:0.0959265443)93:0.1310675754)93:0.1050309816)98:0.0676900637,(WP_316347592.1_GCF_963556095.2_piMetSpec1.Desulfuromonas_acetoxidans_1.2:0.1687135384,WP_092079422.1_GCF_963662975.1_piMetSpee1.Desulfuromonas_thiophila_1.1:0.1891859810)100:0.1541403692)99:0.0905835213,WP_012468766.1_GCF_000020385.1_ASM2038v1:0.1326636692)90:0.1109577529,(WP_011737113.1_GCF_000015045.1_ASM1504v1:0.1283194140,WP_011937283.1_GCF_000016745.1_ASM1674v1:0.0160761871)92:0.0561547792)93:0.0347731986,WP_012646343.1_GCF_000022265.1_ASM2226v1:0.0000024040)92:0.0455943305,((WP_012528852.1_GCF_000020725.1_ASM2072v1:0.0000020494,(WP_085814078.1_GCF_014218275.1_ASM1421827v1:0.0000024080,WP_216499167.1_GCF_019203205.1_ASM1920320v1:0.0160891904)99:0.0351894916)55:0.0150792172,WP_216499167.1_GCF_019063885.1_ASM1906388v1:0.0000024040)55:0.0000024215)88:0.0822557833,(WP_183345153.1_GCF_023221575.1_ASM2322157v1:0.0000024040,WP_183345153.1_GCF_018986915.1_ASM1898691v1:0.0361321303)60:0.0000020795)88:0.0816947816,WP_004514104.1_GCF_000012925.1_ASM1292v1:0.0369342268)93:0.0000024215,WP_207164722.1_GCF_017338855.1_ASM1733885v1:0.0000024040)94:0.0167271695,WP_039739824.1_GCF_000817955.1_ASM81795v1:0.0154879525)90:0.0000020795,WP_010941133.1_GCF_000007985.2_ASM798v2:0.0860375279)100:0.5682307932,(WP_146959905.1_GCF_007993755.1_ASM799375v1:0.0954856487,WP_111334789.1_GCF_003258315.1_ASM325831v1:0.3270138157)100:0.1962392561)92:0.1098876987,((((((((((((((((((((((((((((WP_013087848.1_GCF_000093065.1_ASM9306v1:1.0144864081,WP_154624547.1_GCF_029277985.1_ASM2927798v1:0.0000024040)83:0.0209653588,((((((((((WP_011053559.1_GCF_003099975.1_ASM309997v1:0.3171790523,(WP_208229582.1_GCF_017569925.1_ASM1756992v1:0.0000024040,WP_048637288.1_GCF_002291445.1_ASM229144v1:0.0000024040)100:0.0440288186)63:0.0000024040,((WP_041068877.1_GCF_000828515.1_ASM82851v1:0.3198236037,(WP_087489688.1_GCF_002163605.1_ASM216360v1:0.0435860091,WP_104958713.1_GCF_002953195.1_ASM295319v1:0.0000024040)95:0.0215631961)93:0.0000024040,((WP_085069833.1_GCF_002101395.1_ASM210139v1:0.0000000000,WP_249892409.1_GCF_023517775.1_ASM2351777v1:0.0000000000):0.0000024040,WP_160622451.1_GCF_009914055.1_ASM991405v1:0.0000024040)91:0.0000024040)93:0.0214504225)65:0.0210879444,((WP_009111249.1_GCF_005484965.1_ASM548496v1:0.0000000000,WP_137714728.1_GCF_005484945.1_ASM548494v1:0.0000000000):0.0000024040,WP_222159790.1_GCF_019797845.1_ASM1979784v1:0.0000024040)96:0.0000024040)61:0.0437060678,(((((((((((((((((((((((((WP_226813505.1_GCF_020541265.1_ASM2054126v1:0.2523163584,(WP_157992665.1_GCF_900698925.1_ErCicurvipes_v1.0:0.0885927131,WP_022564330.1_GCF_000971765.1_ASM97176v1:0.0436191272)100:0.0515027682)99:0.0628526279,WP_216782592.1_GCF_904848675.1_Pt_Alt_01:0.0676618616)99:0.0000024215,WP_013024304.1_GCF_000233595.1_ASM23359v1:0.0000024040)90:0.0000024040,WP_104923551.1_GCF_002951615.1_ASM295161v1:0.0673801779)46:0.0000024040,(((((((((((((WP_004952647.1_GCF_949794035.1_EBP3064_genome:0.0000000000,WP_010251979.1_GCF_004792415.1_ASM479241v1:0.0000000000):0.0000000000,WP_111142263.1_GCF_022647325.1_ASM2264732v1:0.0000000000):0.0000000000,WP_010251979.1_GCF_019048385.1_ASM1904838v1:0.0000000000):0.0000000000,WP_008925396.1_GCF_009646115.1_ASM964611v1:0.0000000000):0.0000000000,WP_004160177.1_GCF_000091565.1_ASM9156v1:0.0000000000):0.0000000000,WP_006322046.1_GCF_000261045.2_ASM26104v2:0.0000000000):0.0000000000,WP_034891518.1_GCF_020342335.1_ASM2034233v1:0.0000000000):0.0000000000,WP_013573742.1_GCF_021276285.1_ASM2127628v1:0.0000000000):0.0000000000,WP_004952647.1_GCF_000214235.1_ASM21423v1:0.0000000000):0.0000000000,WP_004952647.1_GCF_900638135.1_56433_G01:0.0000000000):0.0000000000,WP_012666849.1_GCF_002952315.1_ASM295231v1:0.0000000000):0.0000000000,WP_013573742.1_GCF_022637475.1_ASM2263747v1:0.0000000000):0.0000000000,WP_012442678.1_GCF_000026185.1_ASM2618v1:0.0000000000):0.0000024040)36:0.0000024040,WP_052898816.1_GCF_032164335.1_ASM3216433v1:0.0000024040)51:0.0000024040,WP_128176138.1_GCF_022647505.1_ASM2264750v1:0.0213756094)96:0.0243681658,WP_021507762.1_GCF_019890955.1_ASM1989095v1:0.0093927454)97:0.0159978393,WP_006121713.1_GCF_011044475.1_ASM1104447v1:0.0215313186)78:0.0000026361,WP_107168434.1_GCF_012427845.1_ASM1242784v1:0.0000024040)40:0.0000024040,WP_042873025.1_GCF_007858975.2_ASM785897v2:0.0000024040)19:0.0000024040,((((WP_264496857.1_GCF_025946765.1_ASM2594676v1:0.0000000000,WP_014701587.1_GCF_003992745.1_ASM399274v1:0.0000000000):0.0000000000,WP_180742814.1_GCF_020181655.1_ASM2018165v1:0.0000000000):0.0000000000,WP_015841891.1_GCF_015689195.1_ASM1568919v1:0.0000000000):0.0000000000,WP_035344450.1_GCF_900095885.1_Daq1742:0.0000000000):0.0000024040)27:0.0000024040,((((((WP_024107482.1_GCF_003403135.1_ASM340313v1:0.0000000000,WP_039382139.1_GCF_020079945.1_ASM2007994v1:0.0000000000):0.0000000000,WP_005972974.1_GCF_001742185.1_ASM174218v1:0.0000000000):0.0000000000,WP_019843271.1_GCF_002887555.1_ASM288755v1:0.0000000000):0.0000000000,WP_012768149.1_GCF_000023565.1_ASM2356v1:0.0000000000):0.0000000000,WP_012768149.1_GCF_002812485.1_ASM281248v1:0.0000000000):0.0000000000,WP_012886311.1_GCF_000025065.1_ASM2506v1:0.0000000000):0.0000024040)98:0.0256432481,WP_022635072.1_GCF_002846995.1_ASM284699v1:0.0000024040)76:0.0000024040,WP_013319660.1_GCF_000147055.1_ASM14705v1:0.0000024040)50:0.0261189906,((((WP_013200470.1_GCF_000196615.1_ASM19661v1:0.0000000000,WP_020824887.1_GCF_008364325.2_ASM836432v2:0.0000000000):0.0000000000,WP_154752875.1_GCF_009738185.1_ASM973818v1:0.0000000000):0.0000000000,WP_133842574.1_GCF_020683125.1_ASM2068312v1:0.0000000000):0.0000000000,WP_234587709.1_GCF_021462285.1_ASM2146228v1:0.0000000000):0.0000024040)26:0.0000024040,WP_062745732.1_GCF_019844095.1_ASM1984409v1:0.0000024040)50:0.0262681367,((WP_004929666.1_GCF_004768745.1_ASM476874v1:0.0000000000,WP_019453401.1_GCF_001642805.2_ASM164280v2:0.0000000000):0.0000024040,WP_004929666.1_GCF_017309605.1_ASM1730960v1:0.0000024040)99:0.0217393097)43:0.0000024040,WP_015344275.1_GCF_016026735.1_ASM1602673v1:0.0220033560)34:0.0000024040,WP_004093570.1_GCF_020150375.1_ASM2015037v1:0.0000024040)19:0.0000024040,(((((WP_024484772.1_GCF_001006005.1_ASM100600v1:0.0000000000,WP_040264677.1_GCF_009831665.3_ASM983166v3:0.0000000000):0.0000000000,WP_016190755.1_GCF_021365465.1_ASM2136546v1:0.0000000000):0.0000000000,WP_061800519.1_GCF_900187015.1_50465_F01:0.0000000000):0.0000000000,WP_025798719.1_GCF_011617105.1_ASM1161710v1:0.0000000000):0.0000000000,WP_024910565.1_GCF_000520015.2_ASM52001v2:0.0000000000):0.0000024040)48:0.0000024040,((((WP_011095470.1_GCF_000740965.1_ASM74096v1:0.0419021726,((((((WP_010283150.1_GCF_009873295.1_ASM987329v1:0.0000000000,WP_039279757.1_GCF_014946825.2_ASM1494682v2:0.0000000000):0.0000000000,WP_039279757.1_GCF_020971565.1_ASM2097156v1:0.0000000000):0.0000000000,WP_014916784.1_GCF_003382565.3_ASM338256v3:0.0000000000):0.0000000000,WP_010295533.1_GCF_013488025.1_ASM1348802v1:0.0000000000):0.0000000000,WP_039279757.1_GCF_002288545.1_ASM228854v1:0.0000000000):0.0000024040,WP_010295533.1_GCF_009931295.1_ASM993129v1:0.0000024040)100:0.0000024040)99:0.0430179328,((WP_000257282.1_GCF_000439255.1_ASM43925v1:0.0000024040,NP_463198.1_GCF_000006945.2_ASM694v2:0.0000024040)100:0.0000020820,(((((((WP_012907302.1_GCF_021278985.1_ASM2127898v1:0.0000024040,WP_138095437.1_GCF_005671395.1_ASM567139v1:0.0222497668)71:0.0218256456,WP_054179685.1_GCF_030053895.1_ASM3005389v1:0.0000024040)67:0.0000024040,(WP_125294669.1_GCF_024224615.1_ASM2422461v1:0.0000024040,WP_043081809.1_GCF_003019925.1_ASM301992v1:0.0000024040)42:0.0000024040)38:0.0000024040,(((((((WP_007722891.1_GCF_001277235.1_ASM127723v1:0.0000000000,WP_004386068.1_GCF_001277255.1_ASM127725v1:0.0000000000):0.0000000000,WP_004386068.1_GCF_001277195.1_ASM127719v1:0.0000000000):0.0000000000,WP_002434059.1_GCF_011068345.1_ASM1106834v1:0.0000000000):0.0000000000,WP_004386068.1_GCF_003516125.1_ASM351612v3:0.0000000000):0.0000000000,WP_004386068.1_GCF_001277175.1_ASM127717v1:0.0000000000):0.0000024040,WP_004386068.1_GCF_001277215.2_ASM127721v2:0.0000024040)100:0.0209484742,WP_125351813.1_GCF_003935895.2_ASM393589v2:0.0209179002)55:0.0000024040)25:0.0000024040,((((((((((((((((((((((((((((WP_007372714.1_GCF_001658025.2_ASM165802v2:0.0000000000,NP_418571.1_GCF_000005845.2_ASM584v2:0.0000000000):0.0000000000,WP_003025478.1_GCF_009648935.1_ASM964893v1:0.0000000000):0.0000000000,WP_012134461.1_GCF_000018045.1_ASM1804v1:0.0000000000):0.0000000000,WP_061498532.1_GCF_027886705.1_ASM2788670v1:0.0000000000):0.0000000000,WP_000257278.1_GCF_022354085.1_ASM2235408v1:0.0000000000):0.0000000000,WP_007372714.1_GCF_009363135.1_ASM936313v1:0.0000000000):0.0000000000,WP_006686282.1_GCF_008693645.1_ASM869364v1:0.0000000000):0.0000000000,WP_042999164.1_GCF_001558935.2_ASM155893v2:0.0000000000):0.0000000000,WP_003025478.1_GCF_904859905.1_MSB1_1H:0.0000000000):0.0000000000,WP_039077842.1_GCF_030296975.1_ASM3029697v1:0.0000000000):0.0000000000,WP_003025478.1_GCF_004353845.1_ASM435384v1:0.0000000000):0.0000000000,NP_710014.1_GCF_000006925.2_ASM692v2:0.0000000000):0.0000000000,WP_007372714.1_GCF_008330085.1_ASM833008v1:0.0000000000):0.0000000000,NP_313155.1_GCF_000008865.2_ASM886v2:0.0000000000):0.0000000000,WP_004206421.1_GCF_020526085.1_ASM2052608v1:0.0000000000):0.0000000000,WP_007372714.1_GCF_021172065.1_ASM2117206v1:0.0000000000):0.0000000000,WP_042289645.1_GCF_018128425.1_ASM1812842v1:0.0000000000):0.0000000000,WP_004206421.1_GCF_016415705.1_ASM1641570v1:0.0000000000):0.0000000000,WP_000257278.1_GCF_020097475.1_ASM2009747v1:0.0000000000):0.0000000000,WP_000257279.1_GCF_016904755.1_ASM1690475v2:0.0000000000):0.0000000000,YP_005224692.1_GCF_000240185.1_ASM24018v2:0.0000000000):0.0000000000,WP_003025478.1_GCF_023374935.1_ASM2337493v1:0.0000000000):0.0000000000,WP_002885506.1_GCF_009648975.1_ASM964897v1:0.0000000000):0.0000000000,WP_014830362.1_GCF_905331265.2_AI2999v1_cpp:0.0000000000):0.0000000000,WP_000257278.1_GCF_029962465.1_ASM2996246v1:0.0000000000):0.0000024040,WP_000257278.1_GCF_013374815.1_ASM1337481v1:0.0000024040)100:0.0220376605,((((((((((((((((((((((((((((((WP_003855940.1_GCF_024218835.1_ASM2421883v1:0.0000000000,WP_010427766.1_GCF_030406165.1_ASM3040616v1:0.0000000000):0.0000000000,WP_017459193.1_GCF_015167415.1_ASM1516741v1:0.0000000000):0.0000000000,WP_004097931.1_GCF_018139045.1_ASM1813904v1:0.0000000000):0.0000000000,WP_004097931.1_GCF_015139575.1_ASM1513957v1:0.0000000000):0.0000000000,WP_010427766.1_GCF_007035805.1_ASM703580v1:0.0000000000):0.0000000000,WP_010427766.1_GCF_022014715.1_ASM2201471v1:0.0000000000):0.0000000000,WP_006816771.1_GCF_001461805.1_ASM146180v1:0.0000000000):0.0000000000,WP_041143692.1_GCF_012029655.1_ASM1202965v1:0.0000000000):0.0000000000,WP_110274494.1_GCF_003261575.2_ASM326157v2:0.0000000000):0.0000000000,WP_100685754.1_GCF_006711645.1_ASM671164v1:0.0000000000):0.0000000000,WP_010427766.1_GCF_000224675.1_ASM22467v1:0.0000000000):0.0000000000,WP_025758229.1_GCF_009036245.1_ASM903624v1:0.0000000000):0.0000000000,WP_014882207.1_GCF_001750725.1_ASM175072v1:0.0000000000):0.0000000000,WP_003855940.1_GCF_007632255.1_ASM763225v1:0.0000000000):0.0000000000,WP_135323439.1_GCF_004684345.1_ASM468434v1:0.0000000000):0.0000000000,WP_003855940.1_GCF_020042625.1_ASM2004262v1:0.0000000000):0.0000000000,WP_004856970.1_GCF_022637595.1_ASM2263759v1:0.0000000000):0.0000000000,WP_040077524.1_GCF_017348915.1_ASM1734891v1:0.0000000000):0.0000000000,WP_152083174.1_GCF_009176645.1_ASM917664v1:0.0000000000):0.0000000000,WP_005120972.1_GCF_019047765.1_ASM1904776v1:0.0000000000):0.0000000000,WP_010427766.1_GCF_003594935.2_ASM359493v2:0.0000000000):0.0000000000,WP_062775981.1_GCF_009649915.1_ASM964991v1:0.0000000000):0.0000000000,WP_017459193.1_GCF_001683395.1_ASM168339v1:0.0000000000):0.0000000000,WP_035894230.1_GCF_023195735.1_ASM2319573v1:0.0000000000):0.0000000000,WP_031521520.1_GCF_025914095.1_ASM2591409v1:0.0000000000):0.0000000000,WP_032616155.1_GCF_001518835.1_ASM151883v1:0.0000000000):0.0000000000,WP_008502940.1_GCF_001729805.1_ASM172980v1:0.0000000000):0.0000000000,WP_008502940.1_GCF_001984825.2_ASM198482v2:0.0000000000):0.0000000000,WP_023478480.1_GCF_025758125.1_ASM2575812v1:0.0000000000):0.0000024040,WP_004109203.1_GCF_003812925.1_ASM381292v1:0.0000024040)53:0.0000024040)99:0.0000024040,(WP_061274612.1_GCF_002393445.1_ASM239344v1:0.0000024040,WP_008453764.1_GCF_900635955.1_36672_A01:0.0000024040)80:0.0000024040)100:0.0211192636)71:0.0209291253,WP_002441573.1_GCF_000262305.1_ASM26230v1:0.0000024040)63:0.0000024040,((((WP_024524487.1_GCF_016026395.1_ASM1602639v1:0.0000000000,WP_005281117.1_GCF_002504285.1_ASM250428v1:0.0000000000):0.0000000000,WP_012847208.1_GCF_021733145.1_ASM2173314v1:0.0000000000):0.0000000000,WP_015869834.1_GCF_000264765.2_ASM26476v2:0.0000000000):0.0000024040,WP_015869834.1_GCF_003074995.2_ASM307499v2:0.0000024040)99:0.0651870769)72:0.0212341404)96:0.0651390254)46:0.0000024040,WP_105229464.1_GCF_009817885.1_ASM981788v1:0.0000024040)44:0.0057937433,(WP_064540813.1_GCF_022637515.1_ASM2263751v1:0.0000024040,WP_034492727.1_GCF_013234275.1_ASM1323427v1:0.0000024040)100:0.0164819871)47:0.0201175163)95:0.0000022335,((WP_032910408.1_GCF_025133195.1_ASM2513319v1:0.0000024040,WP_032906820.1_GCF_009730055.1_ASM973005v1:0.0000024040)100:0.0000024040,(((((((WP_004699787.1_GCF_000834395.1_ASM83439v1:0.0000000000,WP_002209131.1_GCF_000834295.1_ASM83429v1:0.0000000000):0.0000000000,WP_004713630.1_GCF_000834455.1_ASM83445v1:0.0000000000):0.0000000000,WP_002209131.1_GCF_000222975.1_ASM22297v1:0.0000000000):0.0000000000,WP_005156473.1_GCF_004124235.1_ASM412423v1:0.0000000000):0.0000000000,WP_145556474.1_GCF_009831415.1_ASM983141v1:0.0000000000):0.0000024040,WP_025382357.1_GCF_000582515.1_ASM58251v1:0.0000024040)100:0.0000024040,WP_004873942.1_GCF_013282725.1_ASM1328272v1:0.0221899570)100:0.0221436622)99:0.0217624478)99:0.0682400741,WP_004722438.1_GCF_017498685.1_ASM1749868v1:0.0000024040)98:0.0220683955,WP_095846826.1_GCF_002291425.1_ASM229142v1:0.0000024040)97:0.0000024040)100:0.2874204061,(((WP_047782133.1_GCF_900638655.1_58635_F02:0.0000000000,WP_130590181.1_GCF_004295645.1_ASM429564v1:0.0000000000):0.0000000000,WP_111741493.1_GCF_900478135.1_28193_H01:0.0000000000):0.0000024040,WP_108901217.1_GCF_003096015.2_ASM309601v2:0.0000024040)99:0.0000024215)87:0.0963243185,(WP_072550582.1_GCF_003122425.1_ASM312242v1:0.1045785981,WP_021324340.1_GCF_001010285.1_ASM101028v1:0.0000024215)91:0.0421495631)75:0.0423071750,((((((WP_064721150.1_GCF_004116975.1_ASM411697v1:0.0000000000,WP_004245698.1_GCF_000069965.1_ASM6996v1:0.0000000000):0.0000000000,WP_036934346.1_GCF_011045835.1_ASM1104583v1:0.0000000000):0.0000024040,WP_006536168.1_GCF_022369495.1_ASM2236949v1:0.0000024040)100:0.1186714538,(WP_068440604.1_GCF_900475855.1_46338_B02:0.0000024040,(WP_006658996.1_GCF_002393505.1_ASM239350v1:0.0000024040,WP_047256276.1_GCF_022592395.1_ASM2259239v1:0.0000024040)98:0.0000024040)99:0.0000024040)48:0.0209775510,((WP_121463178.1_GCF_900343015.1_ARADv1:0.0827313008,(WP_180817163.1_GCF_013460135.1_ASM1346013v1:0.0207225929,(WP_026823010.1_GCF_004768525.1_ASM476852v1:0.0000024040,WP_180559465.1_GCF_020268605.1_ASM2026860v1:0.0000024040)92:0.0000024040)91:0.0000024040)95:0.0213042211,(WP_004234989.1_GCF_902387845.1_UHGG_MGYG-HGUT-02512:0.0670710689,((WP_102138007.1_GCF_002843235.3_ASM284323v3:0.0000000000,WP_004258667.1_GCF_029193595.2_ASM2919359v2:0.0000000000):0.0000024040,WP_004258667.1_GCF_003204135.1_ASM320413v1:0.0000024040)100:0.0000024040)76:0.0418232720)43:0.0000024040)94:0.0209838454,(((WP_069316968.1_GCF_001721185.1_ASM172118v1:0.0000000000,WP_015835835.1_GCF_000196475.1_ASM19647v1:0.0000000000):0.0000000000,WP_036776062.1_GCF_019090985.1_ASM1909098v1:0.0000000000):0.0000024040,WP_011148246.1_GCF_000196155.1_ASM19615v1:0.0000024040)98:0.0000024040)55:0.0000024040)75:0.0210080055,WP_045959417.1_GCF_000968175.1_ASM96817v1:0.0211033326)75:0.0000024040,WP_189758276.1_GCF_030016155.2_ASM3001615v2:0.0000024040)42:0.0000024040,(WP_099135642.1_GCF_017743015.1_ASM1774301v1:0.0000024040,WP_010846335.1_GCF_014295015.1_ASM1429501v1:0.0000024040)24:0.0000024040)70:0.0000024040)88:0.0212013122,WP_045968552.1_GCF_000968195.1_ASM96819v1:0.0000024040)88:0.1223184311,(((WP_014354252.1_GCF_000247565.1_ASM24756v1:0.6976002972,WP_014888164.1_GCF_000287335.1_ASM28733v1:0.1099427784)74:0.0299454090,((((((WP_013516407.1_GCF_000185985.2_ASM18598v2:0.3518966511,WP_250236307.1_GCF_023586525.1_ASM2358652v1:0.0000024215)75:0.0852255452,(WP_250223290.1_GCF_023585745.1_ASM2358574v1:0.2505385169,WP_159714886.1_GCF_009827135.1_ASM982713v1:0.0785025681)100:0.0398585441)68:0.0204821639,(WP_250247049.1_GCF_023585725.1_ASM2358572v1:0.0201009983,(WP_250241815.1_GCF_023585785.1_ASM2358578v1:0.0000024040,(WP_015344371.1_GCF_000331065.1_ASM33106v1:0.0000024040,WP_011282624.1_GCF_000011745.1_ASM1174v1:0.0000024040)83:0.0000024040)83:0.0000024040)56:0.0431135577)96:0.1858828721,((WP_192379926.1_GCF_014857065.1_ASM1485706v1:0.2776657970,WP_275040026.1_GCF_000973545.1_ASM97354v1:0.1786590529)86:0.1680510948,WP_046288618.1_GCF_000973505.1_ASM97350v1:0.0600760534)85:0.0947359186)89:0.0793250555,WP_067497982.1_GCF_900048035.1_GEFVIR:0.1322341402)61:0.0732051426,WP_223139076.1_GCF_019923565.1_ASM1992356v1:0.4388340182)43:0.0000026640)72:0.0138842027,WP_097032401.1_GCF_900161835.1_HBAv1:0.0871006312)41:0.0090074803)39:0.0000024040,((WP_067569029.1_GCF_900048045.1_MEPMAR:0.1374642160,WP_083172510.1_GCF_900090215.1_TRABTM:0.0771592606)100:0.1908417713,WP_067568138.1_GCF_900044015.1_HETPER1:0.1348783278)60:0.0255034638)49:0.0000024040,(WP_013975631.1_GCF_000364725.1_ASM36472v1:0.2161483754,WP_038499253.1_GCF_000754265.1_ASM75426v1:0.0000024040)84:0.0643540845)63:0.0214443887,(((WP_014889062.1_GCF_000287355.1_ASM28735v1:0.2514951681,WP_067565886.1_GCF_900039485.1_DEMHIR:0.0972976745)82:0.0171088115,((WP_025244368.1_GCF_000517405.1_ASM51740v1:0.0000000000,WP_011410172.1_GCF_000010085.1_ASM1008v1:0.0000000000):0.0000024040,WP_025423651.1_GCF_000517425.1_ASM51742v1:0.0000024040)99:0.0000024040)82:0.0000024040,WP_226811112.1_GCF_020541225.1_ASM2054122v1:0.0926405567)77:0.0205349404)96:0.0214239595,(((((((((WP_261919976.1_GCF_003265225.1_ASM326522v1:0.0412376859,(WP_066104737.1_GCF_030517105.1_ASM3051710v1:0.0000024040,((WP_103853318.1_GCF_900635775.1_33763_C01:0.0202573492,((((((((((((((WP_005662944.1_GCF_900475885.1_49595_C01:0.0000000000,WP_005544066.1_GCF_015356115.1_ASM1535611v1:0.0000000000):0.0000000000,WP_007241760.1_GCF_900186995.1_50465_A02:0.0000000000):0.0000000000,WP_011199687.1_GCF_011455875.1_ASM1145587v1:0.0000000000):0.0000000000,WP_005544066.1_GCF_023518055.1_ASM2351805v1:0.0000000000):0.0000000000,WP_049216457.1_GCF_020810675.1_ASM2081067v1:0.0000000000):0.0000000000,WP_132023477.1_GCF_013377195.1_ASM1337719v1:0.0000000000):0.0000000000,WP_035687537.1_GCF_011765605.1_ASM1176560v1:0.0000000000):0.0000000000,WP_005544066.1_GCF_000931575.1_ASM93157v1:0.0000000000):0.0000000000,WP_011199687.1_GCF_000007745.1_ASM774v1:0.0000000000):0.0000000000,WP_032995279.1_GCF_900636915.1_45532_F02:0.0000000000):0.0000000000,WP_005719907.1_GCF_002073255.2_ASM207325v2:0.0000000000):0.0000000000,WP_005719907.1_GCF_900186835.1_49950_F01:0.0000000000):0.0000000000,WP_005635150.1_GCF_900477945.1_45473_H02:0.0000000000):0.0000024040,WP_005544066.1_GCF_900476035.1_53694_C01:0.0000024040)99:0.0000024040)100:0.0000024040,(WP_011609443.1_GCF_000019405.1_ASM1940v1:0.0000024040,WP_059368513.1_GCF_010587025.1_ASM1058702v1:0.0000024040)100:0.0201984661)100:0.0408235361)100:0.0207636326)100:0.0413918527,WP_126598503.1_GCF_900638385.1_57566_E02:0.0000024040)100:0.0418432316,(WP_090923181.1_GCF_963693435.1_Pasteurella_atlantica_F6K1:0.0000024040,WP_090923181.1_GCF_013377295.1_ASM1337729v1:0.0000024040)100:0.0206480786)100:0.0206057254,(WP_005705817.1_GCF_016889385.1_ASM1688938v1:0.0000024040,WP_015432760.1_GCF_000521725.1_ASM52172v1:0.0000024040)92:0.0000024040)50:0.0204417258,(WP_016528144.1_GCF_004519515.1_ASM451951v1:0.0000024040,WP_010785797.1_GCF_017352235.1_ASM1735223v1:0.0000024040)98:0.0000024040)55:0.0203604915,(WP_121120788.1_GCF_009684715.1_ASM968471v1:0.0204417958,((((((WP_014991472.1_GCF_000739435.1_ASM73943v1:0.0000000000,WP_005600860.1_GCF_900638445.1_57675_E01:0.0000000000):0.0000000000,WP_014991472.1_GCF_000801145.1_ASM80114v1:0.0000000000):0.0000000000,WP_123956094.1_GCF_011455495.1_ASM1145549v1:0.0000000000):0.0000000000,WP_010945263.1_GCF_001647695.1_ASM164769v1:0.0000000000):0.0000000000,WP_005817738.1_GCF_003101015.1_ASM310101v1:0.0000000000):0.0000024040,WP_279446393.1_GCF_029774155.1_ASM2977415v1:0.0000024040)95:0.0000024040)56:0.0202618106)70:0.0000022336,(((WP_188156267.1_GCF_014541205.1_ASM1454120v1:0.0000000000,WP_006250738.1_GCF_002285575.1_ASM228557v1:0.0000000000):0.0000024040,WP_025217349.1_GCF_000521695.1_ASM52169v1:0.0000024040)100:0.0200961184,WP_159629916.1_GCF_013378015.1_ASM1337801v1:0.0000022404)71:0.0204069841)100:0.2680097659,WP_012764096.1_GCF_000023545.1_ASM2354v1:0.0000024040)98:0.0406528486,(WP_085653351.1_GCF_015999465.1_ASM1599946v1:0.0000024040,WP_085653351.1_GCF_003515985.1_ASM351598v1:0.0000024040)100:0.0000024040)66:0.0209284817)97:0.0245300489,((((WP_086963835.1_GCF_002157875.1_ASM215787v1:0.0223928903,WP_087037225.1_GCF_002157895.1_ASM215789v1:0.0000024040)100:0.1444842379,WP_131912460.1_GCF_914590485.1_CEDIAZO_illumina_assembly:0.0173657092)86:0.0275807837,WP_096778557.1_GCF_002407485.1_ASM240748v1:0.0000024040)86:0.0392834816,WP_013344012.1_GCF_000148645.1_ASM14864v1:0.0423161483)97:0.0499299223)56:0.0208792147,((((((((((((WP_017419747.1_GCF_002204915.1_ASM220491v1:0.0438874678,((((((((((WP_005440472.1_GCF_002021755.1_ASM202175v1:0.0000000000,WP_005381500.1_GCF_023650915.1_ASM2365091v1:0.0000000000):0.0000000000,WP_128809943.1_GCF_019670485.1_ASM1967048v1:0.0000000000):0.0000000000,WP_005456976.1_GCF_000196095.1_ASM19609v1:0.0000000000):0.0000000000,WP_005425036.1_GCF_002906475.1_ASM290647v1:0.0000000000):0.0000000000,WP_005425036.1_GCF_002887615.1_ASM288761v1:0.0000000000):0.0000000000,WP_005456976.1_GCF_002214395.1_ASM221439v1:0.0000000000):0.0000000000,WP_014233232.1_GCF_001456255.1_ASM145625v1:0.0000000000):0.0000000000,WP_005425036.1_GCF_030060435.1_ASM3006043v1:0.0000000000):0.0000000000,WP_005395425.1_GCF_000024825.1_ASM2482v1:0.0000000000):0.0000024040,WP_005425036.1_GCF_002906655.1_ASM290665v1:0.0000024040)88:0.0000024040)99:0.0000024040,((WP_261816146.1_GCF_024346875.1_ASM2434687v1:0.0000024040,WP_261834181.1_GCF_024347675.1_ASM2434767v1:0.0000024040)100:0.0214530750,WP_004743319.1_GCF_000772105.1_ASM77210v1:0.0000024040)100:0.0213842608)99:0.0213457105,(WP_000246893.1_GCF_008369605.1_ASM836960v1:0.0217312347,((WP_136485316.1_GCF_019226825.1_ASM1922682v1:0.0000000000,WP_020329416.1_GCF_001558415.2_ASM155841v2:0.0000000000):0.0000024040,WP_038152610.1_GCF_006364355.1_ASM636435v1:0.0000024040)100:0.0000024040)100:0.0211909946)46:0.0000024040,((WP_086981632.1_GCF_002157735.2_ASM215773v2:0.0000024040,WP_105902532.1_GCF_026001925.1_ASM2600192v1:0.0000024040)100:0.0431982280,WP_126608055.1_GCF_019977755.1_ASM1997775v1:0.0216640047)48:0.0000024040)24:0.0000024040,(((WP_075708812.1_GCF_009938205.1_ASM993820v1:0.0000000000,WP_075649449.1_GCF_009938225.1_ASM993822v1:0.0000000000):0.0000000000,WP_152429391.1_GCF_009363415.1_ASM936341v1:0.0000000000):0.0000024040,WP_162045427.1_GCF_009938185.1_ASM993818v1:0.0000024040)23:0.0000024040)23:0.0000024040,WP_257084549.1_GCF_024582835.1_ASM2458283v1:0.0000024040)64:0.0000024040,(WP_261893901.1_GCF_024347055.1_ASM2434705v1:0.0157222550,(WP_068715431.1_GCF_001547935.1_ASM154793v1:0.0000024040,(WP_077314162.1_GCF_024346995.1_ASM2434699v1:0.0000024040,WP_123017039.1_GCF_003716875.1_ASM371687v1:0.0000024040)100:0.0213302379)100:0.0137348467)95:0.0134040330)94:0.0855509240,((WP_069586864.1_GCF_027286365.1_ASM2728636v1:0.0000024040,WP_069361567.1_GCF_005280275.1_ASM528027v1:0.0000024040)100:0.0645267173,WP_251876767.1_GCF_023746615.1_ASM2374661v1:0.0000024040)66:0.0202711500)58:0.0000024040,WP_005500606.1_GCF_001558255.2_ASM155825v2:0.0000024040)62:0.0202813282,(WP_047885245.1_GCF_017329545.1_ASM1732954v1:0.0000024040,WP_089073160.1_GCF_002216855.1_ASM221685v1:0.0000024040)100:0.0000024040)67:0.0407286014,(WP_045038111.1_GCF_024494545.1_ASM2449454v1:0.0399135800,(WP_062690215.1_GCF_024346675.1_ASM2434667v1:0.0198802851,WP_048899874.1_GCF_024346715.1_ASM2434671v1:0.0000024040)92:0.0000024040)52:0.0000024040)59:0.0412320283,WP_108652230.1_GCF_003072645.1_ASM307264v1:0.0425251706)48:0.0395330686)43:0.0247553196,WP_143871287.1_GCF_007289895.1_ASM728989v1:0.0000024215)33:0.0211834443,(((WP_168662783.1_GCF_012295575.1_ASM1229557v1:0.2126963766,(WP_166914128.1_GCF_011745665.1_ASM1174566v1:0.0432852949,(WP_039103195.1_GCF_000807275.1_ASM80727v1:0.0411066189,WP_025314677.1_GCF_000599985.1_ASM59998v1:0.0000024040)100:0.0846050181)100:0.0000024040)100:0.0873330060,WP_253306068.1_GCF_918320885.1_Harlequin_endosymbiont1:0.1708805374)51:0.0000022922,WP_115717355.1_GCF_003367375.1_ASM336737v1:0.1403028546)95:0.0717824965)27:0.0000020795,((((((((((((WP_019439635.1_GCF_008931805.1_ASM893180v1:0.2156763927,WP_112715505.1_GCF_900465055.1_MORIYA_PRJEB24680v2:0.0390611314)100:0.0582637499,WP_011771521.1_GCF_000015285.1_ASM1528v1:0.0730046826)100:0.0514537045,((((((WP_017067165.1_GCF_024347595.1_ASM2434759v1:0.0000000000,WP_004741343.1_GCF_024347355.1_ASM2434735v1:0.0000000000):0.0000000000,WP_076657048.1_GCF_022371215.1_ASM2237121v1:0.0000000000):0.0000000000,WP_060467020.1_GCF_024347655.1_ASM2434765v1:0.0000000000):0.0000000000,WP_060467020.1_GCF_001995825.2_ASM199582v2:0.0000000000):0.0000000000,WP_032551233.1_GCF_024347475.1_ASM2434747v1:0.0000000000):0.0000024040,WP_032551233.1_GCF_024362845.1_ASM2436284v1:0.0000024040)100:0.0462557774)78:0.0167801317,((((((((WP_261838687.1_GCF_024347295.1_ASM2434729v1:0.0000000000,WP_004733338.1_GCF_024347455.1_ASM2434745v1:0.0000000000):0.0000000000,WP_009847919.1_GCF_024347635.1_ASM2434763v1:0.0000000000):0.0000000000,WP_004733338.1_GCF_022812045.1_ASM2281204v1:0.0000000000):0.0000000000,WP_009847919.1_GCF_014879975.1_ASM1487997v1:0.0000000000):0.0000000000,WP_009847919.1_GCF_002119525.1_ASM211952v1:0.0000000000):0.0000000000,WP_009847919.1_GCF_005144905.1_ASM514490v1:0.0000000000):0.0000024040,WP_009847919.1_GCF_000091465.1_ASM9146v1:0.0000024040)100:0.0213372929,((WP_017053383.1_GCF_024347395.1_ASM2434739v1:0.0000024040,WP_137374068.1_GCF_024347495.1_ASM2434749v1:0.0000024040)96:0.0000024040,((WP_012551228.1_GCF_000196495.1_ASM19649v1:0.0212382568,WP_089139139.1_GCF_002218045.2_ASM221804v2:0.0211515472)96:0.0000024040,WP_153447816.1_GCF_009601765.2_ASM960176v2:0.0000024040)98:0.0212851338)98:0.0000024040)99:0.0438110530)78:0.0442881945,((WP_261873380.1_GCF_024347075.1_ASM2434707v1:0.0000024040,WP_261823166.1_GCF_024346975.1_ASM2434697v1:0.0000024040)99:0.0000024040,WP_017027343.1_GCF_024346795.1_ASM2434679v1:0.0433264144)93:0.0000024040)93:0.0442921788,(WP_038637634.1_GCF_000788395.1_ASM78839v1:0.0000024040,WP_010562106.1_GCF_000238255.3_ASM23825v4:0.0000024040)100:0.0221012775)73:0.0063635656,WP_109340817.1_GCF_003143555.1_ASM314355v1:0.0863025374)80:0.0368346710,(((WP_011235502.1_GCF_000008465.1_ASM846v1:0.0000024040,WP_011235502.1_GCF_019797805.1_ASM1979780v1:0.0000024040)100:0.0879506998,((((WP_062568522.1_GCF_015209785.1_ASM1520978v1:0.0000024040,WP_036971443.1_GCF_003515105.1_ASM351510v1:0.0000024040)100:0.0636742301,(WP_011327184.1_GCF_000026085.1_ASM2608v1:0.0000024040,WP_011327184.1_GCF_002221505.1_ASM222150v1:0.0000024040)100:0.0408649048)97:0.0000024040,(((((((((WP_010390517.1_GCF_002310795.1_ASM231079v1:0.0000000000,WP_004587956.1_GCF_003668795.1_ASM366879v1:0.0000000000):0.0000000000,WP_058546947.1_GCF_004328865.1_ASM432886v1:0.0000000000):0.0000000000,WP_010390517.1_GCF_002310835.1_ASM231083v1:0.0000000000):0.0000000000,WP_058546947.1_GCF_002221525.1_ASM222152v1:0.0000000000):0.0000000000,WP_024596699.1_GCF_005877035.1_ASM587703v1:0.0000000000):0.0000000000,WP_145234620.1_GCF_028885455.1_ASM2888545v1:0.0000000000):0.0000000000,WP_145234620.1_GCF_029023665.1_ASM2902366v1:0.0000000000):0.0000000000,WP_010555265.1_GCF_000238395.3_ASM23839v4:0.0000000000):0.0000024040,WP_077536047.1_GCF_001999225.1_ASM199922v1:0.0000024040)96:0.0000024040)100:0.0203858920,((WP_058028675.1_GCF_001444405.1_ASM144440v1:0.0206176213,WP_308359396.1_GCF_030994125.1_ASM3099412v1:0.0000024040)97:0.0207915086,((WP_017217199.1_GCF_024746855.1_ASM2474685v1:0.0000000000,WP_017217199.1_GCF_019797925.1_ASM1979792v1:0.0000000000):0.0000024040,WP_017217199.1_GCF_033344015.1_ASM3334401v1:0.0000024040)100:0.0000024040)97:0.0203739037)79:0.0000024040)96:0.0062140961,WP_046004845.1_GCF_017742995.1_ASM1774299v1:0.0388433056)78:0.0391724421)86:0.0000024040,WP_108601888.1_GCF_003063625.1_ASM306362v1:0.0000024040)87:0.0000024040,(((((((((((((WP_068546976.1_GCF_001831495.1_ASM183149v1:0.0657922370,WP_081151642.1_GCF_002076895.1_ASM207689v1:0.0179165771)81:0.0654870880,(WP_210560438.1_GCF_017948405.1_ASM1794840v1:0.0205496179,WP_208830090.1_GCF_017638545.1_ASM1763854v1:0.0000024040)81:0.0205295900)94:0.0000024040,WP_286234510.1_GCF_030295915.1_ASM3029591v1:0.0000024040)94:0.0204773097,((WP_286264975.1_GCF_030295975.1_ASM3029597v1:0.0000024040,WP_184426940.1_GCF_030295935.1_ASM3029593v1:0.0000024040)100:0.0437428893,WP_074496423.1_GCF_030295995.1_ASM3029599v1:0.0000024040)52:0.0000024040)93:0.0420046809,WP_274051065.1_GCF_028657945.1_ASM2865794v1:0.0000023801)96:0.0207896545,(WP_044838031.1_GCF_000948985.2_ASM94898v2:0.0000024040,WP_044835483.1_GCF_000948975.2_ASM94897v2:0.0000024040)92:0.0000024040)97:0.0095068929,(WP_011041815.1_GCF_000012325.1_ASM1232v1:0.0423040475,WP_130603386.1_GCF_004295665.1_ASM429566v1:0.0000024040)100:0.0341539074)100:0.0408739994,WP_199610915.1_GCF_016469335.1_ASM1646933v1:0.0000024040)100:0.0423698795,(WP_195810374.1_GCF_015644725.1_ASM1564472v1:0.0418174844,WP_108565534.1_GCF_003429285.1_ASM342928v1:0.0206541474)99:0.0208774404)71:0.0000024040,(WP_013785484.1_GCF_001562195.1_ASM156219v1:0.0000024040,WP_013785484.1_GCF_000213655.1_ASM21365v1:0.0000024040)96:0.0000024040)63:0.0000024040,(WP_014109845.1_GCF_000226565.1_ASM22656v1:0.0423583075,WP_232358995.1_GCF_019900845.1_ASM1990084v1:0.0000024040)100:0.0210751519)98:0.0212431836,(((WP_044055985.1_GCF_000730385.1_ASM73038v1:0.0000000000,WP_137165804.1_GCF_005222225.1_ASM522222v1:0.0000000000):0.0000000000,WP_012517224.1_GCF_001886435.1_ASM188643v1:0.0000000000):0.0000024040,WP_014948217.1_GCF_002849875.1_ASM284987v1:0.0000024040)88:0.0000024040)98:0.0000024040,(WP_075608318.1_GCF_002499975.2_ASM249997v2:0.0207738891,WP_139757345.1_GCF_006228385.1_ASM622838v1:0.0220167868)98:0.0218232499)100:0.0430195543)89:0.0200344215,((((((WP_038178704.1_GCF_024347095.1_ASM2434709v1:0.0000000000,WP_072960576.1_GCF_023920225.1_ASM2392022v1:0.0000000000):0.0000000000,WP_038178704.1_GCF_024346955.1_ASM2434695v1:0.0000000000):0.0000000000,WP_077336283.1_GCF_024347115.1_ASM2434711v1:0.0000000000):0.0000024040,WP_074372195.1_GCF_014083925.1_ASM1408392v1:0.0000024040)100:0.0214452230,((((WP_087026845.1_GCF_019703835.1_ASM1970383v1:0.0000000000,WP_102941213.1_GCF_024347035.1_ASM2434703v1:0.0000000000):0.0000000000,WP_165310089.1_GCF_011064285.1_ASM1106428v1:0.0000000000):0.0000000000,WP_073601845.1_GCF_024346755.1_ASM2434675v1:0.0000000000):0.0000024040,WP_094500594.1_GCF_002257545.1_ASM225754v1:0.0000024040)100:0.0000024040)72:0.0211116263,WP_164649299.1_GCF_010587385.1_ASM1058738v1:0.0000024040)72:0.0667871976)72:0.0265187740,(WP_163134559.1_GCF_019670125.1_ASM1967012v1:0.0454145076,WP_040307242.1_GCF_019670105.1_ASM1967010v1:0.0000024040)100:0.1419302186)55:0.0196161811)96:0.1103184183,(((((((((((((((((((((WP_100114728.1_GCF_002776555.1_ASM277655v1:0.4561573573,(WP_126322996.1_GCF_003966755.1_ASM396675v1:0.0000024040,WP_218814485.1_GCF_019285595.1_ASM1928559v1:0.0000024040)100:0.0970711009)95:0.2186623459,(((((WP_088920185.1_GCF_002215215.1_ASM221521v1:0.2150111542,((WP_070077991.1_GCF_001753245.1_ASM175324v1:0.1816154096,WP_015281106.1_GCF_000327045.1_ASM32704v1:0.0000024040)100:0.0210932441,WP_025275289.1_GCF_000224005.2_ASM22400v3:0.0000024040)100:0.0000024040)59:0.0272644618,(WP_011814765.1_GCF_000015585.1_ASM1558v1:0.0263015407,WP_096409763.1_GCF_002356555.2_HH1059_assembly_1.0:0.0590890635)95:0.0453541825)55:0.0362615846,WP_012031610.1_GCF_000015345.1_ASM1534v1:0.0653620349)92:0.0000024040,(((WP_016353705.1_GCF_000319575.2_ASM31957v2:0.0211783747,WP_023367569.1_GCF_000485905.1_ASM48590v1:0.0000024040)100:0.0654708709,WP_109680055.1_GCF_020883455.1_ASM2088345v1:0.0200149558)99:0.0651381019,WP_011628433.1_GCF_000014785.1_ASM1478v1:0.0000024040)96:0.0425601855)87:0.0216315944,WP_004140416.1_GCF_900637305.1_50618_F02:0.0436970875)83:0.0205179641)89:0.0250161214,WP_054773308.1_GCF_019669985.1_ASM1966998v1:0.0443574330)89:0.0205609487,((((((((WP_068614362.1_GCF_001677435.1_ASM167743v1:0.2811117693,WP_066920991.1_GCF_001579945.1_ASM157994v1:0.0678551692)100:0.0413629755,WP_049725662.1_GCF_001187785.1_ASM118778v1:0.0240621292)61:0.0403801171,WP_100919637.1_GCF_002813775.1_ASM281377v1:0.0000024040)61:0.0443015401,(WP_232408338.1_GCF_021228795.1_ASM2122879v1:0.0000024040,WP_014776800.1_GCF_000227745.2_ASM22774v3:0.0211582528)100:0.0218353075)61:0.0643547042,WP_096361338.1_GCF_002355735.1_ASM235573v1:0.1390449959)43:0.0221915898,(WP_012970957.1_GCF_018409545.1_ASM1840954v1:0.0000024040,WP_012970957.1_GCF_000025485.1_ASM2548v1:0.0000024040)100:0.0000024806)56:0.0441139018,WP_153973768.1_GCF_009664085.1_ASM966408v1:0.0000024040)56:0.0223231333,WP_166271052.1_GCF_011290485.1_ASM1129048v1:0.0439684853)56:0.0223827725)47:0.0000024040,WP_221066005.1_GCF_019670005.1_ASM1967000v1:0.1186552249)83:0.0659742124,((((((((((WP_138986397.1_GCF_008630635.1_ASM863063v1:0.1902543279,(WP_091362051.1_GCF_024347255.1_ASM2434725v1:0.0000024040,WP_019620772.1_GCF_024347275.1_ASM2434727v1:0.0000024040)100:0.0721515628)74:0.0186154421,WP_151057446.1_GCF_008727795.1_ASM872779v1:0.0736761959)72:0.0742191395,(WP_091826850.1_GCF_017310015.1_ASM1731001v1:0.0000024040,WP_239041240.1_GCF_022343685.1_ASM2234368v1:0.0000024040)100:0.0357207241)68:0.0569943343,(WP_286236788.1_GCF_030295765.1_ASM3029576v1:0.0000022468,((WP_261843889.1_GCF_024347215.1_ASM2434721v1:0.0000024040,WP_067377782.1_GCF_001651805.1_ASM165180v1:0.1798988710)64:0.0201882924,WP_271273220.1_GCF_024347195.1_ASM2434719v1:0.0000024040)68:0.0825892429)59:0.0162039477)94:0.2698281308,((WP_148340123.1_GCF_902459485.1_pb_189-2_HGAP3_CTR:0.2550546948,WP_126456114.1_GCF_003967195.1_ASM396719v1:0.0436849550)100:0.0789209373,WP_078483348.1_GCF_013343005.1_ASM1334300v1:0.0359193104)87:0.0688466086)99:0.0281773631,WP_242150703.1_GCF_022655595.1_ASM2265559v1:0.0880016709)77:0.0442203125,WP_006474810.1_GCF_023733635.1_ASM2373363v1:0.0631879712)61:0.0000024040,WP_288107029.1_GCF_963675335.1_piTriSpea1.Sedimenticola_selenatireducens_1.1:0.0207376273)53:0.0000024040,WP_046861154.1_GCF_001007875.1_ASM100787v1:0.0000024040)56:0.0000024040,((WP_014149403.1_GCF_000968535.2_ASM96853v1:0.0000024040,WP_026130128.1_GCF_005931095.1_ASM593109v1:0.0000024040)100:0.0427549036,WP_088620138.1_GCF_002209385.1_ASM220938v1:0.0428586733)85:0.0652326719)75:0.0418617075)88:0.0000024040,(((WP_020485302.1_GCF_000785705.2_ASM78570v2:0.0000000000,WP_150048352.1_GCF_008632455.1_ASM863245v1:0.0000000000):0.0000024040,WP_215579761.1_GCF_018734325.1_ASM1873432v1:0.0000024040)100:0.0202595982,(WP_054759815.1_GCF_019669905.1_ASM1966990v1:0.0204744808,WP_255186446.1_GCF_024360925.2_ASM2436092v2:0.0408036461)62:0.0000024040)97:0.0207533602)93:0.0210304746,((((WP_226070993.1_GCF_020447175.2_ASM2044717v2:0.0412812141,WP_041354687.1_GCF_000260985.4_ASM26098v3:0.0000024040)100:0.0770518639,WP_014703735.1_GCF_000260965.1_ASM26096v1:0.0368694986)100:0.0568719716,WP_091715374.1_GCF_030296755.1_ASM3029675v1:0.0000024040)99:0.0221159047,WP_011399132.1_GCF_000012985.1_ASM1298v1:0.0637151004)99:0.0437260220)75:0.0000024040,WP_065971450.1_GCF_001705075.2_ASM170507v2:0.0623148837)85:0.0270105171,WP_096462287.1_GCF_002355415.1_ASM235541v1:0.0659513394)99:0.0597952061,((WP_013942749.1_GCF_000237205.1_ASM23720v1:0.5336190326,(((WP_013219564.1_GCF_000143085.1_ASM14308v1:0.0000024040,WP_002812582.1_GCF_000012805.1_ASM1280v1:0.0000024040)100:0.0592281323,WP_197744149.1_GCF_902810445.1_RJ19:0.0400715314)100:0.0283536216,WP_096526534.1_GCF_002356115.1_ASM235611v1:0.0210173790)67:0.0000020795)59:0.0217899490,(WP_013031661.1_GCF_000024725.1_ASM2472v1:0.0000022973,WP_134356308.1_GCF_004421105.1_ASM442110v1:0.0204584347)48:0.0426399854)98:0.0427977710)59:0.0000024040,(((WP_053100465.1_GCF_001267255.1_ASM126725v1:0.4261754196,((((WP_058480174.1_GCF_900187095.1_51699_A01:0.0896063798,WP_252580392.1_GCF_023921225.1_ASM2392122v1:0.0178717491)97:0.0449797403,(WP_101899444.1_GCF_002848365.2_ASM284836v2:0.0000024040,WP_003633119.1_GCF_000091785.1_ASM9178v1:0.0000024040)100:0.0214293362)96:0.0000027051,(WP_015444882.1_GCF_001753085.1_ASM175308v1:0.0000024040,(WP_045094588.1_GCF_000953135.1_LFA:0.0205964268,WP_173235923.1_GCF_011764505.1_ASM1176450v1:0.0000024040)64:0.0206433563)65:0.0407250299)95:0.0453944036,(((WP_058500780.1_GCF_007361795.1_ASM736179v1:0.1124938040,(WP_028385663.1_GCF_004571195.1_ASM457119v1:0.1084528736,(WP_058471398.1_GCF_900637635.1_52313_A01:0.0209960444,(WP_045104953.1_GCF_000953655.1_LHA:0.0000024040,WP_058483248.1_GCF_900637495.1_51342_D02:0.0000024040)100:0.0000024040)99:0.0000024040)93:0.0197833639)49:0.0000024040,((WP_028372275.1_GCF_900187355.1_51342_E02:0.0000000000,WP_094092011.1_GCF_002240035.1_ASM224003v1:0.0000000000):0.0000024040,WP_275088477.1_GCF_029026145.1_ASM2902614v1:0.0000024040)100:0.0000024040)49:0.0197771376,WP_045100242.1_GCF_000953635.1_LMI:0.0000024040)49:0.0388401518)40:0.0189621882)99:0.1569907276,WP_153247888.1_GCF_009498235.1_ASM949823v1:0.0000024040)99:0.0440135706,((WP_010960601.1_GCF_000008325.1_ASM832v1:0.0437726885,WP_266023258.1_GCF_026247885.1_ASM2624788v1:0.0208299382)100:0.0225703942,WP_169603746.1_GCF_012769535.1_ASM1276953v1:0.0218232755)100:0.0446867169)99:0.0436993050)89:0.0230712449,((((((WP_007117135.1_GCF_001553955.1_ASM155395v1:0.1422089867,((((((((((WP_000035083.1_GCF_008632635.1_ASM863263v1:0.0000024040,WP_004643557.1_GCF_002055515.1_ASM205551v1:0.0414307375)96:0.0428895344,WP_166323232.1_GCF_011578285.1_ASM1157828v1:0.0422498381)49:0.0204487860,((WP_067556395.1_GCF_001704115.1_ASM170411v1:0.0207188134,(WP_004927779.1_GCF_000046845.1_ASM4684v1:0.0000024040,WP_004938364.1_GCF_018139125.1_ASM1813912v1:0.0000024040)100:0.0207100871)39:0.0000024040,WP_116759278.1_GCF_023824315.1_ASM2382431v1:0.0000024040)38:0.0000024040)49:0.0209350677,(((((((WP_004279747.1_GCF_019343495.1_ASM1934349v1:0.0206932039,(WP_153371167.1_GCF_009557235.1_ASM955723v1:0.0000024040,WP_166009053.1_GCF_011578045.1_ASM1157804v1:0.0000024040)100:0.0000024040)98:0.0207261321,(WP_087511423.1_GCF_002165375.2_ASM216537v2:0.0000024040,WP_005008939.1_GCF_018324105.1_ASM1832410v1:0.0000024040)100:0.0000024040)98:0.0206102218,((WP_054581470.1_GCF_001307195.1_ASM130719v1:0.0000000000,WP_004971615.1_GCF_017498585.1_ASM1749858v1:0.0000000000):0.0000024040,WP_004782608.1_GCF_018409485.1_ASM1840948v1:0.0000024040)100:0.0000024040)99:0.0205943959,WP_004810438.1_GCF_010918895.1_ASM1091889v1:0.0000024040)92:0.0206347777,WP_106984721.1_GCF_003024525.3_ASM302452v3:0.0206424204)29:0.0000024040,WP_005406143.1_GCF_003258335.1_ASM325833v1:0.0000024040)28:0.0000024040,WP_005176835.1_GCF_009914475.1_ASM991447v1:0.0206424041)73:0.0000021942)96:0.0207444218,((((WP_002052936.1_GCF_005281455.1_ASM528145v1:0.0000000000,WP_004790907.1_GCF_000196795.1_ASM19679v1:0.0000000000):0.0000000000,YP_004996158.1_GCF_000191145.1_ASM19114v1:0.0000000000):0.0000000000,WP_004700171.1_GCF_016064815.1_ASM1606481v1:0.0000000000):0.0000024040,WP_002118666.1_GCF_013122135.1_ASM1312213v1:0.0000024040)96:0.0000024040)92:0.0000024040,((WP_004721246.1_GCF_002370525.2_ASM237052v2:0.0207401868,(WP_065991924.1_GCF_001704615.3_ASM170461v3:0.0209348129,((WP_004808248.1_GCF_009884975.1_ASM988497v1:0.0000000000,WP_004913097.1_GCF_018336855.1_ASM1833685v1:0.0000000000):0.0000024040,WP_004639622.1_GCF_003323815.1_ASM332381v1:0.0000024040)97:0.0000024040)99:0.0000024040)99:0.0207241400,(WP_004831207.1_GCF_016576965.1_ASM1657696v1:0.0000024040,WP_068976021.1_GCF_001696605.3_ASM169660v3:0.0000024040)100:0.0000024040)96:0.0207650231)100:0.0407994831,((WP_242746688.1_GCF_022701215.1_ASM2270121v1:0.0000000000,WP_036365360.1_GCF_001636015.1_ASM163601v1:0.0000000000):0.0000024040,WP_036365360.1_GCF_000988745.2_ASM98874v3:0.0000024040)100:0.0182734861)89:0.0047175875,(WP_029103061.1_GCF_025985205.1_ASM2598520v1:0.0000024040,WP_066888458.1_GCF_016028775.1_ASM1602877v1:0.0000024040)97:0.0000024040)88:0.0213072962,((WP_263076768.1_GCF_025643275.1_ASM2564327v1:0.0213267366,WP_076554164.1_GCF_900637105.1_48290_D02:0.0000024040)99:0.0213913300,WP_003659052.1_GCF_002080125.1_ASM208012v1:0.0000024040)88:0.0000024040)99:0.0215762888,WP_277808055.1_GCF_029581575.1_ASM2958157v1:0.0000024040)99:0.0205785141)97:0.0450588407,WP_062535255.1_GCF_001298525.1_ASM129852v1:0.1642889357)54:0.0000024040,(WP_062845283.1_GCF_001606025.1_ASM160602v1:0.0000024040,WP_011280944.1_GCF_000012305.1_ASM1230v1:0.0000024040)100:0.0000024040)53:0.0000024040,WP_201498867.1_GCF_904848165.1_ASM90484816v1:0.0647699739)97:0.0214661287,WP_011514270.1_GCF_002208765.2_ASM220876v2:0.0000024040)100:0.1362016908,(WP_015488150.1_GCF_000355675.1_ASM35567v1:0.1174372132,WP_145469881.1_GCF_025345565.1_ASM2534556v1:0.0655313131)100:0.0639428277)58:0.0296353517)51:0.0243714312,(((WP_013660072.1_GCF_000192865.1_ASM19286v1:0.1652913334,WP_191601261.1_GCF_014805825.1_ASM1480582v1:0.0805606964)98:0.1024259778,((((WP_112136670.1_GCF_013372285.1_ASM1337228v1:0.1592734361,WP_013797422.1_GCF_000214215.1_ASM21421v1:0.0000024215)100:0.0869968469,WP_205113532.1_GCF_016906065.1_ASM1690606v1:0.0597500218)92:0.0519629691,WP_168827528.1_GCF_020694005.1_ASM2069400v1:0.0208589392)86:0.0205526255,WP_111608590.1_GCF_014623465.1_ASM1462346v1:0.0000024040)85:0.0000020795)99:0.1991162361,(WP_011589720.1_GCF_000009365.1_ASM936v1:0.0648501814,(WP_014993055.1_GCF_000300005.1_ASM30000v1:0.0000024040,WP_022993939.1_GCF_032810065.1_ASM3281006v1:0.0000024040)100:0.0000024040)85:0.0426384546)78:0.0453942175)62:0.0220503446,((((WP_251811290.1_GCF_026427595.1_ASM2642759v1:0.0219128760,WP_250655004.1_GCF_023650495.1_ASM2365049v1:0.0000024040)97:0.0219058498,WP_265048461.1_GCF_026016465.1_ASM2601646v1:0.0000024040)99:0.1723115595,((((WP_068806010.1_GCF_001697225.1_ASM169722v1:0.0835565323,WP_236982488.1_GCF_021655555.1_ASM2165555v1:0.0621039228)99:0.0390895295,WP_009575253.1_GCF_009910365.1_ASM991036v1:0.0937366433)80:0.0000024040,WP_163495259.1_GCF_010669285.1_ASM1066928v1:0.0000024040)89:0.0448501622,(WP_008250558.1_GCF_001586255.1_ASM158625v1:0.0664090799,(WP_163831724.1_GCF_011009015.1_ASM1100901v1:0.0222270313,(WP_153240693.1_GCF_009388985.1_ASM938898v1:0.0217190942,(WP_251086965.1_GCF_023702635.1_ASM2370263v1:0.0217197938,WP_198569190.1_GCF_016132545.1_ASM1613254v1:0.0000024040)99:0.0000024040)79:0.0217530288)67:0.0000024040)83:0.0447541082)86:0.0221126599)35:0.0000024040,(((WP_317705487.1_GCF_033126985.1_ASM3312698v1:0.1271146425,WP_058020585.1_GCF_001444425.1_ASM144442v1:0.0890860044)90:0.0112969631,((((WP_321348434.1_GCF_963677335.1_piTriSpeb1.Halopseudomonas_oceani_1.1:0.0000000000,WP_223654884.1_GCF_020025155.1_ASM2002515v1:0.0000000000):0.0000000000,WP_228245181.1_GCF_030295685.1_ASM3029568v1:0.0000000000):0.0000000000,WP_080049698.1_GCF_002056295.1_ASM205629v1:0.0000000000):0.0000024040,WP_083725482.1_GCF_021545785.1_ASM2154578v1:0.0000024040)100:0.0748367864)95:0.0230089361,WP_007018394.1_GCF_012295615.1_ASM1229561v1:0.0453476459)78:0.0218806228)36:0.0000024040)56:0.0225147433,((((((((WP_159747559.1_GCF_009883795.1_ASM988379v1:0.1923516737,(WP_039669765.1_GCF_002850495.1_ASM285049v1:0.0000024040,WP_039669765.1_GCF_000815025.1_ASM81502v1:0.0000024040)100:0.0597376148)100:0.1222952837,WP_264435728.1_GCF_907164955.1_CLEDm:0.0694521826)100:0.0450156672,WP_211923785.1_GCF_018107685.1_ASM1810768v1:0.1234393054)100:0.0368919322,NP_820795.1_GCF_000007765.2_ASM776v2:0.0216578114)100:0.0442463718,WP_026610604.1_GCF_949769195.1_strumpshaw02:0.0000024040)100:0.0438436386,WP_119628857.1_GCF_003584645.1_ASM358464v1:0.0000024040)98:0.0701769005,((WP_016210643.1_GCF_009708955.1_ASM970895v1:0.2475402859,WP_230437207.1_GCF_020991125.1_ASM2099112v1:0.0000024040)65:0.0218171187,((WP_067150562.1_GCF_001617625.1_ASM161762v1:0.0229169418,WP_077407427.1_GCF_001999945.1_ASM199994v1:0.0218173107)33:0.0000024040,(((WP_231759194.1_GCF_021165935.1_ASM2116593v1:0.0000000000,WP_069946795.1_GCF_001750105.1_ASM175010v1:0.0000000000):0.0000000000,WP_318952744.1_GCF_033723955.1_ASM3372395v1:0.0000000000):0.0000024040,WP_161857229.1_GCF_009931115.1_ASM993111v1:0.0000024040)100:0.0000024040)32:0.0000024040)64:0.0218113882)54:0.0000024040,((((((((((((WP_262601215.1_GCF_025562755.1_ASM2556275v1:0.1351482140,(WP_011786227.1_GCF_000284615.1_ASM28461v1:0.0000024040,WP_058092083.1_GCF_030297115.1_ASM3029711v1:0.0000024040)100:0.0000024040)100:0.0219293861,WP_070965258.1_GCF_001854125.1_ASM185412v1:0.0000024040)100:0.0221842658,WP_036209698.1_GCF_002116735.1_ASM211673v1:0.0234056205)64:0.0000024040,WP_041645387.1_GCF_018972165.1_ASM1897216v1:0.0000024040)68:0.0000024040,((WP_014872049.1_GCF_001043175.1_ASM104317v1:0.1158778147,WP_041339752.1_GCF_000830985.1_ASM83098v1:0.0226269016)100:0.0224157587,WP_148863488.1_GCF_008122265.1_ASM812226v1:0.0222365923)100:0.0225389948)100:0.0962308603,WP_106419814.1_GCF_003006155.1_ASM300615v1:0.0230453123)94:0.0223191618,(WP_086901187.1_GCF_002157205.1_ASM215720v1:0.0000024040,WP_086620375.1_GCF_002155145.1_ASM215514v1:0.0000024040)100:0.0436933150)43:0.0000024040,WP_070979097.1_GCF_008247605.1_ASM824760v1:0.0216866660)63:0.0215640820,((WP_071942041.1_GCF_001886615.1_ASM188661v1:0.0414753973,((((WP_022523987.1_GCF_014697095.1_ASM1469709v1:0.0212118400,WP_096280910.1_GCF_019722725.1_ASM1972272v1:0.0208555832)91:0.0000024040,(WP_133730405.1_GCF_034479615.1_ASM3447961v1:0.0000024040,WP_280106391.1_GCF_029854215.1_ASM2985421v1:0.0000024040)100:0.0000024040)100:0.0210052938,WP_139527117.1_GCF_019443265.1_ASM1944326v1:0.0000024040)100:0.0211851079,((WP_038485642.1_GCF_011399095.1_ASM1139909v1:0.0000000000,WP_264428345.1_GCF_025917315.1_ASM2591731v1:0.0000000000):0.0000024040,WP_038485642.1_GCF_003612795.1_ASM361279v1:0.0000024040)100:0.0000024040)100:0.0198160843)100:0.0252186317,WP_147185777.1_GCF_007954585.1_ASM795458v1:0.0225089050)48:0.0211771902)44:0.0000024040,WP_163503843.1_GCF_010977575.1_ASM1097757v1:0.0000024040)43:0.0000024040,(((WP_041601895.1_GCF_000196875.2_ASM19687v2:0.0000024040,WP_046079178.1_GCF_030406665.1_ASM3040666v1:0.0000024040)100:0.0000024040,WP_097791090.1_GCF_002549795.1_ASM254979v1:0.0225297910)98:0.0685264495,WP_149283961.1_GCF_008329985.2_ASM832998v2:0.0000024040)94:0.0212908717)45:0.0000024040,(((WP_066445412.1_GCF_001545155.1_ASM154515v1:0.0451582031,WP_011507824.1_GCF_000055785.1_ASM5578v1:0.0000024040)83:0.0218942855,WP_027706144.1_GCF_003610015.1_ASM361001v1:0.0000028564)80:0.0229439115,((((WP_169958894.1_GCF_030505695.1_ASM3050569v1:0.0000000000,WP_209473469.1_GCF_017868935.1_ASM1786893v1:0.0000000000):0.0000000000,WP_103968377.1_GCF_009834345.1_ASM983434v1:0.0000000000):0.0000024040,WP_197448027.1_GCF_017868775.1_ASM1786877v1:0.0000024040)100:0.0000024040,WP_021820290.1_GCF_001431725.1_ASM143172v1:0.0217135394)100:0.0218296942)92:0.0219685385)96:0.0220931479)84:0.0217932520)26:0.0000024040,WP_085757663.1_GCF_002117105.1_ASM211710v1:0.2914892354)29:0.0000029406,(((((((WP_322522134.1_GCF_034479635.1_ASM3447963v1:0.1458709916,WP_108126256.1_GCF_003367315.1_ASM336731v1:0.0913897002)93:0.0000024215,WP_044616924.1_GCF_000940805.1_ASM94080v1:0.0677921506)69:0.0410662325,WP_101894993.1_GCF_002863865.1_ASM286386v1:0.1396553540)68:0.0009484419,WP_086930383.1_GCF_002157225.2_ASM215722v2:0.0221259906)70:0.0438683284,WP_075186578.1_GCF_014211975.1_ASM1421197v1:0.0212947866)66:0.0000024040,(WP_153712859.1_GCF_009650135.1_ASM965013v1:0.1140382415,WP_045855549.1_GCF_014217335.1_ASM1421733v1:0.0347220177)65:0.0306640435)61:0.0216300024,(((WP_062153461.1_GCF_001305575.3_ASM130557v3:0.1224925368,WP_008733367.1_GCF_000299335.2_ASM29933v2:0.0689452651)97:0.0354271226,WP_011467564.1_GCF_000013665.1_ASM1366v1:0.1245207451)97:0.0248684337,WP_136549337.1_GCF_004851605.1_ASM485160v1:0.0966478570)77:0.0441713214)46:0.0217341993)46:0.0210998197,WP_087460940.1_GCF_002162375.1_ASM216237v1:0.0225638479)98:0.1025387119,(WP_043107568.1_GCF_000801295.1_ASM80129v1:0.0000024040,WP_041070200.1_GCF_000828615.1_ASM82861v1:0.0676182002)98:0.0790941977)85:0.0167593531,(((WP_228349934.1_GCF_016918765.2_ASM1691876v2:0.3968688634,WP_012637801.1_GCF_000021985.1_ASM2198v1:0.0364233289)64:0.0451251456,((((WP_202717214.1_GCF_016772315.1_ASM1677231v1:0.0000024040,WP_202717214.1_GCF_021650935.1_ASM2165093v1:0.0000024040)100:0.0213475278,WP_210223523.1_GCF_017901135.1_ASM1790113v1:0.0000024040)100:0.0253330443,(WP_210226338.1_GCF_017901155.1_ASM1790115v1:0.0000024040,WP_210219877.1_GCF_017901175.1_ASM1790117v1:0.0000024040)96:0.0000024040)100:0.1385272529,((((((((((((WP_025443915.1_GCF_019668505.1_ASM1966850v1:0.1179377788,WP_281861721.1_GCF_027925085.1_ASM2792508v1:0.0238995978)91:0.0192918195,((WP_247065399.1_GCF_023035875.1_ASM2303587v1:0.0000000000,WP_025375251.1_GCF_000512145.1_ASM51214v2:0.0000000000):0.0000024040,WP_011772169.1_GCF_000012085.2_ASM1208v2:0.0000024040)100:0.0000024040)91:0.0339308721,(WP_025407881.1_GCF_023035295.1_ASM2303529v1:0.0428367273,(WP_012538741.1_GCF_000019705.1_ASM1970v1:0.0211630250,WP_025419427.1_GCF_001936255.1_ASM193625v1:0.0000024040)99:0.0000024040)100:0.0309242064)96:0.0215605354,WP_012421987.1_GCF_020422925.2_ASM2042292v2:0.0339433320)97:0.0312163055,WP_120104023.1_GCF_003606285.1_ASM360628v1:0.0000024040)97:0.0807979676,(((((((WP_301392899.1_GCF_030438115.1_ASM3043811v1:0.0215782668,WP_301394867.1_GCF_030440365.1_ASM3044036v1:0.0000024040)100:0.0215730417,((((WP_301386279.1_GCF_030439705.1_ASM3043970v1:0.0000000000,WP_006433484.1_GCF_030436445.1_ASM3043644v1:0.0000000000):0.0000000000,WP_301427037.1_GCF_030445085.1_ASM3044508v1:0.0000000000):0.0000000000,WP_301365337.1_GCF_030438365.1_ASM3043836v1:0.0000000000):0.0000024040,WP_004790140.1_GCF_026571835.1_ASM2657183v1:0.0000024040)98:0.0000024040)82:0.0138578737,(((WP_075551924.1_GCF_001936295.1_ASM193629v1:0.0215894242,(((WP_014023465.1_GCF_032595915.1_ASM3259591v1:0.0000000000,WP_014023465.1_GCF_030437945.1_ASM3043794v1:0.0000000000):0.0000000000,WP_184107338.1_GCF_030437705.1_ASM3043770v1:0.0000000000):0.0000024040,WP_014023465.1_GCF_030439775.1_ASM3043977v1:0.0000024040)100:0.0000024040)85:0.0214611340,WP_320292589.1_GCF_033969665.1_ASM3396966v1:0.0213106672)84:0.0000024040,(WP_316255055.1_GCF_032595875.1_ASM3259587v1:0.0000024040,WP_184124873.1_GCF_030438475.1_ASM3043847v1:0.0000024040)89:0.0000024040)85:0.0135228131)96:0.0158664729,((WP_011193559.1_GCF_000196215.1_ASM19621v1:0.0000000000,WP_267510018.1_GCF_026572315.1_ASM2657231v1:0.0000000000):0.0000024040,WP_151059890.1_GCF_030439285.1_ASM3043928v1:0.0000024040)97:0.0000024040)99:0.0224663863,WP_183220374.1_GCF_030436185.1_ASM3043618v1:0.0224562478)85:0.0000024040,WP_006068769.1_GCF_000170955.2_ASM17095v2:0.0000024040)85:0.0000024215,WP_151551501.1_GCF_008931845.1_ASM893184v1:0.0225761804)99:0.0381275669)99:0.6299757151,((WP_149567477.1_GCF_008329945.1_ASM832994v1:0.3141491803,WP_149485215.1_GCF_008329965.1_ASM832996v1:0.1072129359)100:0.1858545920,(WP_013256211.1_GCF_000143985.1_ASM14398v1:0.0359801619,(WP_013739938.1_GCF_000208385.1_ASM20838v1:0.0000024040,(WP_014269850.1_GCF_000236685.1_ASM23668v1:0.0202021758,(WP_244773959.1_GCF_022869165.1_ASM2286916v1:0.0419102903,WP_013606511.1_GCF_000190435.1_ASM19043v1:0.0000024040)61:0.0432093017)61:0.0465871702)92:0.2054962700)100:0.1760334903)44:0.0154675869)72:0.0933886264,WP_014624535.1_GCF_000184345.1_ASM18434v2:0.2760322771)57:0.0382855696,WP_041401626.1_GCF_000507245.1_ASM50724v1:0.3587586940)97:0.1313496961,WP_014456576.1_GCF_000242595.2_ASM24259v3:0.1685083375)81:0.0983008759,((((WP_015711861.1_GCF_000214355.1_ASM21435v1:0.0483269748,WP_015708644.1_GCF_000214375.1_ASM21437v1:0.0722506094)100:0.1531390854,WP_215628168.1_GCF_016616095.2_ASM1661609v2:0.0616530353)100:0.0812331885,WP_013968427.1_GCF_000219725.1_ASM21972v1:0.0497848012)100:0.0901025123,((WP_013945163.1_GCF_000217655.1_ASM21765v1:0.0592782758,(((WP_044978791.1_GCF_000755145.1_ASM75514v1:0.0000000000,WP_020965606.1_GCF_000447675.1_ASM44767v1:0.0000000000):0.0000024040,WP_002671939.1_GCF_000008185.1_ASM818v1:0.0000024040)100:0.0387915693,WP_002695606.1_GCF_008153345.1_ASM815334v1:0.0280148114)97:0.0503091149)96:0.0447316097,(WP_210118213.1_GCF_017893965.1_ASM1789396v1:0.1638451914,WP_013757923.1_GCF_000212415.1_ASM21241v1:0.0000024040)100:0.1040097634)52:0.0421493790)49:0.1322372303)99:0.6093473054,(((((((((((WP_012616332.1_GCF_000021945.1_ASM2194v1:0.0000024040,WP_012258741.1_GCF_000018865.1_ASM1886v1:0.0000024040)100:0.3248511491,WP_044276584.1_GCF_000281175.1_ASM28117v1:0.1427330052)85:0.0414915029,WP_012120039.1_GCF_000017805.1_ASM1780v1:0.2471571230)98:0.5702478963,WP_099326483.1_GCF_011066545.1_ASM1106654v1:0.5713022561)93:0.0549449193,(WP_013563143.1_GCF_000186345.1_ASM18634v1:0.0000024215,((WP_015249384.1_GCF_000242455.2_ASM24245v3:0.0414054295,WP_076344996.1_GCF_001956985.1_ASM195698v1:0.0597819753)94:0.0268552855,WP_148593965.1_GCF_008087625.1_ASM808762v1:0.0137891143)94:0.0985881328)99:0.5569899065)70:0.0830271725,((WP_025412676.1_GCF_000522985.1_ASM52298v1:0.0000020795,((WP_171224094.1_GCF_013004105.1_ASM1300410v1:0.0000024040,WP_026849718.1_GCF_000695095.2_ASM69509v2:0.0000024040)100:0.0213860389,WP_012683600.1_GCF_000010305.1_ASM1030v1:0.0000024040)97:0.0694433818)97:0.1422444102,((WP_211429685.1_GCF_018304825.1_ASM1830482v1:0.0201717182,WP_211425081.1_GCF_018304805.1_ASM1830480v1:0.0206958401)100:0.0642201698,WP_014099644.1_GCF_000226295.1_ASM22629v1:0.0000024040)100:0.3182359814)97:0.2983665653)70:0.1613538355,(WP_110172842.1_GCF_001618865.1_ASM161886v1:0.4457750699,(WP_194453213.1_GCF_015277775.1_ASM1527777v1:0.1509152530,((((((((WP_013581376.1_GCF_000178975.2_ASM17897v2:0.0000021377,(WP_014264044.1_GCF_000178955.2_ASM17895v2:0.0455498741,(WP_260706455.1_GCF_025264665.1_ASM2526466v1:0.0219196103,WP_260737031.1_GCF_025264645.1_ASM2526464v1:0.0000024040)100:0.0216209845)100:0.0933250027)100:0.1766433518,WP_114208449.1_GCF_003330725.1_ASM333072v1:0.0217757989)100:0.0209740419,WP_015897933.1_GCF_000022565.1_ASM2256v1:0.0218247317)100:0.0214073546,WP_158748351.1_GCF_014274465.1_ASM1427446v1:0.0000024040)100:0.0000024215,WP_260791399.1_GCF_025264625.1_ASM2526462v1:0.1161261417)93:0.0437882954,WP_013567808.1_GCF_000179915.2_ASM17991v2:0.0885155705)51:0.0206842569,WP_014784156.1_GCF_000265425.1_ASM26542v1:0.1393242741)54:0.0000020795,WP_011524406.1_GCF_000014005.1_ASM1400v1:0.0428702777)96:0.2246485456)99:0.1121464079)90:0.1970212912)79:0.2045653923,(((((WP_009963873.1_GCF_000172155.1_ASM17215v1:0.0647599965,((WP_067776872.1_GCF_900097105.1_WK001:0.0602132087,((WP_022396830.1_GCF_018847095.1_ASM1884709v1:0.0000024040,WP_067569176.1_GCF_026072915.1_ASM2607291v1:0.0000024040)100:0.0000024040,WP_012419922.1_GCF_009731575.1_ASM973157v1:0.0194117235)79:0.0000026429)96:0.0827772020,(WP_211631804.1_GCF_018137965.1_ASM1813796v1:0.0640708257,WP_169457264.1_GCF_012913485.1_ASM1291348v1:0.0969014787)100:0.0909722188)83:0.1667437622)100:0.9211117852,WP_164364149.1_GCF_010681825.2_ASM1068182v2:0.5909712493)99:0.1891771775,WP_283846336.1_GCF_024832785.1_ASM2483278v2:0.1668158103)100:0.2131684262,((WP_009061321.1_GCF_007475525.1_ASM747552v1:0.0000024040,WP_009061321.1_GCF_949774925.1_MFUM-new:0.0000024040)100:0.0000024215,(WP_134439994.1_GCF_017310505.1_ASM1731050v1:0.0211327800,WP_012463001.1_GCF_000019665.1_ASM1966v1:0.0000024040)100:0.0640917404)100:0.2762810798)100:0.0961301702,WP_206291908.1_GCF_015169395.1_ASM1516939v1:0.9849418138)79:0.1607570606)81:0.0895545105,((WP_069963487.1_GCF_001746835.1_ASM174683v1:0.1440424459,(WP_096056301.1_GCF_002310495.1_ASM231049v1:0.0212584788,WP_220161207.1_GCF_019464535.1_ASM1946453v1:0.0000024040)98:0.0000024215)67:0.0213133246,WP_012375392.1_GCF_000019965.1_ASM1996v1:0.0000024215)89:0.0832714123)98:0.0954644177,WP_013044336.1_GCF_000025905.1_ASM2590v1:0.8552039440)99:0.1332025609,(WP_006926625.1_GCF_001886815.1_ASM188681v1:0.8080926082,WP_283394038.1_GCF_014529625.1_ASM1452962v2:0.2535336785)100:0.2038249329)100:0.4964330794)96:0.2782404156)89:0.3729431771)86:0.0000021217,(WP_026182087.1_GCF_001020955.1_ASM102095v1:0.0703639478,(WP_006748510.1_GCF_000227685.2_ASM22768v3:0.0663469073,WP_015259890.1_GCF_000321415.2_ASM32141v2:0.0000023349)98:0.0688467932)99:0.0816693126)88:0.0606724279)93:0.0690557519)72:0.0311925296,((((((((WP_275594351.1_GCF_029201445.1_ASM2920144v1:0.0000024040,WP_237261404.1_GCF_021654855.1_ASM2165485v1:0.0210422537)100:0.1100415148,WP_173273403.1_GCF_011398355.1_ASM1139835v1:0.0000024040)100:0.0413137913,WP_173284276.1_GCF_013282625.1_ASM1328262v1:0.0000024040)87:0.0000024040,WP_138565348.1_GCF_005885815.1_ASM588581v1:0.0205163487)81:0.0211048305,(WP_029907598.1_GCF_013340845.1_ASM1334084v1:0.1059672108,WP_130537960.1_GCF_004293625.1_ASM429362v1:0.0209322414)94:0.0000024040)87:0.0422186922,WP_029938665.1_GCF_004028275.1_ASM402827v1:0.0000024040)58:0.0000024040,WP_135796365.1_GCF_004786015.1_ASM478601v1:0.0629614046)100:0.1542698733,(((WP_053951605.1_GCF_001293165.1_ASM129316v1:0.0414755880,WP_071565125.1_GCF_003711265.1_ASM371126v1:0.0418847487)92:0.0205812724,WP_066042925.1_GCF_001547755.1_ASM154775v1:0.0000024215)92:0.1319137830,((WP_174606180.1_GCF_013342985.1_ASM1334298v1:0.0641696484,(((WP_011929555.1_GCF_000010405.1_ASM1040v1:0.0675662363,WP_011737567.1_GCF_000015105.1_ASM1510v1:0.0644117259)83:0.0000024215,WP_201340014.1_GCF_016592615.1_ASM1659261v1:0.0206261123)83:0.0000024040,WP_201341212.1_GCF_016592595.1_ASM1659259v1:0.0000024040)83:0.0198086921)100:0.0222899588,WP_020023513.1_GCF_001281385.1_ASM128138v1:0.0412412456)84:0.0212446735)100:0.2169925155)99:0.1031651078)67:0.0221024329,(WP_258568303.1_GCF_024172705.1_ASM2417270v1:0.5905389166,((((WP_046560699.1_GCF_000981765.1_ASM98176v1:0.0437365800,WP_068989421.1_GCF_001708405.1_ASM170840v1:0.0210807501)98:0.0000024040,WP_018624253.1_GCF_002838765.1_ASM283876v1:0.0000024040)98:0.0210554788,WP_015781016.1_GCF_000024085.1_ASM2408v1:0.0000022431)100:0.3336924482,WP_133591672.1_GCF_009756665.1_ASM975666v1:0.2375014872)100:0.0503107167)98:0.1282612571)86:0.0754653783,(((WP_039123397.1_GCF_000815225.1_ASM81522v1:0.0000029136,(((((WP_072711088.1_GCF_001895265.1_ASM189526v1:0.0414081787,(WP_035720640.1_GCF_012222825.1_ASM1222282v1:0.0000024040,WP_133942135.1_GCF_012222965.1_ASM1222296v1:0.0000024040)100:0.0000024040)25:0.0205541850,((WP_013921845.1_GCF_008369785.1_ASM836978v1:0.0000000000,WP_013921845.1_GCF_018972105.1_ASM1897210v1:0.0000000000):0.0000024040,WP_013921845.1_GCF_000219045.1_ASM21904v1:0.0000024040)100:0.0000024040)32:0.0206142835,(WP_064461577.1_GCF_001275365.1_ASM127536v1:0.0205874276,(WP_014547387.1_GCF_000195555.1_ASM19555v1:0.0000024040,WP_003032698.1_GCF_000833355.1_ASM83335v1:0.0000024040)99:0.0000024040)89:0.0000024040)27:0.0206171715,((WP_014714164.1_GCF_000505725.1_ASM50572v1:0.0000024040,WP_211490547.1_GCF_018135955.1_ASM1813595v1:0.0000024040)92:0.0000024040,WP_071628413.1_GCF_003347095.1_ASM334709v1:0.0000024040)100:0.0000024040)27:0.0211529251,WP_088771654.1_GCF_002211785.1_ASM221178v1:0.0208715838)53:0.0211360816)81:0.0411956430,WP_071663257.1_GCF_001880225.1_ASM188022v1:0.0205929129)99:0.0427681238,WP_112869234.1_GCF_003290445.1_ASM329044v1:0.0000024040)98:0.0877139297)83:0.0319813913,(((WP_115956211.1_GCF_003391335.1_ASM339133v1:0.6893855619,(WP_168895550.1_GCF_012571345.1_ASM1257134v1:0.1539823104,WP_168892592.1_GCF_012562765.1_ASM1256276v1:0.1634785332)100:0.1666250602)76:0.0751283309,WP_041063688.1_GCF_000828815.1_ASM82881v1:0.2662822093)96:0.3916526315,(WP_011712623.1_GCF_000014865.1_ASM1486v1:0.5251276249,(((WP_067647202.1_GCF_001632775.1_ASM163277v1:0.0544546393,WP_129833772.1_GCF_004168365.1_ASM416836v1:0.0731184167)87:0.0761455613,(((((((WP_193986802.1_GCF_015209725.1_ASM1520972v1:0.0000024040,WP_194035398.1_GCF_015209745.1_ASM1520974v1:0.0000024040)100:0.1978457809,(((WP_162108939.1_GCF_014397415.1_ASM1439741v1:0.0078483530,((WP_187570781.1_GCF_014395425.1_ASM1439542v1:0.0597284865,WP_139715224.1_GCF_006337105.1_ASM633710v1:0.0404720526)100:0.0404918014,WP_256645172.1_GCF_024498955.1_ASM2449895v1:0.0000020795)100:0.0937060496)100:0.0847995449,((((((WP_005410381.1_GCF_019704495.1_ASM1970449v1:0.0000000000,WP_005410381.1_GCF_034508895.1_ASM3450889v1:0.0000000000):0.0000024040,WP_005410381.1_GCF_900475405.1_44087_C01:0.0000024040)100:0.0000024040,WP_054665025.1_GCF_014109845.1_ASM1410984v1:0.0191685569)100:0.1151591577,(WP_038271401.1_GCF_020990565.1_ASM2099056v1:0.0199822821,WP_004086027.1_GCF_000007245.1_ASM724v1:0.0194335900)100:0.0000024040)69:0.0391808628,WP_144893205.1_GCF_007795095.1_ASM779509v1:0.0000024215)58:0.0224540060,WP_241953473.1_GCF_022637495.1_ASM2263749v1:0.0380171194)99:0.0252939145)99:0.0194297200,WP_112926431.1_GCF_003293695.1_ASM329369v1:0.0817702652)100:0.0461229470)99:0.0000020975,WP_215219970.1_GCF_907164845.1_Lysobacter_CECT30171:0.0520380229)99:0.0412879732,((((WP_006379771.1_GCF_004551575.1_ASM455157v1:0.1006370445,(((((((((((((((WP_039407624.1_GCF_032698475.1_ASM3269847v1:0.0000000000,WP_007962665.1_GCF_903989455.1_ASM90398945v1:0.0000000000):0.0000000000,WP_010372769.1_GCF_000277895.2_ASM27789v2:0.0000000000):0.0000000000,WP_006450332.1_GCF_002285515.1_ASM228551v1:0.0000000000):0.0000000000,WP_007962665.1_GCF_017724035.1_ASM1772403v1:0.0000000000):0.0000000000,WP_007962665.1_GCF_905367715.1_Xanthomonas_sp._CPBF_1494_hybrid_assembly_2:0.0000000000):0.0000000000,WP_002802373.1_GCF_900183975.1_PD885.1:0.0000000000):0.0000000000,WP_011037416.1_GCF_013388375.1_ASM1338837v1:0.0000000000):0.0000000000,WP_010372769.1_GCF_013177355.1_ASM1317735v1:0.0000000000):0.0000000000,WP_039407624.1_GCF_001908725.1_ASM190872v1:0.0000000000):0.0000000000,WP_007962665.1_GCF_028010245.1_ASM2801024v1:0.0000000000):0.0000000000,WP_006450332.1_GCF_032697525.1_ASM3269752v1:0.0000000000):0.0000000000,WP_104603224.1_GCF_009883735.1_ASM988373v1:0.0000000000):0.0000000000,WP_014503093.1_GCF_008370835.2_ASM837083v2:0.0000000000):0.0000000000,WP_002802373.1_GCF_025266575.1_ASM2526657v1:0.0000000000):0.0000024040,WP_003486066.1_GCF_000961215.1_ASM96121v1:0.0000024040)100:0.0201949837)100:0.0403014061,WP_031370552.1_GCF_001442745.1_ASM144274v1:0.0418565352)64:0.0384157975,(WP_012916408.1_GCF_009931595.1_ASM993159v1:0.0000024040,WP_128421430.1_GCF_014236795.1_ASM1423679v1:0.0188240586)41:0.0388949644)36:0.0000024215,(WP_141623757.1_GCF_006547045.1_ASM654704v1:0.0199099942,(WP_111266723.1_GCF_003233695.1_ASM323369v1:0.0000024040,(WP_014160468.1_GCF_000233915.3_ASM23391v4:0.0000024040,(WP_003466096.1_GCF_017301775.1_ASM1730177v1:0.0000024040,WP_046981319.1_GCF_009769165.1_ASM976916v1:0.0000024040)100:0.0393418788)33:0.0196831383)39:0.0000024040)37:0.0396899910)65:0.0195100336)65:0.0202460914,(((WP_213435144.1_GCF_018406605.1_ASM1840660v1:0.0000024040,WP_213435144.1_GCF_018406645.1_ASM1840664v1:0.0000024040)100:0.0396912626,(WP_057942449.1_GCF_001442805.1_ASM144280v1:0.0190966481,((WP_036102715.1_GCF_002355295.1_ASM235529v1:0.0000024040,WP_187711884.1_GCF_014489475.1_ASM1448947v1:0.0000024040)100:0.0191766857,(WP_281779131.1_GCF_027924565.1_ASM2792456v1:0.0000024040,WP_115844530.1_GCF_009755585.1_ASM975558v1:0.0000024040)100:0.0000024040)81:0.0192080961)54:0.0000022893)72:0.0192884095,((WP_057947067.1_GCF_031199375.1_ASM3119937v1:0.0000000000,WP_096379077.1_GCF_002355975.1_ASM235597v1:0.0000000000):0.0000024040,WP_200615981.1_GCF_016613535.2_ASM1661353v2:0.0000024040)97:0.0000024040)73:0.0383156409)100:0.0847717236,WP_096300494.1_GCF_002327105.1_ASM232710v1:0.0411709524)100:0.0639479350,WP_106892010.1_GCF_003015185.1_ASM301518v1:0.0795776490)100:0.0692766190)98:0.3915697098,(((((((WP_187056046.1_GCF_014297575.1_ASM1429757v1:0.0626671535,((WP_231349067.1_GCF_021117385.1_ASM2111738v1:0.0000000000,WP_231324677.1_GCF_021117405.1_ASM2111740v1:0.0000000000):0.0000024040,WP_017462799.1_GCF_001641285.1_ASM164128v1:0.0000024040)100:0.0000024040)100:0.0205214071,WP_126538360.1_GCF_003967035.1_ASM396703v1:0.0000024040)100:0.1502854292,((((WP_247428306.1_GCF_023078495.1_ASM2307849v1:0.0000000000,WP_247327974.1_GCF_023078475.1_ASM2307847v1:0.0000000000):0.0000000000,WP_166949467.1_GCF_023699965.1_ASM2369996v1:0.0000000000):0.0000000000,WP_072321483.1_GCF_023612255.1_ASM2361225v1:0.0000000000):0.0000024040,WP_247374080.1_GCF_023078455.1_ASM2307845v1:0.0000024040)100:0.0474582043)59:0.0619337379,(WP_046981449.1_GCF_001887595.1_ASM188759v1:0.0000024040,WP_139983885.1_GCF_006385595.1_ASM638559v1:0.0000024040)100:0.0000024215)99:0.2678292943,WP_188797897.1_GCF_016865235.1_ASM1686523v1:0.0292993995)64:0.0746927176,WP_007510530.1_GCF_021545825.1_ASM2154582v1:0.0501404653)87:0.0856281209,WP_014403163.1_GCF_000242255.2_ASM24225v3:0.1195297528)91:0.0951110643)95:0.1119937196)87:0.1096159851)88:0.0584540811)93:0.1151450060,(((WP_014242861.1_GCF_000210915.2_ASM21091v2:0.4951622514,WP_102241946.1_GCF_006874605.1_ASM687460v1:0.1120806802)100:0.4873088439,WP_146652339.1_GCF_001263205.1_ASM126320v1:0.2950855208)99:0.1753967111,WP_014547140.1_GCF_000146505.1_ASM14650v1:0.1498326614)94:0.1361616659)88:0.0757280049,(((((NP_220271.1_GCF_000008725.1_ASM872v1:0.0212093912,WP_010229486.1_GCF_000006685.1_ASM668v1:0.0000024040)97:0.0225079548,WP_011457700.1_GCF_000009945.1_ASM994v1:0.0211869910)92:0.0213400293,(((WP_213358323.1_GCF_902807005.1_14-2711_R47:0.0000024040,WP_213318062.1_GCF_902806995.1_15-2067_O50:0.0211665594)100:0.0432352706,WP_021828638.1_GCF_000471025.2_ASM47102v2:0.0000024040)98:0.0210784256,(WP_139413883.1_GCF_900416725.2_G1_hybrid:0.0000024040,WP_006343530.1_GCF_000204255.1_ASM20425v1:0.0000024040)97:0.0000024040)95:0.0000024040)91:0.0211244764,((WP_010883530.1_GCF_000007205.1_ASM720v1:0.0000024040,WP_108896941.1_GCF_900239945.1_Chlamydia_sp._nov._H15-1957-10C:0.0000024040)100:0.0211441094,(((WP_011006828.1_GCF_018343815.1_ASM1834381v1:0.0000000000,WP_117274612.1_GCF_900239975.1_Chlamydia_sp._S15-834K:0.0000000000):0.0000000000,WP_217301815.1_GCF_019056495.1_ASM1905649v1:0.0000000000):0.0000024040,WP_011006828.1_GCF_000007605.1_ASM760v1:0.0000024040)95:0.0000024040)93:0.0000024040)92:0.0219087839,WP_024010185.1_GCF_020459125.1_ASM2045912v1:0.0211714382)94:0.2060198650)63:0.0500854378,((WP_006342100.1_GCF_000253035.1_ASM25303v1:0.1748740228,WP_013181331.1_GCF_000092785.1_ASM9278v1:0.1122455369)79:0.0561933389,((WP_032123814.1_GCF_001499655.1_PNK1:0.1154506823,WP_011176075.1_GCF_000011565.2_ASM1156v2:0.0179086726)100:0.1015811618,(WP_215217040.1_GCF_019453995.1_ASM1945399v1:0.0000026047,WP_194845265.1_GCF_015356815.2_ASM1535681v2:0.1340607841)100:0.2235208757)100:0.1330566861)100:0.1191748950)55:0.0545980168,WP_176604827.1_GCF_902860225.1_Azoamicus_ciliaticola_assembly:0.5793373747)100:0.0913328789,((((((WP_102330548.1_GCF_014672715.2_ASM1467271v2:0.0000024040,WP_076004200.1_GCF_001953175.1_ASM195317v1:0.0000024040)100:0.2491996790,WP_010936597.1_GCF_000830905.1_ASM83090v1:0.4306733120)100:0.6287615421,WP_015948510.1_GCF_000021905.1_ASM2190v1:0.3257672220)100:0.2586348668,WP_269031871.1_GCF_026965555.1_ASM2696555v1:0.2254132310)89:0.1289587859,(((((((WP_274150269.1_GCF_028728065.1_ASM2872806v1:0.5793452839,(WP_052881168.1_GCF_001017655.1_ASM101765v1:0.1984934085,WP_011416782.1_GCF_000013405.1_ASM1340v1:0.2392112911)86:0.0728792802)86:0.0454309381,((((WP_160628840.1_GCF_009905215.1_ASM990521v1:0.3582419519,((WP_228855631.1_GCF_019703855.1_ASM1970385v1:0.0139247646,WP_011188090.1_GCF_000025945.1_ASM2594v1:0.0956687907)100:0.1090354307,(WP_136807984.1_GCF_005116655.2_ASM511665v2:0.0626381762,WP_275942945.1_GCF_005116675.2_ASM511667v2:0.0855530719)100:0.0539027818)97:0.0192233241)81:0.0000024215,(WP_015403968.1_GCF_000341395.1_ASM34139v1:0.0609868641,(((WP_199264219.1_GCF_016446285.1_ASM1644628v1:0.0000024040,(WP_015725308.1_GCF_000186885.1_ASM18688v1:0.0000024040,WP_104936614.1_GCF_002952055.1_ASM295205v1:0.0200014659)100:0.0200014550)100:0.0883622682,WP_205221160.1_GCF_963675105.1_piTriSpea1.Desulfogranum_marinum_1.1:0.0827498166)64:0.0000024040,WP_267926855.1_GCF_025998535.1_ASM2599853v1:0.0000024040)98:0.0225689897)98:0.0316762585)77:0.0229080296,WP_284152928.1_GCF_023169885.1_ASM2316988v1:0.0711164253)84:0.0735731079,WP_013162507.1_GCF_000092205.1_ASM9220v1:0.0961049682)83:0.0623195253)97:0.0213455127,(((((WP_012530489.1_GCF_000020725.1_ASM2072v1:0.0000024040,WP_085812810.1_GCF_014218275.1_ASM1421827v1:0.0197980707)100:0.0828757417,(WP_012469968.1_GCF_000020385.1_ASM2038v1:0.2278426567,((WP_011735652.1_GCF_000015045.1_ASM1504v1:0.1366642449,(WP_012647860.1_GCF_000022265.1_ASM2226v1:0.0000024040,WP_011939036.1_GCF_000016745.1_ASM1674v1:0.0000024040)100:0.0202754256)99:0.0500621273,(((WP_039742127.1_GCF_000817955.1_ASM81795v1:0.1067681878,WP_010942396.1_GCF_000007985.2_ASM798v2:0.0315867092)78:0.0967692945,WP_004512008.1_GCF_000012925.1_ASM1292v1:0.0000024040)78:0.0429421560,WP_207163044.1_GCF_017338855.1_ASM1733885v1:0.0228259943)73:0.0446533608)74:0.0463686151)98:0.1678537397)72:0.0216829394,((WP_216499312.1_GCF_019063885.1_ASM1906388v1:0.0000000000,WP_216802033.1_GCF_018986915.1_ASM1898691v1:0.0000000000):0.0000024040,WP_216499312.1_GCF_019203205.1_ASM1920320v1:0.0000024040)100:0.0000024040)72:0.0200474256,WP_183349936.1_GCF_023221575.1_ASM2322157v1:0.0000024040)100:0.2051803376,WP_237887526.1_GCF_022026155.1_ASM2202615v1:0.1645792789)100:0.0860150168)100:0.0397430889,(WP_137422842.1_GCF_005377625.1_ASM537762v1:0.1238828571,WP_011696953.1_GCF_000014965.1_ASM1496v1:0.0521781118)100:0.0462882635)100:0.0583702987,(WP_014956946.1_GCF_000307105.1_ASM30710v1:0.0653317592,WP_015903775.1_GCF_000020365.1_ASM2036v1:0.1655254671)100:0.0627383982)100:0.0830612752,(((((WP_166032507.1_GCF_011207455.1_ASM1120745v1:0.3525927747,WP_155302763.1_GCF_009688965.1_ASM968896v1:0.0000020524)97:0.0428291360,WP_155315131.1_GCF_009688945.1_ASM968894v1:0.0000024040)97:0.0209615076,WP_155309586.1_GCF_009688985.1_ASM968898v1:0.0000024040)97:0.0531955945,(WP_207683133.1_GCF_017377395.1_ASM1737739v1:0.0803030503,(WP_207688141.1_GCF_017377355.1_ASM1737735v1:0.1028713074,WP_020875049.1_GCF_002009335.2_ASM200933v2:0.0985169121)99:0.0427102818)98:0.0632697613)98:0.0555813192,(WP_012175774.1_GCF_000018405.1_ASM1840v1:0.2302994618,WP_236892500.1_GCF_021654575.1_ASM2165457v1:0.0191645999)89:0.0488432044)89:0.0238142951)98:0.0655502513,((((WP_316348935.1_GCF_963556095.2_piMetSpec1.Desulfuromonas_acetoxidans_1.2:0.0886214541,(WP_040199273.1_GCF_000827125.1_ASM82712v1:0.0207160102,WP_053551789.1_GCF_001278055.1_ASM127805v1:0.0449868115)91:0.0000024040)90:0.0211966503,WP_092075486.1_GCF_963662975.1_piMetSpee1.Desulfuromonas_thiophila_1.1:0.0205652951)90:0.0000024040,WP_221249430.1_GCF_019704135.1_ASM1970413v1:0.0208731789)100:0.0387013224,(WP_072284759.1_GCF_001887775.1_ASM188777v1:0.0662263441,WP_011342255.1_GCF_000012885.1_ASM1288v1:0.0000024040)100:0.0228793035)100:0.1842334449)88:0.0573743321)100:0.1202535256,((WP_095413969.1_GCF_002277955.1_ASM227795v1:0.1338741946,(((WP_238381150.1_GCF_008087665.1_ASM808766v1:0.2636359567,((((WP_145353142.1_GCF_007741495.1_ASM774149v1:0.0000024040,WP_068141388.1_GCF_008065135.1_ASM806513v1:0.1157573367)100:0.1020435484,WP_145169673.1_GCF_007741535.1_ASM774153v1:0.0470922962)70:0.0204814639,WP_145120059.1_GCF_007751715.1_ASM775171v1:0.0000024040)100:0.0668544386,WP_007333924.1_GCF_000196115.1_ASM19611v1:0.0454067323)100:0.0201777519)79:0.0240775013,(((WP_145099894.1_GCF_007747655.1_ASM774765v1:0.0863160639,WP_012911333.1_GCF_000025185.1_ASM2518v1:0.1345905708)100:0.0581914728,(WP_145052798.1_GCF_007751035.1_ASM775103v1:0.1357947306,(WP_145062962.1_GCF_007741515.1_ASM774151v1:0.2172275481,((WP_145281074.1_GCF_007750855.1_ASM775085v1:0.1620406882,WP_145245778.1_GCF_007748035.1_ASM774803v1:0.0290945128)97:0.1110664147,WP_152101365.1_GCF_009177095.1_ASM917709v1:0.0300835826)97:0.0051606682)100:0.1771344310)99:0.1076944992)99:0.0487005338,WP_145077011.1_GCF_007752135.1_ASM775213v1:0.1188097820)78:0.0000028454)99:0.0560871754,WP_241676347.1_GCF_007748115.1_ASM774811v1:0.1094868432)100:0.1030593110)59:0.0000023259,((((WP_229360900.1_GCF_001983935.1_ASM198393v1:0.4856300200,WP_013627046.1_GCF_000165715.2_ASM16571v3:0.0000020795)84:0.0279906876,((WP_145108998.1_GCF_007748015.1_ASM774801v1:0.0227022342,WP_002649654.1_GCF_007747015.1_ASM774701v1:0.0462585248)83:0.0234261546,WP_155367226.1_GCF_009720525.1_ASM972052v1:0.0000024040)87:0.0937597813)64:0.0538618503,(WP_145370894.1_GCF_007747795.1_ASM774779v1:0.2547467195,WP_145374188.1_GCF_007747995.1_ASM774799v1:0.1380287060)88:0.0259980892)60:0.0000028454,WP_144997920.1_GCF_007750395.1_ASM775039v1:0.1000627910)98:0.3792888729)100:0.2638752039)98:0.2431628796)37:0.0286635265,WP_237382046.1_GCF_017498545.1_ASM1749854v1:0.4279572120)45:0.0316985527,(((WP_068550617.1_GCF_001547735.1_ASM154773v1:0.6187229404,(WP_013536979.1_GCF_000185805.1_ASM18580v1:0.0120039166,WP_013637676.1_GCF_000191045.1_ASM19104v1:0.0332913003)100:0.1233556668)100:0.0595888547,(((((WP_012673980.1_GCF_000021545.1_ASM2154v1:0.3381614861,WP_010880878.1_GCF_000008625.1_ASM862v1:0.1695691906)95:0.0765540982,WP_012992570.1_GCF_000025605.1_ASM2560v1:0.0442320268)77:0.0179891588,WP_025306704.1_GCF_000512735.1_ASM51273v1:0.0628125430)75:0.0000024040,WP_012964333.1_GCF_000164905.1_ASM16490v1:0.0440267199)99:0.1402925184,WP_012676426.1_GCF_000021565.1_ASM2156v1:0.0412881662)100:0.5066501961)100:0.0949165890,WP_013681438.1_GCF_000194135.1_ASM19413v1:0.1347807928)100:0.3858900268)43:0.0882947463,((WP_015469670.1_GCF_000348725.1_ASM34872v1:0.1592600133,(WP_011164897.1_GCF_000691605.1_ASM69160v1:0.0000024040,WP_243538185.1_GCF_022814725.1_ASM2281472v1:0.0637791728)100:0.0725140569)100:0.1425120554,((WP_012829267.1_GCF_000024805.1_ASM2480v1:0.3725910163,WP_053233683.1_GCF_000737325.1_ASM73732v2:0.1598114426)49:0.0000021566,(WP_136920532.1_GCF_005144635.2_ASM514463v2:0.2178083093,(WP_012241842.1_GCF_000067165.1_ASM6716v1:0.1320019990,WP_050435558.1_GCF_001189295.1_ASM118929v1:0.0000024576)100:0.0816593217)98:0.0792242015)97:0.1148948472)49:0.1670855598)64:0.0766660229,((WP_248340606.1_GCF_023169965.1_ASM2316996v1:0.0000024040,(WP_012524751.1_GCF_000022145.1_ASM2214v1:0.0395889424,WP_248352666.1_GCF_023169945.1_ASM2316994v1:0.0779535483)100:0.0574235875)100:0.2429423728,WP_321396215.1_GCF_034259205.1_ASM3425920v1:0.2972580772)59:0.0915632336)42:0.0000028454,(((WP_014399057.1_GCF_000255295.1_ASM25529v1:0.2902973527,WP_095976709.1_GCF_002305855.1_ASM230585v1:0.0000020795)99:0.0557127416,WP_015351882.1_GCF_000331735.1_ASM33173v1:0.1563678962)100:0.0770189502,(WP_047859885.1_GCF_001027285.1_ASM102728v1:0.0345455605,(WP_013942210.1_GCF_002305895.1_ASM230589v1:0.0446741483,(WP_011555720.1_GCF_000012685.1_ASM1268v1:0.0000024040,WP_002638908.1_GCF_000280925.3_ASM28092v3:0.0221811574)100:0.0227830718)94:0.0332828467)97:0.0928369851)100:0.1379216035)86:0.0410425163)73:0.0266872928,WP_013259011.1_GCF_000143965.1_ASM14396v1:0.2560290026)46:0.0198957533,WP_013506191.1_GCF_000177635.2_ASM17763v2:0.6039222590)45:0.0100973547,(((((((((WP_203472346.1_GCF_014701235.1_ASM1470123v1:0.2253907325,WP_012545338.1_GCF_000020985.1_ASM2098v1:0.0508652009)100:0.4776075954,WP_013909978.1_GCF_000215975.1_ASM21597v1:0.0715792203)100:0.1262101891,WP_038063060.1_GCF_000734015.1_ASM73401v1:0.0226604404)100:0.2041577163,WP_068516673.1_GCF_001548275.1_ASM154827v1:0.0509063698)100:0.0483036436,WP_168720033.1_GCF_012317585.1_ASM1231758v1:0.1230716245)100:0.1225074964,WP_013907436.1_GCF_000217795.1_ASM21779v1:0.0000020795)100:0.3416584608,(WP_050724790.1_GCF_001263175.1_ASM126317v1:0.3185838341,(WP_066605463.1_GCF_001553625.1_ASM155362v1:0.0444874891,WP_015774648.1_GCF_000023225.1_ASM2322v1:0.0000028861)100:0.3906090320)69:0.0347823042)68:0.0319437594,((WP_015902142.1_GCF_000021725.1_ASM2172v1:0.0272518172,(WP_123351779.1_GCF_005083985.2_ASM508398v2:0.0216581904,WP_007472802.1_GCF_005843985.1_ASM584398v1:0.0000024040)100:0.0165033895)100:0.1243978264,((WP_200763863.1_GCF_015100395.1_ASM1510039v1:0.0689906030,(WP_187646946.1_GCF_014466985.1_ASM1446698v1:0.0000024215,WP_281951110.1_GCF_027943725.1_ASM2794372v1:0.0673283817)56:0.0462857938)61:0.0713203132,((((WP_006803208.1_GCF_014931175.1_ASM1493117v1:0.0801660828,WP_011139144.1_GCF_000196135.1_ASM19613v1:0.0682714526)97:0.0944342236,WP_033916492.1_GCF_002220755.1_ASM222075v1:0.0000024040)60:0.0224592848,((((((((((((((WP_071626451.1_GCF_013283835.1_ASM1328383v1:0.0000024040,WP_076083666.1_GCF_001956695.1_ASM195669v1:0.0677399914)100:0.1157095414,WP_114839983.1_GCF_003346815.1_ASM334681v1:0.0217844483)100:0.0000024040,WP_114840849.1_GCF_003346775.1_ASM334677v1:0.0681052078)51:0.0217959288,(((((WP_066162793.1_GCF_003544835.1_ASM354483v1:0.0000024040,(((WP_105917591.1_GCF_003660105.1_ASM366010v1:0.0000000000,WP_026806642.1_GCF_013201705.1_ASM1320170v1:0.0000000000):0.0000024040,WP_115429033.1_GCF_003355515.1_ASM335551v1:0.0000024040)100:0.0000024040,WP_066170107.1_GCF_004299785.2_ASM429978v2:0.0215042054)100:0.0216071231)100:0.0676351704,(((((WP_129012468.1_GCF_013201935.1_ASM1320193v1:0.0000000000,WP_024775672.1_GCF_013372265.1_ASM1337226v1:0.0000000000):0.0000000000,WP_004510934.1_GCF_000284355.1_ASM28435v1:0.0000000000):0.0000000000,WP_129094715.1_GCF_013177635.1_ASM1317763v1:0.0000000000):0.0000024040,WP_118918296.1_GCF_003544915.1_ASM354491v1:0.0000024040)100:0.0000024040,(((WP_118887311.1_GCF_003544815.1_ASM354481v1:0.0000000000,WP_014475250.1_GCF_013201725.1_ASM1320172v1:0.0000000000):0.0000000000,WP_172127761.1_GCF_013177675.1_ASM1317767v1:0.0000000000):0.0000024040,WP_128359959.1_GCF_013201665.1_ASM1320166v1:0.0000024040)100:0.0217391879)77:0.0000024040)61:0.0216687060,WP_099341666.1_GCF_003544935.1_ASM354493v1:0.0000024040)61:0.0187541049,WP_101184345.1_GCF_003346755.1_ASM334675v1:0.0415643397)61:0.0050583739,(WP_013134296.1_GCF_000092245.1_ASM9224v1:0.0216276578,(WP_099311925.1_GCF_003544855.1_ASM354485v1:0.0000024040,WP_079578288.1_GCF_008000835.1_ASM800083v1:0.0000024040)98:0.0000024040)59:0.0218250950)40:0.0000024040)65:0.0217146925,(WP_254577052.1_GCF_024267655.1_ASM2426765v1:0.0220695959,WP_130232438.1_GCF_004214795.1_ASM421479v1:0.0000024040)87:0.0000024040)73:0.0219619597,WP_129086865.1_GCF_013201825.1_ASM1320182v1:0.0000024040)77:0.0215791480,WP_129082726.1_GCF_006459125.1_ASM645912v1:0.0000024040)90:0.0208212388,((((((WP_104724262.1_GCF_900638485.1_57728_B01:0.0000000000,WP_002956382.1_GCF_000284635.1_ASM28463v1:0.0000000000):0.0000000000,WP_034327277.1_GCF_001460635.1_htyphlonius_mit97-6810:0.0000000000):0.0000000000,WP_011114951.1_GCF_000007905.1_ASM790v1:0.0000000000):0.0000024040,WP_066338659.1_GCF_001693335.1_ASM169333v1:0.0000024040)100:0.0226159229,WP_066388200.1_GCF_001602095.1_ASM160209v1:0.0231840458)96:0.0213078229,(WP_013023339.1_GCF_900476215.1_51342_F02:0.0443233719,(((WP_011577311.1_GCF_000009305.1_ASM930v1:0.0000000000,WP_014659136.1_GCF_000259275.1_ASM25927v1:0.0000000000):0.0000024040,WP_000974266.1_GCF_017821535.1_ASM1782153v1:0.0000024040)100:0.0457245583,(WP_006564477.1_GCF_013374215.1_ASM1337421v1:0.0219860074,WP_013469606.1_GCF_000200595.1_ASM20059v1:0.0000024040)100:0.0463362141)100:0.0000024040)84:0.0000024040)99:0.0452378808)99:0.0490981182,(WP_013459770.1_GCF_000183725.1_ASM18372v1:0.0420203000,(((WP_011372538.1_GCF_000012965.1_ASM1296v1:0.1415192655,((WP_193111771.1_GCF_014905135.1_ASM1490513v1:0.1002909123,((((((WP_008338267.1_GCF_000242915.1_ASM24291v2:0.0408672430,WP_207560801.1_GCF_017357825.1_ASM1735782v1:0.0929598976)81:0.0210127569,WP_194368139.1_GCF_015265455.1_ASM1526545v1:0.0000024040)87:0.0203603769,WP_013326811.1_GCF_000147355.1_ASM14735v1:0.0000024040)56:0.0000024040,(WP_151900159.1_GCF_009068765.1_ASM906876v1:0.0000000000,WP_193149955.1_GCF_014905115.1_ASM1490511v1:0.0000000000):0.0000024040)98:0.0207349075,WP_152307100.1_GCF_009258225.1_ASM925822v1:0.0206344019)98:0.0211440501,WP_194367707.1_GCF_015265475.1_ASM1526547v1:0.0418203321)100:0.0000024040)50:0.0205121411,WP_193114536.1_GCF_014905095.1_ASM1490509v1:0.0000024040)50:0.0102480865)51:0.0259785008,WP_152299193.1_GCF_009258045.1_ASM925804v1:0.0271687590)99:0.1220427732,((WP_201353499.1_GCF_016593255.1_ASM1659325v1:0.0000024040,WP_092912723.1_GCF_032850805.1_ASM3285080v1:0.0000024040)100:0.1789821028,(((WP_229937688.1_GCF_020911965.1_ASM2091196v1:0.1188937587,WP_046551472.1_GCF_000987835.1_ASM98783v1:0.0000024040)81:0.0662982956,WP_197548081.1_GCF_014931715.1_ASM1493171v1:0.0000024215)81:0.0647197500,WP_013553304.1_GCF_000186245.1_ASM18624v1:0.0665821496)100:0.0400405926)100:0.1226461073)100:0.0313954740)100:0.2142969302)56:0.0000022369,((WP_014768865.1_GCF_000265295.1_ASM26529v1:0.0984475544,WP_025343981.1_GCF_000568815.1_ASM56881v1:0.0000024040)95:0.0213461539,(WP_069477470.1_GCF_001723605.1_ASM172360v1:0.0219980859,(WP_087437940.1_GCF_002309535.1_ASM230953v1:0.0000024040,WP_012856424.1_GCF_000024885.1_ASM2488v1:0.0000024040)100:0.0000024040)85:0.0000024040)98:0.0642637192)98:0.0659527169,((((WP_002948377.1_GCF_004803815.1_ASM480381v1:0.0000024040,WP_002948377.1_GCF_004803795.1_ASM480379v1:0.0000024040)100:0.0450909650,(WP_009650064.1_GCF_013372125.1_ASM1337212v1:0.0227491860,WP_078387336.1_GCF_002021945.1_ASM202194v1:0.0229695234)98:0.0216302049)42:0.0000024040,WP_021090997.1_GCF_001298465.1_ASM129846v1:0.0000024040)43:0.0000024040,WP_034969214.1_GCF_013372205.1_ASM1337220v1:0.0218452746)49:0.0018570296)46:0.0204830852,(((WP_018712798.1_GCF_013372225.1_ASM1337222v1:0.0975419553,(WP_172231922.1_GCF_013177655.1_ASM1317765v1:0.0889060881,WP_025803139.1_GCF_013201645.1_ASM1320164v1:0.0180165905)88:0.0291759230)80:0.0000024040,(((((((WP_082200387.1_GCF_002080395.1_ASM208039v1:0.0000024040,(WP_004276920.1_GCF_916098265.1_Cu-17-M197059:0.0000024040,WP_099460807.1_GCF_014217995.1_ASM1421799v1:0.0000024040)100:0.0000024040)100:0.0439873663,WP_027305803.1_GCF_002104335.1_ASM210433v1:0.0221064653)97:0.0229398214,WP_039650624.1_GCF_000816185.1_ASM81618v1:0.0221338521)56:0.0000023707,((((((WP_039667340.1_GCF_013372105.1_ASM1337210v1:0.0000000000,WP_039618934.1_GCF_013201605.1_ASM1320160v1:0.0000000000):0.0000000000,WP_039665886.1_GCF_008245045.1_ASM824504v1:0.0000000000):0.0000000000,WP_039664377.1_GCF_000816305.1_ASM81630v1:0.0000000000):0.0000000000,WP_012661892.1_GCF_014931075.1_ASM1493107v1:0.0000000000):0.0000024040,WP_012661892.1_GCF_000019205.1_ASM1920v1:0.0000024040)94:0.0000024040,((((WP_066777044.1_GCF_001687475.2_ASM168747v2:0.0000000000,YP_002343982.1_GCF_000009085.1_ASM908v1:0.0000000000):0.0000000000,WP_002776189.1_GCF_009730395.1_ASM973039v1:0.0000000000):0.0000000000,WP_094325423.1_GCF_002238335.1_ASM223833v1:0.0000000000):0.0000024040,WP_131162859.1_GCF_018968685.1_ASM1896868v1:0.0000024040)47:0.0000024040)92:0.0000024040)98:0.0218583496,WP_005871146.1_GCF_001190745.1_ASM119074v1:0.0441654057)60:0.0000024040,WP_179975387.1_GCF_013416015.1_ASM1341601v1:0.0000024040)100:0.0218988090,WP_011991592.1_GCF_000017585.1_ASM1758v1:0.0000024040)69:0.0000024040)98:0.0440072064,WP_086224751.1_GCF_002139935.1_ASM213993v1:0.0480705156)46:0.0000024040)94:0.0220525752,(WP_034963843.1_GCF_013372165.1_ASM1337216v1:0.0578469315,(WP_002850016.1_GCF_011600945.2_ASM1160094v2:0.0000024040,WP_038454728.1_GCF_000736415.1_ASM73641v1:0.0224364968)100:0.0000024215)99:0.0460409817)97:0.0465904605,WP_075495240.1_GCF_013201685.1_ASM1320168v1:0.0451263931)49:0.0000024215)53:0.0267543225,WP_106871630.1_GCF_013201895.1_ASM1320189v1:0.0623087441)87:0.0510832907)100:0.0456042369)100:0.4428240872)64:0.0000026034,(WP_015751736.1_GCF_000024325.1_ASM2432v1:0.3412076029,WP_014260965.1_GCF_000212675.2_ASM21267v2:0.1498777717)99:0.0869290121)61:0.0263857583)54:0.0449097783,((((((((WP_126377183.1_GCF_003966735.1_ASM396673v1:0.3048705929,WP_265828001.1_GCF_026230175.1_ASM2623017v1:0.1397050935)84:0.1220813060,(WP_144234545.1_GCF_013085545.1_ASM1308554v1:0.3101530181,(WP_013706334.1_GCF_000195295.1_ASM19529v1:0.2046676777,((WP_015861069.1_GCF_000010665.1_ASM1066v1:0.0000024040,WP_129352756.1_GCF_004135975.1_ASM413597v1:0.0000024040)100:0.1166156980,(WP_176631077.1_GCF_013376475.1_ASM1337647v1:0.0220712313,WP_163302733.1_GCF_013376455.1_ASM1337645v1:0.0000024040)56:0.0000024040)67:0.0545730503)67:0.0445454273)65:0.0859888911)62:0.0086557506,WP_010938955.1_GCF_000015485.1_ASM1548v1:0.0291834881)60:0.0302207960,WP_011526150.1_GCF_000331715.1_ASM33171v1:0.0801102511)61:0.0460116745,((WP_209817496.1_GCF_017815575.1_ASM1781557v1:0.0000024040,WP_008683974.1_GCF_001553605.1_ASM155360v1:0.0000024040)100:0.0000024040,WP_096399361.1_GCF_002355955.1_ASM235595v1:0.0212991625)100:0.1181072256)64:0.0000024576,WP_011367867.1_GCF_000012665.1_ASM1266v1:0.1876215678)69:0.1512820962,((WP_147821462.1_GCF_008001235.1_ASM800123v1:0.2445217076,((((((WP_097010610.1_GCF_900217235.1_DPRO_PRJEB22548_v1:0.0665593336,(WP_281762090.1_GCF_027923765.1_ASM2792376v1:0.0218837331,WP_013514510.1_GCF_000176915.2_ASM17691v2:0.0210309856)100:0.0228973728)83:0.0217376082,WP_158949260.1_GCF_009762795.1_ASM976279v1:0.0439139942)83:0.0000024040,WP_243546157.1_GCF_022809775.1_ASM2280977v1:0.0443722681)82:0.0000024040,WP_229593075.1_GCF_020886695.1_ASM2088669v1:0.0443878803)92:0.0208098999,WP_264982712.1_GCF_026000375.1_ASM2600037v1:0.0226251380)100:0.0222589785,WP_269943700.1_GCF_021353295.2_ASM2135329v2:0.0000024040)100:0.0148217705)91:0.0066616842,WP_014321081.1_GCF_000189295.2_ASM18929v2:0.0000024040)99:0.1322529963)62:0.0355474301,WP_015851772.1_GCF_000023445.1_ASM2344v1:0.0824691657)67:0.0995506312)73:0.0640955670,WP_201328193.1_GCF_016592575.1_ASM1659257v1:0.1656020612)100:0.0814610384,(WP_014559674.1_GCF_000258405.1_ASM25840v1:0.1676311163,WP_014856951.1_GCF_000279145.1_ASM27914v1:0.0000020795)100:0.2002827805)99:0.0921286654,WP_119320718.1_GCF_003574315.2_ASM357431v2:0.3811056354)55:0.0462898519,((((WP_012797947.1_GCF_900637575.1_52006_A02:0.5976906697,(((((WP_006233983.1_GCF_002736145.1_ASM273614v1:0.0751717505,WP_013708846.1_GCF_000195315.1_ASM19531v1:0.0842560881)100:0.0817814535,WP_006721427.1_GCF_020735465.1_ASM2073546v1:0.0753152183)97:0.0822826887,(WP_013251977.1_GCF_000143845.1_ASM14384v1:0.1392335352,(WP_126422093.1_GCF_003966955.1_ASM396695v1:0.0831002287,WP_136013115.1_GCF_023168405.1_ASM2316840v1:0.0000024040)100:0.0458867386)58:0.0211577142)94:0.0381048549,(WP_194370177.1_GCF_015277515.1_ASM1527751v1:0.0217955974,WP_012808557.1_GCF_000024225.1_ASM2422v1:0.0416666180)96:0.0200893253)95:0.0000024040,WP_075576391.1_GCF_900119915.1_PRJEB16351:0.0000024040)100:0.2474045972)94:0.0821966773,((((WP_066661508.1_GCF_001643775.1_ASM164377v1:0.0228069693,WP_012802927.1_GCF_000023845.1_ASM2384v1:0.0205332996)100:0.1133954853,WP_102379856.1_GCF_022845715.1_ASM2284571v1:0.0000024040)100:0.0432141138,(WP_079535339.1_GCF_900169485.1_PRJEB19959:0.0861924231,WP_166078525.1_GCF_017945865.1_ASM1794586v1:0.0000024040)76:0.0425402506)72:0.0000024040,((WP_114516453.1_GCF_011405655.1_ASM1140565v1:0.0000024040,WP_022739459.1_GCF_000478885.1_ASM47888v1:0.0000024040)100:0.0404060770,WP_039690113.1_GCF_000814825.1_ASM81482v1:0.0000024040)100:0.0664507274)74:0.0433265208)78:0.0896930384,(WP_154333043.1_GCF_009834925.2_ASM983492v2:0.0000024040,WP_009306665.1_GCF_021378605.1_ASM2137860v1:0.0202411824)100:0.0000020352)94:0.0993304873,((((((WP_044278852.1_GCF_000146065.2_ASM14606v1:0.5417450484,(WP_158865585.1_GCF_009762775.1_ASM976277v1:0.0407689450,WP_163344555.1_GCF_010448835.1_ASM1044883v1:0.1153856195)100:0.1158327805)82:0.0073207397,((WP_012573314.1_GCF_000010645.1_ASM1064v1:0.2446722526,(((((WP_018029155.1_GCF_022845615.1_ASM2284561v1:0.1435219889,WP_068960784.1_GCF_001688845.2_ASM168884v2:0.0868933178)100:0.0294977191,WP_023937068.1_GCF_900476255.1_53750_A02:0.0211694907)99:0.0000024040,WP_004330866.1_GCF_000212375.1_ASM21237v1:0.0000024040)99:0.0214344687,WP_004585684.1_GCF_000010505.1_ASM1050v1:0.0428586884)97:0.0000029134,WP_025838604.1_GCF_900638305.1_57043_C01:0.0674234279)100:0.0965167825)96:0.0165425599,(WP_238868198.1_GCF_022267555.1_ASM2226755v1:0.0653347585,(WP_076928428.1_GCF_900095135.1_M36:0.0424668294,WP_071135971.1_GCF_900095795.1_E5A:0.0000024040)92:0.0000022126)100:0.0255308042)100:0.2942605652)85:0.0707643257,((WP_027200891.1_GCF_003991565.1_ASM399156v1:0.0000024040,WP_027200891.1_GCF_016889065.1_ASM1688906v1:0.0000024040)100:0.2421807230,WP_240524527.1_GCF_020149915.1_ASM2014991v1:0.1461513065)84:0.0463160874)34:0.0000020017,(WP_207229605.1_GCF_004208415.1_ASM420841v1:0.5004743361,(((((WP_013408444.1_GCF_000166395.1_ASM16639v1:0.2365513099,WP_173076378.1_GCF_013265555.1_ASM1326555v1:0.1672991091)45:0.0000024215,((WP_162443693.1_GCF_010119975.1_ASM1011997v1:0.1138464904,WP_012472870.1_GCF_000020565.1_ASM2056v1:0.0650537021)87:0.0663438157,(WP_302249245.1_GCF_030506285.1_ASM3050628v1:0.0425076642,WP_302241499.1_GCF_030506305.1_ASM3050630v1:0.0410149917)99:0.0455465274)68:0.0218279270)45:0.0218472250,(WP_205721504.1_GCF_017068455.1_ASM1706845v1:0.0224799563,(WP_233771025.1_GCF_021389935.1_ASM2138993v1:0.0000024040,(WP_233764294.1_GCF_021389975.1_ASM2138997v1:0.0212287600,WP_233780831.1_GCF_021389955.1_ASM2138995v1:0.0000024040)90:0.0207810293)89:0.0192215173)89:0.1395983137)50:0.0224646703,WP_302210820.1_GCF_030506325.1_ASM3050632v1:0.0413090052)37:0.0222308059,WP_137091813.1_GCF_005166025.1_ASM516602v1:0.0875101071)29:0.0244028511)35:0.0246433275)39:0.0445770869,((((WP_111372426.1_GCF_003258705.1_ASM325870v1:0.1825944173,(WP_015029120.1_GCF_000263195.1_ASM26319v1:0.1308673172,WP_261449484.1_GCF_020149935.1_ASM2014993v1:0.0477167229)58:0.0200562870)57:0.0478853093,(WP_160688081.1_GCF_009913235.1_ASM991323v1:0.0656857327,(WP_048920066.1_GCF_001078055.1_ASM107805v1:0.0000024040,WP_062544812.1_GCF_001310085.1_ASM131008v1:0.0000024040)100:0.0000024040)100:0.0509739236)60:0.0821597060,((WP_182415083.1_GCF_014075995.1_ASM1407599v1:0.0212819118,WP_185271510.1_GCF_014217805.1_ASM1421780v1:0.0000024040)57:0.0000024040,((((((WP_151088833.1_GCF_008728635.1_ASM872863v1:0.0447284092,WP_187317753.1_GCF_022921095.1_ASM2292109v1:0.0213672738)59:0.0204786714,WP_059071146.1_GCF_003574965.1_ASM357496v1:0.0000024040)59:0.0206363178,WP_044002435.1_GCF_000576555.1_ASM57655v1:0.0207828946)39:0.0000024040,WP_245124609.1_GCF_022921055.1_ASM2292105v1:0.0000024040)42:0.0210406294,(((((((WP_109655410.1_GCF_003149515.1_ASM314951v1:0.0205436514,WP_243512832.1_GCF_022811645.1_ASM2281164v1:0.0201698621)64:0.0202239479,WP_068194505.1_GCF_001507645.1_ASM150764v1:0.0000024040)64:0.0202576263,WP_133273208.1_GCF_004355185.1_ASM435518v1:0.0000024040)63:0.0207615109,(WP_244695852.1_GCF_023101345.1_ASM2310134v1:0.0000024040,WP_044017917.1_GCF_027625995.1_ASM2762599v1:0.0000024040)99:0.0000024040)69:0.0211131808,(WP_088842420.1_GCF_013137895.1_ASM1313789v1:0.0000024040,WP_185886544.1_GCF_014250515.1_ASM1425051v1:0.0000024040)100:0.0000024040)71:0.0211533566,WP_206986905.1_GCF_022827545.1_ASM2282754v1:0.0000024040)58:0.0211160772,WP_269560754.1_GCF_027359925.1_ASM2735992v1:0.0000024040)46:0.0000024040)93:0.0470937314,((WP_139517543.1_GCF_006337165.1_ASM633716v1:0.0000000000,WP_100335667.1_GCF_022919135.1_ASM2291913v1:0.0000000000):0.0000024040,WP_100335667.1_GCF_022919215.1_ASM2291921v1:0.0000024040)100:0.0216527276)94:0.0891715204)95:0.0245761267)59:0.0413323588,WP_317487432.1_GCF_032999765.1_ASM3299976v1:0.0441721025)39:0.0524928986)69:0.0321870667,(((WP_057952859.1_GCF_001443605.1_ASM144360v1:0.3855461889,WP_096428738.1_GCF_002356295.1_ASM235629v1:0.0421340874)70:0.0000024215,WP_101310267.1_GCF_963665805.1_piMetPara1.Labilibaculum_manganireducens_1.1:0.0000024040)70:0.0240925846,WP_054715621.1_GCF_963677365.1_piTriSpec1.Marinifilum_fragile_1.1:0.0608646488)72:0.1217896618)89:0.0717600817)98:0.2565703057)97:0.0878948820,((((WP_259311177.1_GCF_021172045.1_ASM2117204v1:0.1389169115,((WP_272472541.1_GCF_028416635.1_ASM2841663v1:0.0227189319,(WP_254569301.1_GCF_024220175.1_ASM2422017v1:0.0210547172,WP_012934542.1_GCF_000025265.1_ASM2526v1:0.0000024040)85:0.0425496721)85:0.0580702196,WP_146921626.1_GCF_007970665.1_ASM797066v1:0.0035600792)77:0.0367552946)100:0.3474336330,(WP_119068078.1_GCF_003568865.1_ASM356886v1:0.0837466899,(WP_011564437.1_GCF_000014185.1_ASM1418v1:0.0572999708,(WP_166175918.1_GCF_011492945.1_ASM1149294v1:0.0258493766,WP_166396534.1_GCF_011492965.1_ASM1149296v1:0.1221062182)100:0.1010200156)100:0.0751302527)100:0.1533518395)82:0.1729644243,WP_127016892.1_GCF_003991135.1_ASM399113v1:0.3478799653)35:0.0000026398,(((((WP_003142390.1_GCF_001543285.1_ASM154328v1:0.0000024040,WP_016897019.1_GCF_001518795.1_ASM151879v1:0.0215853738)100:0.1350896468,WP_258877467.1_GCF_014023125.1_ASM1402312v1:0.0726000716)83:0.0420948004,WP_013668769.1_GCF_001543175.1_ASM154317v1:0.0903701603)82:0.0258691175,WP_060776140.1_GCF_001543105.1_ASM154310v1:0.0232329430)98:0.2603361137,((((((((((((((((((((((((((((((((((WP_188622903.1_GCF_019856495.1_ASM1985649v1:0.3579952933,WP_076522749.1_GCF_013282215.1_ASM1328221v1:0.0000024040)100:0.0214927671,WP_173221679.1_GCF_013265585.1_ASM1326558v1:0.0919819109)100:0.0441833104,WP_077720439.1_GCF_002005165.1_ASM200516v1:0.0660807791)100:0.0220124816,((WP_022736148.1_GCF_024927925.1_ASM2492792v1:0.0433400197,WP_124727196.1_GCF_003856495.1_ASM385649v1:0.0000024040)100:0.0175049765,WP_212774738.1_GCF_018326425.1_ASM1832642v1:0.0133347205)100:0.0126535768)100:0.0214353620,WP_062842950.1_GCF_005886755.1_ASM588675v1:0.0000024040)100:0.0432959792,WP_073004364.1_GCF_002849835.1_ASM284983v1:0.0213300038)100:0.0201135601,WP_050353049.1_GCF_018075365.1_ASM1807536v1:0.0000024040)100:0.0203171037,WP_226517581.1_GCF_020519665.1_ASM2051966v1:0.1048264301)88:0.0000024040,(((WP_209462904.1_GCF_026013645.1_ASM2601364v1:0.0858768487,WP_114916726.1_GCF_003352005.1_ASM335200v1:0.0000024040)100:0.0207945498,(WP_269412223.1_GCF_027186265.1_ASM2718626v1:0.0000024040,WP_019377921.1_GCF_001878675.1_ASM187867v1:0.0000024040)95:0.0000024040)61:0.0000024040,(WP_089532125.1_GCF_002224365.1_ASM222436v1:0.0210128594,WP_089062483.1_GCF_002216775.1_ASM221677v1:0.0000024040)93:0.0413182178)75:0.0203817620)71:0.0207749549,(WP_015009899.1_GCF_000307165.1_ASM30716v1:0.1526376704,((WP_176008988.1_GCF_006965545.2_ASM696554v2:0.1124223556,(WP_013173202.1_GCF_000093085.1_ASM9308v1:0.0000024040,WP_069364726.1_GCF_001721685.1_ASM172168v1:0.0000024040)100:0.0402735084)100:0.0211842097,WP_011066292.1_GCF_000011245.1_ASM1124v1:0.0202591952)100:0.0205756506)75:0.0000025602)50:0.0197245855,WP_068442826.1_GCF_001307805.1_ASM130780v2:0.0721060600)80:0.0215669292,(WP_209364969.1_GCF_017792025.1_ASM1779202v1:0.0210904397,WP_038561230.1_GCF_000725365.1_ASM72536v1:0.0211167330)100:0.0216252611)54:0.0182116828,(WP_013488298.1_GCF_000177235.2_ASM17723v2:0.0619987772,(WP_231093305.1_GCF_021049245.1_ASM2104924v1:0.0000024040,WP_143894284.1_GCF_007301515.1_ASM730151v1:0.0000024040)100:0.0000024040)98:0.0473450119)99:0.0405285011,WP_077140183.1_GCF_001989575.1_ASM198957v1:0.0211662808)64:0.0213724277,(((WP_034308328.1_GCF_022394675.1_ASM2239467v1:0.0000000000,WP_034308328.1_GCF_003410415.1_ASM341041v1:0.0000000000):0.0000024040,WP_034308328.1_GCF_002243645.1_ASM224364v1:0.0000024040)100:0.0427198776,WP_012095350.1_GCF_002250945.2_ASM225094v2:0.0667230341)74:0.0207136675)18:0.0000024040,WP_040375690.1_GCF_016724865.1_ASM1672486v1:0.0624645337)34:0.0211307657,(((WP_012657079.1_GCF_016028795.1_ASM1602879v1:0.0000000000,WP_096076375.1_GCF_016865215.1_ASM1686521v1:0.0000000000):0.0000000000,WP_086042642.1_GCF_021650955.1_ASM2165095v1:0.0000000000):0.0000024040,WP_096076375.1_GCF_024205965.1_ASM2420596v1:0.0000024040)99:0.0000024040)17:0.0171009125,(((((WP_170007625.1_GCF_012955605.1_ASM1295560v1:0.0438506203,(WP_066443744.1_GCF_018582665.1_ASM1858266v1:0.0000024040,WP_036104245.1_GCF_900638015.1_54984_A01:0.0000024040)100:0.0000024040)98:0.0216721317,((((((WP_036062371.1_GCF_003534205.1_Lweihen2.0:0.0000000000,NP_464880.1_GCF_000196035.1_ASM19603v1:0.0000000000):0.0000000000,WP_036064947.1_GCF_026871175.1_ASM2687117v2:0.0000000000):0.0000000000,WP_011702170.1_GCF_900187315.1_52087_C01:0.0000000000):0.0000000000,WP_003722482.1_GCF_009648575.1_ASM964857v1:0.0000000000):0.0000000000,WP_011702170.1_GCF_000763515.1_ASM76351v1:0.0000000000):0.0000024040,WP_012985567.1_GCF_000027145.1_ASM2714v1:0.0000024040)98:0.0000024040)97:0.0000023127,((((((((WP_059107305.1_GCF_016028295.1_ASM1602829v1:0.0203456324,((((((YP_500139.1_GCF_000013425.1_ASM1342v1:0.0000000000,WP_000626505.1_GCF_000236925.1_ASM23692v1:0.0000000000):0.0000000000,WP_046836528.1_GCF_001902315.1_ASM190231v1:0.0000000000):0.0000000000,WP_002459030.1_GCF_001558775.1_ASM155877v1:0.0000000000):0.0000000000,WP_000626505.1_GCF_900636685.1_43874_A01:0.0000000000):0.0000000000,WP_103266293.1_GCF_030294405.1_ASM3029440v1:0.0000000000):0.0000024040,WP_002464323.1_GCF_900187055.1_50377_D01:0.0000024040)100:0.0202419333)33:0.0000024040,(((((((((((((WP_095105072.1_GCF_900186985.1_50377_C01:0.0000000000,WP_002465773.1_GCF_003571725.1_ASM357172v1:0.0000000000):0.0000000000,WP_002433618.1_GCF_025272815.1_ASM2527281v1:0.0000000000):0.0000000000,WP_075140945.1_GCF_001922405.1_ASM192240v1:0.0000000000):0.0000000000,WP_002449752.1_GCF_003812505.1_ASM381250v1:0.0000000000):0.0000000000,WP_123144780.1_GCF_003718735.1_ASM371873v1:0.0000000000):0.0000000000,WP_002481025.1_GCF_025561465.1_ASM2556146v1:0.0000000000):0.0000000000,WP_001831269.1_GCF_006094375.1_ASM609437v1:0.0000000000):0.0000000000,WP_195718101.1_GCF_015775975.1_ASM1577597v1:0.0000000000):0.0000000000,WP_017637912.1_GCF_016599795.1_ASM1659979v1:0.0000000000):0.0000000000,WP_115313287.1_GCF_004291115.2_ASM429111v2:0.0000000000):0.0000000000,WP_011275683.1_GCF_001611955.1_ASM161195v1:0.0000000000):0.0000000000,WP_061854601.1_GCF_003019255.1_ASM301925v1:0.0000000000):0.0000024040,WP_002443060.1_GCF_003966625.1_ASM396662v1:0.0000024040)100:0.0000024040)33:0.0000024040,(WP_103210222.1_GCF_003012915.1_ASM301291v1:0.0207910659,(((((WP_014613835.1_GCF_016126715.1_ASM1612671v1:0.0000000000,WP_085238375.1_GCF_002101335.1_ASM210133v1:0.0000000000):0.0000000000,WP_037567705.1_GCF_000816085.1_ASM81608v1:0.0000000000):0.0000000000,WP_229291603.1_GCF_020883535.1_ASM2088353v1:0.0000000000):0.0000000000,WP_014613835.1_GCF_025558825.1_ASM2555882v1:0.0000000000):0.0000024040,WP_037567705.1_GCF_011466855.1_ASM1146685v1:0.0000024040)100:0.0000024040)94:0.0203683409)81:0.0000024040,WP_002472500.1_GCF_002208805.2_ASM220880v2:0.0204041407)98:0.0419897530,(WP_042362629.1_GCF_000709415.1_ASM70941v1:0.0212257303,WP_002507518.1_GCF_016127455.1_ASM1612745v1:0.0000024040)99:0.0212188533)96:0.0000024040,WP_002483201.1_GCF_007814115.1_ASM781411v1:0.0000024040)100:0.0210512266,(WP_096809542.1_GCF_002442935.1_ASM244293v1:0.0000024040,WP_046208184.1_GCF_025558845.1_ASM2555884v1:0.0000024040)94:0.0000024040)99:0.0000024040,WP_095116835.1_GCF_900187005.1_50569_B01:0.0210840524)98:0.0450643302)80:0.0213629739,WP_066396040.1_GCF_001629705.1_ASM162970v2:0.0448613592)50:0.0221874964,(WP_133450727.1_GCF_030376725.1_ASM3037672v1:0.0215497086,(WP_133431996.1_GCF_022343725.1_ASM2234372v1:0.0000024040,WP_149458587.1_GCF_024205945.1_ASM2420594v1:0.0000024040)98:0.0000024040)51:0.0000024040)49:0.0130922678)28:0.0123544996,((((((((((((((((((((((WP_012369804.1_GCF_000019905.1_ASM1990v1:0.0000024040,WP_023467577.1_GCF_018604565.1_ASM1860456v1:0.0000024040)100:0.1015912894,(WP_024371514.1_GCF_018138125.1_ASM1813812v1:0.0397741841,WP_012726577.1_GCF_029026745.1_ASM2902674v1:0.0000025499)97:0.0820099445)100:0.1328700926,((WP_071456392.1_GCF_001870205.1_ASM187020v1:0.0000024040,WP_257701574.1_GCF_024637875.1_ASM2463787v1:0.0000024040)100:0.0000024040,WP_086341235.1_GCF_020628455.1_ASM2062845v1:0.0448892268)100:0.1071346182)94:0.0574184057,((((WP_135254166.1_GCF_004792515.1_ASM479251v1:0.0438237030,WP_136952771.1_GCF_005145005.1_ASM514500v1:0.0000024040)100:0.0512358044,(WP_023606018.1_GCF_023299185.1_ASM2329918v1:0.0747338812,WP_035808701.1_GCF_000756715.1_PRJEB5505_assembly_1:0.0578165601)96:0.0229224282)96:0.1033013346,(WP_244746285.1_GCF_022919575.1_ASM2291957v1:0.0000024040,WP_244716641.1_GCF_022919115.1_ASM2291911v1:0.0000024040)99:0.0000024040)59:0.0212693499,WP_100360254.1_GCF_009650095.1_ASM965009v1:0.0214785696)88:0.0629519080)67:0.0115703182,(WP_075527969.1_GCF_001753205.1_ASM175320v1:0.0429684207,WP_115361059.1_GCF_004379295.1_ASM437929v1:0.0000024040)100:0.0891236366)95:0.0504362637,WP_028976416.1_GCF_019930545.1_ASM1993054v1:0.0481168438)97:0.0408394665,((((WP_003249231.1_GCF_001700985.1_ASM170098v1:0.0000000000,WP_003394108.1_GCF_000019045.1_ASM1904v1:0.0000000000):0.0000000000,WP_017435198.1_GCF_019272935.1_ASM1927293v1:0.0000000000):0.0000000000,WP_181554364.1_GCF_015326725.1_ASM1532672v1:0.0000000000):0.0000024040,WP_004889583.1_GCF_001187595.1_ASM118759v1:0.0000024040)79:0.0000024040)97:0.0445788343,(WP_275418239.1_GCF_026547225.1_ASM2654722v1:0.0697405354,WP_275419542.1_GCF_026547205.1_ASM2654720v1:0.0012010083)99:0.0437046879)47:0.0000024215,(((((WP_011231892.1_GCF_030414215.1_ASM3041421v1:0.0000000000,WP_011231892.1_GCF_000009785.1_ASM978v1:0.0000000000):0.0000000000,WP_011231892.1_GCF_002243665.1_ASM224366v1:0.0000000000):0.0000000000,WP_011231892.1_GCF_012295505.1_ASM1229550v1:0.0000000000):0.0000024040,WP_008879820.1_GCF_002072065.1_ASM207206v1:0.0000024040)100:0.0000024040,WP_066326165.1_GCF_001634285.1_ASM163428v1:0.0439493952)93:0.0219338155)50:0.0222261634,WP_003355307.1_GCF_001050115.1_ASM105011v1:0.0000024040)90:0.0231672375,WP_013859621.1_GCF_000832905.1_ASM83290v1:0.0000024040)46:0.0000024040,WP_063388115.1_GCF_031760945.1_ASM3176094v1:0.0221830856)92:0.0155227711,((((((((((((((((((WP_003183413.1_GCF_002074095.1_ASM207409v1:0.0000000000,WP_024422954.1_GCF_008244765.1_ASM824476v1:0.0000000000):0.0000000000,WP_020452147.1_GCF_002993925.1_ASM299392v1:0.0000000000):0.0000000000,WP_046131889.1_GCF_004103615.1_ASM410361v1:0.0000000000):0.0000000000,WP_003226377.1_GCF_006094475.1_ASM609447v1:0.0000000000):0.0000000000,WP_024715090.1_GCF_012225885.1_ASM1222588v1:0.0000000000):0.0000000000,WP_003236907.1_GCF_023238325.1_ASM2323832v1:0.0000000000):0.0000000000,WP_024715090.1_GCF_004124315.2_ASM412431v2:0.0000000000):0.0000000000,WP_024122022.1_GCF_012648005.1_ASM1264800v1:0.0000000000):0.0000000000,NP_390325.2_GCF_000009045.1_ASM904v1:0.0000000000):0.0000000000,WP_007501192.1_GCF_001857925.1_ASM185792v1:0.0000000000):0.0000000000,WP_003226377.1_GCF_029772985.1_ASM2977298v1:0.0000000000):0.0000000000,WP_007501192.1_GCF_001191605.1_ASM119160v1:0.0000000000):0.0000000000,WP_003153123.1_GCF_000769555.1_ASM76955v1:0.0000000000):0.0000000000,WP_020452147.1_GCF_014042035.1_ASM1404203v1:0.0000000000):0.0000000000,WP_024122022.1_GCF_004006435.1_ASM400643v1:0.0000000000):0.0000000000,WP_003226377.1_GCF_023238245.1_ASM2323824v1:0.0000000000):0.0000000000,WP_010328277.1_GCF_003667885.1_ASM366788v1:0.0000000000):0.0000024040,WP_003153123.1_GCF_019396925.1_ASM1939692v1:0.0000024040)100:0.0210878355)92:0.0083739299,WP_202780169.1_GCF_016772275.1_ASM1677227v1:0.0000024040)37:0.0000024040,((((((((WP_155702221.1_GCF_009728935.1_ASM972893v1:0.0938151769,((WP_182300472.1_GCF_014107495.1_ASM1410749v1:0.0000024040,(WP_169278582.1_GCF_012849095.1_ASM1284909v1:0.0217191838,WP_130608183.1_GCF_004295585.1_ASM429558v1:0.0484816649)96:0.0000023374)100:0.0895105826,((WP_261301223.1_GCF_025369935.1_ASM2536993v1:0.0920661855,WP_315603182.1_GCF_032268605.1_ASM3226860v1:0.0000024040)97:0.0435577024,WP_023485528.1_GCF_002951935.1_ASM295193v1:0.0209981876)97:0.0231169806)90:0.0000024006)63:0.0000024040,WP_042228653.1_GCF_004117095.1_ASM411709v1:0.0646495015)70:0.0219021011,WP_123040923.1_GCF_003713065.1_ASM371306v1:0.0683942080)83:0.0055462414,((((((((((WP_308641747.1_GCF_963311185.1_AASFL403:0.0000024040,WP_069329094.1_GCF_028606985.1_ASM2860698v1:0.0000024040)100:0.0214060548,WP_188775203.1_GCF_034055775.1_ASM3405577v1:0.0213630190)95:0.0000024215,WP_060535637.1_GCF_001421015.2_ASM142101v2:0.0425079706)99:0.0889516228,(WP_068609502.1_GCF_001644605.1_ASM164460v1:0.0427758910,(WP_125657123.1_GCF_003945345.1_ASM394534v1:0.0000024040,WP_141445995.1_GCF_006542275.1_ASM654227v1:0.0210880092)90:0.0000024040)76:0.0435076724)42:0.0000021069,WP_110043504.1_GCF_013347265.1_ASM1334726v1:0.0000024040)32:0.0000024040,(((WP_068696104.1_GCF_001685395.1_ASM168539v1:0.0872602320,(((WP_010497515.1_GCF_029625475.1_ASM2962547v1:0.0209711728,(WP_054818830.1_GCF_001465255.1_ASM146525v1:0.0214262765,WP_014369984.1_GCF_000258535.2_ASM25853v2:0.0000024040)100:0.0000024040)100:0.0422352093,WP_162639025.1_GCF_010365285.1_ASM1036528v1:0.0215674521)52:0.0000024040,WP_126015885.1_GCF_003952225.1_ASM395222v1:0.0434417583)76:0.0201943727)43:0.0219782834,(WP_068657628.1_GCF_001857945.1_ASM185794v1:0.0211528214,WP_068589803.1_GCF_008369725.1_ASM836972v1:0.0000024040)36:0.0000024040)6:0.0212610458,(((((((((((WP_017687580.1_GCF_001908275.1_ASM190827v1:0.0000024040,WP_110895302.1_GCF_013347305.1_ASM1334730v1:0.0000024040)100:0.0000024040,(WP_108996232.1_GCF_018604145.1_ASM1860414v1:0.0212933850,WP_053784402.1_GCF_028771845.1_ASM2877184v1:0.0205305024)70:0.0209320235)95:0.0433067136,WP_087917138.1_GCF_002192415.1_ASM219241v1:0.0215975044)72:0.0000024040,WP_126997651.1_GCF_003991425.1_ASM399142v1:0.0000024040)70:0.0216394477,(WP_007129710.1_GCF_002741055.1_ASM274105v1:0.0000024040,WP_168181745.1_GCF_021654795.1_ASM2165479v1:0.0000024040)95:0.0000024040)95:0.0323886313,((WP_007430939.1_GCF_002240415.1_ASM224041v1:0.0000000000,WP_014282239.1_GCF_000235585.1_ASM23558v1:0.0000000000):0.0000000000,WP_013371789.1_GCF_006274405.1_ASM627440v1:0.0000000000):0.0000024040)48:0.0000024040,WP_020429198.1_GCF_010450915.1_ASM1045091v1:0.0000024040)19:0.0000024040,((((((((((WP_105444627.1_GCF_009363095.1_ASM936309v1:0.0000000000,WP_194230278.1_GCF_021654775.1_ASM2165477v1:0.0000000000):0.0000000000,WP_042207480.1_GCF_000756615.1_ASM75661v1:0.0000000000):0.0000000000,WP_038572538.1_GCF_000758725.1_ASM75872v1:0.0000000000):0.0000000000,WP_036590201.1_GCF_018966525.1_ASM1896652v1:0.0000000000):0.0000000000,WP_054941504.1_GCF_017086365.1_ASM1708636v1:0.0000000000):0.0000000000,WP_025335740.1_GCF_000612505.1_ASM61250v1:0.0000000000):0.0000000000,WP_025705508.1_GCF_000758705.1_ASM75870v1:0.0000000000):0.0000000000,WP_047911040.1_GCF_028747985.1_ASM2874798v1:0.0000000000):0.0000000000,WP_020429198.1_GCF_000981585.1_SBR5_T_:0.0000000000):0.0000000000,WP_038697311.1_GCF_000758685.1_ASM75868v1:0.0000000000):0.0000024040)34:0.0000024040,WP_007430939.1_GCF_009363115.1_ASM936311v1:0.0000024040)84:0.0000024040,WP_162356645.1_GCF_010119935.1_ASM1011993v1:0.0218920962)45:0.0324466302,((WP_152394074.1_GCF_009363075.1_ASM936307v1:0.0000000000,WP_042215962.1_GCF_000758665.1_ASM75866v1:0.0000000000):0.0000024040,WP_173129598.1_GCF_018207515.1_ASM1820751v1:0.0000024040)57:0.0000024040)43:0.0000024040)26:0.0213742713)79:0.0214815139,WP_125083090.1_GCF_003931855.1_ASM393185v1:0.0461156556)66:0.0216721572,(WP_168907355.1_GCF_012676905.1_ASM1267690v1:0.1173441023,WP_138225475.1_GCF_005577435.1_ASM557743v1:0.0000024040)59:0.0252527369)43:0.0219363893,WP_258388333.1_GCF_024734895.1_ASM2473489v1:0.0000024040)89:0.0455634702,(WP_045672697.1_GCF_000961095.1_ASM96109v1:0.0000024040,WP_129439656.1_GCF_004135365.1_ASM413536v1:0.0000024040)96:0.0198731642)90:0.0378468496)96:0.0432057635,WP_015254859.1_GCF_000227705.2_ASM22770v3:0.0376343666)100:0.1252576469,(((((WP_144158502.1_GCF_028743495.1_ASM2874349v1:0.2243170609,((((WP_251870738.1_GCF_023746555.1_ASM2374655v1:0.0426795436,WP_198826541.1_GCF_016406105.1_ASM1640610v1:0.0000024040)96:0.0214693598,WP_018672563.1_GCF_002706795.1_ASM270679v1:0.0213333297)100:0.0307327705,((WP_005827245.1_GCF_004117055.1_ASM411705v1:0.0000000000,WP_122965826.1_GCF_022701015.1_ASM2270101v1:0.0000000000):0.0000024040,WP_047068830.1_GCF_900637055.1_46837_E02:0.0000024040)100:0.0433796217)97:0.0200915404,((WP_126427575.1_GCF_003963515.1_ASM396351v1:0.0000024040,WP_029099452.1_GCF_961514395.1_Brevibacillus_4475:0.0000024040)99:0.0000024040,WP_230046624.1_GCF_020923435.1_ASM2092343v1:0.0204193916)100:0.0148282993)96:0.0855925765)87:0.0256880860,(WP_244753324.1_GCF_022919835.1_ASM2291983v1:0.0000024040,WP_283075249.1_GCF_029714185.1_ASM2971418v1:0.0000024040)94:0.0000024040)86:0.0000023099,WP_085029561.1_GCF_002097535.1_ASM209753v1:0.0212119181)86:0.0208212121,WP_244707754.1_GCF_022919095.1_ASM2291909v1:0.0215460927)89:0.0218182271,(WP_008588907.1_GCF_001685435.2_ASM168543v3:0.0419229179,WP_014643723.1_GCF_000284515.1_ASM28451v1:0.0208850794)94:0.0000024040)86:0.0212456696)72:0.0246091679,((WP_200128546.1_GCF_016495725.1_ASM1649572v1:0.0000024040,WP_200089751.1_GCF_016495865.1_ASM1649586v1:0.0000024040)100:0.0000024040,(WP_142086435.1_GCF_006740705.1_ASM674070v1:0.0000024040,WP_114370168.1_GCF_003336365.1_ASM333636v1:0.0000024040)100:0.0202535701)100:0.1104156596)91:0.0470898323,WP_015864459.1_GCF_016939435.1_ASM1693943v1:0.0000024040)62:0.0216593592)46:0.0217519375,((((((WP_274307320.1_GCF_028747805.1_ASM2874780v1:0.0785267236,WP_096550962.1_GCF_002370195.2_ASM237019v2:0.0371072493)100:0.0179593723,(((WP_151700329.1_GCF_008973485.1_ASM897348v1:0.0452167997,WP_008179859.1_GCF_000724775.3_ASM72477v3:0.0000024040)100:0.0210136797,((((WP_053597054.1_GCF_016638705.1_ASM1663870v1:0.0000000000,WP_283868609.1_GCF_030123245.1_ASM3012324v1:0.0000000000):0.0000000000,WP_024361192.1_GCF_000600105.1_ASM60010v1:0.0000000000):0.0000000000,WP_004231115.1_GCF_020217405.1_ASM2021740v1:0.0000000000):0.0000024040,WP_274793643.1_GCF_028877475.1_ASM2887747v1:0.0000024040)100:0.0000024040)100:0.0211394731,WP_293920079.1_GCF_033880585.1_ASM3388058v1:0.0000024040)100:0.0037182556)100:0.0404808222,WP_107924640.1_GCF_003049605.2_ASM304960v2:0.0000024040)100:0.1587575115,WP_066137473.1_GCF_900478165.1_48290_A02:0.0239533403)47:0.0412637487,WP_057776901.1_GCF_007995155.1_ASM799515v1:0.0209668823)44:0.0000024040,(WP_010194744.1_GCF_002157855.1_ASM215785v1:0.0000024040,WP_056685514.1_GCF_023823875.1_ASM2382387v1:0.0000024040)99:0.0000024040)45:0.0212190906)49:0.0000024040,WP_066418477.1_GCF_002250055.1_ASM225005v1:0.0000024040)30:0.0000024040,WP_239674372.1_GCF_015482585.1_ASM1548258v1:0.0000024040)65:0.0000024040,((((WP_000626512.1_GCF_020861345.1_ASM2086134v1:0.0000000000,WP_000626507.1_GCF_000008445.1_ASM844v1:0.0000000000):0.0000024040,WP_000626512.1_GCF_024296885.1_ASM2429688v1:0.0000024040)100:0.0000027713,(WP_026589975.1_GCF_030285945.1_ASM3028594v1:0.0000024040,(WP_029439892.1_GCF_030292135.1_ASM3029213v1:0.0151027920,(((WP_048563839.1_GCF_002220285.1_ASM222028v1:0.0000024040,WP_000626515.1_GCF_009739945.1_ASM973994v1:0.0000024040)100:0.0202792615,((WP_215551707.1_GCF_018739485.1_ASM1873948v1:0.0000000000,WP_000626521.1_GCF_008807735.1_ASM880773v1:0.0000000000):0.0000024040,WP_000626521.1_GCF_018141025.1_ASM1814102v1:0.0000024040)100:0.0201133568)95:0.0000024040,WP_000626519.1_GCF_016605985.1_ASM1660598v1:0.0000024040)95:0.0070083355)95:0.0187611303)95:0.0210227410)100:0.1119203444,(((WP_072579230.1_GCF_001889165.1_ASM188916v1:0.0000000000,WP_233806899.1_GCF_021390075.1_ASM2139007v1:0.0000000000):0.0000000000,WP_136353029.1_GCF_009720625.1_ASM972062v1:0.0000000000):0.0000024040,WP_223436628.1_GCF_019933155.2_ASM1993315v2:0.0000024040)93:0.0000024040)85:0.0209405045)95:0.0211985146,((WP_095087845.1_GCF_900187075.1_50432_F01:0.0182739268,WP_016911703.1_GCF_016725245.1_ASM1672524v1:0.0049310132)100:0.0404264266,WP_025904945.1_GCF_002209165.2_ASM220916v2:0.0000024040)100:0.0422743123)31:0.0000024040,WP_183674859.1_GCF_019357495.1_ASM1935749v1:0.0648214934)20:0.0000024040,WP_039809623.1_GCF_000818095.1_ASM81809v1:0.0431322319)15:0.0211945719)26:0.0000024040,WP_224186457.1_GCF_020097095.1_ASM2009709v1:0.0000024040)33:0.0213170759,WP_011247325.1_GCF_034479305.1_ASM3447930v1:0.0000024040)49:0.0209176254,WP_035395740.1_GCF_028735875.1_ASM2873587v1:0.0206746854)49:0.0000024040,WP_010898947.1_GCF_005671335.1_ASM567133v1:0.0000024040)50:0.0209289499,WP_012959666.1_GCF_029094545.1_ASM2909454v1:0.0000024040)54:0.0440856494,((WP_166163871.1_GCF_011100465.1_ASM1110046v1:0.1106061295,WP_046790215.1_GCF_001005905.1_ASM100590v1:0.0894603568)64:0.0000024040,(WP_163239258.1_GCF_019915265.1_ASM1991526v1:0.0215471801,WP_098112940.1_GCF_002688605.1_ASM268860v1:0.0000024040)72:0.0216156499)71:0.0215076121)46:0.0000024215,((((((((((((((WP_070230460.1_GCF_001761545.1_ASM176154v1:0.2037567525,(WP_010016134.1_GCF_000298875.1_ASM29887v1:0.0000024040,WP_010383120.1_GCF_000196855.1_ASM19685v1:0.0000024040)100:0.0398179469)100:0.0290989072,WP_014973902.1_GCF_007954525.1_ASM795452v1:0.0214301526)100:0.0000024040,((WP_013103670.1_GCF_000092505.1_ASM9250v1:0.0000000000,WP_004902581.1_GCF_007954785.1_ASM795478v1:0.0000000000):0.0000024040,WP_010000108.1_GCF_007954605.1_ASM795460v1:0.0000024040)92:0.0000024040)100:0.0216799720,(WP_002815385.1_GCF_009913915.1_ASM991391v1:0.0000024040,WP_010275602.1_GCF_016127255.1_ASM1612725v1:0.0000024040)100:0.0000024040)100:0.0431055948,(WP_006845054.1_GCF_000219805.1_ASM21980v1:0.0211488979,(WP_166011235.1_GCF_011304355.1_ASM1130435v1:0.0000024040,WP_187529490.1_GCF_014397255.1_ASM1439725v1:0.0000024040)100:0.0000024040)100:0.0212861727)69:0.0000024040,WP_047975283.1_GCF_024029775.1_ASM2402977v1:0.0000024040)97:0.0218882788,((WP_075269181.1_GCF_001932615.1_ASM193261v1:0.0213910083,WP_057747013.1_GCF_014789145.1_ASM1478914v1:0.0000024040)100:0.0220999530,(WP_213409153.1_GCF_018394055.1_ASM1839405v1:0.0213499138,WP_009495493.1_GCF_018502505.1_ASM1850250v1:0.0000024040)99:0.0213700301)99:0.0238681166)69:0.0000028099,(WP_133363862.1_GCF_004358325.1_ASM435832v1:0.1783530670,(WP_010370129.1_GCF_001951095.1_ASM195109v1:0.0000024040,WP_003608107.1_GCF_004771075.1_ASM477107v1:0.0000024040)100:0.0254476722)68:0.0177536842)99:0.2886307234,((WP_068462060.1_GCF_001687625.2_ASM168762v2:0.0000000000,WP_068869070.1_GCF_001687605.2_ASM168760v2:0.0000000000):0.0000024040,WP_058380880.1_GCF_001465795.2_ASM146579v2:0.0000024040)100:0.0000024040)54:0.0426535673,(WP_036809277.1_GCF_013368775.1_ASM1336877v1:0.0652759174,(WP_067209913.1_GCF_001590685.1_ASM159068v1:0.0222411441,WP_029054551.1_GCF_002081995.1_ASM208199v1:0.0424493724)97:0.0000024040)63:0.0465532579)48:0.0000024040,WP_077588900.1_GCF_001999905.1_ASM199990v1:0.0000024040)48:0.0192941963,WP_119883289.1_GCF_003595195.1_ASM359519v1:0.0055098284)53:0.0181272701,(((WP_006365044.1_GCF_009730295.1_ASM973029v1:0.0000000000,WP_003145634.1_GCF_900638055.1_55147_A01:0.0000000000):0.0000024040,WP_004631989.1_GCF_009730315.1_ASM973031v1:0.0000024040)100:0.0876077410,((WP_006830445.1_GCF_001687565.2_ASM168756v2:0.0214842671,(((WP_084246060.1_GCF_004785625.2_ASM478562v2:0.0000000000,WP_008429961.1_GCF_001687665.2_ASM168766v2:0.0000000000):0.0000000000,WP_065527931.1_GCF_001687585.2_ASM168758v2:0.0000000000):0.0000024040,WP_065524718.1_GCF_001186155.3_ASM118615v3:0.0000024040)99:0.0000024040)100:0.0000024040,(WP_058385505.1_GCF_001465835.2_ASM146583v2:0.0000024040,WP_058385505.1_GCF_002009235.1_ASM200923v1:0.0000024040)100:0.0210088794)100:0.0443689911)57:0.0448638945)97:0.0000024040,WP_134209596.1_GCF_004367585.1_ASM436758v1:0.0441761466)99:0.0218705692)64:0.0448353202,(WP_126111961.1_GCF_003955755.1_ASM395575v1:0.0945803856,WP_047941155.1_GCF_013267435.1_ASM1326743v1:0.0000024040)73:0.0000024040)74:0.0231179421,WP_010745901.1_GCF_019175485.1_ASM1917548v1:0.0000024040)18:0.0000024040,WP_010780206.1_GCF_003343305.1_ASM334330v1:0.0000024040)29:0.0000024040,((WP_086984689.1_GCF_963666195.1_piHetPala1.Trichococcus_shcherbakoviae_1.1:0.0000024040,WP_086988077.1_GCF_963662535.1_piMetPara1.Trichococcus_flocculiformis_1.1:0.0000024040)100:0.0662554328,((WP_166063649.1_GCF_011299095.1_ASM1129909v1:0.0824472261,WP_023177166.1_GCF_000493735.1_ASM49373v1:0.0387110096)52:0.0322970185,((WP_071315475.1_GCF_001866075.3_ASM186607v3:0.0218044929,WP_063385573.1_GCF_020002245.1_ASM2000224v1:0.0495948030)100:0.0675740016,WP_173102588.1_GCF_011397115.1_ASM1139711v1:0.0222020585)91:0.0179716112)44:0.0108877275)39:0.0000024040)62:0.0220601850,(WP_010054187.1_GCF_949790605.1_SF2022_genome:0.0000024040,WP_034568854.1_GCF_001703555.1_ASM170355v1:0.0000024040)99:0.0465177889)85:0.0000024040,WP_067480502.1_GCF_002290025.1_ASM229002v1:0.0441340077)85:0.0696741316,((((((((((WP_057740084.1_GCF_002849895.1_ASM284989v1:0.0000024040,(((WP_057815143.1_GCF_014058425.1_ASM1405842v1:0.0013903284,(WP_076616078.1_GCF_001971585.1_ASM197158v1:0.0000024040,WP_075887570.1_GCF_001951175.1_ASM195117v1:0.0206865878)100:0.0320638296)100:0.0677306655,((WP_041499602.1_GCF_000831645.3_ASM83164v3:0.0000024040,WP_120142777.1_GCF_003606365.2_ASM360636v2:0.0000024040)100:0.0202217998,WP_010019406.1_GCF_002706745.1_ASM270674v1:0.0000024040)94:0.0203659767)86:0.0000024040,WP_057815143.1_GCF_006007945.1_ASM600794v1:0.0000024040)89:0.0224628735)81:0.0000024040,(WP_099974922.1_GCF_002762335.1_ASM276233v1:0.0205438780,WP_048703441.1_GCF_001050475.1_ASM105047v1:0.0000024040)91:0.0203737054)99:0.0755288492,((((((WP_054744855.1_GCF_001936335.1_ASM193633v1:0.0572014909,(WP_016264850.1_GCF_009676365.1_ASM967636v1:0.0210557164,(WP_004265504.1_GCF_004101845.1_ASM410184v1:0.0000024040,WP_057907740.1_GCF_009025875.1_ASM902587v1:0.0000024040)100:0.0000024040)100:0.0540136519)94:0.0762221607,WP_118901168.1_GCF_003522965.1_ASM352296v1:0.0642529644)69:0.0000024040,WP_249512672.1_GCF_023380245.1_ASM2338024v1:0.0207262940)68:0.0207909227,((((WP_013853871.1_GCF_014656585.1_ASM1465658v1:0.0644065480,((((WP_045928273.1_GCF_003151025.1_ASM315102v1:0.0000000000,WP_103751820.1_GCF_019469265.1_ASM1946926v1:0.0000000000):0.0000000000,WP_046307177.1_GCF_003150935.1_ASM315093v1:0.0000000000):0.0000024040,WP_109918526.1_GCF_003173695.1_ASM317369v1:0.0000024040)99:0.0000024040,WP_054681332.1_GCF_008831485.1_ASM883148v1:0.0204251137)100:0.0221847762)100:0.0206215226,(((((WP_004045993.1_GCF_024397795.1_ASM2439779v1:0.0000000000,WP_041810404.1_GCF_000194115.1_ASM19411v1:0.0000000000):0.0000000000,WP_007125346.1_GCF_016647595.1_ASM1664759v1:0.0000000000):0.0000000000,WP_003547948.1_GCF_000389675.2_ASM38967v2:0.0000000000):0.0000000000,WP_006351533.1_GCF_003999355.1_ASM399935v1:0.0000000000):0.0000024040,WP_005719407.1_GCF_009769205.1_ASM976920v1:0.0000024040)100:0.0000022321)100:0.0207730916,(((((WP_003647540.1_GCF_005886075.1_ASM588607v1:0.0000000000,WP_003647540.1_GCF_000439915.2_ASM43991v2:0.0000000000):0.0000000000,WP_003647540.1_GCF_017894345.1_ASM1789434v1:0.0000000000):0.0000000000,WP_025895739.1_GCF_001888925.1_ASM188892v1:0.0000000000):0.0000000000,WP_004895368.1_GCF_014058685.1_ASM1405868v1:0.0000000000):0.0000024040,WP_282805838.1_GCF_947539375.1_AMBV1719_hybrid:0.0000024040)100:0.0000024040)100:0.0260881039,WP_006584925.1_GCF_001936235.1_ASM193623v1:0.0584912165)97:0.0703498934)79:0.0214945838,WP_249513900.1_GCF_023380265.1_ASM2338026v1:0.0418112079)69:0.0212859814,(((((WP_003564662.1_GCF_000155515.2_ASM15551v2:0.0000000000,WP_005684398.1_GCF_006151905.1_ASM615190v1:0.0000000000):0.0000000000,WP_129300995.1_GCF_018363075.1_ASM1836307v1:0.0000000000):0.0000000000,WP_025012424.1_GCF_000829055.1_ASM82905v1:0.0000000000):0.0000000000,WP_010487979.1_GCF_900492555.1_CECT9104:0.0000000000):0.0000024040,WP_010487979.1_GCF_029726355.1_ASM2972635v1:0.0000024040)100:0.0434796226)84:0.0212071612)100:0.0231225450,WP_057754393.1_GCF_008831385.1_ASM883138v1:0.0437358689)99:0.0200314607,WP_027828648.1_GCF_008694105.1_ASM869410v1:0.0231822757)91:0.0248306615,WP_014073324.1_GCF_000224985.1_ASM22498v1:0.0220425119)82:0.0000024040,WP_003699839.1_GCF_900094615.1_ASM90009461v1:0.0000024040)82:0.0213295576,WP_010494369.1_GCF_900116935.1_Chromosome:0.1580069998)77:0.0000024040,((WP_003677296.1_GCF_002706425.1_ASM270642v1:0.0000024040,WP_068223815.1_GCF_001663675.1_ASM166367v1:0.0216132409)100:0.0662383801,(((WP_004047589.1_GCF_003288115.1_ASM328811v1:0.0000000000,WP_004047589.1_GCF_009933595.1_ASM993359v1:0.0000000000):0.0000024040,WP_280605783.1_GCF_029889745.1_ASM2988974v1:0.0000024040)100:0.0186797118,WP_050612436.1_GCF_025311475.1_ASM2531147v1:0.0308288671)100:0.0381029464)65:0.0000024040)95:0.0213316085,WP_003690057.1_GCF_009184705.1_ASM918470v1:0.0460940146)95:0.0000024040)84:0.0428175272,(((((((((WP_002819105.1_GCF_020510245.1_ASM2051024v1:0.0531020766,WP_128684925.1_GCF_004102045.2_ASM410204v2:0.0416238082)100:0.2129413267,WP_057909074.1_GCF_014879295.1_ASM1487929v1:0.0000024040)90:0.0445103801,WP_017261760.1_GCF_013394005.1_ASM1339400v1:0.0211939134)52:0.0000024040,WP_048736199.1_GCF_001050435.1_ASM105043v1:0.0000024040)65:0.0212117713,((WP_260116458.1_GCF_023380205.1_ASM2338020v1:0.0651485471,((WP_013727961.1_GCF_018314255.1_ASM1831425v1:0.0000024040,WP_054769430.1_GCF_009739535.1_ASM973953v1:0.0000024040)100:0.0000024040,WP_003554264.1_GCF_009832765.1_ASM983276v1:0.0217067985)79:0.0425776210)43:0.0000024040,(WP_035167256.1_GCF_000785105.2_ASM78510v2:0.0000024040,WP_227361488.1_GCF_020616595.1_ASM2061659v1:0.0000024040)100:0.0212585981)72:0.0215696966)34:0.0000024040,(WP_010619912.1_GCF_008033155.1_ASM803315v1:0.0000024040,WP_011667704.1_GCF_003813165.1_ASM381316v1:0.0000024040)98:0.0000024040)33:0.0000024040,((((((WP_249511289.1_GCF_023380225.1_ASM2338022v1:0.0633789902,(WP_120784364.1_GCF_003627035.1_ASM362703v1:0.0000024040,WP_034531060.1_GCF_019575995.1_ASM1957599v1:0.0207312914)97:0.0000024040)97:0.0855552558,((((WP_252750174.1_GCF_024029915.1_ASM2402991v1:0.0000000000,WP_252796858.1_GCF_024029435.1_ASM2402943v1:0.0000000000):0.0000000000,WP_252767258.1_GCF_024029595.1_ASM2402959v1:0.0000000000):0.0000000000,WP_252795631.1_GCF_024029675.1_ASM2402967v1:0.0000000000):0.0000024040,WP_252750174.1_GCF_024029335.1_ASM2402933v1:0.0000024040)100:0.0000024040)97:0.0260289415,WP_056997626.1_GCF_001702115.1_ASM170211v1:0.0190732351)97:0.0422850684,WP_056957600.1_GCF_009496975.1_ASM949697v1:0.0000024040)97:0.0588322574,WP_129031647.1_GCF_014069315.1_ASM1406931v1:0.0328973462)97:0.0367383065,WP_041093451.1_GCF_000829395.1_ASM82939v1:0.0000024040)96:0.0416496110)44:0.0207973336,(((WP_057890642.1_GCF_900015005.1_Lactobacillus_oligofermentans_LMG_22743_genome:0.0000024040,WP_137601975.1_GCF_008632615.1_ASM863261v1:0.0000024040)100:0.0428878016,(((WP_003638596.1_GCF_029025825.1_ASM2902582v1:0.0000000000,WP_003638596.1_GCF_003641185.1_ASM364118v1:0.0000000000):0.0000000000,WP_318766307.1_GCF_947539765.1_AMBF275_2_hybrid:0.0000000000):0.0000024040,WP_003640346.1_GCF_009913655.1_ASM991365v1:0.0000024040)100:0.0000024040)50:0.0211292313,WP_054707023.1_GCF_001702155.1_ASM170215v1:0.0000024040)39:0.0000024040)95:0.1083601792,((WP_062913401.1_GCF_001611155.1_ASM161115v1:0.0211217895,WP_057772566.1_GCF_034049535.1_ASM3404953v1:0.0457325302)100:0.0585848430,((WP_014215531.1_GCF_001702215.1_ASM170221v1:0.0000024040,WP_002833542.1_GCF_000014505.1_ASM1450v1:0.0000024040)100:0.0447515216,WP_002831452.1_GCF_013127755.1_ASM1312775v1:0.0428172376)100:0.0329631182)100:0.0630613864)99:0.0354370612)97:0.0525409784)84:0.0496890123)43:0.0192229135)20:0.0197563741,(WP_241080885.1_GCF_022539405.1_ASM2253940v1:0.1751733849,WP_012448158.1_GCF_000020005.1_ASM2000v1:0.2319207010)64:0.0952206744)42:0.0294011071,WP_088369962.1_GCF_001584725.1_ASM158472v1:0.1474574416)62:0.0840492926,((((((((((((WP_231159243.1_GCF_021065005.1_ASM2106500v1:1.0612894518,((WP_099340073.1_GCF_002688585.1_ASM268858v1:0.4741782276,WP_168606664.1_GCF_012276695.1_ASM1227669v1:0.1915743461)91:0.0800824510,(WP_038558922.1_GCF_000632985.1_ASM63298v1:0.1160637426,(WP_011451597.1_GCF_000013165.1_ASM1316v1:0.0000024040,(WP_148205704.1_GCF_000022525.1_ASM2252v1:0.0208478485,WP_160094964.1_GCF_009856525.1_ASM985652v1:0.0000024040)100:0.0205966778)100:0.0785645468)100:0.2969415596)89:0.1547498776)75:0.0000029722,(((WP_046850460.1_GCF_001007935.1_ASM100793v1:0.0639178340,(WP_004178024.1_GCF_000355765.4_ASM35576v4:0.0000024040,WP_011380612.1_GCF_000196355.1_ASM19635v1:0.0000024040)99:0.0000024040)79:0.0210809183,WP_025039802.1_GCF_000619905.2_ASM61990v2:0.0000024215)95:0.4844284176,(WP_100265818.1_GCF_002795825.1_ASM279582v1:0.0745051309,WP_100278657.1_GCF_002795805.1_ASM279580v1:0.1065159266)100:0.4130819699)92:0.1019919998)86:0.0392573916,((WP_215849707.1_GCF_020844025.1_ASM2084402v1:0.0450651108,WP_010642195.1_GCF_009662475.1_ASM966247v1:0.0000024040)100:0.0226412605,(WP_113526773.1_GCF_003966655.1_ASM396665v1:0.0000024040,WP_012536394.1_GCF_013462805.1_ASM1346280v1:0.0230947307)97:0.0000024040)100:0.2357239492)82:0.1615720260,(((((((((WP_144068765.1_GCF_007197755.1_ASM719775v1:0.4714543252,(((((((((((((((WP_012777891.1_GCF_000023785.1_ASM2378v1:0.0763806480,WP_011648112.1_GCF_000013025.1_ASM1302v1:0.0887612061)100:0.2038484873,(WP_267129061.1_GCF_009792355.1_ASM979235v1:0.0830187538,WP_066771611.1_GCF_001679665.1_ASM167966v1:0.0000020795)100:0.2779119840)80:0.1811179348,(WP_085773071.1_GCF_002117405.1_ASM211740v1:0.0000024040,((WP_202073551.1_GCF_027925385.1_ASM2792538v1:0.0199675047,WP_016918464.1_GCF_009685195.1_ASM968519v1:0.0000024040)100:0.0399771356,(WP_012386133.1_GCF_000019845.1_ASM1984v1:0.0394442155,(WP_012589499.1_GCF_000021745.1_ASM2174v1:0.0196266473,WP_115835512.1_GCF_004135935.1_ASM413593v1:0.0000024040)86:0.0000024040)75:0.0202092565)75:0.0393033735)74:0.0000020894)43:0.0196922860,WP_136494922.1_GCF_004802635.2_ASM480263v2:0.0000024040)44:0.0744274863,(WP_069689904.1_GCF_001741865.1_ASM174186v1:0.1825625305,(WP_126401564.1_GCF_003966715.1_ASM396671v1:0.0394975397,WP_055038289.1_GCF_001402875.1_ASM140287v1:0.0000024040)100:0.0392244845)71:0.0257585203)97:0.0830246439,WP_099556902.1_GCF_900231165.1_HDIA1:0.0420104693)100:0.1798466528,WP_160786782.1_GCF_020883495.1_ASM2088349v1:0.0216418438)62:0.0187348712,(((((((((((((WP_029742428.1_GCF_000697965.2_ASM69796v2:0.0000000000,WP_153442495.1_GCF_029714365.1_ASM2971436v1:0.0000000000):0.0000000000,WP_025425543.1_GCF_017488845.2_ASM1748884v2:0.0000000000):0.0000000000,WP_004435501.1_GCF_030064585.1_ASM3006458v1:0.0000000000):0.0000000000,WP_010968469.1_GCF_000346065.1_ASM34606v1:0.0000000000):0.0000000000,WP_014330708.1_GCF_003177055.1_ASM317705v1:0.0000000000):0.0000000000,WP_069459834.1_GCF_008932245.1_ASM893224v1:0.0000000000):0.0000000000,WP_180939836.1_GCF_013488225.1_ASM1348822v1:0.0000000000):0.0000000000,WP_280735233.1_GCF_029892045.1_ASM2989204v1:0.0000000000):0.0000000000,WP_280660462.1_GCF_029892065.1_ASM2989206v1:0.0000000000):0.0000000000,WP_034853555.1_GCF_002288525.1_ASM228852v1:0.0000000000):0.0000000000,WP_134647870.1_GCF_023038235.1_ASM2303823v1:0.0000000000):0.0000000000,WP_037377751.1_GCF_001889105.1_ASM188910v1:0.0000000000):0.0000024040,WP_134647870.1_GCF_030733865.1_ASM3073386v1:0.0000024040)98:0.0000024040)97:0.0202083959,((((WP_106749380.1_GCF_003008515.1_ASM300851v1:0.0000024040,WP_136959686.1_GCF_005144885.1_ASM514488v1:0.0201163257)100:0.1282150923,(WP_078520244.1_GCF_002085925.2_ASM208592v2:0.0000024040,WP_075776922.1_GCF_001940525.2_ASM194052v2:0.0000024040)100:0.0671374261)97:0.0396520434,((WP_013384430.1_GCF_001399515.1_ASM139951v1:0.0203005088,WP_198167825.1_GCF_002117445.1_ASM211744v1:0.0000020173)100:0.0846231217,WP_275787291.1_GCF_029223885.1_ASM2922388v1:0.0000024040)100:0.0206424500)87:0.0199635521,((((((WP_038591328.1_GCF_000731315.1_RG540_Ch_pA:0.0201708190,WP_138288902.1_GCF_005860795.2_ASM586079v2:0.0000024040)100:0.0202221819,WP_182306234.1_GCF_014126615.1_ASM1412661v1:0.0000024040)92:0.0407085742,WP_027676748.1_GCF_005144425.2_ASM514442v2:0.0409885868)80:0.0000024040,(WP_037154339.1_GCF_029854435.1_ASM2985443v1:0.0000024040,WP_163901586.1_GCF_010450895.1_ASM1045089v1:0.0000024040)100:0.0000024040)46:0.0000024040,WP_012654285.1_GCF_000016285.1_ASM1628v1:0.0201203564)86:0.0201349469,((WP_006313960.1_GCF_003667725.1_ASM366772v1:0.0000024040,WP_142842361.1_GCF_030036535.1_ASM3003653v1:0.0000024040)100:0.0202955870,((((((((((((((((((((((((((WP_165217021.1_GCF_011046245.1_ASM1104624v1:0.0000000000,WP_003492258.1_GCF_010669145.1_ASM1066914v1:0.0000000000):0.0000000000,WP_003567522.1_GCF_005862185.2_ASM586218v2:0.0000000000):0.0000000000,WP_062557207.1_GCF_011046895.1_ASM1104689v1:0.0000000000):0.0000000000,WP_011427226.1_GCF_002119845.1_ASM211984v1:0.0000000000):0.0000000000,WP_052639801.1_GCF_902502825.2_E03_1.v3:0.0000000000):0.0000000000,WP_018244036.1_GCF_034554815.1_ASM3455481v1:0.0000000000):0.0000000000,WP_008528334.1_GCF_001664385.1_ASM166438v1:0.0000000000):0.0000000000,WP_004443607.1_GCF_013285525.1_ASM1328552v1:0.0000000000):0.0000000000,WP_027512097.1_GCF_025200715.1_ASM2520071v1:0.0000000000):0.0000000000,WP_015341611.1_GCF_000330885.1_ASM33088v1:0.0000000000):0.0000000000,WP_064805660.1_GCF_001664265.1_ASM166426v1:0.0000000000):0.0000000000,WP_011653952.1_GCF_000009265.1_ASM926v1:0.0000000000):0.0000000000,WP_003504809.1_GCF_003667905.1_ASM366790v1:0.0000000000):0.0000000000,WP_120706026.1_GCF_003627755.1_ASM362775v1:0.0000000000):0.0000000000,WP_003543742.1_GCF_000769405.2_CC275e2020:0.0000000000):0.0000000000,WP_003589676.1_GCF_002531755.2_ASM253175v2:0.0000000000):0.0000000000,WP_003521324.1_GCF_005144435.2_ASM514443v2:0.0000000000):0.0000000000,WP_012759420.1_GCF_017357285.1_ASM1735728v1:0.0000000000):0.0000000000,WP_028758989.1_GCF_024346605.1_ASM2434660v1:0.0000000000):0.0000000000,WP_064708087.1_GCF_017357245.1_ASM1735724v1:0.0000000000):0.0000000000,WP_064708087.1_GCF_017357225.1_ASM1735722v1:0.0000000000):0.0000000000,WP_052639801.1_GCF_000967425.1_ASM96742v1:0.0000000000):0.0000000000,WP_064805660.1_GCF_017352135.1_ASM1735213v1:0.0000000000):0.0000000000,WP_012759420.1_GCF_005862305.2_ASM586230v2:0.0000000000):0.0000024040,WP_039846444.1_GCF_000816845.1_ASM81684v1:0.0000024040)91:0.0000024040,WP_012652845.1_GCF_016864595.1_ASM1686459v1:0.0203594688)38:0.0000024040)73:0.0000024040)94:0.0270617429)48:0.0000022239)71:0.0000024215,(WP_142824625.1_GCF_007000325.2_ASM700032v2:0.0000024040,WP_111219570.1_GCF_003240565.2_ASM324056v2:0.0000024040)100:0.0835381653)95:0.0178825409,((((WP_015824970.1_GCF_002216815.1_ASM221681v1:0.0428536123,(WP_047264543.1_GCF_001021085.1_ASM102108v1:0.0205657971,WP_013462245.1_GCF_000183665.1_ASM18366v1:0.0406362020)100:0.0204156350)100:0.0670759476,WP_007557397.1_GCF_000496595.1_ASM49659v1:0.0607006398)99:0.0204884920,WP_015273035.1_GCF_001543305.1_ASM154330v1:0.1065714807)81:0.0347679486,WP_111840366.1_GCF_021310995.1_ASM2131099v1:0.0131675338)82:0.0169131413)99:0.0384784919,((WP_140194807.1_GCF_016134045.1_ASM1613404v1:0.2578051863,(((((WP_041527025.1_GCF_000444995.1_ASM44499v1:0.1074761444,((WP_205295750.1_GCF_016919705.1_ASM1691970v1:0.0201544405,((WP_062562355.1_GCF_900005615.1_JCM7685:0.0000024040,WP_041529873.1_GCF_000203895.1_ASM20389v1:0.0000024040)100:0.0000024040,(WP_024845844.1_GCF_008824185.1_ASM882418v1:0.0000024040,WP_036753836.1_GCF_029909795.1_ASM2990979v1:0.0000024040)100:0.0200911292)97:0.0000024040)100:0.0202112857,WP_080620178.1_GCF_002749495.1_ASM274949v1:0.0000024040)100:0.0203470950)99:0.0424215112,WP_010395373.1_GCF_009301415.1_ASM930141v1:0.0000024991)99:0.0614754794,WP_271883383.1_GCF_028553785.1_ASM2855378v1:0.0423229229)86:0.0000024040,(WP_011909363.1_GCF_021391315.1_ASM2139131v1:0.0000024040,WP_002720643.1_GCF_000021005.1_ASM2100v1:0.0000024040)99:0.0000024040)96:0.0406891789,WP_045680725.1_GCF_000960975.1_ASM96097v1:0.0000024215)92:0.0200317057)98:0.0000024040,WP_018063497.1_GCF_002043005.1_ASM204300v1:0.0202348298)94:0.0203240443)99:0.0212238010,((WP_137194352.1_GCF_005234135.1_ASM523413v1:0.1336795949,((((WP_125327126.1_GCF_003940805.1_ASM394080v1:0.0213168529,WP_035712845.1_GCF_004328555.1_ASM432855v1:0.0212486973)100:0.0209478022,WP_211783032.1_GCF_018279165.1_ASM1827916v1:0.0416568222)100:0.0197630754,(WP_215506442.1_GCF_018798885.1_ASM1879888v1:0.0000024040,WP_108435723.1_GCF_003060865.1_ASM306086v1:0.0000024040)100:0.0207558082)100:0.0418326353,(WP_042457951.1_GCF_001633145.1_ASM163314v1:0.0856066563,(((WP_101500581.1_GCF_002865605.1_ASM286560v1:0.0845302492,(WP_271116170.1_GCF_027912835.1_ASM2791283v1:0.0413417827,WP_271113244.1_GCF_027913215.1_ASM2791321v1:0.0000024040)100:0.0226368167)100:0.0394620628,WP_271071440.1_GCF_027913035.1_ASM2791303v1:0.0000022607)100:0.0426828249,(WP_220660886.1_GCF_019623905.1_ASM1962390v1:0.0816468575,WP_107672886.1_GCF_003071405.1_ASM307140v1:0.0000021817)100:0.0416258792)100:0.0215606460)100:0.0205463020)100:0.0202411548)100:0.0864551811,(WP_066811531.1_GCF_001620265.1_ASM162026v1:0.0630020901,(WP_085377380.1_GCF_002105555.1_ASM210555v1:0.0000024040,WP_036701139.1_GCF_012689545.1_ASM1268954v1:0.0000024040)100:0.0206399785)52:0.0000024040)76:0.0206140391)91:0.0218113829,WP_114077484.1_GCF_003324675.1_ASM332467v1:0.0412150925)96:0.0442028758,WP_012523218.1_GCF_000017265.1_ASM1726v1:0.0431841510)62:0.0187280688)21:0.0000024040,(WP_152586288.1_GCF_009363855.1_ASM936385v1:0.0000024040,(WP_099512421.1_GCF_002741015.1_ASM274101v1:0.0000024040,WP_173950409.1_GCF_013307435.2_ASM1330743v2:0.0199459436)56:0.0203086171)25:0.0198182602)31:0.0202806055,((WP_013166434.1_GCF_000092925.1_ASM9292v1:0.0408650077,(WP_012170921.1_GCF_000010525.1_ASM1052v1:0.0599635884,WP_203195479.1_GCF_016807805.1_ASM1680780v1:0.0000024040)100:0.0202324428)97:0.0000024040,WP_163077049.1_GCF_010669125.1_ASM1066912v1:0.0611067060)53:0.0201439944)31:0.0000024040,((((WP_023788028.1_GCF_000503895.1_ASM50389v1:0.0000024215,WP_013215465.1_GCF_000143145.1_ASM14314v1:0.0856705873)100:0.1559764285,(WP_315832528.1_GCF_032397745.1_ASM3239774v1:0.0000024040,(((((WP_173643398.1_GCF_017493175.3_ASM1749317v3:0.0000024040,WP_029083344.1_GCF_011516645.4_ASM1151664v4:0.0204956878)74:0.0204392882,((((WP_057863529.1_GCF_001693385.1_ASM169338v1:0.0000000000,WP_016844580.1_GCF_029714765.1_ASM2971476v1:0.0000000000):0.0000000000,WP_016844580.1_GCF_012871055.1_ASM1287105v1:0.0000000000):0.0000000000,WP_016844580.1_GCF_029714345.1_ASM2971434v1:0.0000000000):0.0000024040,WP_016844580.1_GCF_029714545.1_ASM2971454v1:0.0000024040)99:0.0000024040)69:0.0000024040,WP_057835516.1_GCF_001693515.2_ASM169351v2:0.0205117798)100:0.0409386991,(((((WP_012563171.1_GCF_000218565.1_ASM21856v1:0.0196974450,WP_275245917.1_GCF_029030725.1_ASM2903072v1:0.0000024040)95:0.0196980263,WP_068736546.1_GCF_014189415.1_ASM1418941v1:0.0197186279)30:0.0000024040,WP_011158063.1_GCF_016584445.1_ASM1658444v1:0.0198433687)13:0.0000024040,WP_233021523.1_GCF_021184025.1_ASM2118402v1:0.0000024040)17:0.0000024040,(WP_015666849.1_GCF_000344805.1_ASM34480v1:0.0194149721,(((((((((((((((WP_028161298.1_GCF_011604665.1_ASM1160466v1:0.0000000000,WP_092301496.1_GCF_004114975.1_ASM411497v1:0.0000000000):0.0000000000,WP_011087158.1_GCF_004359355.1_ASM435935v1:0.0000000000):0.0000000000,WP_028177546.1_GCF_004114935.1_ASM411493v1:0.0000000000):0.0000000000,WP_128925537.1_GCF_004114915.1_ASM411491v1:0.0000000000):0.0000000000,WP_195798251.1_GCF_015624505.1_ASM1562450v1:0.0000000000):0.0000000000,WP_018323088.1_GCF_009176665.1_ASM917666v1:0.0000000000):0.0000000000,WP_015686372.1_GCF_000284275.1_ASM28427v1:0.0000000000):0.0000000000,WP_008558737.1_GCF_021044685.1_ASM2104468v1:0.0000000000):0.0000000000,WP_027557928.1_GCF_004114955.1_ASM411495v1:0.0000000000):0.0000000000,WP_014495496.1_GCF_013752735.1_ASM1375273v1:0.0000000000):0.0000000000,WP_270171998.1_GCF_027594865.1_ASM2759486v1:0.0000000000):0.0000000000,WP_015686372.1_GCF_008932115.1_ASM893211v1:0.0000000000):0.0000000000,WP_027557928.1_GCF_015291705.1_ASM1529170v1:0.0000000000):0.0000000000,WP_028161298.1_GCF_002266435.2_ASM226643v2:0.0000000000):0.0000024040,WP_024337831.1_GCF_900324035.1_BRAD3257:0.0000024040)100:0.0000024040)80:0.0201862549)55:0.0000024040)79:0.0198025722,(WP_063983478.1_GCF_011068405.5_ASM1106840v5:0.0202887798,((WP_215620097.1_GCF_018736085.1_ASM1873608v1:0.0000000000,WP_011314903.1_GCF_000012725.1_ASM1272v1:0.0000000000):0.0000024040,WP_011510771.1_GCF_000013885.1_ASM1388v1:0.0000024040)100:0.0000024040)80:0.0000024040)88:0.0606096656)95:0.0682587112)99:0.0308157646,WP_013068380.1_GCF_000021865.1_ASM2186v1:0.1832858326)86:0.0439785549,(((WP_062143921.1_GCF_001414055.1_ASM141405v1:0.0196530545,WP_101713453.1_GCF_003722335.1_ASM372233v1:0.0203375283)100:0.0413964921,WP_110450210.1_GCF_003150835.1_ASM315083v1:0.0204613530)99:0.0183746369,((WP_013081030.1_GCF_003015125.1_ASM301512v1:0.0000024040,YP_002516131.1_GCF_000022005.1_ASM2200v1:0.0000024040)100:0.0000024040,WP_028038017.1_GCF_010977555.1_ASM1097755v1:0.0198387523)100:0.0218566530)99:0.0395513157)86:0.0223742607)85:0.0411747422,(WP_165391616.1_GCF_002355335.1_ASM235533v1:0.1873571776,WP_222876735.1_GCF_014191545.1_ASM1419154v1:0.0398441695)98:0.0215903722)86:0.0237172053,(((((WP_049704554.1_GCF_008000755.1_ASM800075v1:0.0000024040,WP_035027678.1_GCF_016801025.1_ASM1680102v1:0.0000024040)97:0.0000020795,(WP_220304465.1_GCF_019504385.1_ASM1950438v1:0.0339414267,(WP_262171986.1_GCF_025452235.1_ASM2545223v1:0.0000024040,(WP_193334820.1_GCF_014926585.1_ASM1492658v1:0.0223531545,WP_146290081.1_GCF_007859655.1_ASM785965v1:0.0000024040)84:0.0196936614)83:0.0266452412)84:0.1613914396)85:0.2552313801,(((((WP_210206680.1_GCF_003173715.1_ASM317371v1:0.0000000000,WP_197739341.1_GCF_000019725.1_ASM1972v1:0.0000000000):0.0000000000,WP_197739341.1_GCF_000757795.1_ASM75779v1:0.0000000000):0.0000000000,WP_109953300.1_GCF_003173735.1_ASM317373v1:0.0000000000):0.0000024040,WP_197739341.1_GCF_001936175.1_ASM193617v1:0.0000024040)100:0.0420030672,(WP_258123195.1_GCF_024707545.1_ASM2470754v1:0.0000024040,(((((((WP_096456789.1_GCF_034421895.1_ASM3442189v1:0.0000000000,WP_015318353.1_GCF_000230995.2_ASM23099v3:0.0000000000):0.0000000000,WP_010915481.1_GCF_013170785.1_ASM1317078v1:0.0000000000):0.0000000000,WP_010915481.1_GCF_012913625.1_ASM1291362v1:0.0000000000):0.0000000000,WP_013532351.1_GCF_001618845.1_ASM161884v1:0.0000000000):0.0000000000,WP_081482215.1_GCF_001686985.1_ASM168698v1:0.0000000000):0.0000024040,WP_081294356.1_GCF_013170725.1_ASM1317072v1:0.0000024040)100:0.0214120937,WP_023766508.1_GCF_000176035.2_ASM17603v2:0.0000024040)77:0.0213003357)33:0.0000024040)30:0.0000024040)42:0.0418824545,WP_024922624.1_GCF_008727715.1_ASM872771v1:0.0000024040)32:0.0188778969,((WP_048427843.1_GCF_017347565.1_ASM1734756v1:0.0000024040,WP_109959311.1_GCF_003173755.1_ASM317375v1:0.0000024040)98:0.0000024040,WP_015928564.1_GCF_000022085.1_ASM2208v1:0.0205294787)85:0.0224886081)32:0.0208639326)30:0.0228397459,((WP_003599274.1_GCF_000083545.1_ASM8354v1:0.0000024040,WP_012455063.1_GCF_000019945.1_ASM1994v1:0.0000024040)100:0.0207037251,WP_241099110.1_GCF_022533465.1_ASM2253346v1:0.0207549167)40:0.0000024040)100:1.1293741735,(((((WP_012567011.1_GCF_000016185.1_ASM1618v1:0.2132624212,WP_102113067.1_GCF_002868735.1_ASM286873v1:0.1148898810)100:0.0188390105,WP_119677573.1_GCF_003568845.1_ASM356884v1:0.0000024040)100:0.0867308906,(((((WP_201078486.1_GCF_016806835.2_ASM1680683v2:0.0000000000,WP_158046517.1_GCF_016765655.2_ASM1676565v2:0.0000000000):0.0000024040,WP_158046517.1_GCF_008843145.1_ASM884314v1:0.0000024040)100:0.1462733846,WP_111065850.1_GCF_003233655.1_ASM323365v1:0.0210315148)85:0.0000024040,((WP_014240821.1_GCF_000632475.1_ASM63247v2:0.0000000000,WP_063634101.1_GCF_013347285.1_ASM1334728v1:0.0000000000):0.0000024040,WP_045580607.1_GCF_001305595.1_ASM130559v1:0.0000024040)100:0.0000024040)86:0.0210087514,WP_109324678.1_GCF_003130795.1_ASM313079v1:0.0000024040)86:0.0253616676)85:0.0959374553,WP_004271878.1_GCF_000730165.1_ASM73016v2:0.0580475336)98:0.2018974834,(((((WP_218286654.1_GCF_019203965.1_ASM1920396v1:0.2074272295,(((WP_318651543.1_GCF_033547095.1_ASM3354709v1:0.0000024040,WP_191084550.1_GCF_014764365.1_ASM1476436v1:0.0000024040)100:0.1604210334,WP_244458730.1_GCF_022846615.1_ASM2284661v1:0.0000025560)100:0.2299426758,(WP_019459533.1_GCF_008693785.1_ASM869378v1:0.0000024040,WP_075798358.1_GCF_001941945.1_ASM194194v1:0.0000024040)100:0.0432421528)57:0.1076764034)100:0.0966901135,(WP_207446486.1_GCF_017654485.1_ASM1765448v1:0.0000024040,WP_207416437.1_GCF_017355405.1_ASM1735540v1:0.0219584179)100:0.0232429473)100:0.1200742965,((((((WP_160618870.1_GCF_022459015.1_ASM2245901v1:0.0000024040,WP_141442709.1_GCF_006542395.2_ASM654239v2:0.0000024040)100:0.0447650536,WP_203413231.1_GCF_014672835.1_ASM1467283v1:0.0210412512)82:0.0215086342,((WP_077807959.1_GCF_002005465.1_ASM200546v1:0.0425650754,(WP_319806894.1_GCF_025736875.1_ASM2573687v1:0.0430790455,WP_029605992.1_GCF_001787355.1_ASM178735v1:0.0000024040)100:0.0211689735)93:0.0000024040,WP_023979275.1_GCF_001547995.1_ASM154799v1:0.0000024040)93:0.0214626425)66:0.0000024040,(((WP_141459242.1_GCF_006542355.1_ASM654235v1:0.0214313934,((((((((WP_003625750.1_GCF_009914215.2_ASM991421v2:0.0000000000,WP_087636042.1_GCF_002173775.1_ASM217377v1:0.0000000000):0.0000000000,WP_062032946.1_GCF_016757795.1_ASM1675779v1:0.0000000000):0.0000000000,WP_141491873.1_GCF_006542335.1_ASM654233v1:0.0000000000):0.0000000000,WP_087636042.1_GCF_002220195.1_ASM222019v1:0.0000000000):0.0000000000,WP_062110196.1_GCF_002005485.1_ASM200548v1:0.0000000000):0.0000000000,WP_011251822.1_GCF_000583855.1_ASM58385v1:0.0000000000):0.0000000000,WP_006557949.1_GCF_001499615.1_Acetobacter_senegalensis_108B:0.0000000000):0.0000024040,WP_003625750.1_GCF_004014775.2_ASM401477v2:0.0000024040)100:0.0000024040)100:0.0213449626,WP_171835989.1_GCF_013201075.1_ASM1320107v1:0.0213399893)56:0.0000024040,((((((((((WP_010510155.1_GCF_002173515.1_ASM217351v1:0.0000000000,WP_102325191.1_GCF_004348195.1_ASM434819v1:0.0000000000):0.0000000000,WP_003617336.1_GCF_014843995.1_ASM1484399v1:0.0000000000):0.0000000000,WP_150042710.1_GCF_937425535.1_Rhodovastum_atsumiense_G2-11:0.0000000000):0.0000000000,WP_168200081.1_GCF_008365315.1_ASM836531v1:0.0000000000):0.0000000000,WP_012222957.1_GCF_000021325.1_ASM2132v1:0.0000000000):0.0000000000,WP_014106018.1_GCF_000182745.2_ASM18274v1:0.0000000000):0.0000000000,WP_007423006.1_GCF_000202835.1_ASM20283v1:0.0000000000):0.0000000000,WP_078525250.1_GCF_002009295.1_ASM200929v1:0.0000000000):0.0000000000,WP_011631792.1_GCF_001889445.1_ASM188944v1:0.0000000000):0.0000024040,WP_007396901.1_GCF_011611525.1_ASM1161152v1:0.0000024040)40:0.0000024040)47:0.0000024040)98:0.0218874222,WP_110438815.1_GCF_003691365.1_ASM369136v1:0.0210402531)100:0.0213261372,WP_114913197.1_GCF_003352165.1_ASM335216v1:0.0000024040)100:0.0695282320)100:0.0360971968,(WP_011388832.1_GCF_000225955.1_ASM22595v1:0.0233483407,WP_041795193.1_GCF_000284415.1_ASM28441v2:0.0426220908)100:0.1554971204)100:0.1519619858,(WP_066135243.1_GCF_001611975.1_ASM161197v1:0.2367726307,(WP_024078497.1_GCF_000513295.1_MGMSRv2:0.0878129219,WP_009868540.1_GCF_000009985.1_ASM998v1:0.0478412737)94:0.0361585745)95:0.0597324795)100:0.2024084637)85:0.0367184239)84:0.0516433782,((((((((WP_106874910.1_GCF_003015145.1_ASM301514v1:0.7307586646,WP_316354094.1_GCF_963422225.1_piParNeph1.Trichorickettsia_mobilis_1.1:0.0223663880)100:0.0855648991,(WP_012460732.1_GCF_000010205.1_ASM1020v1:0.2625010654,WP_250311335.1_GCF_936269705.1_RiOegib_v1.0:0.1333437469)100:0.0136001275)99:0.0229044862,(((((((WP_012149295.1_GCF_000018205.1_ASM1820v1:0.0205242560,WP_014413038.1_GCF_000284155.1_ASM28415v1:0.0202594706)100:0.0203772324,(WP_004596051.1_GCF_000277165.1_ASM27716v1:0.0000024040,WP_202069771.1_GCF_016743795.2_ASM1674379v2:0.0000024040)100:0.0000024040)99:0.0000024040,WP_014419985.1_GCF_000277285.1_ASM27728v1:0.0203432840)100:0.0200620095,WP_014363689.1_GCF_000283915.1_ASM28391v1:0.0405223409)51:0.0000024040,(((WP_004996356.1_GCF_000166935.1_ASM16693v1:0.0000024040,WP_010976980.1_GCF_000007025.1_ASM702v1:0.0000024040)99:0.0000024040,(WP_014273281.1_GCF_000237845.1_ASM23784v1:0.0000024040,WP_012150536.1_GCF_000018225.1_ASM1822v1:0.0000024040)89:0.0000024040)99:0.0201576225,WP_010423577.1_GCF_007989425.1_ASM798942v1:0.0200752205)32:0.0000024040)23:0.0000024040,WP_014408344.1_GCF_000284075.1_ASM28407v1:0.0000024040)26:0.0000024040,(WP_011477633.1_GCF_002078315.1_ASM207831v1:0.0396159704,WP_023507647.1_GCF_000499665.2_RMONA_1:0.0151941935)86:0.0059783893)98:0.0426348418)100:0.1398910288,WP_125216580.1_GCF_003932735.1_ASM393273v1:0.3547986810)100:0.1412680532,WP_038464245.1_GCF_000742835.1_ASM74283v1:0.1863939750)100:0.0869810040,WP_013950665.1_GCF_000219355.1_ASM21935v1:0.1699542411)99:0.1351573371,WP_282472227.1_GCF_029981845.1_ASM2998184v1:0.3478605521)90:0.0324700733,(((((((((WP_108672967.1_GCF_003072485.1_ASM307248v1:0.6437727346,WP_072595769.1_GCF_001890385.1_ASM189038v1:0.0000024040)99:0.0452513739,(((((((((WP_039573784.1_GCF_000803645.1_ASM80364v1:0.0231667731,WP_011541610.1_GCF_000013985.1_ASM1398v1:0.0000024040)100:0.0225650471,(WP_054587901.1_GCF_001314325.1_ASM131432v1:0.0000024040,WP_089214647.1_GCF_032879645.1_ASM3287964v1:0.0000024040)100:0.0000024040)100:0.1359779683,WP_047005629.1_GCF_001886695.1_ASM188669v1:0.0454348890)40:0.0000024040,WP_048885536.1_GCF_001077815.2_ASM107781v2:0.0220616526)41:0.0223475840,(WP_054133022.1_GCF_003431825.1_ASM343182v1:0.1410293782,((((WP_067467141.1_GCF_008932225.1_ASM893222v1:0.0000024040,WP_067600093.1_GCF_001663155.1_ASM166315v1:0.0000024040)100:0.0000024040,(WP_285975325.1_GCF_030284385.1_ASM3028438v1:0.0000024040,WP_068351950.1_GCF_001663175.1_ASM166317v1:0.0220275528)63:0.0219770535)67:0.0222315416,(((WP_252257659.1_GCF_023823125.1_ASM2382312v1:0.0000000000,WP_090480322.1_GCF_002795865.1_ASM279586v1:0.0000000000):0.0000000000,WP_046904711.1_GCF_001008165.2_ASM100816v2:0.0000000000):0.0000024040,WP_115416624.1_GCF_003355455.1_ASM335545v1:0.0000024040)95:0.0000024040)50:0.0224624149,((((((((WP_133365369.1_GCF_004358425.1_ASM435842v1:0.0000000000,WP_173214316.1_GCF_013260645.1_ASM1326064v1:0.0000000000):0.0000000000,WP_265558207.1_GCF_026168555.1_ASM2616855v1:0.0000000000):0.0000000000,WP_067787434.1_GCF_001687545.1_ASM168754v1:0.0000000000):0.0000000000,WP_160732769.1_GCF_034375205.1_ASM3437520v1:0.0000000000):0.0000000000,WP_102154118.1_GCF_016925655.1_ASM1692565v1:0.0000000000):0.0000000000,WP_034901183.1_GCF_001719165.1_ASM171916v1:0.0000000000):0.0000024040,WP_095011141.1_GCF_002269345.1_ASM226934v1:0.0000024040)88:0.0000024040,(((WP_047820418.1_GCF_001028705.1_ASM102870v1:0.0000000000,WP_185883589.1_GCF_014211955.1_ASM1421195v1:0.0000000000):0.0000000000,WP_047806182.1_GCF_001028625.1_ASM102862v1:0.0000000000):0.0000024040,WP_067679419.1_GCF_001698205.1_ASM169820v1:0.0000024040)89:0.0000024040)79:0.0000024040)66:0.0000024040)53:0.0272817899)29:0.0000024040,(WP_061923532.1_GCF_001281485.1_ASM128148v1:0.0000024040,((((((WP_147090868.1_GCF_007954425.1_ASM795442v1:0.0226300320,WP_039393973.1_GCF_018417475.1_ASM1841747v1:0.0224104218)100:0.0000024040,((WP_008828401.1_GCF_001742225.1_ASM174222v1:0.0000000000,WP_232491930.1_GCF_021227995.1_ASM2122799v1:0.0000000000):0.0000024040,WP_011445607.1_GCF_000013325.1_ASM1332v1:0.0000024040)94:0.0000024040)100:0.0220863149,WP_007011093.1_GCF_000767465.1_ASM76746v1:0.0000024040)100:0.0223464290,WP_273618841.1_GCF_028607105.1_ASM2860710v1:0.0224097633)100:0.0000024040,WP_021688224.1_GCF_003860345.1_ASM386034v1:0.0000024040)100:0.0226976620,WP_169946622.1_GCF_012979535.1_ASM1297953v1:0.0000024040)100:0.0223423808)19:0.0000024040)46:0.0225294315,((((WP_207987877.1_GCF_017498565.1_ASM1749856v1:0.0000024040,WP_229953548.1_GCF_020906275.1_ASM2090627v1:0.0000024040)100:0.0000024040,WP_168817843.1_GCF_012516475.1_ASM1251647v1:0.0219724921)100:0.0442430577,WP_072560633.1_GCF_001889025.1_ASM188902v1:0.0000024040)99:0.0000024040,WP_187336266.1_GCF_014334095.1_ASM1433409v1:0.0222497792)99:0.0229020842)99:0.0694960231,WP_011240257.1_GCF_000498655.1_ASM49865v1:0.0000024040)58:0.0461836253,(((((((WP_202091140.1_GCF_016743815.1_ASM1674381v1:0.0916792646,WP_146570366.1_GCF_007859635.1_ASM785963v1:0.0000024040)64:0.0444410588,WP_219892465.1_GCF_019443285.1_ASM1944328v1:0.0000024040)47:0.0227699922,(WP_216707515.1_GCF_018982885.2_ASM1898288v2:0.0904197446,WP_121152353.1_GCF_003660165.1_ASM366016v1:0.0220395718)85:0.0491459862)45:0.0447606235,(((((WP_007684847.1_GCF_000264945.2_ASM26494v2:0.0000000000,WP_025549544.1_GCF_015074805.1_ASM1507480v1:0.0000000000):0.0000024040,WP_066515524.1_GCF_002355855.1_ASM235585v1:0.0000024040)100:0.0688486526,(WP_212607877.1_GCF_018286635.1_ASM1828663v1:0.0226399455,((WP_004211725.1_GCF_002504085.1_ASM250408v1:0.0000000000,WP_017184608.1_GCF_002288285.1_ASM228828v1:0.0000000000):0.0000024040,WP_261934514.1_GCF_024349785.1_ASM2434978v1:0.0000024040)100:0.0000024040)90:0.0227155948)100:0.0000024040,WP_066697247.1_GCF_003967075.1_ASM396707v1:0.0000024040)100:0.0228895870,WP_025294494.1_GCF_000512205.2_ASM51220v2:0.0000024040)100:0.0225406675)26:0.0000024040,WP_176868699.1_GCF_013378075.1_ASM1337807v1:0.0000024040)27:0.0219359469,((((((WP_182295065.1_GCF_014117445.1_ASM1411744v1:0.0585386905,WP_249504840.1_GCF_023380025.1_ASM2338002v1:0.0138543650)100:0.0183420728,WP_165327528.1_GCF_011057975.1_ASM1105797v1:0.0246568708)49:0.0224048115,((WP_033919948.1_GCF_024496245.1_ASM2449624v1:0.0264415589,WP_163959081.1_GCF_010450875.1_ASM1045087v1:0.0000024040)100:0.0224468038,((WP_187543017.1_GCF_014396585.1_ASM1439658v1:0.0000000000,WP_166412126.1_GCF_011300455.1_ASM1130045v1:0.0000000000):0.0000024040,WP_166093597.1_GCF_011302055.1_ASM1130205v1:0.0000024040)99:0.0000024040)44:0.0000024040)48:0.0223300326,((WP_075151636.1_GCF_001922385.1_ASM192238v1:0.0000024040,WP_145849444.1_GCF_007833215.1_ASM783321v1:0.0000024040)100:0.0000024040,((WP_233782726.1_GCF_021391395.1_ASM2139139v1:0.0000024040,WP_228946742.1_GCF_020866845.1_ASM2086684v1:0.0000024040)100:0.0000024040,WP_250754036.1_GCF_023674425.1_ASM2367442v1:0.0228962366)88:0.0228273944)53:0.0240306705)13:0.0000024040,(((WP_156679233.1_GCF_009739515.1_ASM973951v1:0.0000000000,WP_044331705.1_GCF_000935025.1_ASM93502v1:0.0000000000):0.0000000000,WP_069206703.1_GCF_001717955.1_ASM171795v1:0.0000000000):0.0000024040,WP_273686266.1_GCF_028607085.1_ASM2860708v1:0.0000024040)100:0.0221064473)36:0.0000024040,((((((WP_012049180.1_GCF_017607425.1_ASM1760742v1:0.0000000000,WP_223799491.1_GCF_019930585.1_ASM1993058v1:0.0000000000):0.0000000000,WP_100281112.1_GCF_002796605.1_ASM279660v1:0.0000000000):0.0000000000,WP_056361879.1_GCF_011044255.1_ASM1104425v1:0.0000000000):0.0000000000,WP_037530700.1_GCF_000764535.1_ASM76453v1:0.0000000000):0.0000000000,WP_066965364.1_GCF_002355275.1_ASM235527v1:0.0000000000):0.0000024040,WP_252165561.1_GCF_023822065.1_ASM2382206v1:0.0000024040)86:0.0000024040)45:0.0000024040)22:0.0220803675,((((((WP_007403968.1_GCF_016027095.1_ASM1602709v1:0.0000000000,WP_114228990.1_GCF_009363895.1_ASM936389v1:0.0000000000):0.0000000000,WP_187713901.1_GCF_014489495.1_ASM1448949v1:0.0000000000):0.0000000000,WP_147494748.1_GCF_007998985.1_ASM799898v1:0.0000000000):0.0000000000,WP_187707614.1_GCF_014489515.1_ASM1448951v1:0.0000000000):0.0000024040,WP_308516636.1_GCF_030866745.1_ASM3086674v1:0.0000024040)99:0.0000024040,WP_187479890.1_GCF_014352855.1_ASM1435285v1:0.0221463024)18:0.0000023958)19:0.0220686484)86:0.0219781868)56:0.0276129999,(WP_222873135.1_GCF_005144965.1_ASM514496v1:0.0492760986,WP_160592548.1_GCF_009913435.1_ASM991343v1:0.0478181976)98:0.0271415740)100:0.3601393548,((((((((((((((WP_013479211.1_GCF_000175215.2_ASM17521v2:0.2878130490,(((((((WP_201097105.1_GCF_019395145.1_ASM1939514v1:0.0000000000,WP_207822439.1_GCF_017487345.1_ASM1748734v1:0.0000000000):0.0000000000,WP_207867988.1_GCF_017487405.1_ASM1748740v1:0.0000000000):0.0000000000,WP_249750926.1_GCF_023573565.1_ASM2357356v1:0.0000000000):0.0000000000,WP_055754985.1_GCF_002208825.2_ASM220882v2:0.0000000000):0.0000000000,WP_055754985.1_GCF_017086445.1_ASM1708644v1:0.0000000000):0.0000024040,WP_201104535.1_GCF_016656965.1_ASM1665696v1:0.0000024040)100:0.0000022993,WP_013268837.1_GCF_000144605.1_ASM14460v1:0.0451225744)100:0.1588799105)100:0.1171420320,WP_099620699.1_GCF_002749615.1_ASM274961v1:0.0252591898)100:0.2122674122,WP_108434882.1_GCF_003060865.1_ASM306086v1:0.0231436458)98:0.0000024040,(((((WP_014537931.1_GCF_001399515.1_ASM139951v1:0.0000024040,WP_085786589.1_GCF_002117445.1_ASM211744v1:0.0000024040)100:0.0716610630,(WP_011909032.1_GCF_021391315.1_ASM2139131v1:0.0000024040,WP_002720412.1_GCF_000021005.1_ASM2100v1:0.0000024040)100:0.0000024040)94:0.0235118134,((WP_074968328.1_GCF_900005615.1_JCM7685:0.0466995501,(WP_024842735.1_GCF_008824185.1_ASM882418v1:0.0000024040,WP_036751620.1_GCF_029909795.1_ASM2990979v1:0.0000024040)100:0.0000024040)86:0.0240936839,WP_011749018.1_GCF_000203895.1_ASM20389v1:0.0000024040)54:0.0235317602)41:0.0000024040,(WP_080621356.1_GCF_002749495.1_ASM274949v1:0.0000024040,WP_028719197.1_GCF_003285265.1_ASM328526v1:0.0000024040)100:0.0000024040)41:0.0000024040,WP_137192575.1_GCF_005234135.1_ASM523413v1:0.0741089596)54:0.0236625917)56:0.0034337957,(WP_205294141.1_GCF_016919705.1_ASM1691970v1:0.0470269525,WP_020951972.1_GCF_000444995.1_ASM44499v1:0.0000024040)83:0.0206020678)99:0.0480683522,WP_272858331.1_GCF_028553765.1_ASM2855376v1:0.0232273962)32:0.0000024040,((((WP_125326939.1_GCF_003940805.1_ASM394080v1:0.0624346276,WP_114077226.1_GCF_003324675.1_ASM332467v1:0.0375133567)98:0.0412766943,WP_215504081.1_GCF_018798885.1_ASM1879888v1:0.0232840414)41:0.0000024040,((WP_135311991.1_GCF_004683865.2_ASM468386v2:0.0239087972,WP_042251708.1_GCF_019141545.1_ASM1914154v1:0.0000024040)100:0.0237228948,WP_271885490.1_GCF_028553785.1_ASM2855378v1:0.0232995861)40:0.0000024040)99:0.0232750253,WP_101752458.1_GCF_002847445.1_ASM284744v1:0.0233699902)53:0.0000024040)22:0.0000024040,(WP_076526709.1_GCF_028553805.1_ASM2855380v1:0.0467824542,(WP_089343683.1_GCF_028553745.1_ASM2855374v1:0.0000024040,WP_101459606.1_GCF_002847305.1_ASM284730v1:0.0000024040)100:0.0231565329)61:0.0000024040)50:0.0000024040,(WP_066815302.1_GCF_001620265.1_ASM162026v1:0.0731443310,(WP_090617857.1_GCF_028553725.1_ASM2855372v1:0.0000024040,WP_234855043.1_GCF_021491915.1_ASM2149191v1:0.0000024040)100:0.0000024040)52:0.0233163383)97:0.0472687709,(((((((WP_075997283.1_GCF_001953055.1_ASM195305v1:0.2170724338,(WP_118943557.1_GCF_003544895.1_ASM354489v1:0.0000024040,WP_161862167.1_GCF_009931615.1_ASM993161v1:0.0437709621)100:0.0452452434)82:0.0463240804,(((((WP_274127682.1_GCF_020447305.1_ASM2044730v2:0.1691829132,WP_092886140.1_GCF_014681765.1_ASM1468176v1:0.0257008130)69:0.0000024040,WP_166190711.1_GCF_011290545.1_ASM1129054v1:0.0451161810)69:0.0330316612,WP_138572039.1_GCF_005887635.2_ASM588763v2:0.0414839844)69:0.0129651955,WP_058261651.1_GCF_012295595.1_ASM1229559v1:0.0000024040)53:0.0450715282,WP_109757629.1_GCF_003970735.1_ASM397073v1:0.1411704526)66:0.0000021915)62:0.0218073973,((((((((WP_042462320.1_GCF_001633145.1_ASM163314v1:0.1197348511,(WP_127749697.1_GCF_004006175.1_ASM400617v1:0.0228028075,WP_270917861.1_GCF_030285785.1_ASM3028578v1:0.0000024040)68:0.0249378022)66:0.0000024040,((((((((WP_011046986.1_GCF_000011965.2_ASM1196v2:0.0000000000,WP_146365006.1_GCF_007855645.1_ASM785564v1:0.0000000000):0.0000000000,WP_071972484.1_GCF_001886735.1_ASM188673v1:0.0000000000):0.0000000000,WP_025310521.1_GCF_000590925.1_ASM59092v1:0.0000000000):0.0000000000,WP_169639837.1_GCF_012932215.1_ASM1293221v1:0.0000000000):0.0000000000,WP_014875305.1_GCF_002892185.1_ASM289218v1:0.0000000000):0.0000000000,WP_044027775.1_GCF_000018145.1_ASM1814v1:0.0000000000):0.0000000000,WP_024089371.1_GCF_000511355.1_ASM51135v1:0.0000000000):0.0000024040,WP_005613938.1_GCF_000376545.2_ASM37654v2:0.0000024040)70:0.0000024040)43:0.0000024040,WP_219004257.1_GCF_019297855.1_ASM1929785v1:0.0225178315)49:0.0000024040,WP_057816948.1_GCF_008728195.1_ASM872819v1:0.0225061716)26:0.0224206217,((WP_157707873.1_GCF_009762325.1_ASM976232v1:0.0222136557,(((WP_106470979.1_GCF_003008555.2_ASM300855v2:0.0000000000,WP_023848345.1_GCF_016806125.1_ASM1680612v1:0.0000000000):0.0000000000,WP_076702783.1_GCF_001975705.1_ASM197570v1:0.0000000000):0.0000024040,WP_088663930.1_GCF_002504165.1_ASM250416v1:0.0000024040)99:0.0000024040)54:0.0220874195,((WP_013962842.1_GCF_000154785.2_ASM15478v2:0.0000000000,WP_106162942.1_GCF_032924845.1_ASM3292484v1:0.0000000000):0.0000024040,WP_011567986.1_GCF_002983865.1_ASM298386v1:0.0000024040)100:0.0000024040)48:0.0223930571)19:0.0000024040,(WP_049833785.1_GCF_001187845.1_ASM118784v1:0.0440234481,(WP_044036345.1_GCF_000155735.2_ASM15573v2:0.0000024040,WP_015500916.1_GCF_000155675.2_ASM15567v2:0.0000024040)100:0.0000024040)100:0.0231024358)10:0.0000024040,(((((((((WP_264210382.1_GCF_025857195.1_ASM2585719v1:0.0000000000,WP_027234766.1_GCF_025139665.1_ASM2513966v1:0.0000000000):0.0000000000,WP_040174033.1_GCF_000826835.2_ASM82683v2:0.0000000000):0.0000000000,WP_008556228.1_GCF_006740765.1_ASM674076v1:0.0000000000):0.0000000000,WP_050664114.1_GCF_028885395.1_ASM2888539v1:0.0000000000):0.0000000000,WP_007120493.1_GCF_022788655.1_ASM2278865v1:0.0000000000):0.0000000000,WP_024096463.1_GCF_000511385.1_ASM51138v1:0.0000000000):0.0000000000,WP_025046677.1_GCF_016801755.1_ASM1680175v1:0.0000000000):0.0000000000,WP_040174033.1_GCF_001888185.1_ASM188818v1:0.0000000000):0.0000024040,WP_067265157.1_GCF_034376865.1_ASM3437686v1:0.0000024040)53:0.0000024040)10:0.0000024040,(WP_165193736.1_GCF_025639885.1_ASM2563988v1:0.0221707887,WP_037922216.1_GCF_013347125.1_ASM1334712v1:0.0223291276)35:0.0000024040)99:0.0221956860)59:0.0000024040,((WP_119838427.1_GCF_003590145.2_ASM359014v2:0.0000000000,WP_212703479.1_GCF_018200035.1_ASM1820003v1:0.0000000000):0.0000024040,WP_193083401.1_GCF_014899185.1_ASM1489918v1:0.0000024040)92:0.0000024040)61:0.0223889152,((((WP_165097498.1_GCF_011044155.1_ASM1104415v1:0.1616545206,WP_039004621.1_GCF_000812665.2_ASM81266v2:0.0268147459)70:0.0484658198,WP_183474104.1_GCF_034371605.1_ASM3437160v1:0.0225002026)67:0.0000024843,WP_196102603.1_GCF_015679265.1_ASM1567926v1:0.0226555259)43:0.0000024040,WP_055190709.1_GCF_025137635.1_ASM2513763v1:0.0000024040)68:0.0000024040)92:0.0712507334,(WP_090186708.1_GCF_024206795.1_ASM2420679v1:0.0707709080,WP_062219543.1_GCF_001308265.1_ASM130826v1:0.0232921236)48:0.0000024040)48:0.0000024040,(WP_066706844.1_GCF_002407265.1_ASM240726v1:0.0000024040,WP_043868950.1_GCF_000819565.1_ASM81956v1:0.0000024040)99:0.0000024040)54:0.0000024040)61:0.0738819334,((WP_127568702.1_GCF_004000605.1_ASM400060v1:0.1461043876,(WP_067218707.1_GCF_009789575.1_ASM978957v1:0.0000024040,WP_013651648.1_GCF_000192745.1_ASM19274v1:0.0651768233)100:0.0907257271)100:0.0776425563,WP_135995821.1_GCF_017161425.1_ASM1716142v1:0.1108143542)62:0.0866248426)100:0.1010254257,WP_012111020.1_GCF_000017565.1_ASM1756v1:0.0000020037)100:0.0790193731,(((((((((((WP_086086794.1_GCF_002119765.1_ASM211976v1:0.3331373496,(WP_012386125.1_GCF_000019845.1_ASM1984v1:0.1214095198,(WP_012592661.1_GCF_000021745.1_ASM2174v1:0.1168197088,WP_261404656.1_GCF_019797865.1_ASM1979786v1:0.0000024040)99:0.0182564647)100:0.0620092223)56:0.0871838813,(((WP_275784991.1_GCF_029223885.1_ASM2922388v1:0.1374084356,(WP_268881268.1_GCF_026898155.1_ASM2689815v1:0.0686582433,WP_209735840.1_GCF_017815515.1_ASM1781551v1:0.0000024040)100:0.0000024040)99:0.0233987669,WP_185983397.1_GCF_014058705.1_ASM1405870v1:0.0000024040)100:0.0220838354,WP_126011825.1_GCF_003952725.1_ASM395272v1:0.0447638102)54:0.0000024040)54:0.0218675761,WP_131617381.1_GCF_004331955.1_ASM433195v1:0.0217581768)28:0.0223300045,(WP_013420923.1_GCF_000166055.1_ASM16605v1:0.0735211141,(WP_045368606.1_GCF_000828475.1_ASM82847v1:0.0000020795,(WP_013300574.1_GCF_000152825.2_ASM15282v2:0.0691682120,WP_274494470.1_GCF_028748065.1_ASM2874806v1:0.1222133310)91:0.0806152806)100:0.0834600012)47:0.0915424874)14:0.0215356078,((((((((((WP_053943762.1_GCF_001281405.1_ASM128140v1:0.0596893375,(WP_005765956.1_GCF_009498695.1_ASM949869v1:0.0209828300,(WP_013545519.1_GCF_000253015.1_ASM25301v1:0.0433228471,WP_015398512.1_GCF_000341355.1_ASM34135v1:0.0000024040)100:0.0214477614)99:0.0040803818)99:0.0196234890,((((((WP_005866795.1_GCF_013388295.1_ASM1338829v1:0.0000000000,WP_004857743.1_GCF_023920085.1_ASM2392008v1:0.0000000000):0.0000000000,WP_011181270.1_GCF_000612965.1_PRJEB4971_assembly_1:0.0000000000):0.0000000000,WP_241437666.1_GCF_022559585.1_ASM2255958v1:0.0000000000):0.0000000000,WP_004862819.1_GCF_900638635.1_58174_G01:0.0000000000):0.0000000000,WP_254770154.1_GCF_024297065.1_ASM2429706v1:0.0000000000):0.0000024040,WP_015856958.1_GCF_000022725.1_ASM2272v1:0.0000024040)99:0.0000024040)99:0.0000024040,WP_011179826.1_GCF_009936175.1_ASM993617v1:0.0419227275)100:0.0431106101,(((WP_005774585.1_GCF_900638615.1_58174_F01:0.0000000000,WP_012232455.1_GCF_003606325.2_ASM360632v3:0.0000000000):0.0000000000,WP_012232455.1_GCF_000196435.1_ASM19643v1:0.0000000000):0.0000024040,WP_100128798.1_GCF_003606345.3_ASM360634v3:0.0000024040)100:0.0000024040)100:0.0219424750,(WP_077993998.1_GCF_002007565.1_ASM200756v1:0.0000024040,WP_077973024.1_GCF_002007485.1_ASM200748v1:0.0000024040)100:0.0000024040)100:0.0682470621,WP_175278300.1_GCF_013358405.1_ASM1335840v1:0.0441378124)80:0.0223654045,WP_022710520.1_GCF_018436245.1_ASM1843624v1:0.0219313637)45:0.0222899198,WP_187968700.1_GCF_014495845.1_ASM1449584v1:0.0217776656)22:0.0000024040,(WP_072607716.1_GCF_001889605.1_ASM188960v1:0.0000024040,WP_146298634.1_GCF_007922615.2_ASM792261v2:0.0000024040)99:0.0000024040)34:0.0217908356,WP_223021733.1_GCF_019891395.1_ASM1989139v1:0.0000024040)12:0.0000024040)90:0.0440407729,WP_095447331.1_GCF_002278035.1_ASM227803v1:0.0221770364)67:0.0000024040,(((WP_002964799.1_GCF_000007125.1_ASM712v1:0.0000024040,WP_002964799.1_GCF_000054005.1_ASM5400v1:0.0000024040)100:0.0218167963,(((((WP_004689213.1_GCF_000018525.1_ASM1852v1:0.0000000000,WP_004689213.1_GCF_900095155.1_BR141012304v1:0.0000000000):0.0000000000,WP_004689213.1_GCF_000022745.1_ASM2274v1:0.0000000000):0.0000000000,WP_004689213.1_GCF_000590795.1_ASM59079v1:0.0000000000):0.0000000000,WP_006013613.1_GCF_000016845.1_ASM1684v1:0.0000000000):0.0000024040,WP_004689213.1_GCF_000007505.1_ASM750v1:0.0000024040)100:0.0000024040)100:0.0000024040,(WP_010661385.1_GCF_015326295.1_ASM1532629v1:0.0000024040,WP_121986187.1_GCF_025118245.1_ASM2511824v1:0.0000024040)100:0.0219487971)100:0.0218260424)40:0.0440861390,((WP_024922946.1_GCF_008727715.1_ASM872771v1:0.0220660628,WP_006200133.1_GCF_001686985.1_ASM168698v1:0.0000024040)64:0.0220524702,((((((WP_019861758.1_GCF_034421895.1_ASM3442189v1:0.0000000000,WP_013529127.1_GCF_001618845.1_ASM161884v1:0.0000000000):0.0000000000,WP_019861758.1_GCF_013170785.1_ASM1317078v1:0.0000000000):0.0000000000,WP_013892519.1_GCF_000176035.2_ASM17603v2:0.0000000000):0.0000000000,WP_032932086.1_GCF_012913625.1_ASM1291362v1:0.0000000000):0.0000000000,WP_015315249.1_GCF_000230995.2_ASM23099v3:0.0000000000):0.0000024040,WP_019861758.1_GCF_013170725.1_ASM1317072v1:0.0000024040)97:0.0000024040)73:0.0451678280)38:0.0000024040,WP_258121595.1_GCF_024707545.1_ASM2470754v1:0.0000024040)100:0.0219756634,WP_018429990.1_GCF_946995915.1_Assembled_genome_of_Aminobacter_niigataensis_MD1:0.0000024040)100:0.0000024040,WP_099997788.1_GCF_002764115.1_ASM276411v1:0.0217736244)100:0.1667975045)79:0.0178901082,((((WP_193334669.1_GCF_014926585.1_ASM1492658v1:0.0522093391,(WP_146290239.1_GCF_007859655.1_ASM785965v1:0.0000024040,WP_262171746.1_GCF_025452235.1_ASM2545223v1:0.0000024040)100:0.0212323392)62:0.0185499121,(WP_303617592.1_GCF_021611515.1_ASM2161151v1:0.0622317268,WP_014131635.1_GCF_013004005.1_ASM1300400v1:0.0469048819)100:0.0120728295)100:0.2069444825,WP_027834984.1_GCF_003433515.1_ASM343351v1:0.1281833398)74:0.0168854718,WP_213161289.1_GCF_015482775.1_ASM1548277v1:0.0633600673)47:0.0453777871)94:0.1209104618)48:0.0311625537,(((((WP_249034514.1_GCF_028869115.1_ASM2886911v1:0.1890690567,WP_099471783.1_GCF_006385135.1_ASM638513v1:0.0779863097)97:0.0531862234,WP_138379608.1_GCF_005849285.1_ASM584928v1:0.0000024040)96:0.0471334785,(WP_310798520.1_GCF_031598375.1_ASM3159837v1:0.0937125547,WP_194213645.1_GCF_015240255.1_ASM1524025v1:0.0460054356)100:0.0513952218)99:0.0447788831,WP_251936686.1_GCF_023746535.1_ASM2374653v1:0.0675085109)93:0.0000024040,WP_169542988.1_GCF_026409565.1_ASM2640956v1:0.0000024040)94:0.0230086232)48:0.0685996714,(WP_014744397.1_GCF_000264455.2_ASM26445v2:0.2627622896,WP_085783775.1_GCF_002117145.1_ASM211714v1:0.0000024215)97:0.0671109078)45:0.0296566218,((WP_151178949.1_GCF_008728855.1_ASM872885v1:0.0100502930,WP_151119338.1_GCF_008728835.1_ASM872883v1:0.0345049519)100:0.4860432793,((((WP_257771397.1_GCF_024662015.1_ASM2466201v1:0.0000021304,WP_015088637.1_GCF_000319385.1_ASM31938v1:0.1820748175)100:0.1750182877,((WP_007092444.1_GCF_000300235.2_ASM30023v2:0.0000024040,WP_008891362.1_GCF_003403095.1_ASM340309v1:0.0000024040)100:0.0788452255,WP_101268010.1_GCF_002844375.1_ASM284437v1:0.0397826283)100:0.0970086688)100:0.0924880671,WP_259782769.1_GCF_025136295.1_ASM2513629v1:0.0000024040)63:0.0127540756,WP_013047154.1_GCF_000024465.1_ASM2446v1:0.1845769939)95:0.0850720216)80:0.0477025948)56:0.0420277604,WP_236865700.1_GCF_021654655.1_ASM2165465v1:0.5955139093)71:0.1498617954,(((((((((WP_175809798.1_GCF_013365495.1_ASM1336549v1:0.1821530642,(((((((((((((((((((((WP_007302193.1_GCF_947251655.1_ilPheTrem1.Wolbachia_sp_1.1:0.0000000000,WP_007302193.1_GCF_947250745.1_ilPolIcar1.Wolbachia_sp_1.1:0.0000000000):0.0000000000,WP_010403241.1_GCF_947250755.1_ilAgrStra1.Wolbachia_sp_1.1:0.0000000000):0.0000000000,WP_007302193.1_GCF_947250575.1_idEpiBalt1.Wolbachia_sp_1.1:0.0000000000):0.0000000000,WP_007302193.1_GCF_947251805.1_ilCelArgi3.Wolbachia_sp_1.1:0.0000000000):0.0000000000,WP_007302193.1_GCF_947250725.1_ilParAegt1.Wolbachia_sp_1.1:0.0000000000):0.0000000000,WP_010403241.1_GCF_947250705.1_ilArcPodn1.Wolbachia_sp_1.1:0.0000000000):0.0000000000,WP_010403241.1_GCF_947251585.1_ioIscEleg1.Wolbachia_sp_1.1:0.0000000000):0.0000000000,WP_007302193.1_GCF_947250545.1_ilEryTage1.Wolbachia_sp_1.1:0.0000000000):0.0000000000,WP_149168706.1_GCF_008245065.1_ASM824506v1:0.0000000000):0.0000000000,WP_007302193.1_GCF_947250695.1_idEupLati1.Wolbachia_sp_1.1:0.0000000000):0.0000000000,WP_007302193.1_GCF_947250515.1_ilCatPine1.Wolbachia_sp_1.1:0.0000000000):0.0000000000,WP_010403241.1_GCF_947250615.1_ilRhoNaev1.Wolbachia_sp_1.1:0.0000000000):0.0000000000,WP_010403241.1_GCF_947250635.1_ilParStra1.Wolbachia_sp_1.1:0.0000000000):0.0000000000,WP_010403241.1_GCF_947251735.1_ilEndFlam1.Wolbachia_sp_2.1:0.0000000000):0.0000000000,WP_007302193.1_GCF_947251975.1_ilHylFasc1.Wolbachia_sp_1.1:0.0000000000):0.0000000000,WP_007302193.1_GCF_947250655.1_ilWatBina1.Wolbachia_sp_1.1:0.0000000000):0.0000000000,WP_010403241.1_GCF_947251825.1_ilCamBiln1.Wolbachia_sp_1.1:0.0000000000):0.0000000000,WP_010403241.1_GCF_947251835.1_ilApoTurb1.Wolbachia_sp_1.1:0.0000000000):0.0000000000,WP_010403241.1_GCF_947250475.1_ilApoBetu1.Wolbachia_sp_1.1:0.0000000000):0.0000000000,WP_007302193.1_GCF_947250525.1_ilColCroc2.Wolbachia_sp_1.1:0.0000000000):0.0000024040,WP_010403241.1_GCF_947251465.1_idMelMell2.Wolbachia_sp_1.1:0.0000024040)100:0.0451446120)90:0.0000028832,((((((WP_264682912.1_GCF_947250535.1_ilEupAuri1.Wolbachia_sp_1.1:0.0000000000,WP_211907535.1_GCF_018141665.1_ASM1814166v1:0.0000000000):0.0000000000,WP_017532253.1_GCF_947251495.1_ilPamFasc1.Wolbachia_sp_1.1:0.0000000000):0.0000000000,WP_017532253.1_GCF_947250645.1_ilEucCana1.Wolbachia_sp_1.1:0.0000000000):0.0000000000,WP_211907535.1_GCF_023559145.1_ASM2355914v1:0.0000000000):0.0000000000,WP_015588025.1_GCF_004795975.1_ASM479597v1:0.0000000000):0.0000024040,WP_211907535.1_GCF_023559125.1_ASM2355912v1:0.0000024040)100:0.0000024040)89:0.0219418604,(WP_175813863.1_GCF_013365475.1_ASM1336547v1:0.0993922581,WP_175818122.1_GCF_013365455.1_ASM1336545v1:0.0477996873)89:0.0225910738)69:0.0000024040,WP_110410490.1_GCF_001931755.2_ASM193175v2:0.0221222481)58:0.0000024040,(((((WP_044195091.1_GCF_000632845.1_ASM63284v1:0.0000024040,WP_024071935.1_GCF_000508225.1_ASM50822v1:0.0000024040)100:0.0453699345,WP_011304423.1_GCF_000012565.1_ASM1256v1:0.0225704784)100:0.0219731328,WP_006011629.1_GCF_000632965.1_ASM63296v1:0.0000024040)100:0.0000024215,WP_011154999.1_GCF_013460375.1_ASM1346037v1:0.0448074263)100:0.0988792900,(WP_254815582.1_GCF_024299005.1_ASM2429900v1:0.1290841221,(WP_011450660.1_GCF_000439775.1_ASM43977v1:0.0000024040,((WP_010264096.1_GCF_000020305.1_ASM2030v1:0.0000024040,WP_075138867.1_GCF_002214625.1_ASM221462v2:0.0000024040)100:0.0227909753,WP_012880818.1_GCF_000024505.1_ASM2450v1:0.0000024040)100:0.0707261353)100:0.0640068501)98:0.0397954502)88:0.1924519584)88:0.0224793012,(((((((WP_014868981.1_GCF_000306885.1_ASM30688v1:0.0000024040,WP_025263978.1_GCF_000530755.1_W_O_volvulus_Cameroon_v3:0.0000024040)100:0.0452217431,(WP_265014016.1_GCF_026015925.1_ASM2601592v1:0.0221592894,((WP_265027268.1_GCF_947251895.1_idBomMajo1.Wolbachia_sp_1.1:0.0224445717,WP_265043619.1_GCF_947251485.1_iyScaNigr1.Wolbachia_sp_1.1:0.0221813104)67:0.0000024040,((((((((((((((((((((((((((((((((((((((((((((((((((WP_006279719.1_GCF_947251435.1_idEpiGros1.Wolbachia_sp_2.1:0.0000000000,WP_006279719.1_GCF_947250505.1_ilPhaBuce1.Wolbachia_sp_1.1:0.0000000000):0.0000000000,WP_012673415.1_GCF_008033215.1_ASM803321v1:0.0000000000):0.0000000000,WP_012673415.1_GCF_947251915.1_iyHylComm1.Wolbachia_sp_1.1:0.0000000000):0.0000000000,WP_253307236.1_GCF_947250775.1_icRhiConi1.Wolbachia_sp_1.1:0.0000000000):0.0000000000,WP_006279719.1_GCF_947250765.1_idGymRotn1.Wolbachia_sp_1.1:0.0000000000):0.0000000000,WP_265026164.1_GCF_947251645.1_idBibMarc1.Wolbachia_sp_1.1:0.0000000000):0.0000000000,WP_006279719.1_GCF_947251695.1_iyEctCont1.Wolbachia_sp_1.1:0.0000000000):0.0000000000,WP_006279719.1_GCF_947251425.1_idProAzur1.Wolbachia_sp_1.1:0.0000000000):0.0000000000,WP_006279719.1_GCF_918697765.1_Wolbachia_Phyllotreta_cruciferaeV1:0.0000000000):0.0000000000,WP_006279719.1_GCF_947251595.1_ilEupTrip1.Wolbachia_sp_1.1:0.0000000000):0.0000000000,WP_006279719.1_GCF_947250015.1_idAcrOrbc1.Wolbachia_sp_1.1:0.0000000000):0.0000000000,WP_253307236.1_GCF_947250715.1_ioSymStri1.Wolbachia_sp_1.1:0.0000000000):0.0000000000,WP_006279719.1_GCF_017896245.1_ASM1789624v1:0.0000000000):0.0000000000,WP_006279719.1_GCF_021378375.1_ASM2137837v1:0.0000000000):0.0000000000,WP_012673415.1_GCF_947251725.1_iyTipFemo1.Wolbachia_sp_1.1:0.0000000000):0.0000000000,WP_265026164.1_GCF_947251615.1_icApoCory1.Wolbachia_sp_1.1:0.0000000000):0.0000000000,WP_012673415.1_GCF_947251575.1_ilYpoPlub1.Wolbachia_sp_1.1:0.0000000000):0.0000000000,WP_012673415.1_GCF_947250625.1_idCheSoro1.Wolbachia_sp_1.1:0.0000000000):0.0000000000,WP_006279719.1_GCF_947251675.1_idMerWest1.Wolbachia_sp_1.1:0.0000000000):0.0000000000,WP_265022110.1_GCF_947251635.1_ihIcePurc2.Wolbachia_sp_1.1:0.0000000000):0.0000000000,WP_006279719.1_GCF_947250785.1_iyAncNigr1.Wolbachia_sp_1.1:0.0000000000):0.0000000000,WP_006279719.1_GCF_032849005.1_ASM3284900v1:0.0000000000):0.0000000000,WP_006279719.1_GCF_947250565.1_iyAndHaem1.Wolbachia_sp_1.1:0.0000000000):0.0000000000,WP_250296197.1_GCF_936270145.1_WolOegibB_v1.0:0.0000000000):0.0000000000,WP_265015816.1_GCF_947251795.1_iyAnoNige1.Wolbachia_sp_1.1:0.0000000000):0.0000000000,WP_006279719.1_GCF_947250795.1_iyNomFabr1.Wolbachia_sp_1.1:0.0000000000):0.0000000000,WP_265029894.1_GCF_947251755.1_icPhiCogn1.Wolbachia_sp_1.1:0.0000000000):0.0000000000,WP_006279719.1_GCF_947251945.1_iyLasLatv2.Wolbachia_sp_1.1:0.0000000000):0.0000000000,WP_012673415.1_GCF_000376605.1_ASM37660v1:0.0000000000):0.0000000000,WP_096617381.1_GCF_024804185.1_ASM2480418v1:0.0000000000):0.0000000000,WP_006279719.1_GCF_018467115.1_ASM1846711v1:0.0000000000):0.0000000000,WP_006279719.1_GCF_947251565.1_ilPheGnom1.Wolbachia_sp_1.1:0.0000000000):0.0000000000,WP_006279719.1_GCF_947251665.1_iyTryClav1.Wolbachia_sp_1.1:0.0000000000):0.0000000000,WP_012673415.1_GCF_947251775.1_ilEpaGrot1.Wolbachia_sp_2.1:0.0000000000):0.0000000000,WP_187297399.1_GCF_918342435.1_Wolbachia_endosymbiont_of_CSFBv1:0.0000000000):0.0000000000,WP_012673415.1_GCF_006542295.1_ASM654229v1:0.0000000000):0.0000000000,WP_012673415.1_GCF_947250805.1_ilEndFlam1.Wolbachia_sp_1.1:0.0000000000):0.0000000000,WP_012673415.1_GCF_947250585.1_iyLasMori1.Wolbachia_sp_1.1:0.0000000000):0.0000000000,WP_006279719.1_GCF_018467135.1_ASM1846713v1:0.0000000000):0.0000000000,WP_006279719.1_GCF_947251955.1_idCorMarg1.Wolbachia_sp_1.1:0.0000000000):0.0000000000,WP_264732155.1_GCF_947250735.1_idSphTaen1.Wolbachia_sp_1.1:0.0000000000):0.0000000000,WP_253307236.1_GCF_947251555.1_iyMacEuro1.Wolbachia_sp_1.1:0.0000000000):0.0000000000,WP_006279719.1_GCF_947251765.1_iyAndDors1.Wolbachia_sp_1.1:0.0000000000):0.0000000000,WP_012673415.1_GCF_947251935.1_ilCalPalu1.Wolbachia_sp_1.1:0.0000000000):0.0000000000,WP_006279719.1_GCF_021609905.1_ASM2160990v1:0.0000000000):0.0000000000,WP_006279719.1_GCF_016584425.1_ASM1658442v1:0.0000000000):0.0000000000,WP_006279719.1_GCF_947251545.1_idAnoPurm1.Wolbachia_sp_1.1:0.0000000000):0.0000000000,WP_265033624.1_GCF_947251515.1_idSicFerr1.Wolbachia_sp_1.1:0.0000000000):0.0000000000,WP_006279719.1_GCF_947251965.1_iySphMoni1.Wolbachia_sp_2.1:0.0000000000):0.0000024040,WP_006279719.1_GCF_017869285.1_ASM1786928v1:0.0000024040)93:0.0000024040)68:0.0000024040)100:0.0220593503)93:0.0000028107,((WP_214303189.1_GCF_025617515.1_ASM2561751v1:0.0000000000,WP_214303189.1_GCF_947250555.1_ilPanCory1.Wolbachia_sp_1.1:0.0000000000):0.0000024040,WP_214303189.1_GCF_947250605.1_ilPyrMalv3.Wolbachia_sp_1.1:0.0000024040)98:0.0215218524)29:0.0000024040,(((((((WP_280143739.1_GCF_029856955.1_ASM2985695v1:0.0000000000,WP_264336298.1_GCF_947251815.1_iqChoPara1.Wolbachia_sp_1.1:0.0000000000):0.0000000000,WP_264336298.1_GCF_947251875.1_ilLycPhla1.Wolbachia_sp_1.1:0.0000000000):0.0000000000,WP_264336298.1_GCF_947250465.1_ilPolCalb1.Wolbachia_sp_2.1:0.0000000000):0.0000000000,WP_265030843.1_GCF_947251845.1_iyAthCord1.Wolbachia_sp_1.1:0.0000000000):0.0000024040,WP_264336298.1_GCF_947251865.1_idProAzur1.Wolbachia_sp_2.1:0.0000024040)100:0.0224181672,WP_214249687.1_GCF_018491735.2_ASM1849173v2:0.0000024040)100:0.0215546982,WP_168464020.1_GCF_012277295.1_ASM1227729v1:0.0215407890)32:0.0000024040)48:0.0000024040,(((((WP_052264684.1_GCF_947251505.1_ilThySylv1.Wolbachia_sp_1.1:0.0000000000,WP_052264684.1_GCF_947251625.1_ilPhaBuce1.Wolbachia_sp_2.1:0.0000000000):0.0000000000,WP_052264684.1_GCF_947250675.1_ilXesCnig1.Wolbachia_sp_1.1:0.0000000000):0.0000000000,WP_052264684.1_GCF_947251605.1_ilEmmMono1.Wolbachia_sp_1.1:0.0000000000):0.0000000000,WP_052264684.1_GCF_020995475.1_ASM2099547v1:0.0000000000):0.0000000000,WP_052264684.1_GCF_947250595.1_ilCamMarg1.Wolbachia_sp_1.1:0.0000000000):0.0000024040)20:0.0000024040,WP_041046048.1_GCF_000829315.1_ASM82931v1:0.0000024040)67:0.0000024040,WP_168455631.1_GCF_012277315.1_ASM1227731v1:0.0000024040)67:0.0000022692)96:0.0224428530,WP_011256332.1_GCF_000008385.1_ASM838v1:0.0000024040)45:0.0000024040,WP_167896057.1_GCF_012030695.1_ASM1203069v1:0.0000024040)89:0.0118013985,WP_175837940.1_GCF_013365435.1_ASM1336543v1:0.0349398135)100:0.4165260892)40:0.0354745364)71:0.0758634136)93:0.1719443768)80:0.0936911185,WP_102951667.1_GCF_002892535.1_ASM289253v1:0.7034677832)92:0.2697603035,(WP_200761296.1_GCF_007747445.1_ASM774744v1:0.1571756345,WP_236254505.1_GCF_007748075.1_ASM774807v1:0.3765205437)100:0.2959464641)77:0.0423091932,WP_014437535.1_GCF_000284115.1_ASM28411v1:0.5159466415)91:0.2193937322,((WP_171469106.1_GCF_013128195.2_ASM1312819v2:0.8394555215,((((WP_145238858.1_GCF_007747215.1_ASM774721v1:0.1124504282,(WP_162667277.1_GCF_901538265.1_ASM90153826v1:0.0669233695,WP_171471299.1_GCF_013128195.2_ASM1312819v2:0.0000024040)100:0.0187477932)94:0.0706007086,WP_149110057.1_GCF_008254045.1_ASM825404v1:0.0455362911)94:0.1907147183,WP_213499753.1_GCF_018398935.1_ASM1839893v1:0.2355880371)99:0.0340030297,WP_162659829.1_GCF_901538355.1_ASM90153835v1:0.0963313328)99:0.2833315597)100:0.4630296290,(WP_282012022.1_GCF_946900835.1_NSPWAT:0.6559008276,((((WP_012499258.1_GCF_000020525.1_ASM2052v1:0.4456461926,((((WP_012503104.1_GCF_000020505.1_ASM2050v1:0.0000024040,(WP_069808510.1_GCF_001747405.1_ASM174740v1:0.0620645910,WP_010931853.1_GCF_000006985.1_ASM698v1:0.0000024040)99:0.0638310861)99:0.1016025369,WP_012509306.1_GCF_000020645.1_ASM2064v1:0.0291007353)73:0.0508974059,WP_041463936.1_GCF_000012485.1_ASM1248v1:0.0661327196)58:0.0224321047,(WP_012504886.1_GCF_000020625.1_ASM2062v1:0.1047404533,(WP_011744144.1_GCF_000015125.1_ASM1512v1:0.0406185780,WP_012465180.1_GCF_000020465.1_ASM2046v1:0.0000024040)94:0.0000020795)66:0.0368175003)98:0.4564510871)95:0.1411460506,(WP_119755568.1_GCF_003589925.1_ASM358992v1:0.2218033953,WP_011584917.1_GCF_000014145.1_ASM1414v1:0.3930688842)97:0.1078867420)94:0.1049518973,WP_317897556.1_GCF_029625215.1_ASM2962521v1:0.1995514634)92:0.1298358970,((((((((WP_238415155.1_GCF_022200785.1_ASM2220078v1:0.0449013138,((WP_124558901.1_GCF_014692875.1_ASM1469287v1:0.0000024040,WP_196097297.1_GCF_015679185.1_ASM1567918v1:0.0000024040)100:0.0404640783,WP_025141727.1_GCF_014395225.1_ASM1439522v1:0.0000024040)65:0.0387060532)97:0.1642050264,(WP_121272687.1_GCF_900564155.1_PRJEB26455:0.0001828866,((WP_147057599.1_GCF_007971525.1_ASM797152v1:0.0000024040,WP_094570907.1_GCF_002257585.1_ASM225758v1:0.0000024040)100:0.0205381393,(WP_096349686.1_GCF_002355435.1_ASM235543v1:0.0419900786,WP_273627974.1_GCF_028596025.1_ASM2859602v1:0.0222242908)100:0.0211641229)100:0.1110458058)100:0.1101480745)100:0.4509802193,WP_149075341.1_GCF_008195825.1_ASM819582v1:0.0316887596)100:0.0330215322,((((WP_320182670.1_GCF_033955345.1_ASM3395534v1:0.1091113187,((WP_014682289.1_GCF_000242635.2_ASM24263v3:0.0924845419,WP_103905451.1_GCF_011046555.1_ASM1104655v1:0.0198208828)100:0.0227870089,WP_149524671.1_GCF_008274825.1_ASM827482v1:0.0423648138)93:0.0214100600)58:0.0000024040,WP_085473218.1_GCF_004421025.1_ASM442102v1:0.0000024040)58:0.0000024040,((WP_002997665.1_GCF_016725645.1_ASM1672564v1:0.0861623853,((WP_046674772.1_GCF_023277505.1_ASM2327750v1:0.0000024040,WP_046674772.1_GCF_016725865.1_ASM1672586v1:0.0000024040)100:0.0000024040,WP_028070748.1_GCF_901482695.1_45076_G02:0.0208943456)100:0.0000024215)100:0.0437910215,((WP_187592405.1_GCF_014395225.1_ASM1439522v1:0.0000024040,WP_055904075.1_GCF_014692875.1_ASM1469287v1:0.0000024040)100:0.0000024040,WP_196097298.1_GCF_015679185.1_ASM1567918v1:0.0207695741)100:0.0422267112)98:0.0211255979)96:0.0426147709,WP_013633903.1_GCF_000190735.1_ASM19073v2:0.0212078201)93:0.0000024215)94:0.0220834038,((((WP_096356549.1_GCF_002355435.1_ASM235543v1:0.0451480588,WP_094569018.1_GCF_002257585.1_ASM225758v1:0.0208538432)98:0.0676918721,((((WP_090532660.1_GCF_017569325.2_ASM1756932v2:0.0000000000,WP_321563261.1_GCF_034262375.1_ASM3426237v1:0.0000000000):0.0000024040,WP_147054535.1_GCF_007971525.1_ASM797152v1:0.0000024040)100:0.0438515995,WP_119406502.1_GCF_003576455.2_ASM357645v2:0.0427061472)87:0.0216319611,WP_228171072.1_GCF_020783335.1_ASM2078333v1:0.0000024040)50:0.0211224606)33:0.0000024040,WP_157525555.1_GCF_009754905.2_ASM975490v2:0.0000024040)33:0.0000024040,WP_273630635.1_GCF_028596025.1_ASM2859602v1:0.0211214973)48:0.0212175324)80:0.0213284558,(WP_169607319.1_GCF_012849215.1_ASM1284921v1:0.0000024040,WP_147030037.1_GCF_007971025.1_ASM797102v1:0.0000024040)97:0.0000024040)79:0.0212655617,WP_173416388.1_GCF_013283875.1_ASM1328387v1:0.0000024040)58:0.0214077387,(WP_015810074.1_GCF_000023825.1_ASM2382v1:0.0000024040,WP_121270005.1_GCF_900564155.1_PRJEB26455:0.0000024040)100:0.0000024040)90:0.2787581763)100:0.3792252218)90:0.1808447729)99:0.3833514189)91:0.0467155495,((WP_085755685.1_GCF_002117005.1_ASM211700v1:0.0000024040,WP_077540860.1_GCF_001997385.1_ASM199738v1:0.0000024040)100:0.0887252231,(WP_146659583.1_GCF_002007645.1_ASM200764v1:0.1890949573,WP_222566414.1_GCF_001999965.1_ASM199996v1:0.1631425047)100:0.1410438219)100:0.6412113253)100:0.1796372225,(WP_013278703.1_GCF_000144695.1_ASM14469v1:0.1663987680,WP_015326231.1_GCF_000328625.1_ASM32862v1:0.3035074857)100:0.2288767040)98:0.2232795973,WP_241420674.1_GCF_022558445.1_ASM2255844v1:0.0441178440)61:0.0452962033,(((((((((((WP_215826051.1_GCF_018831625.1_ASM1883162v1:0.6778374386,WP_053390927.1_GCF_001274875.1_ASM127487v1:0.0000024040)91:0.0206678190,WP_114564949.1_GCF_003339775.1_ASM333977v1:0.0000024040)90:0.0000024040,(WP_071937215.1_GCF_029607425.2_ASM2960742v2:0.0000024040,WP_004028710.1_GCF_005222125.1_ASM522212v1:0.0000024040)100:0.0201842032)95:0.0732019261,(((WP_038462276.1_GCF_000582535.1_ASM58253v1:0.4562159411,WP_286641459.1_GCF_030316605.1_ASM3031660v1:0.2310166928)100:0.0938072883,WP_168104719.1_GCF_021496725.1_ASM2149672v1:0.2546932472)95:0.1632513955,((WP_025317433.1_GCF_000517365.1_ASM51736v1:0.0000024040,WP_025317433.1_GCF_001029245.1_ASM102924v1:0.0000024040)100:0.0204025623,WP_047791478.1_GCF_001029265.1_ASM102926v1:0.0000024040)100:0.0000024215)95:0.0723100082)93:0.0000024646,(((((((((WP_022936269.1_GCF_900660435.1_50465_D02-3:0.1648017701,(WP_024544002.1_GCF_900660445.2_GCA_900660445:0.0000020795,WP_036441393.1_GCF_024297005.1_ASM2429700v1:0.2145897112)99:0.0606343131)96:0.1266700913,WP_033178834.1_GCF_003285045.1_ASM328504v1:0.1118376489)94:0.0195984233,(WP_110858243.1_GCF_900476125.1_50861_F01:0.0437697565,((WP_004414887.1_GCF_001547975.1_ASM154797v1:0.0000000000,WP_116171671.1_GCF_003383595.3_ASM338359v3:0.0000000000):0.0000024040,WP_045433776.1_GCF_000828855.1_ASM82885v1:0.0000024040)100:0.0216384728)96:0.0226609128)96:0.0628432485,((((WP_029330282.1_GCF_003269445.1_ASM326944v1:0.1513477816,WP_114190857.1_GCF_003332325.1_ASM333232v1:0.0000024040)80:0.0205044107,WP_169580500.1_GCF_012934885.1_ASM1293488v1:0.0000024040)80:0.0210554389,(WP_012498135.1_GCF_900660715.1_57675_H02-3:0.0711312386,WP_140031468.1_GCF_030295865.1_ASM3029586v1:0.0209836532)100:0.0202024616)79:0.0210655597,WP_124724502.1_GCF_003855455.1_ASM385545v1:0.0423605271)76:0.0000024215)100:0.0703503774,(WP_171112877.1_GCF_013008815.1_ASM1300881v1:0.0917927224,WP_169605145.1_GCF_012934855.1_ASM1293485v1:0.0170928388)99:0.1201496091)99:0.0690616741,((((((((WP_002557532.1_GCF_000815065.1_ASM81506v1:0.0634047668,WP_044635477.1_GCF_000941075.1_ASM94107v1:0.0204775453)100:0.0211419683,WP_014579859.1_GCF_000400855.1_ASM40085v1:0.0201451346)100:0.2058672110,(WP_129721624.1_GCF_024498255.1_ASM2449825v1:0.0000024040,WP_256541868.1_GCF_024498255.1_ASM2449825v1:0.0000024040)100:0.0390669330)100:0.0440563580,(((WP_129719475.1_GCF_900660485.1_50648_E01-3:0.1210588106,WP_280102184.1_GCF_029854295.1_ASM2985429v1:0.0666629871)99:0.0440076757,WP_258211169.1_GCF_024722375.1_ASM2472237v1:0.0770907960)100:0.0717579419,WP_011265071.1_GCF_000008365.1_ASM836v1:0.1523932302)100:0.0689212179)99:0.0241942085,WP_161553106.1_GCF_009936335.1_ASM993633v1:0.0000024040)99:0.0204515850,WP_013054765.1_GCF_000025845.1_ASM2584v1:0.0866287196)99:0.0218378145,((((((WP_022934985.1_GCF_000524555.1_ASM52455v1:0.1930045222,(WP_139592045.1_GCF_006228185.1_ASM622818v1:0.0213303261,WP_129725252.1_GCF_900660645.1_57043_F01-3:0.0000024040)100:0.0000024040)59:0.0210458671,(((((((WP_006886911.1_GCF_003285065.1_ASM328506v1:0.0000024040,WP_146367370.1_GCF_007858515.1_ASM785851v1:0.0423240961)90:0.0210326154,WP_129620572.1_GCF_900660495.1_50648_F01-3:0.0000024040)84:0.0231275280,WP_015287119.1_GCF_000328725.1_ASM32872v1:0.0000024040)76:0.0231686883,WP_305938284.1_GCF_030718845.1_ASM3071884v1:0.0212101590)30:0.0000024040,WP_036435392.1_GCF_900660675.1_57141_A01-3:0.0000024040)42:0.0231352625,WP_119572253.1_GCF_900660635.1_56793_F01-3:0.0000024040)28:0.0000024040,WP_004794434.1_GCF_000988065.1_ASM98806v1:0.0000024040)59:0.0229614618)98:0.0000024040,WP_120160862.1_GCF_900660515.1_50766_E01-3:0.0000024040)98:0.0000024040,((((((((WP_096385738.1_GCF_900660525.1_50861_G01-3:0.0000000000,WP_171110924.1_GCF_013008635.1_ASM1300863v1:0.0000000000):0.0000024040,WP_038562106.1_GCF_003925935.1_ASM392593v1:0.0000024040)100:0.0000024040,WP_130429539.1_GCF_004216495.1_ASM421649v1:0.0208694967)100:0.1771443268,WP_013354735.1_GCF_000186005.1_ASM18600v1:0.0000024040)100:0.0213145264,(WP_126118561.1_GCF_024498215.1_ASM2449821v1:0.0000024040,WP_129646187.1_GCF_900660665.1_57612_D01-3:0.0000024040)92:0.0000024040)100:0.0000024040,WP_205517066.1_GCF_016925555.1_ASM1692555v1:0.0218965044)100:0.0458331051,(WP_129623119.1_GCF_900660705.1_57612_F01-3:0.0000024040,WP_029892078.1_GCF_900660685.1_57572_G01-3:0.0651637121)87:0.0218598704)89:0.0221380464,(WP_046097171.1_GCF_900660695.1_57612_E01-3:0.1257370636,WP_078746849.1_GCF_033546915.1_ASM3354691v1:0.0000024040)83:0.0224931855)100:0.0223129265)72:0.0211161462,WP_117275647.1_GCF_900476105.1_51334_B01:0.0210837775)68:0.0000024040,WP_027333476.1_GCF_900660605.1_51342_G01-3:0.0000024040)68:0.0000024040)100:0.0245421401,WP_010925314.1_GCF_900660575.1_51342_D01-3:0.0645572745)99:0.0222722217)100:0.0195300982,WP_020003271.1_GCF_013393745.1_ASM1339374v1:0.1286801326)100:0.2011103649,WP_016338819.1_GCF_000400935.1_ASM40093v1:0.0000024040)100:0.0209564569,WP_016340658.1_GCF_000400955.1_ASM40095v1:0.0000024040)99:0.0940841135)79:0.0247953153,(((((WP_125119476.1_GCF_003925875.1_ASM392587v1:0.1656926039,WP_022001559.1_GCF_015097455.1_ASM1509745v1:0.1612232457)72:0.0662073678,WP_003538298.1_GCF_016728785.1_ASM1672878v1:0.0937946668)55:0.0350858172,WP_249030418.1_GCF_021054785.1_ASM2105478v1:0.0309053686)98:0.2260748227,(((WP_115714822.1_GCF_010537335.1_ASM1053733v1:0.0412699617,(WP_008688463.1_GCF_018406465.1_ASM1840646v1:0.0205504023,WP_002609065.1_GCF_012317185.1_ASM1231718v1:0.0000024040)99:0.0000024040)91:0.1187135648,(WP_067556728.1_GCF_001564455.1_ASM156445v1:0.0207647739,WP_230225612.1_GCF_022701195.1_ASM2270119v1:0.0434211391)100:0.0967885662)100:0.3614283305,((WP_067632039.1_GCF_001545095.1_ASM154509v1:0.0878515480,(WP_187533553.1_GCF_014396165.1_ASM1439616v1:0.0508591407,(WP_125164432.1_GCF_003931795.1_ASM393179v1:0.0194599256,WP_003773819.1_GCF_900637845.1_52683_D03:0.0000024040)100:0.0534874701)100:0.1954148889)82:0.0713942019,((WP_256547170.1_GCF_024498275.1_ASM2449827v1:0.1732026628,((WP_014272026.1_GCF_000238995.1_ASM23899v1:0.0000024040,WP_015726071.1_GCF_000200735.1_ASM20073v1:0.0000024040)100:0.1663728474,(((WP_013609371.1_GCF_000203215.1_ASM20321v1:0.0000021927,WP_022768898.1_GCF_000477415.1_ASM47741v1:0.0754278955)100:0.1073401731,WP_014858811.1_GCF_000281235.1_ASM28123v1:0.0260961187)94:0.0425192687,(WP_024071258.1_GCF_000508245.1_ASM50824v1:0.0236241801,WP_043911379.1_GCF_000277795.1_ASM27779v1:0.0270070116)75:0.0422459157)99:0.3508644229)59:0.0809431669)70:0.1126583643,((WP_010874386.1_GCF_900660465.1_50648_A01-3:0.0304603479,WP_010869294.1_GCF_000027325.1_ASM2732v1:0.0372106189)100:0.3803541840,(WP_255034410.1_GCF_024338845.1_ASM2433884v1:0.0596439314,((WP_182078646.1_GCF_014068355.1_ASM1406835v1:0.0000024040,WP_014886142.1_GCF_000286675.1_ASM28667v1:0.0228577228)100:0.0570368135,((WP_004025677.1_GCF_000021265.1_ASM2126v1:0.0434484939,WP_006688853.1_GCF_000019345.1_ASM1934v1:0.0000029994)100:0.0451771515,(WP_011076985.1_GCF_000011225.1_ASM1122v1:0.0777698095,WP_004025182.1_GCF_900660615.1_51670_F01-3:0.0343788580)100:0.1044589721)87:0.1459093103)26:0.0500896762)44:0.1663967594)78:0.1168941709)100:0.4678457142)99:0.1898857809)97:0.2441925591)100:0.1364369558,((WP_025250846.1_GCF_000565215.1_ASM56521v1:0.0435756033,WP_115557996.1_GCF_003363775.1_ASM336377v1:0.0894185499)89:0.0290598250,(((WP_232673606.1_GCF_002804205.1_ASM280420v1:0.1146380398,WP_096862629.1_GCF_002441935.1_ASM244193v1:0.0703628190)38:0.0835173755,((((WP_011387389.1_GCF_000012765.1_ASM1276v1:0.0219984043,WP_011166635.1_GCF_000023685.1_ASM2368v1:0.0000024040)100:0.0220490038,WP_278287644.1_GCF_029677705.1_ASM2967770v1:0.0000024040)100:0.0211927924,(((WP_004427057.1_GCF_000875755.1_ASM87575v1:0.0000024040,WP_259430480.1_GCF_024918975.1_ASM2491897v1:0.0000024040)100:0.0000024215,((WP_028124480.1_GCF_002804105.1_ASM280410v1:0.0000024040,WP_027875645.1_GCF_002290085.1_ASM229008v1:0.0000024040)100:0.0204763576,((WP_011183306.1_GCF_000008305.1_ASM830v1:0.0000024040,WP_099651242.1_GCF_002749675.1_ASM274967v1:0.0000024040)100:0.0000024040,WP_100679586.1_GCF_002804025.1_ASM280402v1:0.0203085002)100:0.0000024040)100:0.1604908303)53:0.0426596543,WP_014035048.1_GCF_900476175.1_50648_D01:0.0254198314)75:0.0485506420)86:0.1254355107,((WP_024863322.1_GCF_002804005.1_ASM280400v1:0.1194382080,WP_027048023.1_GCF_002843565.1_ASM284356v1:0.0352363029)35:0.0000024215,((((((WP_075048604.1_GCF_001262715.1_ASM126271v1:0.0000024040,WP_075058477.1_GCF_001267155.1_ASM126715v1:0.0000024040)100:0.0000024040,WP_094049290.1_GCF_002237575.1_ASM223757v1:0.0445765706)100:0.0911641871,WP_023789138.1_GCF_000500935.1_ASM50093v1:0.0438326785)83:0.0000024040,(WP_025362958.1_GCF_000565175.1_ASM56517v1:0.0683182590,((WP_100254833.1_GCF_002795265.1_ASM279526v1:0.0000024040,WP_166508083.1_GCF_008086545.1_ASM808654v1:0.0428314370)88:0.0215001974,(WP_134297352.1_GCF_004379335.1_ASM437933v1:0.0222732932,(WP_069116069.1_GCF_001715535.1_ASM171553v1:0.0000024040,WP_156006111.1_GCF_009730595.1_ASM973059v1:0.0218355420)100:0.0219802426)99:0.0684867938)78:0.0000024040)94:0.0218461081)96:0.0436929945,(((WP_053945995.1_GCF_001281045.1_ASM128104v1:0.0000000000,WP_101780606.1_GCF_002865545.1_ASM286554v1:0.0000000000):0.0000024040,WP_100916422.1_GCF_002813555.1_ASM281355v1:0.0000024040)99:0.0000024040,WP_020836242.1_GCF_000439455.1_ASM43945v1:0.0211069487)97:0.0000024040)41:0.0211586917,WP_020834144.1_GCF_000439435.1_ASM43943v1:0.0000024215)59:0.0737172715)61:0.0324243956)45:0.0443920752)46:0.0000024576,WP_025734171.1_GCF_002803985.1_ASM280398v1:0.0928181354)98:0.1139552392)99:0.1375845916)100:0.1325044184)100:0.6457711265,(WP_057898240.1_GCF_019603355.1_ASM1960335v1:0.0419930289,WP_096464731.1_GCF_002355375.1_ASM235537v1:0.0000024040)100:0.1693959253)38:0.1000770105,(WP_264843953.1_GCF_025999835.1_ASM2599983v1:0.2400765149,WP_011195992.1_GCF_000009905.1_ASM990v1:0.1519029511)93:0.0318246637)30:0.0607834295,(((WP_013755497.1_GCF_000212395.1_ASM21239v1:0.0000029383,WP_108307844.1_GCF_003057965.1_ASM305796v1:0.0203852692)100:0.5167126051,(WP_012547926.1_GCF_000020965.1_ASM2096v1:0.0000024040,WP_012583400.1_GCF_000021645.1_ASM2164v1:0.0214541337)100:0.5309195204)47:0.1371828421,(((((WP_012739555.1_GCF_000146185.1_ASM14618v1:0.3356109882,((((((((((((((((((WP_230397622.1_GCF_018866245.1_ASM1886624v1:0.1059108023,WP_193734628.1_GCF_015159595.1_ASM1515959v1:0.0705017068)98:0.0662679083,(WP_118646877.1_GCF_014337215.1_ASM1433721v1:0.0418409858,WP_007713280.1_GCF_025149125.1_ASM2514912v1:0.0630092824)100:0.0206170339)58:0.0209827928,(WP_040351083.1_GCF_002222595.2_ASM222259v2:0.0000024040,WP_111918663.1_GCF_003287895.1_ASM328789v1:0.0000024040)100:0.0616338883)88:0.0000024215,(WP_018598352.1_GCF_010669205.1_ASM1066920v1:0.0000024040,WP_033142644.1_GCF_020215665.1_ASM2021566v1:0.0000024040)100:0.0000024040)87:0.0000024040,WP_065541024.1_GCF_001689125.2_ASM168912v2:0.0203115183)100:0.0935257471,WP_330654863.1_GCF_019355395.1_ASM1935539v1:0.0000024215)56:0.0613357086,WP_006442109.1_GCF_022845755.1_ASM2284575v1:0.0192512330)51:0.0226288406,WP_004604777.1_GCF_020892115.1_ASM2089211v1:0.0000024040)97:0.0211598694,WP_106790268.1_GCF_900312975.1_PRJEB24953:0.0217922028)100:0.0211671275,WP_076778044.1_GCF_900120345.1_PRJEB18024:0.0210959308)100:0.0214770372,WP_022220387.1_GCF_016904155.1_ASM1690415v1:0.0457140013)100:0.0212076948,(WP_028529792.1_GCF_025151995.1_ASM2515199v1:0.0649465687,WP_004843038.1_GCF_009831375.1_ASM983137v1:0.0000024040)95:0.0236936587)95:0.0350552595,WP_005612826.1_GCF_025152405.1_ASM2515240v1:0.0271685972)100:0.0668104115,WP_012742291.1_GCF_022453685.1_ASM2245368v1:0.0000024040)49:0.0220287837,((WP_006567210.1_GCF_005280655.1_ASM528065v1:0.0000024040,WP_006567210.1_GCF_020181435.1_ASM2018143v1:0.0000024040)100:0.1608513730,WP_044997730.1_GCF_020735705.1_ASM2073570v1:0.0208109246)80:0.0219661652)42:0.0000024040,WP_013656755.1_GCF_000178835.2_ASM17883v2:0.1341753097)41:0.0213958662,(WP_249302803.1_GCF_014337195.1_ASM1433719v1:0.1290858853,((WP_006858652.1_GCF_900537995.1_Roseburia_intestinalis_strain_L1-82:0.0000000000,WP_014079187.1_GCF_902387955.1_UHGG_MGYG-HGUT-02517:0.0000000000):0.0000024040,WP_015560810.1_GCF_014287515.2_ASM1428751v2:0.0000024040)100:0.0000024040)49:0.0213205300)76:0.0596274832,WP_022154943.1_GCF_014337175.1_ASM1433717v1:0.0258952731)77:0.0170030535)95:0.0477340949,(((((WP_012200543.1_GCF_000018685.1_ASM1868v1:0.0717941514,WP_058258547.1_GCF_900070325.1_SD1D:0.1048347729)97:0.1050423347,WP_185255226.1_GCF_014218355.1_ASM1421835v1:0.0000024040)97:0.0421818211,WP_161838648.1_GCF_009931695.1_ASM993169v1:0.0000024040)97:0.0413479817,WP_184089774.1_GCF_014218335.1_ASM1421833v1:0.0000024040)97:0.0201070659,WP_271715598.1_GCF_016591975.1_ASM1659197v1:0.0000024040)99:0.0000024215)85:0.0814826556,WP_125135435.1_GCF_900538275.1_PRJNA448822_chromosome:0.0910980158)96:0.0642559059,WP_113671231.1_GCF_018141425.1_ASM1814142v1:0.0973570314)90:0.0550829920,((WP_013429560.1_GCF_000166775.1_ASM16677v1:0.0217808510,(((((WP_011916839.1_GCF_003999255.1_ASM399925v1:0.0000000000,WP_013402574.1_GCF_000166695.1_ASM16669v1:0.0000000000):0.0000000000,WP_207180929.1_GCF_017347585.1_ASM1734758v1:0.0000000000):0.0000000000,WP_011916839.1_GCF_000016545.1_ASM1654v1:0.0000000000):0.0000000000,WP_013402574.1_GCF_000166355.1_ASM16635v1:0.0000000000):0.0000024040,WP_013402574.1_GCF_000022325.1_ASM2232v1:0.0000024040)90:0.0000024040)84:0.0000024040,(WP_013291173.1_GCF_000145215.1_ASM14521v1:0.0000024040,WP_013412673.1_GCF_000166335.1_ASM16633v1:0.0000024040)100:0.0218226840)89:0.1467663667)99:0.1311819981)29:0.0507642653)42:0.0866845318,((((((WP_035369334.1_GCF_900660755.1_57792_F01-3:0.5150667828,WP_030004886.1_GCF_000967915.1_ASM96791v1:0.0629867375)87:0.0277658068,WP_176238512.1_GCF_016865445.1_ASM1686544v1:0.1376182082)38:0.0518812743,((WP_026390024.1_GCF_900660745.1_57728_G01-3:0.0657017986,WP_026658806.1_GCF_000968055.1_ASM96805v1:0.1302899819)100:0.0676763414,(((WP_210954479.1_GCF_018024475.1_ASM1802447v1:0.0327242378,(WP_121464152.1_GCF_003640545.1_ASM364054v1:0.0000024040,WP_268850141.1_GCF_026821955.1_ASM2682195v1:0.0000024040)100:0.1075912270)100:0.1522264678,WP_012504279.1_GCF_000026205.1_ASM2620v1:0.1632652924)100:0.0271237246,WP_012359107.1_GCF_000397185.1_ASM39718v1:0.0764851626)100:0.1741088860)47:0.0151923474)84:0.0769523694,WP_312032236.1_GCF_013745115.1_ASM1374511v1:0.1538355584)43:0.0450306481,(WP_006783846.1_GCF_013046825.1_ASM1304682v1:0.0621158416,WP_055244815.1_GCF_024499545.1_ASM2449954v1:0.0000024040)100:0.1782817057)87:0.1408767542,(WP_015738689.1_GCF_000024605.1_ASM2460v1:0.0435288431,WP_011344766.1_GCF_000012865.1_ASM1286v1:0.0670881843)100:0.0245979664)72:0.0503939045)38:0.0148265419,(((((((((((((WP_133442195.1_GCF_004359375.1_ASM435937v1:0.6894812389,(((WP_218079290.1_GCF_018389385.1_ASM1838938v1:0.1750366765,(WP_011141285.1_GCF_000011385.1_ASM1138v1:0.0000024040,WP_230840941.1_GCF_021018745.1_ASM2101874v1:0.0206661206)100:0.0229620330)93:0.0497545982,WP_023173928.1_GCF_000484535.1_ASM48453v1:0.0182872043)100:0.0465385390,(WP_011819351.1_GCF_000015665.1_ASM1566v1:0.0818208705,WP_015109877.1_GCF_000316515.1_ASM31651v1:0.0401625098)93:0.0292627157)89:0.0216456111)75:0.0000024040,WP_265902013.1_GCF_026240635.1_ASM2624063v1:0.0447552155)73:0.0208520264,WP_013324010.1_GCF_000147335.1_ASM14733v1:0.1070317391)77:0.0001026123,(((((((WP_190576698.1_GCF_029910235.1_ASM2991023v1:0.1813614442,(WP_223048053.1_GCF_019891175.1_ASM1989117v1:0.1034240591,(((WP_015083621.1_GCF_012516395.1_ASM1251639v1:0.0219768021,WP_193964979.1_GCF_024584745.1_ASM2458474v1:0.0195682723)93:0.0455121640,WP_015212530.1_GCF_000317695.1_ASM31769v1:0.0428421702)93:0.0203171506,WP_011319099.1_GCF_009856605.1_ASM985660v1:0.0000024040)93:0.0584067531)93:0.0509482697)100:0.0000024040,WP_015957015.1_GCF_000021825.1_ASM2182v1:0.0647700808)100:0.0654891164,(WP_099798861.1_GCF_002754935.1_ASM275493v1:0.0000024040,WP_011057134.1_GCF_000011345.1_ASM1134v1:0.0210249642)91:0.0000024040)89:0.0208129744,(((WP_041622404.1_GCF_000317475.1_ASM31747v1:0.0428531891,WP_015203321.1_GCF_000317495.1_ASM31749v1:0.0286953708)100:0.0886951469,WP_015220379.1_GCF_000317675.1_ASM31767v1:0.0660803797)100:0.0000021208,(WP_224343596.1_GCF_020091585.1_ASM2009158v1:0.0434704181,WP_233747082.1_GCF_021379005.1_ASM2137900v1:0.0216966893)78:0.0000024040)91:0.0215022098)69:0.0000024040,WP_268607816.1_GCF_026802175.1_ASM2680217v1:0.0000024040)63:0.0000024040,((((((((((WP_239732010.1_GCF_022376295.1_ASM2237629v1:0.0622128187,WP_006197152.1_GCF_003054475.1_ASM305447v1:0.0000024040)100:0.0204265712,WP_281485589.1_GCF_029953635.1_ASM2995363v1:0.0202407292)100:0.0205495195,WP_015182065.1_GCF_000317515.1_ASM31751v1:0.0424155869)97:0.0000024040,(((WP_100900474.1_GCF_003443655.1_ASM344365v1:0.0000000000,WP_100900474.1_GCF_002813575.1_ASM281357v1:0.0000000000):0.0000000000,WP_069070428.1_GCF_014023275.1_ASM1402327v1:0.0000000000):0.0000024040,WP_012407245.1_GCF_000020025.1_ASM2002v1:0.0000024040)100:0.0436740740)100:0.0201885218,WP_015155916.1_GCF_000317125.1_ASM31712v1:0.0000024040)100:0.0203699938,WP_013190251.1_GCF_000196515.1_ASM19651v1:0.0000024040)96:0.0204999724,(WP_006276249.1_GCF_018139025.1_ASM1813902v1:0.0000024040,WP_187707067.1_GCF_014489415.1_ASM1448941v1:0.0199650462)100:0.0426261829)95:0.0000024040,WP_190608230.1_GCF_019056575.1_ASM1905657v1:0.0000024040)96:0.0000029964,WP_068510736.1_GCF_013177315.1_ASM1317731v1:0.0419368383)90:0.0214620533,WP_086371030.1_GCF_002142475.1_ASM214247v1:0.0209356006)92:0.0211798206)93:0.0209622703,WP_080805718.1_GCF_002075285.3_ASM207528v3:0.0000024040)91:0.0417445277)23:0.0000024040,((WP_012953456.1_GCF_000025125.1_ASM2512v1:0.1066470489,WP_012593915.1_GCF_000021805.1_ASM2180v1:0.0000024040)35:0.0205506466,(((((WP_015146997.1_GCF_000317105.1_ASM31710v1:0.1062756903,WP_168571139.1_GCF_012295525.1_ASM1229552v1:0.0000024040)98:0.0413599287,WP_010475096.1_GCF_000018105.1_ASM1810v1:0.0000024040)81:0.0203773008,WP_015195282.1_GCF_000317575.1_ASM31757v1:0.0000024040)73:0.0415716715,WP_009546875.1_GCF_000017845.1_ASM1784v1:0.0000024040)49:0.0205531389,((WP_042153136.1_GCF_904830935.1_P._agardhii_No.976:0.0670151046,((WP_044107371.1_GCF_000829235.1_ASM82923v1:0.0205561417,WP_281152591.1_GCF_029919255.1_ASM2991925v1:0.0000024040)100:0.0000024040,WP_119260249.1_GCF_003574135.1_ASM357413v1:0.0208604206)88:0.0215420309)64:0.0198322523,WP_252661477.1_GCF_023983615.1_ASM2398361v1:0.0418610681)20:0.0000024040)7:0.0000024040)32:0.0417172882)37:0.0212407678,((WP_011126911.1_GCF_000195975.1_ASM19597v1:0.0906606353,WP_011243855.1_GCF_000012525.1_ASM1252v1:0.0210433057)99:0.0638016555,(WP_146295632.1_GCF_007904085.1_ASM790408v1:0.0586659178,WP_015229397.1_GCF_000317615.1_ASM31761v1:0.0376695217)100:0.0546985482)40:0.0000024040)97:0.0879913080,(WP_012811098.1_GCF_000024285.1_ASM2428v1:0.0935148638,((((WP_013074770.1_GCF_002804065.1_ASM280406v1:0.0000024040,WP_013074770.1_GCF_000092905.1_ASM9290v1:0.0000024040)100:0.1207635200,((WP_087458582.1_GCF_002162355.1_ASM216235v1:0.0000024040,WP_094236235.1_GCF_002243515.1_ASM224351v1:0.0000024040)100:0.1128036725,WP_200759993.1_GCF_015097055.1_ASM1509705v1:0.0234194080)100:0.0211481301)97:0.0700885364,WP_268046621.1_GCF_026651605.1_ASM2665160v1:0.0227128561)83:0.0193590312,(((WP_274455749.1_GCF_028751525.1_ASM2875152v1:0.0649948134,WP_206655260.1_GCF_017298635.1_ASM1729863v1:0.0000024040)100:0.0660764828,WP_268008181.1_GCF_026651875.1_ASM2665187v1:0.0217563200)97:0.0180792694,WP_021295682.1_GCF_022674245.1_ASM2267424v1:0.0028202488)95:0.0207738390)82:0.0436552383)95:0.0971128603)99:0.1330822285,(WP_012281662.1_GCF_000019165.1_ASM1916v1:0.0833455898,WP_153724115.1_GCF_009649955.1_ASM964995v1:0.0403540241)100:0.0627890980)99:0.0257213619,(((((((((WP_125118255.1_GCF_003925875.1_ASM392587v1:0.0000024576,(WP_022001501.1_GCF_015097455.1_ASM1509745v1:0.0196342487,(WP_008791678.1_GCF_016728785.1_ASM1672878v1:0.0000024040,WP_115714375.1_GCF_010537335.1_ASM1053733v1:0.0000024040)100:0.0641379025)100:0.1302730066)100:0.4230687807,((WP_012063618.1_GCF_000016985.1_ASM1698v1:0.0699960732,((WP_013361800.1_GCF_000196455.1_ASM19645v1:0.0697090005,WP_014262400.1_GCF_000163895.2_ASM16389v2:0.1233942566)98:0.0915950644,((WP_277730896.1_GCF_029542625.1_ASM2954262v1:0.2022612878,WP_009889023.1_GCF_018885085.1_ASM1888508v1:0.0326243716)93:0.0127613315,(((WP_025435779.1_GCF_000597865.1_ASM59786v1:0.1331256681,WP_006440085.1_GCF_008151785.1_ASM815178v1:0.0455213451)90:0.0790458387,WP_021429540.1_GCF_019916025.1_ASM1991602v1:0.0000024040)67:0.0219141443,(((WP_021129141.1_GCF_002865995.1_ASM286599v1:0.0000000000,WP_331478024.1_GCF_020809405.1_ASM2080940v1:0.0000000000):0.0000000000,WP_330490119.1_GCF_032598785.1_ASM3259878v1:0.0000000000):0.0000024040,WP_331630878.1_GCF_031202285.1_ASM3120228v1:0.0000024040)100:0.0000024040)83:0.0445070660)96:0.0548230200)87:0.0729686736)54:0.0155381553,(((WP_044823986.1_GCF_001042715.1_ASM104271v1:0.0000024040,WP_070969765.1_GCF_002080475.1_ASM208047v1:0.0000024040)100:0.0215985708,((WP_106056900.1_GCF_002998925.1_ASM299892v1:0.0000024040,WP_304989047.1_GCF_030644205.1_ASM3064420v1:0.0000024040)100:0.0209042181,(((WP_128745520.1_GCF_004103735.1_ASM410373v1:0.0000024040,WP_162363458.1_GCF_010120715.1_ASM1012071v1:0.0000024040)100:0.0000024040,WP_163066689.1_GCF_010669305.1_ASM1066930v1:0.0220767328)100:0.0000024155,((WP_069973719.1_GCF_001750685.1_ASM175068v1:0.0899143659,WP_148809293.1_GCF_008152325.1_ASM815232v1:0.0000024040)100:0.0243468073,(WP_218282708.1_GCF_019203185.1_ASM1920318v1:0.0406837197,WP_223039473.1_GCF_019884785.1_ASM1988478v1:0.0684778987)99:0.0446997990)97:0.0945384193)84:0.0677170010)100:0.0967155042)95:0.0000024040,WP_012159479.1_GCF_000018325.1_ASM1832v1:0.0679929787)100:0.0461980050)98:0.0991078065)56:0.1485518523,((((WP_075573653.1_GCF_900120165.1_PRJEB15652:0.2592427952,WP_014967517.1_GCF_000299355.1_ASM29935v1:0.1148615213)90:0.0499020620,(((WP_215492714.1_GCF_943169635.2_ASM94316963v2:0.0000024040,WP_019213476.1_GCF_023347705.1_ASM2334770v1:0.0219804724)100:0.2397110780,(WP_128425948.1_GCF_004101785.1_ASM410178v1:0.1757184793,(WP_271192095.1_GCF_027921445.1_ASM2792144v1:0.0536186785,WP_126465492.1_GCF_900638585.1_57845_G01:0.0576018571)49:0.0465330025)93:0.0644452491)62:0.0702406320,((WP_070700128.1_GCF_016726485.1_ASM1672648v1:0.2553277542,((WP_072514247.1_GCF_900120375.1_PRJEB18029:0.1348446183,(WP_071705565.1_GCF_900119705.1_PRJEB14245:0.1528115708,WP_072537306.1_GCF_900128415.1_PRJEB15655:0.0000024576)100:0.0466740103)73:0.0673030335,(WP_004838919.1_GCF_016127475.1_ASM1612747v1:0.0000024040,WP_004838919.1_GCF_016599815.1_ASM1659981v1:0.0000024040)100:0.0000024040)85:0.0985238980)85:0.0868518761,(WP_004833394.1_GCF_003454775.1_ASM345477v1:0.1059462425,(WP_002838657.1_GCF_000010185.1_ASM1018v1:0.0359253759,WP_243660354.1_GCF_016458825.1_ASM1645882v1:0.0947109006)45:0.0533375530)61:0.0773584507)42:0.0561144308)45:0.0433440928)77:0.0568696620,WP_071138605.1_GCF_004103715.1_ASM410371v1:0.1005273748)46:0.0061051685,WP_132026108.1_GCF_016767175.1_ASM1676717v1:0.1629318717)90:0.0788116092)31:0.0520635132,WP_207299982.1_GCF_017352215.1_ASM1735221v1:0.1552311323)24:0.0000027370,((((((((WP_013495604.1_GCF_000184705.1_ASM18470v1:0.5240066339,WP_111525383.1_GCF_003589745.1_ASM358974v1:0.0535540654)98:0.0803197709,((WP_212694502.1_GCF_018141445.1_ASM1814144v1:0.1383573826,WP_066046920.1_GCF_001561955.1_ASM156195v1:0.1197147581)99:0.0636339018,WP_250278086.1_GCF_940677205.1_DSM6011:0.0000020646)99:0.2030843949)98:0.0503875454,((((WP_013281520.1_GCF_000145035.1_ASM14503v1:0.0000024040,WP_071176606.1_GCF_001858005.1_ASM185800v1:0.0000024040)100:0.1542013902,(WP_024836199.1_GCF_026723765.1_ASM2672376v1:0.1069553983,WP_013272990.1_GCF_000144625.1_ASM14462v1:0.0087057377)100:0.1480228002)68:0.0332637963,WP_006864545.1_GCF_025148285.1_ASM2514828v1:0.0000020795)93:0.0668723488,(((WP_005946423.1_GCF_034356035.1_ASM3435603v1:0.0000000000,WP_118508747.1_GCF_033096465.1_ASM3309646v1:0.0000000000):0.0000024040,WP_008703519.1_GCF_025148125.1_ASM2514812v1:0.0000024040)100:0.0635404926,WP_005427567.1_GCF_025147765.1_ASM2514776v1:0.0190547518)98:0.0932883421)99:0.0000023376)98:0.1296442231,(((((((WP_066714679.1_GCF_029101585.1_ASM2910158v1:0.3317441734,WP_250227616.1_GCF_940670685.1_M3-9:0.2337045969)100:0.0745830516,WP_086035556.1_GCF_013315815.1_ASM1331581v1:0.0914270626)97:0.0348694434,(WP_283109532.1_GCF_024498295.1_ASM2449829v1:0.0000024040,WP_066643843.1_GCF_014303955.1_ASM1430395v1:0.0000024040)100:0.0000024040)97:0.0420246202,WP_212508127.1_GCF_014467055.1_ASM1446705v1:0.0608910973)99:0.0622315848,WP_006875888.1_GCF_023008305.1_ASM2300830v1:0.0000024215)99:0.0488227743,((WP_013497177.1_GCF_000179635.2_ASM17963v2:0.1039519640,WP_022286889.1_GCF_000723465.1_Rb803:0.0000024040)100:0.1513928313,WP_090263549.1_GCF_015140235.1_ASM1514023v1:0.0999958181)99:0.0584882672)98:0.0208706536,(WP_014355695.1_GCF_000247605.1_ASM24760v1:0.0656588038,((WP_013381755.1_GCF_000152245.2_ASM15224v2:0.0000024040,WP_013381755.1_GCF_002441855.2_ASM244185v2:0.0000024040)100:0.0198712096,WP_038352809.1_GCF_000807675.2_ASM80767v2:0.0000024040)100:0.0878693124)100:0.0814556223)73:0.0516705844)66:0.0000020650,WP_013484185.1_GCF_000178115.2_ASM17811v2:0.0665239288)70:0.0458743944,((((WP_187032528.1_GCF_018408705.1_ASM1840870v1:0.2267630110,WP_021985011.1_GCF_014337155.1_ASM1433715v1:0.1659388618)90:0.0862651479,(WP_163390325.1_GCF_010508875.1_ASM1050887v1:0.0391717015,(WP_021859011.1_GCF_018408575.1_ASM1840857v1:0.0693861995,WP_212819479.1_GCF_018326305.1_ASM1832630v1:0.0165053981)100:0.0862785717)89:0.0000023899)98:0.0513990625,(WP_005932902.1_GCF_010509575.1_ASM1050957v1:0.0000024040,WP_007047529.1_GCF_025152575.1_ASM2515257v1:0.0000024040)100:0.1168120220)98:0.0751446303,(WP_012993102.1_GCF_000025225.2_ASM2522v1:0.2234138783,WP_022506410.1_GCF_005601135.1_ASM560113v1:0.0627967653)95:0.0470553750)96:0.0289578422)50:0.0000024215,((WP_015358244.1_GCF_000331995.1_ASM33199v1:0.1464724521,WP_103080568.1_GCF_002896855.1_ASM289685v1:0.0686953634)93:0.0382007929,(WP_101301300.1_GCF_002844395.1_ASM284439v1:0.0854131696,(WP_014254628.1_GCF_000237085.1_ASM23708v1:0.0588933679,(WP_003517139.1_GCF_001692755.1_ASM169275v1:0.0000024040,((WP_137695826.1_GCF_005473905.2_ASM547390v2:0.0882483951,WP_015925374.1_GCF_000022065.1_ASM2206v1:0.0000024040)100:0.0200249563,WP_004617675.1_GCF_029318685.1_ASM2931868v1:0.0000024215)100:0.1072418942)99:0.0252352653)91:0.0268534258)100:0.1188173201)93:0.0258496705)91:0.0708918283,(((((((((((((((WP_106012343.1_GCF_002998295.1_ASM299829v1:0.6246795055,((WP_077868085.1_GCF_018223745.1_ASM1822374v1:0.0206856486,WP_023974718.1_GCF_008705175.1_ASM870517v1:0.0000024040)100:0.0000024040,WP_015392816.1_GCF_000340885.1_ASM34088v1:0.0207319326)100:0.0854267490)28:0.0000024040,WP_003376517.1_GCF_003614235.1_ASM361423v1:0.0000024040)32:0.0000024040,((((WP_128212846.1_GCF_004015185.1_ASM401518v1:0.1600893068,WP_003451649.1_GCF_020138775.1_ASM2013877v1:0.0926879935)78:0.0000029822,WP_139904266.1_GCF_006351925.1_ASM635192v1:0.0216428891)37:0.0376131375,(WP_027638356.1_GCF_020911725.1_ASM2091172v1:0.0316358885,(WP_069680059.1_GCF_001735765.2_ASM173576v2:0.0213139804,(WP_022746819.1_GCF_000473995.1_ASM47399v1:0.0000024040,WP_002580564.1_GCF_001886875.1_ASM188687v1:0.0000024040)100:0.0000024040)100:0.0375656608)39:0.0369557359)65:0.0482441406,(WP_224033289.1_GCF_019977655.1_ASM1997765v1:0.0464837464,WP_089965686.1_GCF_017348895.1_ASM1734889v1:0.0643785613)99:0.0781570044)62:0.0705070934)34:0.0221120615,(((WP_124997840.1_GCF_026650945.1_ASM2665094v1:0.0183872730,WP_071613316.1_GCF_030585465.1_ASM3058546v1:0.0245613469)100:0.1405127330,WP_039632650.1_GCF_002074155.1_ASM207415v1:0.0681070740)60:0.0419782807,WP_010077117.1_GCF_000145275.1_ASM14527v1:0.0000024040)45:0.0194778614)27:0.0422563356,WP_003444176.1_GCF_001856695.1_ASM185669v1:0.0439217432)28:0.0204980005,((WP_011099796.1_GCF_000007625.1_ASM762v1:0.0459919960,WP_089864962.1_GCF_900187165.1_52121_G02:0.0000024040)100:0.1136629600,WP_044038046.1_GCF_000577895.1_M2_40:0.0000024040)99:0.0419618682)29:0.0212425496,((WP_039315840.1_GCF_001991075.2_ASM199107v2:0.0628986344,WP_119864811.1_GCF_002285495.1_ASM228549v1:0.0208233003)98:0.0212261907,(WP_021875815.1_GCF_003606265.1_ASM360626v1:0.0000024040,WP_021875815.1_GCF_002327205.1_ASM232720v1:0.0000024040)100:0.0000024040)98:0.0431238825)92:0.0194393903,(WP_029160994.1_GCF_000968375.1_ASM96837v1:0.0000024040,WP_029160994.1_GCF_003096175.1_ASM309617v1:0.0000024040)98:0.0000024040)91:0.0000024040,WP_007060031.1_GCF_001038625.1_ASM103862v1:0.0439119055)100:0.0405721499,(WP_012101597.1_GCF_000010265.1_ASM1026v1:0.0204637459,(WP_029170128.1_GCF_000143685.1_ASM14368v1:0.0000024040,WP_029170128.1_GCF_001484725.1_ASM148472v1:0.0000024040)100:0.0212539582)85:0.0174165886)97:0.0037376420,WP_119972610.1_GCF_003600355.1_ASM360035v1:0.0000024040)99:0.0409269435,(WP_003358905.1_GCF_000063585.1_ASM6358v1:0.0626716341,WP_017750770.1_GCF_001642655.1_ASM164265v1:0.0202673896)92:0.0000024040)95:0.0000024040,(WP_010965394.1_GCF_000218855.1_ASM21885v1:0.0000024040,WP_077833682.1_GCF_002006355.2_ASM200635v2:0.0000024040)100:0.0433895073)97:0.0645488668,WP_138209868.1_GCF_901482605.1_45532_E01:0.1116256853)100:0.1503386802,((WP_011025596.1_GCF_000007085.1_ASM708v1:0.0461228681,((((WP_004396379.1_GCF_000147695.2_ASM14769v3:0.0000000000,WP_009052330.1_GCF_000763575.1_ASM76357v1:0.0000000000):0.0000000000,WP_009052330.1_GCF_000019085.1_ASM1908v1:0.0000000000):0.0000024040,WP_009052330.1_GCF_000175295.2_ASM17529v2:0.0000024040)94:0.0000024040,(WP_012995141.1_GCF_000025645.1_ASM2564v1:0.0000024040,WP_012995141.1_GCF_000092965.1_ASM9296v1:0.0000024040)100:0.0199234258)100:0.0146376712)100:0.1075814744,(((((WP_013787948.1_GCF_000307585.2_ASM30758v2:0.0000000000,WP_013297776.1_GCF_000328545.1_ASM32854v1:0.0000000000):0.0000000000,WP_013787948.1_GCF_000189775.2_ASM18977v3:0.0000000000):0.0000024040,WP_013787948.1_GCF_009905255.1_ASM990525v1:0.0000024040)100:0.0252414448,WP_284679193.1_GCF_017357865.1_ASM1735786v1:0.0783873876)100:0.0674358413,((WP_122013515.1_GCF_900604345.1_PRJEB24952:0.1682474142,WP_066518755.1_GCF_003628755.1_ASM362875v1:0.0548370618)98:0.0950569513,WP_013780393.1_GCF_000213255.1_ASM21325v1:0.0681737926)92:0.0655979806)81:0.0243143226)94:0.0486139774)96:0.0245104166)95:0.1426507835)99:0.2087187071,(((WP_213166536.1_GCF_014467015.1_ASM1446701v1:0.1664187833,WP_304986440.1_GCF_030644225.1_ASM3064422v1:0.0000024040)100:0.0300321258,WP_006192454.1_GCF_000208405.1_ASM20840v1:0.0363550085)99:0.0555214674,((WP_027890753.1_GCF_900187035.1_50279_G02:0.0000024040,WP_015562232.1_GCF_019974115.1_ASM1997411v1:0.0000024040)100:0.0000024040,WP_182188353.1_GCF_014076555.1_ASM1407655v1:0.0409761232)100:0.0612565174)100:0.1122765405)97:0.0822274015,((((WP_202034809.1_GCF_003932015.1_ASM393201v2:0.2701640873,(WP_021718302.1_GCF_003945365.1_PFJ30894_01:0.1102000007,WP_012938276.1_GCF_000025305.1_ASM2530v1:0.0218345104)100:0.1220890035)100:0.0432659148,((WP_022382226.1_GCF_007164725.1_ASM716472v1:0.0000024040,WP_022382226.1_GCF_900343095.1_PRJEB25867:0.0000024040)100:0.1859190794,((WP_038115007.1_GCF_900187285.1_51342_C02:0.0200267585,((WP_005386642.1_GCF_900637515.1_51184_A01:0.0000000000,WP_060924599.1_GCF_013393365.1_ASM1339336v1:0.0000000000):0.0000024040,WP_004695799.1_GCF_900186885.1_48903_D01:0.0000024040)100:0.0000024040)100:0.0500673274,((WP_087476862.1_GCF_003367905.1_ASM336790v1:0.0208923871,WP_027894896.1_GCF_003006415.1_ASM300641v1:0.0000024040)100:0.0208762402,WP_059076002.1_GCF_003315775.1_ASM331577v1:0.0000024040)100:0.1115766881)99:0.0292904460)98:0.0910830520)99:0.0346891616,WP_144350383.1_GCF_007641255.1_ASM764125v1:0.0219829764)98:0.0280458296,WP_126309801.1_GCF_003966895.1_ASM396689v1:0.0000024040)98:0.0254650807)85:0.0194765951,((((((WP_006716054.1_GCF_000231405.2_ASM23140v3:0.1597355641,(WP_014901953.1_GCF_000231385.2_ASM23138v3:0.0212893951,WP_014183516.1_GCF_000235605.1_ASM23560v1:0.0207005427)99:0.0000024215)99:0.0414889923,WP_014828241.1_GCF_000255115.2_ASM25511v3:0.0000020795)99:0.1155597191,((WP_015944633.1_GCF_000021925.1_ASM2192v1:0.0000024040,WP_014794736.1_GCF_000243155.2_ASM24315v3:0.0000024040)100:0.0629524139,WP_015262838.1_GCF_000243135.2_ASM24313v3:0.0000024040)100:0.0687073448)60:0.0163237922,WP_240985560.1_GCF_902729405.1_GenomeAssemblyPeptococcaceaeBacteriumINE:0.0000024040)60:0.0239426228,(WP_015042509.1_GCF_009796305.1_ASM979630v1:0.1337536099,WP_013625082.1_GCF_000190635.1_ASM19063v1:0.0764818386)84:0.0096832594)100:0.1321916266,WP_148133195.1_GCF_002777255.1_ASM277725v1:0.0652262507)63:0.0213899041)71:0.0250426973,(WP_013778478.1_GCF_000213235.1_ASM21323v1:0.0000024040,WP_013276113.1_GCF_000144645.1_ASM14464v1:0.1069649641)100:0.1876789210)33:0.0801072177)44:0.1030458210,((((WP_077713442.1_GCF_002005145.1_ASM200514v1:0.0584073935,(WP_013843058.1_GCF_000215085.1_ASM21508v1:0.1028112513,WP_011877413.1_GCF_000016165.1_ASM1616v1:0.0000024040)100:0.0743299025)100:0.1710601661,WP_015758166.1_GCF_000024205.1_ASM2420v1:0.0478558805)99:0.0503813266,WP_006521760.1_GCF_000233715.2_ASM23371v3:0.0839264866)98:0.0572772988,WP_089611367.1_GCF_002224645.1_ASM222464v1:0.1527466693)74:0.0868865950)40:0.0000021217,WP_013174596.1_GCF_000092405.1_ASM9240v1:0.2020979852)34:0.0000020795,WP_034421494.1_GCF_000746025.2_ASM74602v2:0.3236228238)41:0.0252037288,(((WP_230869794.1_GCF_017751145.1_ASM1775114v1:0.0311323737,WP_012635560.1_GCF_000020485.1_ASM2048v1:0.1088470098)100:0.1088782240,(WP_014553070.1_GCF_000165465.1_ASM16546v1:0.0845010961,WP_013405910.1_GCF_000166415.1_ASM16641v1:0.0048607685)100:0.2017046734)100:0.1763248068,((WP_011639985.1_GCF_000014725.1_ASM1472v1:0.2141834199,WP_156202891.1_GCF_009734445.1_ASM973444v1:0.0517555049)100:0.1075797904,WP_206707358.1_GCF_017301615.1_ASM1730161v1:0.0782530013)96:0.0000025948)94:0.1019189824)44:0.0390338080)25:0.0245060053)23:0.0000027509)54:0.0434824301,WP_026307544.1_GCF_030520105.1_ASM3052010v1:0.6590548547)81:0.0000022708,(WP_227765967.1_GCF_004353525.1_ASM435352v2:0.0427560012,WP_011393047.1_GCF_001267435.1_ASM126743v1:0.0455561575)98:0.0451147468)83:0.0243883527,(WP_068138793.1_GCF_001544015.1_ASM154401v1:0.1455329217,WP_015050733.1_GCF_000305935.1_ASM30593v1:0.1311852836)93:0.0316155964)81:0.0488454892,(WP_014453312.1_GCF_000284335.1_ASM28433v1:0.4841440980,WP_012544516.1_GCF_000020945.1_ASM2094v1:0.3831818930)57:0.1987839611)34:0.0108104261)45:0.0344236170,((((((WP_010936456.1_GCF_000830905.1_ASM83090v1:0.9967569715,(WP_098504402.1_GCF_008838325.1_ASM883832v1:0.0000024040,WP_270056864.1_GCF_027594505.1_ASM2759450v1:0.0000024040)100:0.3219467216)99:0.1719146228,(WP_012871275.1_GCF_000024985.1_ASM2498v1:0.2174403416,(WP_012875600.1_GCF_000025005.1_ASM2500v1:0.1689760969,WP_015922641.1_GCF_000021685.1_ASM2168v1:0.1903799430)97:0.0490958924)100:0.1760641571)98:0.1561931755,WP_129889459.1_GCF_004208415.1_ASM420841v1:0.5391720110)98:0.0177905952,WP_122031711.1_GCF_900465355.1_Ran1-1:0.8184656248)91:0.1735860097,((((WP_115586210.1_GCF_003366055.1_ASM336605v1:0.1956970523,WP_023792687.1_GCF_000513475.1_Bbla:0.3494388968)100:0.4699152140,(WP_014811474.1_GCF_000266945.1_ASM26694v1:0.2694079118,(WP_080887780.1_GCF_900169565.1_NSJP_Ch1:0.0331644285,(WP_053379653.1_GCF_001273775.1_ASM127377v1:0.0218035481,WP_062486577.1_GCF_001458695.1_NiCh1:0.0000024040)100:0.0865812735)100:0.2021944556)93:0.1380613042)73:0.0424808910,(WP_052571167.1_GCF_001027545.1_ASM102754v1:0.0997039838,WP_015423200.1_GCF_000146025.2_ASM14602v1:0.0000020795)100:0.5823113265)67:0.0589365221,WP_014449152.1_GCF_000284315.1_ASM28431v1:0.2125115916)87:0.2134465956)59:0.0265897089,(((((((((((((((((((((((((WP_154328464.1_GCF_009676955.1_ASM967695v1:0.1129286062,WP_007210643.1_GCF_018292125.1_ASM1829212v1:0.0213982073)73:0.0000024040,((((WP_106041615.1_GCF_002998435.1_ASM299843v1:0.0000000000,WP_013545984.1_GCF_000186225.1_ASM18622v1:0.0000000000):0.0000000000,WP_005825176.1_GCF_017309675.2_ASM1730967v2:0.0000000000):0.0000000000,WP_106069239.1_GCF_002998535.1_ASM299853v1:0.0000000000):0.0000024040,WP_005825176.1_GCF_018292165.1_ASM1829216v1:0.0000024040)99:0.0000024040)70:0.0000024040,(((WP_005840678.1_GCF_020885855.1_ASM2088585v1:0.0000000000,WP_044224863.1_GCF_015097275.1_ASM1509727v1:0.0000000000):0.0000024040,WP_007833032.1_GCF_902387545.1_UHGG_MGYG-HGUT-02478:0.0000024040)100:0.0000024040,(WP_008141802.1_GCF_016888945.1_ASM1688894v1:0.0000024040,WP_013617450.1_GCF_000190575.1_ASM19057v1:0.0000024040)100:0.0214111262)100:0.0213550642)100:0.0202452337,WP_008625504.1_GCF_900683745.1_Paraprevotella_xylaniphila_82A6:0.0324200718)100:0.0574692228,((((((((WP_008766998.1_GCF_020091505.1_ASM2009150v1:0.0000000000,WP_002558969.1_GCF_019930665.1_ASM1993066v1:0.0000000000):0.0000000000,WP_065537562.1_GCF_001688725.2_ASM168872v2:0.0000000000):0.0000000000,WP_008766998.1_GCF_014131755.1_ASM1413175v1:0.0000000000):0.0000000000,WP_004312989.1_GCF_009193295.2_ASM919329v2:0.0000000000):0.0000000000,WP_005784338.1_GCF_016889925.1_ASM1688992v1:0.0000000000):0.0000000000,WP_007763862.1_GCF_009193325.2_ASM919332v2:0.0000000000):0.0000000000,WP_005678984.1_GCF_018292205.1_ASM1829220v1:0.0000000000):0.0000024040,WP_004312989.1_GCF_018289135.1_ASM1828913v1:0.0000024040)100:0.0000024040)94:0.0213405328,(WP_167961800.1_GCF_012113595.1_ASM1211359v1:0.0000024040,WP_004299761.1_GCF_001314995.1_ASM131499v1:0.0000024040)100:0.0000021342)94:0.0227033887,WP_041620363.1_GCF_000183135.1_ASM18313v1:0.1113962880)99:0.0450694157,WP_025279195.1_GCF_000512915.1_ASM51291v1:0.0209153316)86:0.0441350122,(WP_111897302.1_GCF_003265305.2_ASM326530v2:0.0445673232,(WP_014224790.1_GCF_000238215.1_ASM23821v1:0.0242524530,(WP_005634477.1_GCF_020735865.1_ASM2073586v1:0.0000024040,WP_009859978.1_GCF_020091425.1_ASM2009142v1:0.0000024040)100:0.0464185003)100:0.0706241836)100:0.0438304100)100:0.2639312699,(WP_091861154.1_GCF_018389405.1_ASM1838940v1:0.0416649568,WP_091818822.1_GCF_022024095.1_ASM2202409v1:0.0000024040)100:0.0942783860)75:0.1779776160,(((WP_006281564.1_GCF_022024215.1_ASM2202421v1:0.0225493265,WP_005845791.1_GCF_000242335.1_ASM24233v3:0.0000024040)99:0.0225716945,WP_004373848.1_GCF_900637655.1_52295_B01:0.0000024040)99:0.0470771644,WP_006847569.1_GCF_020735445.1_ASM2073544v1:0.0397863249)91:0.0251718578)68:0.0025747183,WP_207153173.1_GCF_017347605.1_ASM1734760v1:0.0000024040)67:0.0225010148,(((WP_004384562.1_GCF_018127765.1_ASM1812776v1:0.0000000000,WP_008824247.1_GCF_018128125.1_ASM1812812v1:0.0000000000):0.0000000000,WP_025077824.1_GCF_001262015.1_ASM126201v1:0.0000000000):0.0000024040,WP_004361650.1_GCF_000144405.1_ASM14440v1:0.0000024040)100:0.0000024040)67:0.0227138529,(((((WP_007368010.1_GCF_018127985.1_ASM1812798v1:0.0000000000,WP_004354453.1_GCF_018128205.1_ASM1812820v1:0.0000000000):0.0000000000,WP_009012547.1_GCF_002849795.1_ASM284979v1:0.0000000000):0.0000000000,WP_014709075.1_GCF_001953955.1_ASM195395v1:0.0000000000):0.0000024040,WP_211796149.1_GCF_018127825.1_ASM1812782v1:0.0000024040)73:0.0000024040,WP_227962215.1_GCF_020735565.1_ASM2073556v1:0.0000024040)74:0.0000024040)81:0.1487040970,WP_025065501.1_GCF_001444445.1_ASM144444v1:0.0514064840)100:0.7588431586,(WP_220562518.1_GCF_018316655.1_ASM1831665v1:0.0671552592,(WP_254420959.1_GCF_024134545.1_ASM2413454v1:0.0210872057,(WP_212640835.1_GCF_018316795.1_ASM1831679v1:0.0000024040,WP_041552350.1_GCF_900638215.1_56553_A01:0.0000024040)100:0.0000024040)100:0.0206467153)89:0.0823165365)93:0.0677288327,WP_131098162.1_GCF_004323735.1_ASM432373v1:0.0631445953)92:0.0000024040,WP_017617000.1_GCF_002263495.1_ASM226349v1:0.0000024040)94:0.0644323278,(((((((((((((((((((((((((((((((((((((WP_113738075.1_GCF_003268615.1_ASM326861v1:0.4952315771,WP_038436104.1_GCF_000709555.1_ASM70955v1:0.2176118980)38:0.0304066054,WP_015755000.1_GCF_000024125.1_ASM2412v1:0.0628602089)38:0.0000021780,WP_013187380.1_GCF_000196315.1_ASM19631v1:0.0000024040)51:0.0206301393,WP_252158340.1_GCF_910589745.1_ISOLATE_AHE01FL_GENOME:0.0836470158)80:0.0000024040,WP_129604054.1_GCF_004139715.1_ASM413971v1:0.0217506864)22:0.0000024040,((((((((((((((((((((((((((((WP_015692972.1_GCF_000250635.1_ASM25063v1:0.2860681141,(WP_138950076.1_GCF_006065315.1_ASM606531v1:0.1108083783,WP_068824800.1_GCF_001697185.1_ASM169718v1:0.0929189582)100:0.0166468950)98:0.0637206709,WP_171621722.1_GCF_014621655.1_ASM1462165v1:0.0230023604)96:0.0185280460,WP_230476275.1_GCF_017948305.1_ASM1794830v1:0.0000024040)96:0.0207316319,WP_038336113.1_GCF_013488205.1_ASM1348820v1:0.0000024040)99:0.0494794702,(WP_013597609.1_GCF_900637795.1_52592_H02:0.1417170887,WP_014790716.1_GCF_000756505.1_ASM75650v1:0.0184678135)94:0.0230880597)93:0.0961917052,(((WP_009091817.1_GCF_016599835.1_ASM1659983v1:0.0000000000,WP_009091817.1_GCF_002023665.2_ASM202366v2:0.0000000000):0.0000024040,WP_016197961.1_GCF_002022145.1_ASM202214v1:0.0000024040)99:0.0000024040,WP_004918666.1_GCF_019552185.1_ASM1955218v1:0.0666922850)68:0.0144634364)89:0.0437033410,((((WP_128152517.1_GCF_004014855.1_ASM401485v1:0.2206068451,WP_193439685.1_GCF_014961145.1_ASM1496114v1:0.0416214967)62:0.0000024040,WP_213195625.1_GCF_907163105.1_CB-03_assembly:0.0000024040)62:0.0205740834,WP_069798084.1_GCF_003860565.1_ASM386056v1:0.0000024040)61:0.0000024040,WP_124803513.1_GCF_003860525.1_ASM386052v1:0.0204379982)61:0.0201408304)98:0.0438055950,WP_066755657.1_GCF_001648155.1_ASM164815v1:0.0000024040)54:0.0420573790,WP_034719445.1_GCF_900637895.1_52700_G01:0.0000024040)54:0.0204276654,WP_226064021.1_GCF_020410745.1_ASM2041074v1:0.0197261651)54:0.0000024040,WP_039351669.1_GCF_900638245.1_56772_F02:0.0000024040)54:0.0206009866,WP_218248660.1_GCF_020985365.1_ASM2098536v1:0.0000024040)54:0.0000024040,(WP_125025803.1_GCF_003860585.1_ASM386058v1:0.0402839819,WP_133438832.1_GCF_004359195.1_ASM435919v1:0.0000024040)98:0.0199905999)98:0.0422765548,(WP_066678330.1_GCF_003815995.1_ASM381599v1:0.0000024040,WP_066678330.1_GCF_003815915.1_ASM381591v1:0.0000024040)63:0.0000024040)55:0.0430248145,WP_073336557.1_GCF_003815695.1_ASM381569v1:0.0415713754)54:0.0000024040,WP_103293839.1_GCF_003815875.1_ASM381587v1:0.0000024040)37:0.0000024040,((WP_214832637.1_GCF_025403485.1_ASM2540348v1:0.0000000000,WP_045500255.1_GCF_900637665.1_52437_G01:0.0000000000):0.0000000000,WP_045500255.1_GCF_021278965.1_ASM2127896v1:0.0000000000):0.0000024040)99:0.0215354175,WP_076352561.1_GCF_003815775.1_ASM381577v1:0.0000024040)90:0.0215206127,WP_243548458.1_GCF_022811685.1_ASM2281168v1:0.0000024040)48:0.0000024040,WP_143883968.1_GCF_022811665.1_ASM2281166v1:0.0000024040)41:0.0000024040,((WP_124806905.1_GCF_003860545.1_ASM386054v1:0.0000000000,WP_034682633.1_GCF_002285635.2_ASM228563v2:0.0000000000):0.0000000000,WP_089743101.1_GCF_900683625.1_56279_G01:0.0000000000):0.0000024040)95:0.0212344448,WP_100076872.1_GCF_002770595.1_ASM277059v1:0.0000024040)37:0.0000024040,(((WP_027379799.1_GCF_023195755.1_ASM2319575v1:0.0000000000,WP_029294778.1_GCF_003815615.1_ASM381561v1:0.0000000000):0.0000000000,WP_076395590.1_GCF_027920505.1_ASM2792050v1:0.0000000000):0.0000000000,WP_050019977.1_GCF_012273615.1_ASM1227361v1:0.0000000000):0.0000024040)67:0.0000024040,((WP_065398948.1_GCF_003815975.1_ASM381597v1:0.0000024040,WP_065398948.1_GCF_020872015.1_ASM2087201v1:0.0000024040)86:0.0000024040,WP_224137638.1_GCF_020084865.1_ASM2008486v1:0.0000024040)87:0.0204981032)100:0.1438423711,WP_068484915.1_GCF_001913155.1_ASM191315v1:0.0207074400)28:0.0000024040,(WP_138852160.1_GCF_005943945.1_ASM594394v1:0.0000024040,WP_121849034.1_GCF_003687485.1_ASM368748v1:0.0000024040)100:0.0206491775)47:0.0207323126,((WP_014783353.1_GCF_000265385.1_ASM26538v1:0.0626805966,WP_281543186.1_GCF_027474845.2_ASM2747484v2:0.0000024040)21:0.0000024040,WP_013995846.1_GCF_000973105.1_ASM97310v1:0.0205349813)38:0.0000021131)92:0.0206362501,((((WP_024481236.1_GCF_000468615.2_ASM46861v2:0.0000024040,WP_013552855.1_GCF_000186265.1_ASM18626v1:0.0205781579)98:0.0414785681,WP_031444160.1_GCF_002234495.1_ASM223449v1:0.0000024040)97:0.0419347888,((WP_179243340.1_GCF_013402795.1_ASM1340279v1:0.0000000000,WP_276166884.1_GCF_029323795.1_ASM2932379v1:0.0000000000):0.0000024040,WP_094998703.1_GCF_002269385.1_ASM226938v1:0.0000024040)100:0.0000024040)66:0.0000024040,WP_155596586.1_GCF_030553095.1_ASM3055309v1:0.0409756983)73:0.0206410999)44:0.0000025951)99:0.0206850440,((((((((((((((WP_068205759.1_GCF_001543325.1_ASM154332v1:0.1301879283,WP_070235761.1_GCF_001761325.1_ASM176132v1:0.0000024040)94:0.0415694460,((((((WP_072554775.1_GCF_001889045.1_ASM188904v1:0.0413109035,WP_260586008.1_GCF_027941755.1_ASM2794175v1:0.0000024040)96:0.0000024040,WP_271231908.1_GCF_027941775.1_ASM2794177v1:0.0205385415)100:0.0846934872,(WP_165731132.1_GCF_024918935.1_ASM2491893v1:0.0206067606,WP_223446841.1_GCF_019968605.1_ASM1996860v1:0.0000024040)100:0.0206553347)57:0.0000024040,WP_068358172.1_GCF_001975665.1_ASM197566v1:0.0000024040)62:0.0000024040,WP_024740832.1_GCF_004803875.1_ASM480387v1:0.0211253108)83:0.0206579537,((WP_187483753.1_GCF_014352875.1_ASM1435287v1:0.0000000000,WP_065318417.1_GCF_001761365.1_ASM176136v1:0.0000000000):0.0000024040,WP_208079263.1_GCF_017569185.1_ASM1756918v1:0.0000024040)100:0.0000024040)75:0.0000024040)82:0.0206116637,((WP_207971835.1_GCF_017498485.1_ASM1749848v1:0.0413296401,WP_301400391.1_GCF_030444335.1_ASM3044433v1:0.0423731688)77:0.0000024040,WP_088353396.1_GCF_014784055.1_ASM1478405v1:0.0000024040)77:0.0000024040)98:0.0629239611,WP_102996715.1_GCF_002893765.1_ASM289376v1:0.0415246746)98:0.0000024040,WP_106688748.1_GCF_014764305.1_ASM1476430v1:0.0000024040)99:0.0203643789,(WP_054724301.1_GCF_001310225.1_ASM131022v1:0.0407016238,WP_076733165.1_GCF_001971745.1_ASM197174v1:0.0201640348)68:0.0000024040)76:0.0204697476,(WP_044638984.1_GCF_000941055.1_ASM94105v1:0.0000024040,WP_142786057.1_GCF_006974145.1_ASM697414v1:0.0205449117)63:0.0000024040)55:0.0412871391,(((WP_006258920.1_GCF_004337635.1_ASM433763v1:0.0000024040,WP_041891530.1_GCF_000833025.1_ASM83302v1:0.0000024040)100:0.0845675194,(WP_115090728.1_GCF_009792295.1_ASM979229v1:0.0432072623,WP_155091849.1_GCF_024722315.1_ASM2472231v1:0.0194725173)99:0.0220019362)47:0.0211240208,(WP_072982142.1_GCF_020310025.1_ASM2031002v1:0.0620362772,WP_035324892.1_GCF_001653755.1_ASM165375v1:0.0420145248)99:0.0207869855)46:0.0000024040)37:0.0204139686,WP_178985270.1_GCF_013394675.1_ASM1339467v1:0.0000024040)34:0.0207160217,((((WP_257499145.1_GCF_024628805.1_ASM2462880v1:0.0000024040,WP_303445314.1_GCF_030545015.1_ASM3054501v1:0.0000024040)100:0.0417386438,(WP_192188597.1_GCF_014844295.1_ASM1484429v1:0.0215187628,WP_060382649.1_GCF_001534645.1_ASM153464v1:0.0000024040)100:0.0208198379)89:0.0637227497,WP_177734551.1_GCF_013389455.1_ASM1338945v1:0.0000024040)49:0.0000024040,WP_264434496.1_GCF_025919725.1_ASM2591972v1:0.0416071763)41:0.0212203773)54:0.0200794856,WP_267676978.1_GCF_026625145.1_ASM2662514v1:0.0000024040)55:0.0204990694,WP_249994090.1_GCF_023556315.2_ASM2355631v2:0.0000024040)53:0.0202680763,(WP_178988446.1_GCF_013394595.1_ASM1339459v1:0.0000024040,WP_178988446.1_GCF_013394655.1_ASM1339465v1:0.0000024040)100:0.0000024040)51:0.0204570118,WP_240574989.1_GCF_032926325.1_ASM3292632v1:0.0849806120)49:0.0000024040)43:0.0000024040,((((((((((WP_318640512.1_GCF_033547075.1_ASM3354707v1:0.0671517435,WP_099712374.1_GCF_024271895.1_ASM2427189v1:0.0174314722)100:0.0471170489,WP_011963122.1_GCF_013343195.2_ASM1334319v3:0.0204806703)52:0.0213331939,((WP_109570385.1_GCF_003148385.1_ASM314838v1:0.0213956347,(WP_014084575.1_GCF_000253275.1_ASM25327v1:0.0208635081,WP_014388492.1_GCF_000455605.1_GPTSA100-9:0.0000024040)89:0.0208673155)100:0.0422513533,(WP_108904305.1_GCF_003097535.1_ASM309753v1:0.0000024040,WP_108371625.1_GCF_003055625.1_ASM305562v1:0.0000024040)100:0.0000024040)55:0.0207604156)53:0.0000024040,((WP_116788391.1_GCF_003403075.1_ASM340307v1:0.0000000000,WP_136152524.1_GCF_004797125.1_ASM479712v1:0.0000000000):0.0000024040,WP_108737708.1_GCF_003076475.1_ASM307647v1:0.0000024040)100:0.0000024040)14:0.0000024040,(((((WP_231841673.1_GCF_021172145.1_ASM2117214v1:0.0418951783,((((WP_108741441.1_GCF_003076455.1_ASM307645v1:0.0000024040,WP_100430761.1_GCF_026810365.1_ASM2681036v2:0.0000024040)100:0.0000024040,(WP_269684622.1_GCF_027474525.2_ASM2747452v2:0.0000024040,WP_066331667.1_GCF_001831475.1_ASM183147v1:0.0000024040)100:0.0207155386)92:0.0205503025,WP_281298913.1_GCF_027111315.2_ASM2711131v2:0.0000024040)97:0.0205503034,WP_133275075.1_GCF_004355225.1_ASM435522v1:0.0000024040)96:0.0207154816)82:0.0000024040,(((WP_026725820.1_GCF_021172165.1_ASM2117216v1:0.0000000000,WP_229324441.1_GCF_020885975.1_ASM2088597v1:0.0000000000):0.0000000000,WP_264533101.1_GCF_029866485.1_ASM2986648v1:0.0000000000):0.0000024040,WP_229316652.1_GCF_020886055.1_ASM2088605v1:0.0000024040)100:0.0000024040)86:0.0208555656,(WP_114678358.1_GCF_003344925.1_ASM334492v1:0.0000024040,WP_236455779.1_GCF_021650975.2_ASM2165097v2:0.0000024040)96:0.0000024040)32:0.0000024040,((WP_221257909.1_GCF_019702945.1_ASM1970294v1:0.0208622054,((WP_278035625.1_GCF_029625335.1_ASM2962533v1:0.0000000000,WP_194640678.1_GCF_026870155.1_ASM2687015v3:0.0000000000):0.0000024040,WP_281336033.1_GCF_027111355.2_ASM2711135v2:0.0000024040)100:0.0000024040)80:0.0204697416,(WP_045967314.1_GCF_023008245.1_ASM2300824v1:0.0000024040,WP_248433998.1_GCF_023195775.1_ASM2319577v1:0.0000024040)100:0.0000024040)78:0.0206625239)58:0.0207526881,WP_108778542.1_GCF_003096035.1_ASM309603v1:0.0207766013)28:0.0000024040)74:0.0207477013,(WP_248726766.1_GCF_023272795.1_ASM2327279v1:0.0205675898,((((((((((WP_095929274.1_GCF_029625315.1_ASM2962531v1:0.0000000000,WP_012024960.1_GCF_000016645.1_ASM1664v1:0.0000000000):0.0000000000,WP_207296332.1_GCF_017352115.1_ASM1735211v1:0.0000000000):0.0000000000,WP_095929274.1_GCF_027111275.1_ASM2711127v3:0.0000000000):0.0000000000,WP_008464042.1_GCF_001705175.1_ASM170517v1:0.0000000000):0.0000000000,WP_223683306.1_GCF_029625295.1_ASM2962529v1:0.0000000000):0.0000000000,WP_207296332.1_GCF_027111295.1_ASM2711129v2:0.0000000000):0.0000000000,WP_095929274.1_GCF_008369745.1_ASM836974v1:0.0000000000):0.0000000000,WP_223683306.1_GCF_027111255.2_ASM2711125v2:0.0000000000):0.0000000000,WP_053471427.1_GCF_024499525.1_ASM2449952v1:0.0000000000):0.0000024040,WP_095929274.1_GCF_003122385.1_ASM312238v1:0.0000024040)100:0.0000024040)100:0.0000022384)77:0.0206805527,((WP_268846804.1_GCF_026870175.2_ASM2687017v2:0.0000000000,WP_089055486.1_GCF_024638035.1_ASM2463803v1:0.0000000000):0.0000024040,WP_113678742.1_GCF_003312915.1_ASM331291v1:0.0000024040)100:0.0000024040)82:0.0207269974,(WP_129749948.1_GCF_008000935.1_ASM800093v1:0.0208293063,((((WP_173967764.1_GCF_946903285.1_TRV642_V1:0.0000000000,WP_220640205.1_GCF_019613795.1_ASM1961379v1:0.0000000000):0.0000000000,WP_035638768.1_GCF_001761465.1_ASM176146v1:0.0000000000):0.0000000000,WP_281225016.1_GCF_027111335.1_ASM2711133v2:0.0000000000):0.0000024040,WP_071185764.1_GCF_001857965.1_ASM185796v1:0.0000024040)100:0.0000024040)54:0.0000024040)77:0.0424045286,((((((WP_015025981.1_GCF_000153485.2_ASM15348v2:0.0643101995,(WP_102753950.1_GCF_002886045.1_ASM288604v1:0.0000024040,WP_143381916.1_GCF_007197735.1_ASM719773v1:0.0835495149)100:0.0204662212)100:0.0204527405,WP_013071792.1_GCF_000023465.1_ASM2346v1:0.0000024040)100:0.0000026738,WP_289194140.1_GCF_030344935.1_ASM3034493v1:0.0000024040)42:0.0000024040,((((((((((((WP_095071701.1_GCF_900198195.1_Tjejuense_V1:0.0000024040,WP_279651950.1_GCF_029853675.1_ASM2985367v1:0.0201577324)100:0.0616591087,WP_105217277.1_GCF_002966125.1_ASM296612v1:0.0000024040)100:0.0211622816,WP_014034406.1_GCF_000224085.1_ASM22408v1:0.0414465820)95:0.0200833758,WP_164678358.1_GCF_011044175.1_ASM1104417v1:0.0204708924)62:0.0000024040,(WP_060522383.1_GCF_002117085.1_ASM211708v1:0.0000024040,WP_186988541.1_GCF_014295415.1_ASM1429541v1:0.0000024040)95:0.0000024040)45:0.0000024040,((WP_045802856.1_GCF_000963865.1_ASM96386v1:0.0413871310,WP_202335931.1_GCF_016757735.1_ASM1675773v1:0.0213123710)92:0.0000024040,WP_126447827.1_GCF_003966335.1_ASM396633v1:0.0000024040)95:0.0204391617)78:0.0204239345,((((WP_002665415.1_GCF_002302415.1_ASM230241v1:0.0410804921,WP_013997484.1_GCF_002302565.1_ASM230256v1:0.0000024040)80:0.0000024040,((((((WP_002681677.1_GCF_002302495.1_ASM230249v1:0.0000000000,WP_015782806.1_GCF_000023285.1_ASM2328v1:0.0000000000):0.0000000000,WP_009414345.1_GCF_002209445.1_ASM220944v1:0.0000000000):0.0000024040,WP_009391169.1_GCF_002302615.1_ASM230261v1:0.0000024040)100:0.0000024040,WP_066429041.1_GCF_900187255.1_51184_F02:0.0207438714)100:0.0428647520,(WP_041990295.1_GCF_002302475.1_ASM230247v1:0.0000024040,WP_095894834.1_GCF_002302635.1_ASM230263v1:0.0000024040)100:0.0000024040)86:0.0207968318,WP_008240978.1_GCF_028743515.2_ASM2874351v2:0.0000024040)88:0.0415661381)92:0.0413043556,WP_233028690.1_GCF_021183825.1_ASM2118382v1:0.0410753270)86:0.0000024040,WP_255843057.1_GCF_022807975.1_ASM2280797v1:0.0000024040)81:0.0204018510)48:0.0000024040,WP_166248035.1_GCF_011068285.1_ASM1106828v1:0.0000024040)42:0.0000024040,WP_006794937.1_GCF_032922765.1_ASM3292276v1:0.0207350412)88:0.0204093090,((WP_077399686.1_GCF_027915275.1_ASM2791527v1:0.0000000000,WP_112379364.1_GCF_003269425.1_ASM326942v1:0.0000000000):0.0000024040,WP_013622526.1_GCF_000190595.1_ASM19059v1:0.0000024040)100:0.0000024040)83:0.0203462137,WP_160127810.1_GCF_009901525.1_ASM990152v1:0.0411359681)85:0.0000024040,WP_242936555.1_GCF_022760175.1_ASM2276017v1:0.0203395529)99:0.0203934520)75:0.0202457712,(WP_225572369.1_GCF_020310005.1_ASM2031000v1:0.0408590084,WP_265163356.1_GCF_026109735.1_ASM2610973v1:0.0000024040)52:0.0000024040)57:0.0413758696,((WP_146831097.1_GCF_007993795.1_ASM799379v1:0.0413151111,((WP_083645774.1_GCF_001951155.1_ASM195115v1:0.0000000000,WP_107012960.1_GCF_003024155.1_ASM302415v1:0.0000000000):0.0000024040,WP_072552122.1_GCF_001889005.1_ASM188900v1:0.0000024040)100:0.0416549062)85:0.0000024040,WP_139064807.1_GCF_006159205.1_ASM615920v1:0.0000024040)85:0.0000022846)27:0.0206375677)36:0.0000024040,WP_011709651.1_GCF_000060345.1_ASM6034v1:0.0214995842)67:0.0207037922)87:0.0206076495,WP_228851622.1_GCF_015476115.1_ASM1547611v1:0.0000024040)92:0.0327213670,WP_129758194.1_GCF_004151275.2_ASM415127v2:0.0520365248)100:0.0619776062,WP_014796374.1_GCF_000265505.1_ASM26550v1:0.1918565435)99:0.0545677613,(WP_013764939.1_GCF_000212735.1_ASM21273v1:0.3828963715,(WP_109997304.1_GCF_003176915.1_ASM317691v1:0.0820460876,(WP_114910021.1_GCF_003351905.1_ASM335190v1:0.0212328821,(WP_250238047.1_GCF_936981045.1_CaOegib_v1.0:0.0613496772,WP_014934571.1_GCF_000304455.1_CCh_cEper1:0.0000024040)99:0.0414529371)99:0.0507597125)100:0.1977889264)81:0.1460095616)41:0.0153920119,((((((((WP_272734692.1_GCF_028532485.1_ASM2853248v1:0.3881750775,WP_258541288.1_GCF_907165195.1_Cryomorphaceae_CECT30217:0.0355685291)63:0.0383704669,WP_221835007.1_GCF_019740355.2_ASM1974035v2:0.0822994256)100:0.1955501659,WP_013688375.1_GCF_000194605.1_ASM19460v1:0.1737296318)58:0.0737567484,((WP_026089691.1_GCF_025144665.1_ASM2514466v1:0.1887352133,(WP_009133551.1_GCF_014163495.1_ASM1416349v1:0.1030799954,(((WP_019130229.1_GCF_006542665.1_Acom_1.0:0.0594318179,WP_087309726.1_GCF_900604385.1_PRJEB28786:0.0000024040)79:0.0000024040,WP_018696504.1_GCF_006542645.1_Aond_1.0:0.0478735603)93:0.0212728614,WP_141428625.1_GCF_006542685.1_Adis_1.0:0.0000024040)94:0.0344262785)95:0.0416208248)99:0.0907926245,(WP_318351247.1_GCF_009689585.1_ASM968958v1:0.2059996852,WP_079558949.1_GCF_002201795.1_ASM220179v1:0.1562884456)85:0.0780176864)99:0.0982370053)72:0.0781668587,((((WP_025606073.1_GCF_003585765.1_ASM358576v1:0.0422662219,WP_068839353.1_GCF_001611675.1_ASM161167v1:0.0200460530)100:0.0728088177,(WP_266205332.1_GCF_026278245.1_ASM2627824v1:0.0863882441,WP_046312364.1_GCF_000973725.1_ASM97372v1:0.0213318767)93:0.0201545348)92:0.0421677777,WP_162426981.1_GCF_010092985.1_ASM1009298v1:0.0000024040)99:0.0651803392,WP_161887624.1_GCF_009931655.1_ASM993165v1:0.0470007043)96:0.1158814954)64:0.0000020795,WP_273275449.1_GCF_034376045.1_ASM3437604v1:0.1625532456)80:0.0745595995,((WP_014202176.1_GCF_000236705.1_ASM23670v1:0.1003989966,WP_210759859.1_GCF_014524565.1_ASM1452456v1:0.1945329838)100:0.1755074966,WP_096686341.1_GCF_002369955.1_ASM236995v1:0.1952025888)74:0.1229778934)41:0.0341982640,((WP_109322240.1_GCF_003143535.1_ASM314353v1:0.0000024040,WP_223131216.1_GCF_019916085.1_ASM1991608v1:0.0425425611)100:0.1717796285,((((((WP_204657556.1_GCF_016894445.1_ASM1689444v1:0.0716899474,(WP_234611145.1_GCF_023822005.2_ASM2382200v2:0.0213515436,WP_015813596.1_GCF_000023125.1_ASM2312v1:0.0000024040)100:0.0213761636)81:0.0000024215,WP_234603011.1_GCF_022869785.1_ASM2286978v1:0.0000024040)62:0.0000024040,WP_026629313.1_GCF_023821985.2_ASM2382198v2:0.0000024040)93:0.0962244962,WP_265993090.1_GCF_026248825.1_ASM2624882v1:0.0000024040)93:0.0412268410,WP_234736362.1_GCF_021484805.1_ASM2148480v1:0.0000024040)64:0.0209986541,(((WP_266362218.1_GCF_026278345.1_ASM2627834v1:0.0000024040,((WP_169550195.1_GCF_012849055.1_ASM1284905v1:0.0207470265,((WP_162388961.1_GCF_011604685.1_ASM1160468v1:0.0000000000,WP_232560754.1_GCF_021233055.1_ASM2123305v1:0.0000000000):0.0000024040,WP_080059599.1_GCF_002056795.1_ASM205679v1:0.0000024040)100:0.0000024040)100:0.0000024040,(((WP_171741655.1_GCF_013127955.1_ASM1312795v1:0.0000024040,WP_077133236.1_GCF_001988955.1_ASM198895v1:0.0000024040)97:0.0207408702,WP_182459572.1_GCF_014117325.1_ASM1411732v1:0.0000024040)93:0.0000024040,(WP_100992155.1_GCF_002831565.1_ASM283156v1:0.0205330448,WP_046578229.1_GCF_000974425.1_ASM97442v1:0.0000024040)100:0.0204305664)96:0.0203176734)96:0.0413179011)97:0.0418200039,WP_080237761.1_GCF_002067135.1_ASM206713v1:0.0427468038)96:0.0208335555,(WP_013928394.1_GCF_000218895.1_ASM21889v1:0.0000024040,WP_114067285.1_GCF_003325355.1_ASM332535v1:0.0209617197)96:0.0634158508)92:0.0000024040)91:0.0671742080)74:0.1992617384)37:0.0641152118)25:0.0543300477,((WP_284683530.1_GCF_026250525.1_ASM2625052v1:0.1174346625,WP_303268134.1_GCF_030534335.1_ASM3053433v1:0.0000024215)62:0.0700015498,WP_013455316.1_GCF_000183425.1_ASM18342v1:0.0000024215)38:0.0413000482)32:0.0255167514,(WP_066207421.1_GCF_018736045.1_ASM1873604v1:0.0945725255,(WP_126613079.1_GCF_003970675.1_ASM397067v1:0.0640720534,WP_144075402.1_GCF_018736065.1_ASM1873606v1:0.0000024040)100:0.0543950093)77:0.0966244115)50:0.0959520206,((WP_048640799.1_GCF_001050135.1_ASM105013v1:0.0327292634,WP_014019059.1_GCF_000222485.1_ASM22248v1:0.0838210502)100:0.0801927505,(WP_014772948.1_GCF_000265405.1_ASM26540v1:0.0879477142,(WP_067546524.1_GCF_001593605.1_ASM159360v1:0.0644959038,(WP_236137328.1_GCF_021596945.1_ASM2159694v1:0.0208176455,(WP_226334302.1_GCF_020463795.1_ASM2046379v1:0.0208134283,(WP_112783379.1_GCF_003260975.1_ASM326097v1:0.0204311686,((WP_137400877.1_GCF_005281475.1_ASM528147v1:0.0000024040,WP_141612967.1_GCF_006575665.1_ASM657566v1:0.0000024040)100:0.0200479198,WP_015264054.1_GCF_000325705.1_ASM32570v1:0.0000024040)100:0.0000024040)99:0.0201552751)99:0.0410435564)97:0.0206726126)92:0.0434951433)90:0.0222559279)76:0.0000026347)62:0.4248190927,WP_068276228.1_GCF_003721155.3_ASM372115v4:0.0000020251)50:0.1050610259,WP_150520482.1_GCF_008704535.1_ASM870453v1:0.0000024040)50:0.0406542341,((((WP_111490718.1_GCF_003258605.2_ASM325860v2:0.0628096314,WP_008740420.1_GCF_027942015.1_ASM2794201v1:0.0000024040)68:0.0000024040,WP_030026187.1_GCF_024666385.1_ASM2466638v1:0.0000024040)100:0.0000024040,WP_030008757.1_GCF_017639205.1_ASM1763920v1:0.0218659438)98:0.0000024040,((WP_030290256.1_GCF_002082605.1_ASM208260v1:0.0646140335,(WP_016572352.1_GCF_029011865.1_ASM2901186v1:0.0000024040,WP_016572352.1_GCF_016917755.1_ASM1691775v1:0.0000024040)100:0.0000024040)98:0.0204258904,WP_048477874.1_GCF_008704935.1_ASM870493v1:0.0000024040)95:0.0000024040)96:0.0194335670)50:0.0000024040,(((((WP_025227065.1_GCF_000724625.1_ASM72462v1:0.3181224001,(WP_011403696.1_GCF_003491405.1_ASM349140v1:0.4115952482,WP_012843183.1_GCF_000024845.1_ASM2484v1:0.0385351648)100:0.1316458503)100:0.1192549451,WP_114983710.1_GCF_003353065.1_ASM335306v1:0.4182705831)67:0.1919409608,((((WP_013139220.1_GCF_000092825.1_ASM9282v1:0.1345294614,((((((((((((((((((((((((((((WP_107747538.1_GCF_003096095.1_ASM309609v1:0.1011396685,(WP_108847406.1_GCF_003096075.1_ASM309607v1:0.0875051515,WP_013127212.1_GCF_000092225.1_ASM9222v1:0.0447531556)100:0.0224400105)100:0.0202422709,WP_067471024.1_GCF_001659785.1_ASM165978v1:0.1073550327)100:0.0275175003,(WP_085094081.1_GCF_010726955.1_ASM1072695v1:0.0000024040,WP_126334207.1_GCF_900637205.1_50279_G01:0.0000024040)100:0.0000024040)95:0.0213384080,WP_098004314.1_GCF_010726645.1_ASM1072664v1:0.0000024040)84:0.0200997825,(WP_085302933.1_GCF_010731835.1_ASM1073183v1:0.0000024040,WP_240169527.1_GCF_022370835.2_ASM2237083v2:0.0000024040)100:0.0000024040)86:0.0201318315,(((((WP_013806649.1_GCF_000214175.1_ASM21417v1:0.0000024215,((WP_058250342.1_GCF_029639525.1_ASM2963952v1:0.0316911105,((WP_188329214.1_GCF_014041935.1_ASM1404193v1:0.0199143588,(WP_160902422.1_GCF_024734075.1_ASM2473407v1:0.0201820419,(WP_124707177.1_GCF_003855095.1_ASM385509v1:0.0000024040,WP_006436310.1_GCF_022059885.1_ASM2205988v1:0.0000024040)100:0.0000024040)100:0.0000024040)99:0.0201042315,(WP_005197124.1_GCF_014070455.1_ASM1407045v1:0.0000024040,WP_006357194.1_GCF_004011905.1_ASM401190v1:0.0000024040)100:0.0000024040)99:0.0191901164)99:0.0105186305,(WP_014359916.1_GCF_000247715.1_ASM24771v1:0.0206633119,(WP_012834131.1_GCF_000024785.1_ASM2478v1:0.0000024040,WP_007239392.1_GCF_020735545.1_ASM2073554v1:0.0000024040)100:0.0000024040)100:0.0000024040)100:0.0857204749)100:0.0899669389,WP_069405357.1_GCF_019645835.1_ASM1964583v1:0.0000024040)80:0.0210139086,WP_067216314.1_GCF_010731795.1_ASM1073179v1:0.0000024040)53:0.0201285488,WP_003925456.1_GCF_900187065.1_50465_H02:0.0410211489)60:0.0000024040,WP_163905386.1_GCF_010725725.1_ASM1072572v1:0.0000024040)52:0.0000024040)90:0.0202734258,WP_048893676.1_GCF_016861545.1_ASM1686154v1:0.0404390869)86:0.0000024040,WP_083085767.1_GCF_010731635.1_ASM1073163v1:0.0000024040)84:0.0210262804,WP_044511282.1_GCF_010727605.1_ASM1072760v1:0.0207858503)46:0.0000024040,(((WP_047316552.1_GCF_000340435.2_ASM34043v3:0.0416122771,((WP_045842525.1_GCF_000975265.2_ASM97526v2:0.0415550410,WP_010907771.1_GCF_003253775.1_ASM325377v1:0.0210245900)55:0.0000024040,(WP_211698782.1_GCF_018278905.1_ASM1827890v1:0.0000024040,WP_085160008.1_GCF_010731535.1_ASM1073153v1:0.0000024040)100:0.0000024040)56:0.0000024040)100:0.0205080403,((WP_003412989.1_GCF_000253375.1_ASM25337v1:0.0000024040,NP_217050.1_GCF_000195955.2_ASM19595v2:0.0000024040)100:0.0205718239,(WP_085232527.1_GCF_010730195.1_ASM1073019v1:0.0214874450,WP_071512844.1_GCF_019645855.1_ASM1964585v1:0.0000024040)88:0.0000024040)93:0.0208002256)90:0.0000024040,WP_083048423.1_GCF_010730055.1_ASM1073005v1:0.0000024040)89:0.0210823220)36:0.0000024040,WP_083133466.1_GCF_010728725.1_ASM1072872v1:0.0000024040)52:0.0000024040,((WP_083074263.1_GCF_010730745.1_ASM1073074v1:0.0000024040,WP_063470123.1_GCF_021183725.1_ASM2118372v1:0.0000024040)100:0.0000024040,(WP_023373064.1_GCF_000157895.3_ASM15789v2:0.0210242628,WP_152516995.1_GCF_010728325.1_ASM1072832v1:0.0000024040)93:0.0211305057)83:0.0206872376)86:0.0204985331,(WP_219065881.1_GCF_023515995.1_ASM2351599v1:0.0202358610,(((WP_013829260.1_GCF_010726505.1_ASM1072650v1:0.0000000000,WP_013829260.1_GCF_000214155.1_ASM21415v1:0.0000000000):0.0000024040,WP_085261287.1_GCF_900187145.1_50818_H01:0.0000024040)98:0.0000024040,(((WP_024442176.1_GCF_019645815.1_ASM1964581v1:0.0000000000,WP_024442176.1_GCF_022374935.2_ASM2237493v2:0.0000000000):0.0000000000,WP_085127836.1_GCF_010729485.1_ASM1072948v1:0.0000000000):0.0000024040,WP_083024837.1_GCF_010731755.1_ASM1073175v1:0.0000024040)100:0.0203297189)71:0.0000024040)55:0.0209948389)30:0.0000024040,WP_240258136.1_GCF_022430545.2_ASM2243054v2:0.0204653028)22:0.0000024040,((((((((WP_003872627.1_GCF_022175585.1_ASM2217558v1:0.0000000000,WP_096439232.1_GCF_002356315.1_ASM235631v1:0.0000000000):0.0000000000,WP_007171952.1_GCF_016756055.1_ASM1675605v1:0.0000000000):0.0000000000,WP_085269701.1_GCF_010730575.1_ASM1073057v1:0.0000000000):0.0000000000,WP_067168271.1_GCF_002285715.1_ASM228571v1:0.0000000000):0.0000000000,WP_007171952.1_GCF_020736005.1_ASM2073600v1:0.0000000000):0.0000000000,WP_007171952.1_GCF_010731595.1_ASM1073159v1:0.0000000000):0.0000000000,WP_067827843.1_GCF_010731775.1_ASM1073177v1:0.0000000000):0.0000024040,WP_007171952.1_GCF_010731655.1_ASM1073165v1:0.0000024040)100:0.0000024040)43:0.0000020422,(WP_158016464.1_GCF_900292015.1_MB901379:0.0212478246,WP_085256986.1_GCF_010729105.1_ASM1072910v1:0.0000024040)89:0.0206558393)87:0.0213215933,WP_163774862.1_GCF_010727945.1_ASM1072794v1:0.0000024040)79:0.0206473580,((((WP_005627210.1_GCF_900603025.1_MHAS:0.0611740444,((WP_073854603.1_GCF_019456655.1_ASM1945665v1:0.0201036216,(WP_193043058.1_GCF_016313185.1_ASM1631318v1:0.0000024040,WP_134052180.1_GCF_010731695.1_ASM1073169v1:0.0000024040)100:0.0203840408)100:0.0000024040,((((((((((((((WP_085190761.1_GCF_010728155.1_ASM1072815v1:0.0000000000,WP_003880756.1_GCF_027570695.1_ASM2757069v1:0.0000000000):0.0000000000,WP_036441371.1_GCF_010727475.1_ASM1072747v1:0.0000000000):0.0000000000,WP_011559756.1_GCF_010731575.1_ASM1073157v1:0.0000000000):0.0000000000,WP_073680828.1_GCF_022370755.2_ASM2237075v2:0.0000000000):0.0000000000,WP_011779868.1_GCF_000015305.1_ASM1530v1:0.0000000000):0.0000000000,WP_036387728.1_GCF_019645875.1_ASM1964587v1:0.0000000000):0.0000000000,WP_018600316.1_GCF_002157835.1_ASM215783v1:0.0000000000):0.0000000000,WP_011894604.1_GCF_000184435.1_ASM18443v1:0.0000000000):0.0000000000,WP_163661780.1_GCF_010727325.1_ASM1072732v1:0.0000000000):0.0000000000,WP_077739247.1_GCF_010731295.1_ASM1073129v1:0.0000000000):0.0000000000,WP_003933407.1_GCF_001655245.1_ASM165524v1:0.0000000000):0.0000000000,WP_163768005.1_GCF_010725485.1_ASM1072548v1:0.0000000000):0.0000000000,WP_019349169.1_GCF_019739075.1_ASM1973907v1:0.0000000000):0.0000024040,WP_043408450.1_GCF_022374875.2_ASM2237487v3:0.0000024040)100:0.0000024040)86:0.0000024040)97:0.0201035990,WP_083149654.1_GCF_010726085.1_ASM1072608v1:0.0000024040)86:0.0204675377,(((WP_020728536.1_GCF_010728525.1_ASM1072852v1:0.0000000000,WP_020728536.1_GCF_000723425.2_E11:0.0000000000):0.0000000000,WP_012393946.1_GCF_003584745.1_ASM358474v1:0.0000000000):0.0000024040,WP_011739865.1_GCF_020616615.1_ASM2061661v1:0.0000024040)100:0.0210304986)29:0.0000024040,WP_163723974.1_GCF_010729305.1_ASM1072930v1:0.0000024040)29:0.0000024040)91:0.0000024040,((WP_083123477.1_GCF_010728925.1_ASM1072892v1:0.0000000000,WP_048631321.1_GCF_900637195.1_50279_F01:0.0000000000):0.0000024040,WP_070353968.1_GCF_008329645.1_ASM832964v1:0.0000024040)100:0.0205192621)96:0.0208114331,WP_163798567.1_GCF_010731735.1_ASM1073173v1:0.0416996360)89:0.0000024040,((WP_163917808.1_GCF_010731815.2_ASM1073181v2:0.0000000000,WP_163727267.1_GCF_010726765.1_ASM1072676v1:0.0000000000):0.0000024040,WP_163737358.1_GCF_010729665.1_ASM1072966v1:0.0000024040)100:0.0000024040)90:0.0000024040,((WP_180918214.1_GCF_013466425.1_ASM1346642v1:0.0000024040,WP_065042639.1_GCF_003614435.1_ASM361443v1:0.0000024040)100:0.0211237239,(WP_085221955.1_GCF_010731715.1_ASM1073171v1:0.0000024040,WP_085221955.1_GCF_010730355.1_ASM1073035v1:0.0000024040)100:0.0000024040)93:0.0219991234)93:0.0210652082,WP_068916641.1_GCF_010725885.1_ASM1072588v1:0.0206661927)39:0.0000024040,WP_083122914.1_GCF_010726245.1_ASM1072624v1:0.0000024040)39:0.0000024040,(((WP_083030635.1_GCF_010731615.1_ASM1073161v1:0.0911941365,(WP_071945322.1_GCF_019456675.1_ASM1945667v1:0.0000024040,WP_071945322.1_GCF_022370635.2_ASM2237063v3:0.0000024040)100:0.0205116595)44:0.0000024040,((WP_197381296.1_GCF_015710575.1_ASM1571057v2:0.0000000000,WP_090584646.1_GCF_025215495.1_ASM2521549v1:0.0000000000):0.0000024040,WP_085157543.1_GCF_010729895.1_ASM1072989v1:0.0000024040)100:0.0000024040)44:0.0000024040,(WP_163803225.1_GCF_010731855.1_ASM1073185v1:0.0413743990,(WP_163750442.1_GCF_010731895.1_ASM1073189v1:0.0000024040,WP_138249115.1_GCF_010731115.1_ASM1073111v1:0.0205134787)59:0.0000024040)56:0.0205336919)92:0.0213770712)46:0.0000024040,WP_163700496.1_GCF_010731875.1_ASM1073187v1:0.0207584310)97:0.0206339750,((((WP_005076127.1_GCF_004028015.1_ASM402801v1:0.0000000000,WP_030093559.1_GCF_001632805.1_ASM163280v1:0.0000000000):0.0000000000,WP_096501988.1_GCF_002356335.1_ASM235633v1:0.0000000000):0.0000000000,WP_070910384.1_GCF_001456355.1_ASM145635v1:0.0000000000):0.0000024040,WP_078331062.1_GCF_004924335.1_ASM492433v1:0.0000024040)100:0.0000024040)93:0.0000024040,(((WP_067997986.1_GCF_001644575.1_ASM164457v1:0.0029304459,WP_030135245.1_GCF_018363015.1_ASM1836301v1:0.0198989294)100:0.0398251820,WP_138230480.1_GCF_029854255.1_ASM2985425v1:0.0207421479)62:0.0000024040,(WP_043075531.1_GCF_001605725.1_ASM160572v1:0.0000024040,WP_020101666.1_GCF_005670685.2_ASM567068v2:0.0000024040)100:0.0000024040)62:0.0206382232)61:0.0207018852)52:0.0000024040,((WP_265384239.1_GCF_026153295.1_ASM2615329v1:0.0861365138,WP_015749396.1_GCF_000024365.1_ASM2436v1:0.0199227320)94:0.0218742735,(WP_032382087.1_GCF_001620305.1_ASM162030v1:0.0879578172,(((WP_005241702.1_GCF_020542785.1_ASM2054278v1:0.0000000000,WP_005241702.1_GCF_017068395.1_ASM1706839v1:0.0000000000):0.0000024040,WP_005241702.1_GCF_017068375.1_ASM1706837v1:0.0000024040)100:0.0000024040,(((WP_003944958.1_GCF_000696675.2_ASM69667v2:0.0000000000,WP_033232162.1_GCF_019334125.1_ASM1933412v1:0.0000000000):0.0000000000,WP_109330289.1_GCF_003130705.1_ASM313070v1:0.0000000000):0.0000024040,WP_003944958.1_GCF_015099595.1_ASM1509959v1:0.0000024040)100:0.0212168503)45:0.0215735935)43:0.0000024215)93:0.0427704740)91:0.0424220688,((((((WP_132993475.1_GCF_007559005.1_ASM755900v1:0.0000024040,(((WP_213243285.1_GCF_009914535.1_ASM991453v1:0.0000024040,WP_005181284.1_GCF_009914515.1_ASM991451v1:0.0000024040)100:0.0436050177,WP_062392733.1_GCF_001305675.1_ASM130567v1:0.0204401862)75:0.0000024040,WP_006894802.1_GCF_029632925.1_ASM2963292v1:0.0410016184)95:0.0457609036)91:0.0416100723,WP_105942317.1_GCF_002993285.1_ASM299328v1:0.0209407513)90:0.0419574133,WP_072738165.1_GCF_014217765.1_ASM1421776v1:0.0218096701)89:0.0201299812,(WP_006937620.1_GCF_025722975.1_ASM2572297v1:0.0000024040,WP_010595134.1_GCF_016804345.1_ASM1680434v1:0.0000024040)94:0.0000024040)90:0.0197094649,(WP_143908181.1_GCF_007559025.1_ASM755902v1:0.0655309711,((WP_072698371.1_GCF_900478115.1_50618_D02:0.0000000000,WP_006551441.1_GCF_000511305.1_ASM51130v1:0.0000000000):0.0000024040,WP_006551441.1_GCF_029457455.1_ASM2945745v1:0.0000024040)100:0.0000024040)68:0.0228042556)69:0.0213388989,WP_005513453.1_GCF_003013675.1_ASM301367v1:0.0417569090)98:0.0401010665)64:0.0000024040,((((((((((((((((((((((WP_013888480.1_GCF_000177535.2_ASM17753v2:0.0408844183,WP_035113131.1_GCF_030408435.1_ASM3040843v1:0.0000024040)100:0.0145321888,(WP_156228233.1_GCF_009734405.1_ASM973440v1:0.0449616408,WP_042621512.1_GCF_000835165.1_ASM83516v1:0.0398967539)100:0.0823924113)100:0.1065755788,WP_227282119.1_GCF_020616335.1_ASM2061633v1:0.0000024040)96:0.0203369539,WP_038548480.1_GCF_000626675.1_ASM62667v1:0.0000024040)96:0.0200618805,WP_020441201.1_GCF_000418365.1_ASM41836v1:0.0000024040)96:0.0198310802,((WP_151841569.1_GCF_014490575.1_ASM1449057v1:0.0000024040,WP_025402746.1_GCF_020097615.1_ASM2009761v1:0.0615946453)93:0.0196974854,WP_010118665.1_GCF_007970465.1_ASM797046v1:0.0204953178)89:0.0000024040)93:0.0056106834,((WP_016422706.1_GCF_016728725.1_ASM1672872v1:0.0939966802,WP_108404104.1_GCF_003070865.1_ASM307086v1:0.0208240517)57:0.0192251736,WP_006063504.1_GCF_030408675.1_ASM3040867v1:0.0000024040)57:0.0345596200)55:0.0192250160,WP_034989002.1_GCF_016728645.1_ASM1672864v1:0.0465254334)36:0.0000024040,((((((((WP_020976343.1_GCF_000590555.1_ASM59055v1:0.0000000000,WP_087454050.1_GCF_002162115.2_ASM216211v2:0.0000000000):0.0000000000,WP_003851660.1_GCF_002843135.1_ASM284313v1:0.0000000000):0.0000000000,WP_023635776.1_GCF_000767685.1_ASM76768v1:0.0000000000):0.0000000000,WP_013911614.1_GCF_000215645.1_ASM21564v1:0.0000000000):0.0000000000,WP_123928069.1_GCF_003813965.1_ASM381396v1:0.0000000000):0.0000000000,WP_003851660.1_GCF_902702935.1_FRC0190:0.0000000000):0.0000000000,WP_013241995.1_GCF_001865765.1_ASM186576v1:0.0000000000):0.0000024040,WP_047262147.1_GCF_001020985.1_ASM102098v1:0.0000024040)100:0.0000024040)36:0.0197027776,((((WP_075722832.1_GCF_001941345.1_ASM194134v1:0.0000024040,WP_003845706.1_GCF_902381765.1_UHGG_MGYG-HGUT-01533:0.0000024040)100:0.0000024040,WP_006823631.1_GCF_000550785.1_ASM55078v1:0.0403863078)100:0.1033759931,(WP_075691948.1_GCF_001941505.1_ASM194150v1:0.0410436216,(WP_025252920.1_GCF_000550805.1_ASM55080v1:0.0000024040,WP_035123986.1_GCF_019047805.1_ASM1904780v1:0.0000024040)58:0.0000024040)93:0.0000024215)97:0.0398624931,((((WP_123960144.1_GCF_003814005.1_ASM381400v1:0.0000000000,WP_277105593.1_GCF_030408755.1_ASM3040875v1:0.0000000000):0.0000000000,WP_123960144.1_GCF_004114895.1_ASM411489v1:0.0000000000):0.0000000000,WP_187973618.1_GCF_014522205.1_ASM1452220v1:0.0000000000):0.0000024040,WP_123934172.1_GCF_003813985.1_ASM381398v1:0.0000024040)99:0.0000024040)34:0.0000024040)41:0.0000024040,((((WP_018119630.1_GCF_016728665.1_ASM1672866v1:0.0435481678,WP_136141252.1_GCF_004795735.1_ASM479573v1:0.0000024040)100:0.0403517926,WP_070768344.1_GCF_030408715.1_ASM3040871v1:0.0000024040)99:0.0620494192,WP_075729884.1_GCF_001941465.1_ASM194146v1:0.0201958278)52:0.0000024040,((WP_165008229.1_GCF_011038655.2_ASM1103865v2:0.0000000000,WP_075733936.1_GCF_001941565.1_ASM194156v1:0.0000000000):0.0000024040,WP_005529296.1_GCF_016728105.1_ASM1672810v1:0.0000024040)65:0.0000024040)55:0.0402963701)42:0.0000024040,((((((((WP_047259656.1_GCF_001021065.1_ASM102106v1:0.0416753211,WP_290194166.1_GCF_030408915.1_ASM3040891v1:0.0199024121)92:0.0199591327,WP_020934856.1_GCF_000442645.1_ASM44264v1:0.0000024040)100:0.0860063444,WP_012360211.1_GCF_900187235.1_52184_D01:0.0224896011)95:0.0196350771,((((((((((WP_023021466.1_GCF_016599755.1_ASM1659975v1:0.0000024040,WP_005324919.1_GCF_016728365.1_ASM1672836v1:0.0000024040)100:0.0000024040,(WP_005279050.1_GCF_023520795.1_ASM2352079v1:0.0000024040,WP_121910754.1_GCF_016628735.2_ASM1662873v2:0.0000024040)100:0.0200598035)100:0.0615889843,WP_048381571.1_GCF_900478035.1_47555_E02:0.0000024040)48:0.0198578997,(WP_165003936.1_GCF_011038645.2_ASM1103864v2:0.0000024040,WP_006840229.1_GCF_007641235.1_ASM764123v1:0.0000024040)100:0.0000022637)57:0.0202848631,((WP_018021741.1_GCF_000767055.1_ASM76705v1:0.0000024040,WP_196824206.1_GCF_030408395.1_ASM3040839v1:0.0000024040)100:0.0203232306,((WP_076599394.1_GCF_030408415.1_ASM3040841v1:0.0000000000,WP_095660044.1_GCF_002287505.1_ASM228750v1:0.0000000000):0.0000024040,WP_290341023.1_GCF_030408575.1_ASM3040857v1:0.0000024040)99:0.0000024040)41:0.0000020674)15:0.0203811294,((((((((((WP_027012238.1_GCF_030408815.1_ASM3040881v1:0.0000024040,(WP_146324836.1_GCF_030408595.1_ASM3040859v1:0.0000024040,WP_012731637.1_GCF_000023145.1_ASM2314v1:0.0415519642)100:0.0411718708)97:0.0000024040,(WP_156192463.1_GCF_009734385.1_ASM973438v1:0.0202320316,WP_047240308.1_GCF_001021025.1_ASM102102v1:0.0000024040)100:0.0402535854)100:0.0426297660,WP_085958046.1_GCF_030408775.1_ASM3040877v1:0.0203934055)98:0.0000024040,WP_038611789.1_GCF_000747315.1_ASM74731v1:0.0000024040)98:0.0204461960,WP_042404890.1_GCF_028609865.1_ASM2860986v1:0.0000024040)98:0.0205521365,(((WP_096456111.1_GCF_002355155.1_ASM235515v1:0.0000000000,WP_066565883.1_GCF_001643015.1_ASM164301v1:0.0000000000):0.0000000000,WP_038590843.1_GCF_900187215.1_52295_D01:0.0000000000):0.0000024040,WP_095276375.1_GCF_030408875.1_ASM3040887v1:0.0000024040)100:0.0000024040)98:0.0205433785,WP_003855973.1_GCF_000404185.1_ASM40418v1:0.0000024040)98:0.0205110073,WP_053545020.1_GCF_001277995.1_ASM127799v1:0.0000024040)98:0.0464634471,(WP_156231004.1_GCF_009734425.1_ASM973442v1:0.0433701233,WP_075663744.1_GCF_001941485.1_ASM194148v1:0.0000024040)28:0.0000024040)32:0.0203383726,((WP_015400995.1_GCF_000341345.1_ASM34134v1:0.0000000000,WP_005294892.1_GCF_000006605.1_ASM660v1:0.0000000000):0.0000024040,WP_038605294.1_GCF_000732945.1_ASM73294v1:0.0000024040)100:0.0000024040)38:0.0203832834)13:0.0000024040,((WP_194559341.1_GCF_030408375.1_ASM3040837v1:0.0465105722,WP_171194057.1_GCF_014490555.1_ASM1449055v1:0.0000024040)89:0.0203944295,(WP_290275634.1_GCF_030408735.1_ASM3040873v1:0.0000024040,((WP_047253168.1_GCF_001021045.1_ASM102104v1:0.0000024040,WP_290216095.1_GCF_030408455.1_ASM3040845v1:0.0000024040)100:0.0207678708,WP_011075583.1_GCF_000011305.1_ASM1130v1:0.0000024040)100:0.0204655565)57:0.0203844817)7:0.0000024040)10:0.0000024040,WP_070362395.1_GCF_024453815.1_ASM2445381v1:0.0216787682)49:0.0205885380,((WP_108431439.1_GCF_003065405.1_ASM306540v1:0.0421968456,WP_092255165.1_GCF_900187295.1_52191_E01:0.0455944557)51:0.0207865710,WP_015651405.1_GCF_000344785.1_ASM34478v1:0.0412609693)50:0.0000020230)99:0.0206014133,WP_112769416.1_GCF_028609845.1_ASM2860984v1:0.0210554287)46:0.0000024040)93:0.0000024040,WP_185769803.1_GCF_014262665.1_ASM1426266v1:0.0407105123)88:0.0203882391,WP_151902781.1_GCF_009026825.1_ASM902682v1:0.0402487178)98:0.0000024215,WP_053961330.1_GCF_001293125.1_ASM129312v1:0.0624865369)58:0.0208596907,WP_075726344.1_GCF_001941445.1_ASM194144v1:0.0205119496)89:0.0203346114)49:0.0336773698,(WP_035104762.1_GCF_000980815.1_ASM98081v1:0.0419014843,(((WP_039675637.1_GCF_900478045.1_47555_C02:0.0000000000,WP_010190126.1_GCF_000022905.1_ASM2290v1:0.0000000000):0.0000000000,WP_042531048.1_GCF_000833575.1_ASM83357v1:0.0000000000):0.0000024040,WP_061922726.1_GCF_001586235.1_ASM158623v1:0.0000024040)65:0.0000024040)50:0.0156439617)47:0.0100372962,(WP_120982774.1_GCF_003641245.1_ASM364124v1:0.0000024040,WP_048743730.1_GCF_030408795.1_ASM3040879v1:0.0000024040)100:0.0197799481)41:0.0000024040,WP_046439537.1_GCF_000980835.1_ASM98083v1:0.0195789501)61:0.0200904678,WP_053412111.1_GCF_001274895.1_ASM127489v1:0.0198159633)100:0.0373215418,(WP_033086911.1_GCF_002356035.1_ASM235603v1:0.0000024040,WP_213556294.1_GCF_018362975.1_ASM1836297v1:0.0000024040)100:0.0167119669)100:0.0056604680,(((WP_014351746.1_GCF_002949635.1_ASM294963v1:0.0000000000,WP_029924386.1_GCF_007362295.1_ASM736229v1:0.0000000000):0.0000000000,WP_040809576.1_GCF_013744875.1_ASM1374487v1:0.0000000000):0.0000024040,WP_233038992.1_GCF_021183565.1_ASM2118356v1:0.0000024040)99:0.0000024040)98:0.0197436344,(WP_182348665.1_GCF_014126825.1_ASM1412682v1:0.0615633775,WP_011210165.1_GCF_000009805.1_ASM980v1:0.0199853020)84:0.0000024040)65:0.0000024040,(WP_019047838.1_GCF_900637185.1_49867_H01:0.0000024040,WP_071928926.1_GCF_001886715.1_ASM188671v1:0.0000024040)100:0.0000024040)65:0.0000024040,(WP_159837837.1_GCF_027924345.1_ASM2792434v1:0.0000024040,WP_039798939.1_GCF_021183645.1_ASM2118364v1:0.0000024040)100:0.0199844051)91:0.0206938140,(((WP_187688381.1_GCF_014466955.1_ASM1446695v1:0.0424238086,WP_066468161.1_GCF_019285775.1_ASM1928577v1:0.0412815224)95:0.0000024040,WP_098695635.1_GCF_002568625.1_ASM256862v1:0.0000024040)94:0.0208624966,(WP_042262614.1_GCF_002209125.2_ASM220912v2:0.0000024040,WP_218470166.1_GCF_019222765.1_ASM1922276v1:0.0000024040)100:0.0000024040)95:0.0000024040)98:0.0218959523)83:0.0196187432)37:0.1096812642,((((WP_015882526.1_GCF_000023105.1_ASM2310v1:0.0949647411,WP_176165011.1_GCF_014295035.1_ASM1429503v1:0.0000024040)100:0.0208048542,WP_120725215.1_GCF_003627815.1_ASM362781v1:0.0210104209)57:0.0000024040,((((((((((((((((((((((WP_018515205.1_GCF_020783455.1_ASM2078345v1:0.0000000000,WP_024490947.1_GCF_030719275.1_ASM3071927v1:0.0000000000):0.0000000000,WP_014174967.1_GCF_025908395.1_ASM2590839v1:0.0000000000):0.0000000000,WP_187750769.1_GCF_014489635.1_ASM1448963v1:0.0000000000):0.0000000000,WP_067428926.1_GCF_003344445.1_ASM334444v1:0.0000000000):0.0000000000,WP_005485474.1_GCF_009184865.1_ASM918486v1:0.0000000000):0.0000000000,WP_010988257.1_GCF_020616555.1_ASM2061655v1:0.0000000000):0.0000000000,WP_055513022.1_GCF_014701115.1_ASM1470111v1:0.0000000000):0.0000000000,WP_005485474.1_GCF_000091305.1_ASM9130v1:0.0000000000):0.0000000000,WP_150490790.1_GCF_008704555.1_ASM870455v1:0.0000000000):0.0000000000,WP_114658242.1_GCF_003344965.1_ASM334496v1:0.0000000000):0.0000000000,WP_203185032.1_GCF_016804005.1_ASM1680400v1:0.0000000000):0.0000000000,WP_010988257.1_GCF_000009765.2_ASM976v2:0.0000000000):0.0000000000,WP_114243496.1_GCF_003330865.1_ASM333086v1:0.0000000000):0.0000000000,WP_249591131.1_GCF_023498005.1_ASM2349800v1:0.0000000000):0.0000000000,WP_108147616.1_GCF_003054555.1_ASM305455v1:0.0000000000):0.0000000000,WP_010988257.1_GCF_009498275.1_ASM949827v1:0.0000000000):0.0000000000,WP_015607360.1_GCF_013364315.1_ASM1336431v1:0.0000000000):0.0000000000,WP_161310969.1_GCF_011694815.1_ASM1169481v1:0.0000000000):0.0000000000,WP_003970356.1_GCF_000010605.1_ASM1060v1:0.0000000000):0.0000000000,WP_018490319.1_GCF_002804165.1_ASM280416v1:0.0000000000):0.0000000000,WP_018515205.1_GCF_033109485.1_ASM3310948v1:0.0000000000):0.0000024040,WP_059196374.1_GCF_003955715.1_ASM395571v1:0.0000024040)100:0.0000024040)96:0.0206282742,((((WP_052592331.1_GCF_001190945.1_ASM119094v1:0.0216977419,WP_139928691.1_GCF_006352065.1_ASM635206v1:0.0431861661)96:0.0204900526,WP_142005407.1_GCF_030296655.1_ASM3029665v1:0.0000024040)95:0.0207688452,((((WP_197353619.1_GCF_015910445.1_ASM1591044v1:0.0409272392,WP_031035748.1_GCF_015244315.1_ASM1524431v1:0.0206910717)69:0.0000024040,((((WP_043438506.1_GCF_017352335.1_ASM1735233v1:0.0000000000,WP_004990655.1_GCF_008704515.1_ASM870451v1:0.0000000000):0.0000000000,WP_055572225.1_GCF_008704445.1_ASM870444v1:0.0000000000):0.0000000000,WP_004933948.1_GCF_003665435.1_ASM366543v1:0.0000000000):0.0000024040,WP_019708728.1_GCF_000220705.2_ASM22070v2:0.0000024040)99:0.0000024040)74:0.0205578151,(WP_100455885.1_GCF_014216335.1_ASM1421633v1:0.0207790558,((((((((((((((((((((((WP_020938844.1_GCF_014673495.1_ASM1467349v1:0.0000000000,WP_059146782.1_GCF_018069625.1_ASM1806962v1:0.0000000000):0.0000000000,WP_033532566.1_GCF_022385335.1_ASM2238533v1:0.0000000000):0.0000000000,WP_059146782.1_GCF_030291795.1_ASM3029179v1:0.0000000000):0.0000000000,WP_030076436.1_GCF_019880305.1_ASM1988030v1:0.0000000000):0.0000000000,WP_062779556.1_GCF_018141485.1_ASM1814148v1:0.0000000000):0.0000000000,WP_055613844.1_GCF_016598615.1_ASM1659861v1:0.0000000000):0.0000000000,WP_085562553.1_GCF_016467295.1_ASM1646729v1:0.0000000000):0.0000000000,WP_286258429.1_GCF_030294945.1_SGFS_1.0:0.0000000000):0.0000000000,WP_020138098.1_GCF_003595235.1_ASM359523v1:0.0000000000):0.0000000000,WP_055526637.1_GCF_008704395.1_ASM870439v1:0.0000000000):0.0000000000,WP_121789765.1_GCF_003675325.1_ASM367532v1:0.0000000000):0.0000000000,WP_033532566.1_GCF_014852565.2_ASM1485256v2:0.0000000000):0.0000000000,WP_037742222.1_GCF_002946835.1_ASM294683v1:0.0000000000):0.0000000000,WP_055543676.1_GCF_008704495.1_ASM870449v1:0.0000000000):0.0000000000,WP_073493489.1_GCF_023923245.1_ASM2392324v1:0.0000000000):0.0000000000,WP_220650011.1_GCF_019599145.1_ASM1959914v1:0.0000000000):0.0000000000,WP_009187601.1_GCF_013046785.1_ASM1304678v1:0.0000000000):0.0000000000,WP_037742222.1_GCF_021441825.1_ASM2144182v1:0.0000000000):0.0000000000,WP_073493489.1_GCF_008704575.1_ASM870457v1:0.0000000000):0.0000000000,WP_127909823.1_GCF_021028635.1_ASM2102863v1:0.0000000000):0.0000000000,WP_188340027.1_GCF_014621695.1_ASM1462169v1:0.0000000000):0.0000024040,WP_271414900.1_GCF_027947595.1_ASM2794759v1:0.0000024040)100:0.0000024040)69:0.0206400333)70:0.0000024040,((((((((((((((((((((((((((((((((((WP_031138970.1_GCF_001611795.1_ASM161179v1:0.0000000000,WP_019325077.1_GCF_030863865.1_ASM3086386v1:0.0000000000):0.0000000000,WP_189804390.1_GCF_026427415.1_ASM2642741v1:0.0000000000):0.0000000000,WP_030048852.1_GCF_003963535.1_ASM396353v1:0.0000000000):0.0000000000,WP_067312407.1_GCF_001542625.1_ASM154262v2:0.0000000000):0.0000000000,WP_059420847.1_GCF_006716135.1_ASM671613v1:0.0000000000):0.0000000000,WP_127149914.1_GCF_027626975.1_ASM2762697v1:0.0000000000):0.0000000000,WP_150479770.1_GCF_008705135.1_ASM870513v1:0.0000000000):0.0000000000,WP_053128008.1_GCF_001267885.1_ASM126788v1:0.0000000000):0.0000000000,WP_193480198.1_GCF_031593255.1_ASM3159325v1:0.0000000000):0.0000000000,WP_265363557.1_GCF_026153355.1_ASM2615335v1:0.0000000000):0.0000000000,WP_103844819.1_GCF_025642135.1_ASM2564213v1:0.0000000000):0.0000000000,WP_062758414.1_GCF_009299385.1_ASM929938v1:0.0000000000):0.0000000000,WP_003982728.1_GCF_000331185.2_ASM33118v2:0.0000000000):0.0000000000,WP_006607461.1_GCF_000280865.2_ASM28086v2:0.0000000000):0.0000000000,WP_030843148.1_GCF_014701095.1_ASM1470109v1:0.0000000000):0.0000000000,WP_039648992.1_GCF_000802245.2_ASM80224v2:0.0000000000):0.0000000000,WP_041128240.1_GCF_000830005.1_ASM83000v1:0.0000000000):0.0000000000,WP_064726905.1_GCF_001660045.1_ASM166004v1:0.0000000000):0.0000000000,WP_069781973.1_GCF_001735805.1_ASM173580v1:0.0000000000):0.0000000000,WP_030412004.1_GCF_022221585.1_ASM2222158v1:0.0000000000):0.0000000000,WP_018087607.1_GCF_019933235.1_ASM1993323v1:0.0000000000):0.0000000000,WP_033267850.1_GCF_001984445.1_ASM198444v1:0.0000000000):0.0000000000,WP_083104168.1_GCF_002082195.1_ASM208219v1:0.0000000000):0.0000000000,WP_208031189.1_GCF_017526105.1_ASM1752610v1:0.0000000000):0.0000000000,WP_185946186.1_GCF_020099395.1_ASM2009939v1:0.0000000000):0.0000000000,WP_158919294.1_GCF_009796285.1_ASM979628v1:0.0000000000):0.0000000000,WP_043498973.1_GCF_003074055.1_ASM307405v1:0.0000000000):0.0000000000,WP_029383811.1_GCF_001013905.1_sleC34:0.0000000000):0.0000000000,WP_215122640.1_GCF_024442315.1_ASM2444231v1:0.0000000000):0.0000000000,WP_015032296.1_GCF_001886595.1_ASM188659v1:0.0000000000):0.0000000000,WP_031138970.1_GCF_004803895.1_ASM480389v1:0.0000000000):0.0000000000,WP_015661807.1_GCF_027270315.1_ASM2727031v1:0.0000000000):0.0000000000,WP_085924528.1_GCF_008704855.1_ASM870485v1:0.0000000000):0.0000024040,WP_194048219.1_GCF_015160855.1_ASM1516085v1:0.0000024040)100:0.0000024040)67:0.0000024040)65:0.0203719831,((((((((((((((((((WP_203213832.1_GCF_016803985.1_ASM1680398v1:0.0000000000,WP_248867454.1_GCF_023277745.1_ASM2327774v1:0.0000000000):0.0000000000,WP_102921817.1_GCF_003391135.1_ASM339113v1:0.0000000000):0.0000000000,WP_053759847.1_GCF_003261055.1_ASM326105v1:0.0000000000):0.0000000000,WP_125527468.1_GCF_008704715.1_ASM870471v1:0.0000000000):0.0000000000,WP_003947034.1_GCF_000359525.1_ASM35952v1:0.0000000000):0.0000000000,WP_147990772.1_GCF_014489615.1_ASM1448961v1:0.0000000000):0.0000000000,WP_232029783.1_GCF_030845235.1_ASM3084523v1:0.0000000000):0.0000000000,WP_055644572.1_GCF_015710995.1_ASM1571099v1:0.0000000000):0.0000000000,WP_030116273.1_GCF_016906185.1_ASM1690618v1:0.0000000000):0.0000000000,WP_030116273.1_GCF_002082175.1_ASM208217v1:0.0000000000):0.0000000000,WP_069869786.1_GCF_015689475.1_ASM1568947v1:0.0000000000):0.0000000000,WP_005319856.1_GCF_001278075.1_ASM127807v1:0.0000000000):0.0000000000,WP_058045292.1_GCF_013394065.1_ASM1339406v1:0.0000000000):0.0000000000,WP_030233977.1_GCF_018255875.1_ASM1825587v1:0.0000000000):0.0000000000,WP_189699709.1_GCF_015160875.1_ASM1516087v1:0.0000000000):0.0000000000,WP_138958567.1_GCF_008704795.1_ASM870479v1:0.0000000000):0.0000000000,WP_031143555.1_GCF_028421465.1_ASM2842146v1:0.0000000000):0.0000024040,WP_030810617.1_GCF_004328625.1_ASM432862v1:0.0000024040)89:0.0000024040)39:0.0000024040)14:0.0000024040)14:0.0000024040,WP_114056748.1_GCF_003325375.1_ASM332537v1:0.0218046745)20:0.0195381556)25:0.0194456115,((((((((WP_126703322.1_GCF_003971195.1_ASM397119v1:0.0649264126,WP_179616371.1_GCF_013466785.1_ASM1346678v1:0.1028646525)100:0.0199420115,WP_139072924.1_GCF_006349365.1_ASM634936v1:0.0629496638)91:0.0204140579,WP_065248752.1_GCF_001678905.1_ASM167890v1:0.0000024040)98:0.0225008355,((((WP_126415654.1_GCF_900637955.1_54424_G02:0.0616294611,(WP_193327581.1_GCF_017603605.1_ASM1760360v1:0.0000024040,WP_270974530.1_GCF_031885465.1_ASM3188546v1:0.0000024040)100:0.0197518996)97:0.0000024040,WP_024964131.1_GCF_000612055.1_ASM61205v1:0.0000024040)100:0.0401701138,(((WP_013170072.1_GCF_900475915.1_48128_H02:0.0000000000,WP_252674040.1_GCF_023973165.1_ASM2397316v1:0.0000000000):0.0000000000,WP_204425619.1_GCF_016904675.1_ASM1690467v1:0.0000000000):0.0000024040,WP_168917696.1_GCF_012563545.1_ASM1256354v1:0.0000024040)100:0.0000024040)96:0.0000024040,(WP_278012070.1_GCF_029625435.1_ASM2962543v1:0.0000024040,WP_278057471.1_GCF_029632765.1_ASM2963276v1:0.0000024040)100:0.0401073895)98:0.0622479058)85:0.0149443100,WP_012786604.1_GCF_000024025.1_ASM2402v1:0.0980240587)77:0.0313771144,WP_006943829.1_GCF_000725405.1_ASM72540v1:0.0199249681)65:0.0204280015,(((WP_006350346.1_GCF_003932715.1_ASM393271v1:0.0000000000,WP_006350346.1_GCF_007856155.1_ASM785615v1:0.0000000000):0.0000024040,WP_003956403.1_GCF_015767775.1_ASM1576777v1:0.0000024040)100:0.0000024040,(((WP_031130497.1_GCF_008704425.1_ASM870442v1:0.0000000000,WP_109294417.1_GCF_003122365.1_ASM312236v1:0.0000000000):0.0000024040,WP_018892597.1_GCF_003097515.1_ASM309751v1:0.0000024040)100:0.0196920436,(WP_242332911.1_GCF_022647665.1_ASM2264766v1:0.0000024040,WP_156695369.1_GCF_009739905.1_ASM973990v1:0.0000024040)100:0.0000024040)93:0.0200863104)46:0.0000024040)79:0.0410775892,(WP_016467707.1_GCF_024752535.1_ASM2475253v1:0.0217932351,WP_242749868.1_GCF_022699385.1_ASM2269938v1:0.0000024040)48:0.0000024040)22:0.0000024040)63:0.0196679989,WP_232267181.1_GCF_021216675.1_ASM2121667v1:0.0204284378)65:0.0207984919,((((WP_009881429.1_GCF_003932995.1_ASM393299v1:0.0000024040,WP_231441112.1_GCF_021117425.1_ASM2111742v1:0.0203859292)95:0.0626623305,((WP_181273457.1_GCF_017948325.1_ASM1794832v1:0.0000024040,WP_166972100.1_GCF_011617245.1_ASM1161724v1:0.0000024040)100:0.0408587930,(WP_167196594.1_GCF_011617465.1_ASM1161746v1:0.0421633821,WP_152346327.1_GCF_011617705.1_ASM1161770v1:0.0203442321)100:0.0214756650)85:0.0215619086)96:0.0000024040,(WP_009377151.1_GCF_016027415.1_ASM1602741v1:0.0204339311,(WP_025777834.1_GCF_003999335.1_ASM399933v1:0.0000024040,WP_265420421.1_GCF_026168515.1_ASM2616851v1:0.0000024040)100:0.0000024040)60:0.0000024040)100:0.0630947290,((((WP_066635107.1_GCF_001685415.1_ASM168541v1:0.0000024040,WP_139721671.1_GCF_006337125.1_ASM633712v1:0.0000024040)100:0.0636440156,(WP_114926847.1_GCF_003351765.1_ASM335176v1:0.0635535631,(WP_252619088.1_GCF_023923205.1_ASM2392320v1:0.0000024040,WP_143783580.1_GCF_007197575.1_ASM719757v1:0.0421050814)100:0.0413877577)99:0.0235418344)58:0.0000024040,(WP_134773517.1_GCF_004526345.1_ASM452634v1:0.0208490520,WP_158061176.1_GCF_008843165.1_ASM884316v1:0.0623155217)59:0.0225117378)100:0.0663524688,WP_213172620.1_GCF_016925535.1_ASM1692553v1:0.0448970835)98:0.0000024040)100:0.0692521439)47:0.0185245290,(((((WP_147917394.1_GCF_008000995.1_ASM800099v1:0.0712863213,WP_154794245.1_GCF_009708215.1_ASM970821v1:0.0590169139)85:0.0176656417,WP_231052485.1_GCF_021049265.1_ASM2104926v1:0.0000024040)85:0.0200926795,WP_193499126.1_GCF_014960965.1_ASM1496096v1:0.0000024040)85:0.0214435495,WP_231063625.1_GCF_021049285.1_ASM2104928v1:0.0000024040)100:0.1022578049,((((WP_219962272.1_GCF_019448235.1_ASM1944823v1:0.1081126757,WP_071164083.1_GCF_001856685.1_ASM185668v1:0.0000024040)81:0.0474371848,WP_263593665.1_GCF_025725725.1_ASM2572572v1:0.0435533084)56:0.0000024215,WP_014146035.1_GCF_000237305.1_ASM23730v1:0.0448515327)51:0.0202997952,WP_058233922.1_GCF_900070355.1_S2_rcS3_S1_rcS3:0.0000024040)45:0.0297914801)30:0.0167259615)25:0.0000024040,(((((((((((((((((WP_126038693.1_GCF_003952265.1_ASM395226v1:0.0000024215,(WP_115412755.1_GCF_003355475.1_ASM335547v1:0.0195004168,(WP_096803319.1_GCF_002407185.1_ASM240718v1:0.0412537288,(WP_012805072.1_GCF_000023405.1_ASM2340v1:0.0196846236,(WP_089066185.1_GCF_002216795.1_ASM221679v1:0.0000024040,WP_096799449.1_GCF_002407065.1_ASM240706v1:0.0000024040)100:0.0000024040)99:0.0000024040)99:0.0197270044)100:0.1067257376)92:0.0392096324,(WP_182048972.1_GCF_014041995.1_ASM1404199v1:0.0656374588,WP_182174630.1_GCF_014069875.1_ASM1406987v1:0.0382560479)100:0.0658277654)91:0.0000024215,(WP_016442826.1_GCF_000724605.1_ASM72460v1:0.0198933867,WP_022866715.1_GCF_002872015.2_ASM287201v2:0.0205571092)99:0.0208745731)100:0.0619619890,(((WP_004006784.1_GCF_000196535.1_ASM19653v1:0.0918906485,WP_050694767.1_GCF_016127995.1_ASM1612799v1:0.0000024040)62:0.0206481240,WP_005963646.1_GCF_005886435.1_ASM588643v1:0.0000024040)44:0.0209032700,WP_034503263.1_GCF_900120245.1_PRJEB17949:0.0000024040)55:0.0643521323)46:0.0441843236,WP_215523159.1_GCF_943169825.2_ASM94316982v2:0.0000023171)46:0.0428231477,(WP_249480286.1_GCF_023373525.1_ASM2337352v1:0.0000024040,WP_200500594.1_GCF_020792675.1_ASM2079267v1:0.0000024040)100:0.0194439246)97:0.0666713448,(((WP_179901419.1_GCF_019974135.1_ASM1997413v1:0.0000024040,WP_026427470.1_GCF_900637295.1_50477_G01:0.0000024040)100:0.0000024040,(WP_159523818.1_GCF_013177295.1_ASM1317729v1:0.0000024040,WP_080463387.1_GCF_002076915.1_ASM207691v1:0.0000024040)100:0.0000024040)100:0.0213211186,((WP_194948134.1_GCF_015711475.1_ASM1571147v2:0.0000024040,WP_200277800.1_GCF_016598775.1_ASM1659877v1:0.0000024040)77:0.0000024040,WP_126381452.1_GCF_900637165.1_49699_G02:0.0000024040)94:0.0000024040)46:0.0000024040)33:0.0209581449,((((WP_003782199.1_GCF_016127855.1_ASM1612785v1:0.0000000000,WP_003782199.1_GCF_900637975.1_53550_F01:0.0000000000):0.0000000000,WP_136194386.1_GCF_004798665.1_ASM479866v1:0.0000000000):0.0000000000,WP_127842098.1_GCF_004010955.1_ASM401095v1:0.0000000000):0.0000024040,WP_009405746.1_GCF_016127955.1_ASM1612795v1:0.0000024040)100:0.0000024040)41:0.0207228345,WP_103063377.1_GCF_004102025.1_ASM410202v1:0.0000024040)31:0.0210117952,WP_043559650.1_GCF_030253495.1_ASM3025349v1:0.0000024040)68:0.0428888140,WP_067943050.1_GCF_001553565.1_ASM155356v1:0.0212925781)66:0.0000024040,WP_166855012.1_GCF_014595995.2_ASM1459599v2:0.0209232587)68:0.0208663351,WP_172120081.1_GCF_013184985.2_ASM1318498v2:0.0000024040)76:0.0650264391,WP_122824134.1_GCF_003710105.1_ASM371010v1:0.0436526633)69:0.0626043155,(WP_173493568.1_GCF_013283855.1_ASM1328385v1:0.1291323167,((WP_038502412.1_GCF_000699505.1_ASM69950v1:0.0454018390,WP_138275363.1_GCF_005845345.1_ASM584534v1:0.0181799901)100:0.1085931666,WP_070954564.1_GCF_001854225.1_ASM185422v1:0.0000024215)98:0.0206308581)73:0.0421569594)63:0.0224205757,(((((WP_232416674.1_GCF_024508295.1_ASM2450829v1:0.1464260963,WP_166320417.1_GCF_011300215.1_ASM1130021v1:0.0498028988)94:0.0117692410,(WP_166139868.1_GCF_011420305.2_ASM1142030v2:0.0000024040,WP_122817296.1_GCF_003710085.1_ASM371008v1:0.0203298156)81:0.0000024040)92:0.0203386907,((WP_028327977.1_GCF_900187045.1_51485_B01:0.0937579942,WP_168581234.1_GCF_012277275.1_ASM1227727v1:0.0515878802)97:0.0554143028,WP_072624767.1_GCF_001889125.1_ASM188912v1:0.0000024040)98:0.0637697927)73:0.0000024040,(((((WP_223399185.1_GCF_019931675.1_ASM1993167v1:0.1204044505,WP_135269181.1_GCF_004683965.1_ASM468396v1:0.0216297325)94:0.0198720870,(((WP_141007347.1_GCF_006494775.1_ASM649477v1:0.0000024040,WP_207005912.1_GCF_017309995.1_ASM1730999v1:0.0000024040)100:0.0000024040,WP_038679307.1_GCF_000785495.1_ASM78549v1:0.0208568437)100:0.0211437647,(WP_141013421.1_GCF_006494815.1_ASM649481v1:0.0419875238,WP_205290138.1_GCF_018388425.1_ASM1838842v1:0.0000024040)99:0.0213269156)97:0.0206575627)96:0.0204178806,WP_125566609.1_GCF_003945325.1_ASM394532v1:0.0203877098)96:0.0210475301,(((WP_068111283.1_GCF_001653335.1_ASM165333v1:0.1505780817,WP_182526673.1_GCF_014127485.1_ASM1412748v1:0.0000024040)79:0.0203580604,WP_211731507.1_GCF_020991065.1_ASM2099106v1:0.0410843228)75:0.0000024040,WP_154617413.1_GCF_013177455.1_ASM1317745v1:0.0000024040)93:0.0201645650)96:0.0202344435,WP_181311134.1_GCF_013624435.2_ASM1362443v2:0.0000020336)81:0.0200533096)93:0.0204128904,((WP_222897889.1_GCF_019880385.1_ASM1988038v1:0.1056503154,WP_067857844.1_GCF_001509405.1_ASM150940v1:0.0348859438)69:0.0049843558,(WP_153652961.1_GCF_009649075.1_ASM964907v1:0.0000024040,WP_108578191.1_GCF_003065605.1_ASM306560v1:0.0000024040)100:0.0203802010)96:0.0202876346)93:0.0218340043)24:0.0000024040,WP_013492425.1_GCF_000184685.1_ASM18468v1:0.0207681664)25:0.0203466445)90:0.0203851934,(WP_086161585.1_GCF_002128305.1_ASM212830v1:0.0204400574,(WP_030727075.1_GCF_000993785.3_ASM99378v3:0.0206693335,WP_019434755.1_GCF_013364095.1_ASM1336409v1:0.0000024040)82:0.0000024040)97:0.0205900049)44:0.0000024040,(WP_217924259.1_GCF_018141545.1_ASM1814154v1:0.0239712703,WP_217912720.1_GCF_018141525.1_ASM1814152v1:0.1034974236)97:0.3155866987)59:0.0198105653,((((((((((((((((((((((WP_011096352.1_GCF_000196075.1_ASM19607v1:0.2029266542,WP_322133310.1_GCF_020535405.1_ASM2053540v1:0.1257666268)96:0.0075167597,WP_076690861.1_GCF_001974985.1_ASM197498v1:0.0000024040)96:0.0196880281,WP_137416962.1_GCF_021398715.1_ASM2139871v1:0.0198331467)96:0.0196945201,WP_320940766.1_GCF_034120055.1_ASM3412005v1:0.0814682547)72:0.0000024040,WP_060958603.1_GCF_014725695.1_ASM1472569v1:0.0000024040)74:0.0194601509,WP_194411637.1_GCF_015277855.1_ASM1527785v1:0.0000024040)98:0.0415981157,WP_259605927.1_GCF_024971095.1_ASM2497109v1:0.0000024040)56:0.0000024040,(WP_129392328.1_GCF_004135285.1_ASM413528v1:0.0000024040,WP_259611989.1_GCF_021582895.2_ASM2158289v2:0.0202742071)100:0.1366611924)72:0.0198049189,WP_194398398.1_GCF_015277815.1_ASM1527781v1:0.0000024040)38:0.0000024040,WP_286276950.1_GCF_030296595.1_ASM3029659v1:0.0403781019)65:0.0195528575,(((((((((WP_231027261.1_GCF_021044565.1_ASM2104456v1:0.1111275167,WP_026936623.1_GCF_003010915.2_ASM301091v2:0.0817352267)64:0.0244174198,((WP_004004729.1_GCF_000164695.2_ASM16469v2:0.0387320645,WP_006887304.1_GCF_900637985.1_54949_H01:0.0464671360)100:0.0784909542,WP_017887175.1_GCF_017909455.1_ASM1790945v1:0.0093282295)97:0.0576234634)65:0.0280167089,((((WP_066595661.1_GCF_003611035.1_ASM361103v1:0.1150854310,WP_161886366.1_GCF_009930795.1_ASM993079v1:0.0000024040)50:0.0595042201,WP_063071749.1_GCF_014775655.1_ASM1477565v1:0.0000024040)45:0.0194010722,WP_043669693.1_GCF_011801245.1_ASM1180124v1:0.0000024040)45:0.0193388822,((((WP_012038481.1_GCF_000069225.1_ASM6922v1:0.0000000000,WP_012038481.1_GCF_021922925.1_ASM2192292v1:0.0000000000):0.0000000000,WP_012038481.1_GCF_021952865.1_ASM2195286v1:0.0000000000):0.0000000000,WP_012038481.1_GCF_009739655.1_ASM973965v1:0.0000000000):0.0000024040,WP_012038481.1_GCF_023279165.1_ASM2327916v1:0.0000024040)100:0.0000024040)66:0.1087415808)79:0.0000021588,((((WP_166989911.1_GCF_011751765.2_ASM1175176v2:0.0000024040,WP_166983622.1_GCF_011751745.2_ASM1175174v2:0.0000024040)100:0.1066899273,WP_104913602.1_GCF_002950575.1_ASM295057v1:0.1148661815)53:0.0194417606,WP_165132568.1_GCF_011046975.1_ASM1104697v1:0.0598726858)53:0.0000024040,WP_067023159.1_GCF_004564075.1_ASM456407v1:0.0194589191)53:0.0196203189)39:0.0196373840,WP_146318158.1_GCF_007859675.1_ASM785967v1:0.1283208718)40:0.0000024040,(((((WP_286302106.1_GCF_030296555.1_ASM3029655v1:0.1255945124,((WP_021754721.1_GCF_000470775.1_ASM47077v1:0.0413560278,WP_108391041.1_GCF_003065425.1_ASM306542v1:0.0204478196)65:0.0195502877,WP_210898375.1_GCF_018024495.1_ASM1802449v1:0.0000024040)59:0.0000024040)44:0.0197863915,(WP_023951208.1_GCF_001887285.1_ASM188728v1:0.0000024040,WP_036308953.1_GCF_001975955.2_ASM197595v2:0.0000024040)100:0.0197873511)44:0.0000024040,(WP_017830556.1_GCF_024362265.1_ASM2436226v1:0.0000024040,WP_139417015.1_GCF_006337065.1_ASM633706v1:0.0000024040)100:0.0000024040)57:0.0196844931,(WP_263795530.1_GCF_025758395.1_ASM2575839v1:0.0205814625,WP_127095431.1_GCF_003991875.1_ASM399187v1:0.0000024040)82:0.0197404031)22:0.0000024040,((WP_067876070.1_GCF_001660485.1_ASM166048v1:0.0000000000,WP_045255088.1_GCF_003367705.1_ASM336770v1:0.0000000000):0.0000024040,WP_129191465.1_GCF_004135405.1_ASM413540v1:0.0000024040)99:0.0000024040)12:0.0000024040)21:0.0000024040,WP_071043486.1_GCF_015277875.1_ASM1527787v1:0.0195585880)30:0.0196067679,((WP_150972790.1_GCF_008727755.1_ASM872775v1:0.0860603606,WP_234659088.1_GCF_021442325.1_ASM2144232v1:0.0241890169)38:0.0375298819,(WP_150920304.1_GCF_008727775.1_ASM872777v1:0.0203469944,WP_135066281.1_GCF_004564355.1_ASM456435v1:0.0000024040)89:0.0204719463)37:0.0400400169)50:0.0000024040,(((WP_286309539.1_GCF_030296695.1_ASM3029669v1:0.0197674395,WP_067246968.1_GCF_021172025.1_ASM2117202v1:0.0000024040)99:0.0197709676,(WP_243568243.1_GCF_022811605.1_ASM2281160v1:0.0198032497,WP_243557625.1_GCF_022811705.1_ASM2281170v1:0.0000024040)91:0.0000024040)92:0.0196209991,WP_108595449.1_GCF_003070885.1_ASM307088v1:0.0000024040)49:0.0000024040)48:0.0410691165)85:0.0222447898,WP_226082167.1_GCF_020424085.1_ASM2042408v1:0.0603997756)82:0.0202234731,(WP_120790466.1_GCF_003627055.1_ASM362705v1:0.0208684112,(WP_096381045.1_GCF_002355535.1_ASM235553v1:0.0196703738,WP_110233253.1_GCF_003194085.1_ASM319408v1:0.0000024040)100:0.0627943677)100:0.0791931497)45:0.0000024215,WP_165138189.1_GCF_011047135.1_ASM1104713v1:0.0218295988)96:0.0908844810,(WP_104264166.1_GCF_004011115.1_ASM401111v1:0.0000024040,(((WP_068210208.1_GCF_001641005.1_ASM164100v1:0.0000000000,WP_068210208.1_GCF_004011095.1_ASM401109v1:0.0000000000):0.0000000000,WP_068210208.1_GCF_009834165.1_ASM983416v1:0.0000000000):0.0000024040,WP_123446216.1_GCF_009834205.1_ASM983420v1:0.0000024040)100:0.0200732188)100:0.0354171713)88:0.0393953636,WP_085019547.1_GCF_002096055.1_ASM209605v1:0.0637981303)98:0.0644780619,WP_286343628.1_GCF_030296615.1_ASM3029661v1:0.0276932460)96:0.0327667330,(WP_149325548.1_GCF_008365275.1_ASM836527v1:0.0209003769,WP_120763480.1_GCF_003627075.1_ASM362707v1:0.0428077694)99:0.0409624558)97:0.0231846527,WP_229229174.1_GCF_020886775.1_ASM2088677v1:0.0210504576)98:0.0215612143,(WP_036950145.1_GCF_009429125.1_ASM942912v1:0.0209855023,((((WP_076388288.1_GCF_900155645.1_Propionibacterium_massiliense:0.0419210259,WP_232012256.1_GCF_900637915.1_52941_B01:0.0000024040)100:0.0216121059,WP_036941122.1_GCF_900087655.1_PFRJS14:0.0000024040)100:0.0000024040,WP_021798930.1_GCF_003798325.1_ASM379832v1:0.0215059712)100:0.1141934239,(((((WP_153573057.1_GCF_009646095.1_ASM964609v1:0.1462675428,(((WP_108871991.1_GCF_900343145.1_PRJEB25875:0.0898066922,WP_166234624.1_GCF_011393335.1_ASM1139333v1:0.0248015350)56:0.0000022571,((WP_077341605.1_GCF_001997295.1_ASM199729v1:0.0000024040,(WP_077352153.1_GCF_001998865.1_ASM199886v1:0.0404819848,(WP_212327234.1_GCF_018128325.1_ASM1812832v1:0.0207524543,WP_014846648.1_GCF_900637725.1_52551_C01:0.0000024040)100:0.0407384033)77:0.0239224564)39:0.0000024040,(WP_219084089.1_GCF_019316905.1_ASM1931690v1:0.0211342785,((WP_077685464.1_GCF_001997345.1_ASM199734v1:0.0000000000,WP_068751374.1_GCF_900659885.1_TLA:0.0000000000):0.0000024040,WP_187721869.1_GCF_014489575.1_ASM1448957v1:0.0000024040)100:0.0000024040)48:0.0210804939)96:0.0599301674)48:0.0214787005,(WP_105185450.1_GCF_900289045.1_MPGL2:0.0384960255,(WP_013863525.1_GCF_000270245.1_ASM27024v1:0.0000024040,WP_266095034.1_GCF_007362775.1_ASM736277v1:0.0000024040)100:0.0425411344)29:0.0000024040)29:0.0211016025)100:0.0482451714,WP_028702518.1_GCF_005890135.1_ASM589013v1:0.0000024040)100:0.0437622910,(WP_114044756.1_GCF_003325455.1_ASM332545v1:0.0000024040,WP_015070480.1_GCF_001441165.1_ASM144116v1:0.0000024040)100:0.0206295387)100:0.0420346791,(WP_002526808.1_GCF_001717565.1_ASM171756v1:0.0210041112,((WP_015582678.1_GCF_000367205.1_ASM36720v1:0.0000024040,WP_271419054.1_GCF_028021195.1_ASM2802119v1:0.0000024040)100:0.0208049021,WP_002516794.1_GCF_000376705.1_ASM37670v1:0.0000024040)74:0.0000024040)78:0.0209515349)99:0.0000022546,WP_021103331.1_GCF_030295285.1_ASM3029528v1:0.0209574038)100:0.0637023614)99:0.1412296036)62:0.0000024040)86:0.0236473455,(WP_286215925.1_GCF_030296675.1_ASM3029667v1:0.1186050030,WP_179873898.1_GCF_013414345.1_ASM1341434v1:0.0453398545)87:0.0337929810)94:0.0624601609,(WP_041292215.1_GCF_000017305.1_ASM1730v1:0.0821588048,WP_159542115.1_GCF_009834025.1_ASM983402v1:0.0061911500)91:0.0413963745)93:0.0216270998)54:0.0000024215,((((((((((WP_004218881.1_GCF_000224965.2_ASM22496v2:0.0000000000,WP_022857767.1_GCF_002282915.1_ASM228291v1:0.0000000000):0.0000024040,WP_024540768.1_GCF_002761235.1_ASM276123v1:0.0000024040)100:0.0412106636,((WP_003836469.1_GCF_020541885.1_ASM2054188v1:0.0000024040,WP_003836469.1_GCF_001025195.1_ASM102519v1:0.0000024040)88:0.0000024040,((WP_094636883.1_GCF_014898155.1_ASM1489815v1:0.0000024040,WP_072726479.1_GCF_014898175.1_ASM1489817v1:0.0000024040)100:0.0208871540,WP_024463701.1_GCF_014898195.1_ASM1489819v1:0.0000024040)95:0.0214123507)84:0.0158544969)82:0.0060586451,((((WP_015022137.1_GCF_000304215.1_ASM30421v1:0.0000000000,WP_033490946.1_GCF_000706765.1_ASM70676v1:0.0000000000):0.0000000000,WP_033490946.1_GCF_000737865.1_ASM73786v1:0.0000000000):0.0000024040,WP_033503736.1_GCF_001263395.1_ASM126339v1:0.0000024040)100:0.0171987246,(WP_006292734.1_GCF_001042695.1_ASM104269v1:0.0641824076,WP_006288801.1_GCF_001042675.1_ASM104267v1:0.0000024040)100:0.0984719421)89:0.0957232450)47:0.0000024040,WP_003808611.1_GCF_003030905.1_ASM303090v1:0.0000024040)61:0.0000024215,(((WP_007056944.1_GCF_000196555.1_ASM19655v1:0.0000024040,WP_014483972.1_GCF_001281425.1_ASM128142v1:0.0000024040)100:0.0000024040,WP_033518544.1_GCF_001042635.1_ASM104263v1:0.0206971943)94:0.0120118427,WP_003825806.1_GCF_001025155.1_ASM102515v1:0.0127338111)82:0.0166254448)100:0.1743259716,WP_013018387.1_GCF_000024545.1_ASM2454v1:0.0451518800)92:0.0000024040,((((((WP_015785901.1_GCF_000023865.1_ASM2386v1:0.0976435400,(WP_257721437.1_GCF_001302585.1_ASM130258v1:0.0213682999,((WP_014446328.1_GCF_000284295.1_ASM28429v1:0.0210193872,(WP_317791254.1_GCF_033097365.1_ASM3309736v1:0.0000024040,WP_189333353.1_GCF_018324205.1_ASM1832420v1:0.0000024040)100:0.0000024040)100:0.0207097385,WP_122980168.1_GCF_003711105.1_ASM371110v1:0.0000024040)100:0.0858122564)99:0.0409031986)97:0.0000024215,WP_144642918.1_GCF_021391495.1_ASM2139149v1:0.0204560925)62:0.0203344046,WP_091808078.1_GCF_002240355.1_ASM224035v1:0.0205676231)99:0.0000024040,WP_113691178.1_GCF_003312875.1_ASM331287v1:0.0000024040)99:0.0203082882,WP_216216389.1_GCF_018885265.1_ASM1888526v1:0.0000024040)99:0.0202471030,((((WP_010311049.1_GCF_014490055.1_ASM1449005v1:0.0882916148,(((WP_258341939.1_GCF_024734405.1_ASM2473440v1:0.0631771095,WP_190822846.1_GCF_014697215.1_ASM1469721v1:0.0000024040)72:0.0207155896,WP_069848738.1_GCF_001747425.1_ASM174742v1:0.0419290228)64:0.0000024040,WP_009943045.1_GCF_000062885.1_ASM6288v1:0.0207898699)67:0.0208263236)30:0.0000024040,(WP_043574579.1_GCF_002263515.1_ASM226351v1:0.0633361585,(WP_093941356.1_GCF_002234535.1_ASM223453v1:0.0000024040,WP_075740362.1_GCF_001941625.1_ASM194162v1:0.0000024040)99:0.0000024040)72:0.0208556813)42:0.0000024040,WP_154076263.1_GCF_009664835.1_ASM966483v1:0.0645100518)86:0.0206647696,WP_263248592.1_GCF_025643595.1_ASM2564359v1:0.0000024040)89:0.0208097140)71:0.0204663765)81:0.0204133478,(((((((((WP_124798149.1_GCF_003860405.1_ASM386040v1:0.0894570837,(WP_085913938.1_GCF_003945385.1_ASM394538v1:0.0204235362,(WP_185717728.1_GCF_014235185.1_ASM1423518v1:0.0000024040,(WP_172162168.1_GCF_013155125.1_ASM1315512v1:0.0000024040,WP_218601718.1_GCF_019263705.2_ASM1926370v2:0.0000024040)100:0.0206021630)86:0.0211756587)97:0.0213239112)81:0.0204560524,WP_013224610.1_GCF_000454025.1_ASM45402v1:0.0000024040)89:0.0211247770,(((((((WP_037320836.1_GCF_000943515.2_ASM94351v2:0.0000000000,WP_033427841.1_GCF_009498035.1_ASM949803v1:0.0000000000):0.0000000000,WP_016333097.1_GCF_000400635.2_ASM40063v2:0.0000000000):0.0000000000,WP_015803955.1_GCF_000023245.1_ASM2324v1:0.0000000000):0.0000000000,WP_065920525.1_GCF_001701025.1_ASM170102v1:0.0000000000):0.0000000000,WP_038515597.1_GCF_000732925.1_ASM73292v1:0.0000000000):0.0000000000,WP_096496123.1_GCF_002354875.1_ASM235487v1:0.0000000000):0.0000024040,WP_007029629.1_GCF_024628825.1_ASM2462882v1:0.0000024040)100:0.0000024040)91:0.0000024411,WP_273939786.1_GCF_028622115.1_ASM2862211v1:0.1172251960)65:0.0212024868,WP_015103678.1_GCF_000328705.1_ASM32870v1:0.0211094210)100:0.0441860231,WP_025356266.1_GCF_000525635.1_ASM52563v1:0.0213091788)89:0.0211637667,(WP_203961858.1_GCF_016865425.1_ASM1686542v1:0.0000024040,WP_030447330.1_GCF_018324685.1_ASM1832468v1:0.0000024040)100:0.0212298722)69:0.0000024040,WP_249773944.1_GCF_023516435.1_ASM2351643v1:0.0000024040)70:0.0000024040,(((WP_259858460.1_GCF_025137375.1_ASM2513737v1:0.0000000000,WP_223095932.1_GCF_019904175.1_ASM1990417v1:0.0000000000):0.0000000000,WP_260724286.1_GCF_025264685.1_ASM2526468v1:0.0000000000):0.0000024040,WP_033356832.1_GCF_025264705.1_ASM2526470v1:0.0000024040)100:0.0463284018)70:0.0209046250)53:0.0000024040,((((((WP_023560725.1_GCF_000494755.1_ASM49475v1:0.0674372927,WP_212817127.1_GCF_018324255.1_ASM1832425v1:0.0214610651)56:0.0000024040,(WP_091067144.1_GCF_013694245.2_ASM1369424v2:0.0000024040,WP_151461581.1_GCF_032108445.1_ASM3210844v1:0.0000024040)99:0.0000024040)88:0.0215192635,(((((((WP_007075814.1_GCF_013389765.1_ASM1338976v1:0.0000000000,WP_013732772.1_GCF_000204155.1_ASM20415v1:0.0000000000):0.0000000000,WP_073827682.1_GCF_003612775.1_ASM361277v1:0.0000000000):0.0000000000,WP_013285503.1_GCF_000145235.1_ASM14523v1:0.0000000000):0.0000000000,WP_117229183.1_GCF_014764405.1_ASM1476440v1:0.0000000000):0.0000000000,WP_173033605.1_GCF_011764545.1_ASM1176454v1:0.0000000000):0.0000000000,WP_173160842.1_GCF_011764565.1_ASM1176456v1:0.0000000000):0.0000024040,WP_013285503.1_GCF_028768405.1_ASM2876840v1:0.0000024040)100:0.0000024040)46:0.0000024040,(WP_239679206.1_GCF_016925615.1_ASM1692561v1:0.0653552962,WP_154225852.1_GCF_009671205.1_ASM967120v1:0.0000024040)36:0.0214939541)59:0.0213689437,WP_011905742.1_GCF_000016425.1_ASM1642v1:0.0000024040)60:0.0212081277,WP_012949184.1_GCF_000025345.1_ASM2534v1:0.0428530995)75:0.0213609349)95:0.0208794724)88:0.0201973765,((WP_185445287.1_GCF_014217565.1_ASM1421756v1:0.0416000511,WP_012921937.1_GCF_000024345.1_ASM2434v1:0.0000024040)99:0.0000024040,((WP_216941245.1_GCF_019039255.1_ASM1903925v1:0.0212801569,WP_187578381.1_GCF_014395785.1_ASM1439578v1:0.0000024040)100:0.0199424713,((((WP_151082060.1_GCF_008761635.1_ASM876163v1:0.0414218471,WP_165233125.1_GCF_011046535.1_ASM1104653v1:0.0000024040)100:0.0206067638,WP_214055920.1_GCF_018459925.1_ASM1845992v1:0.0000024040)100:0.0206144681,WP_135073906.1_GCF_004564375.1_ASM456437v1:0.0420766340)100:0.0000024040,WP_180933450.1_GCF_013466985.1_ASM1346698v1:0.0000024040)100:0.0221321809)100:0.0681931882)99:0.1117054018)75:0.0000024215,(((WP_095688115.1_GCF_002288305.1_ASM228830v1:0.0257010706,(WP_041888110.1_GCF_002288005.1_ASM228800v1:0.0201316138,WP_095680639.1_GCF_002287885.2_ASM228788v2:0.0000024040)100:0.0563983757)100:0.0494460016,((((WP_029635414.1_GCF_002288185.1_ASM228818v1:0.1784933722,((WP_095674833.1_GCF_002288145.1_ASM228814v1:0.0203397266,(WP_095692504.1_GCF_002287965.1_ASM228796v1:0.0199798220,WP_095673570.1_GCF_002288065.1_ASM228806v1:0.0000024040)100:0.0000024040)76:0.0203537782,WP_095677374.1_GCF_002288325.1_ASM228832v1:0.0000024040)92:0.0216725715)91:0.0420261545,WP_095697973.1_GCF_002288365.1_ASM228836v1:0.0221664795)80:0.0011105917,WP_011720140.1_GCF_000015025.1_ASM1502v1:0.0646817205)100:0.0276762441,(WP_013422850.1_GCF_000166135.1_ASM16613v1:0.0332635429,(WP_009742786.1_GCF_000058485.1_ASM5848v1:0.0208923145,WP_011437591.1_GCF_000013345.1_ASM1334v1:0.0000024040)100:0.0090233289)100:0.1090550857)97:0.0451382946)97:0.0537448123,((WP_012853269.1_GCF_000024385.1_ASM2438v1:0.0000024040,WP_119729803.1_GCF_003589885.1_ASM358988v1:0.0000024040)100:0.0000024040,WP_231331414.1_GCF_019175365.1_ASM1917536v1:0.0430445140)98:0.0215997044)82:0.0212967370)79:0.0205160494,((((((((((((((((((((WP_110098522.1_GCF_029853775.1_ASM2985377v1:0.1380437261,(((WP_187555586.1_GCF_014396385.1_ASM1439638v1:0.0841081828,(WP_166292939.1_GCF_011299575.1_ASM1129957v1:0.0000024040,WP_244686760.1_GCF_022919175.1_ASM2291917v1:0.0000024040)100:0.0000024215)55:0.0207255555,WP_244693851.1_GCF_022919155.1_ASM2291915v1:0.0000024040)55:0.0000023216,(WP_166323797.1_GCF_011382965.1_ASM1138296v1:0.0217655180,((WP_017885096.1_GCF_004028235.1_ASM402823v1:0.0000000000,WP_130108613.1_GCF_004208635.1_ASM420863v1:0.0000000000):0.0000024040,WP_223044003.1_GCF_019884725.1_ASM1988472v1:0.0000024040)68:0.0000024040)56:0.0198854768)99:0.2623776041)99:0.0646957898,(WP_002857030.1_GCF_019890915.1_ASM1989091v1:0.0000024040,WP_002857030.1_GCF_023573625.1_ASM2357362v1:0.0000024040)100:0.0596173674)96:0.0543362419,(WP_015771613.1_GCF_900475835.1_45232_G01:0.1732226555,WP_224354794.1_GCF_020097155.1_ASM2009715v1:0.0329318231)72:0.0120048165)66:0.0388813318,WP_058858921.1_GCF_001482365.1_ASM148236v1:0.0000024040)48:0.0000024040,(((((WP_060701663.1_GCF_001302565.1_ASM130256v1:0.0337506552,(((WP_138174079.1_GCF_006094275.1_ASM609427v1:0.0833897882,WP_188948283.1_GCF_016894325.1_ASM1689432v1:0.0000024040)99:0.0199254102,WP_038991131.1_GCF_003687415.1_ASM368741v1:0.0000024040)99:0.0201880824,WP_013349066.1_GCF_000197735.1_ASM19773v1:0.0000024040)99:0.0624682631)100:0.0777212470,WP_071893532.1_GCF_001887245.1_ASM188724v1:0.1077001737)69:0.0858633162,WP_068171196.1_GCF_014705945.2_ASM1470594v2:0.0000020840)41:0.0195609613,((WP_064845882.1_GCF_004328535.1_ASM432853v1:0.1331104532,WP_006213279.1_GCF_001275345.1_ASM127534v1:0.0190368999)62:0.0219948762,(WP_168613886.1_GCF_014705925.2_ASM1470592v2:0.0439172556,WP_185174684.1_GCF_014217215.1_ASM1421721v1:0.0173721986)100:0.0618038910)43:0.0198546874)75:0.0407681675,((((WP_104054047.1_GCF_018866305.1_ASM1886630v1:0.0000000000,WP_210229238.1_GCF_018622995.1_ASM1862299v1:0.0000000000):0.0000000000,WP_227890006.1_GCF_023022985.1_ASM2302298v1:0.0000000000):0.0000024040,WP_227895729.1_GCF_023921125.1_ASM2392112v1:0.0000024040)100:0.0214004198,((WP_227911484.1_GCF_025244925.1_ASM2524492v1:0.0000000000,WP_227911484.1_GCF_025244825.1_ASM2524482v1:0.0000000000):0.0000024040,WP_227901761.1_GCF_022869865.1_ASM2286986v1:0.0000024040)100:0.0000024040)100:0.0243957670)90:0.0639627405)68:0.0642283771,((WP_104050627.1_GCF_023100725.1_ASM2310072v1:0.0000024040,WP_087025992.1_GCF_028736055.1_ASM2873605v1:0.0000024040)100:0.0679051093,((WP_044575421.1_GCF_000755585.2_ASM75558v2:0.0000024040,WP_113718004.1_GCF_003268655.1_ASM326865v1:0.0000024040)100:0.0211415025,WP_233914825.1_GCF_021398215.1_ASM2139821v1:0.0000024040)67:0.0000024040)92:0.0172396718)51:0.0244547194,((((WP_011774957.1_GCF_021919345.1_ASM2191934v1:0.0000000000,WP_321213624.1_GCF_034258515.1_ASM3425851v1:0.0000000000):0.0000000000,WP_015937199.1_GCF_000022025.1_ASM2202v1:0.0000000000):0.0000024040,WP_056340266.1_GCF_009911795.1_ASM991179v1:0.0000024040)99:0.0205497282,(WP_021470603.1_GCF_017357445.1_ASM1735744v1:0.0000024040,WP_142133745.1_GCF_030323865.1_ASM3032386v1:0.0000024040)100:0.0000024040)27:0.0000024040)69:0.0203083690,((WP_041685476.1_GCF_000018885.1_ASM1888v1:0.0000024040,WP_045073984.1_GCF_000950575.1_ASM95057v1:0.0000024040)100:0.0426977954,((WP_168915731.1_GCF_012530535.1_ASM1253053v1:0.0000024040,WP_267780953.1_GCF_026625045.1_ASM2662504v1:0.0000024040)100:0.0641317317,WP_255159508.1_GCF_024362325.1_ASM2436232v1:0.0212557667)83:0.0192619074)77:0.0208351879)93:0.0234452461,(WP_127512663.1_GCF_022637435.1_ASM2263743v1:0.0000024040,WP_074702254.1_GCF_002849715.1_ASM284971v1:0.0000024040)100:0.0915184882)97:0.0434046951,WP_012866787.1_GCF_000024925.1_ASM2492v1:0.0435713388)87:0.0178451426,(WP_168731803.1_GCF_009708005.2_ASM970800v2:0.0000024040,WP_021482610.1_GCF_018128265.1_ASM1812826v1:0.0000024040)100:0.0666290122)96:0.0584515921,WP_286217846.1_GCF_030296575.1_ASM3029657v1:0.0319680593)93:0.0385194949,WP_129189457.1_GCF_004135385.1_ASM413538v1:0.0000024040)69:0.0197186773,WP_012878470.1_GCF_000024965.1_ASM2496v1:0.0000024040)76:0.0416793449,WP_129203105.1_GCF_004135345.1_ASM413534v1:0.0000024040)69:0.0000024040,(WP_068201132.1_GCF_001636295.1_ASM163629v1:0.0632424076,WP_013838757.1_GCF_000215105.1_ASM21510v1:0.0000024040)87:0.0415783372)86:0.0863277389,((((((WP_227422019.1_GCF_017569225.1_ASM1756922v1:0.0439379149,(WP_013117069.1_GCF_000092865.1_ASM9286v1:0.0000024040,WP_227569089.1_GCF_024508335.1_ASM2450833v1:0.0000024040)100:0.0200865776)96:0.0215226118,(WP_227578709.1_GCF_024508315.1_ASM2450831v1:0.0000024040,WP_227562974.1_GCF_024508275.1_ASM2450827v1:0.0000024040)100:0.0644802746)91:0.0000020072,WP_169165408.1_GCF_012931845.1_ASM1293184v1:0.0000024040)47:0.0000024040,WP_208289890.1_GCF_018388465.1_ASM1838846v1:0.0204761267)93:0.0206483331,WP_135973719.1_GCF_004798685.1_ASM479868v1:0.0000024040)92:0.0207067515,(WP_191779423.1_GCF_018623035.1_ASM1862303v1:0.0427872631,WP_236120613.1_GCF_021590045.1_ASM2159004v1:0.0000024040)89:0.0208206449)91:0.0226748582)84:0.0190209328,(WP_013883817.1_GCF_000218545.1_ASM21854v1:0.0000024040,WP_013771143.1_GCF_000212695.1_ASM21269v1:0.0000024040)99:0.0000024040)95:0.0210256520,WP_089798971.1_GCF_018388445.1_ASM1838844v1:0.0000024040)84:0.0204632567,WP_046528368.1_GCF_020412445.1_ASM2041244v1:0.0000024040)100:0.0643180390)73:0.0000024489,(WP_014134545.1_GCF_000269985.1_ASM26998v1:0.0000024040,WP_033211640.1_GCF_948472415.1_JK4103:0.0000024040)100:0.1114941121)74:0.0206032521,(WP_013131641.1_GCF_017161365.1_ASM1716136v1:0.0446020372,WP_012889555.1_GCF_000024865.1_ASM2486v1:0.0208306728)76:0.0221902413)59:0.0189720549,WP_225273946.1_GCF_020215645.1_ASM2021564v1:0.0205654069)59:0.0000029839,(WP_139637319.1_GCF_009497075.1_ASM949707v1:0.0000024040,WP_020545489.1_GCF_019397265.1_ASM1939726v1:0.0000024040)100:0.0444394279)90:0.0453777711,WP_236543907.1_GCF_018437505.1_ASM1843750v1:0.0651915962)87:0.0413051155)83:0.0000024215,(WP_068689844.1_GCF_003574835.2_ASM357483v2:0.0000024040,WP_248592169.1_GCF_023208015.1_ASM2320801v1:0.0000024040)100:0.0000024040)94:0.0430277329,WP_011291540.1_GCF_015034585.1_ASM1503458v1:0.0193494069)94:0.0992522596,WP_015441599.1_GCF_000348785.1_ASM34878v1:0.2910409829)92:0.0592691825,((WP_130649908.1_GCF_004300825.1_ASM430082v1:0.3293805777,WP_114591119.1_GCF_003344865.1_ASM334486v1:0.3767734073)97:0.1070304542,WP_131156524.1_GCF_004322855.1_ASM432285v1:0.3467328713)88:0.1174754568)87:0.0826618354,(WP_228767849.1_GCF_004102945.1_ASM410294v1:0.6996641120,WP_153759281.1_GCF_009650215.1_ASM965021v1:0.0333457708)45:0.1518308279)37:0.0387164204,(WP_227757993.1_GCF_020715685.1_ASM2071568v1:0.2605544071,WP_015799108.1_GCF_000023265.1_ASM2326v1:0.0584703261)97:0.0741098213)56:0.1098980836)37:0.0000026204)57:0.0422125435,WP_151968289.1_GCF_009002475.1_ASM900247v1:0.6117413445)76:0.0645608956,WP_271435171.1_GCF_023525255.1_ASM2352525v1:0.3467777782)40:0.0245131822,((((((((((((WP_012414903.1_GCF_000020145.1_ASM2014v1:1.4615505166,((WP_003132984.1_GCF_023499275.1_ASM2349927v1:0.0236516188,WP_019291590.1_GCF_016026695.1_ASM1602669v1:0.0000024040)95:0.0000024040,(((WP_120771124.1_GCF_006965445.1_ASM696544v1:0.0213928217,WP_011675652.1_GCF_000468955.1_ASM46895v1:0.0000024040)82:0.0215557561,WP_003129623.1_GCF_020463755.1_ASM2046375v1:0.0214311395)82:0.0000021965,(WP_120771124.1_GCF_003627095.1_ASM362709v1:0.0000024040,WP_075525101.1_GCF_017068355.1_ASM1706835v1:0.0000024040)99:0.0000024040)83:0.0422205447)86:0.2512248087)68:0.0000028060,(WP_124006134.1_GCF_003795145.1_ASM379514v1:0.0000024040,(WP_061840302.1_GCF_001712815.1_ASM171281v1:0.0195899103,WP_123935728.1_GCF_003795125.1_ASM379512v1:0.0448048467)73:0.0207624298)73:0.0196805086)95:0.0203648991,(((((((((WP_249514207.1_GCF_023380265.1_ASM2338026v1:0.0642853299,WP_118899638.1_GCF_003522965.1_ASM352296v1:0.0916143585)100:0.3019966360,((WP_016264554.1_GCF_009676365.1_ASM967636v1:0.0000000000,WP_057907963.1_GCF_009025875.1_ASM902587v1:0.0000000000):0.0000024040,WP_054644238.1_GCF_004101845.1_ASM410184v1:0.0000024040)100:0.0033955232)64:0.1036366384,(((((((((((WP_002879354.1_GCF_001888925.1_ASM188892v1:0.2001389600,WP_006588204.1_GCF_001936235.1_ASM193623v1:0.0209363841)100:0.1206289473,((WP_135014174.1_GCF_014058685.1_ASM1405868v1:0.0196548604,(WP_003646761.1_GCF_000439915.2_ASM43991v2:0.0000024040,WP_094503567.1_GCF_017894345.1_ASM1789434v1:0.0000024040)100:0.0000024040)100:0.0196138578,(WP_003650006.1_GCF_005886075.1_ASM588607v1:0.0000024040,WP_282805073.1_GCF_947539375.1_AMBV1719_hybrid:0.0000024040)100:0.0000024040)100:0.0388987277)100:0.0758903663,((((WP_005723909.1_GCF_009769205.1_ASM976920v1:0.0000000000,WP_003550017.1_GCF_000389675.2_ASM38967v2:0.0000000000):0.0000000000,WP_013438554.1_GCF_000194115.1_ASM19411v1:0.0000000000):0.0000024040,WP_007126157.1_GCF_016647595.1_ASM1664759v1:0.0000024040)100:0.0000024040,WP_013854711.1_GCF_014656585.1_ASM1465658v1:0.0197298030)92:0.0000020795)59:0.0209280344,((WP_056970515.1_GCF_008831485.1_ASM883148v1:0.0421535830,((WP_034978986.1_GCF_003151025.1_ASM315102v1:0.0000024040,WP_109917967.1_GCF_003173695.1_ASM317369v1:0.0000024040)100:0.0000027006,(WP_109715057.1_GCF_003150935.1_ASM315093v1:0.0000021244,WP_103752817.1_GCF_019469265.1_ASM1946926v1:0.0196237829)91:0.0397809607)91:0.0177634523)97:0.0417746466,(WP_006352019.1_GCF_003999355.1_ASM399935v1:0.0807302240,WP_057811643.1_GCF_024397795.1_ASM2439779v1:0.0192722903)100:0.0240613066)96:0.0000020795)100:0.1916669901,(((((WP_040530735.1_GCF_028607025.1_ASM2860702v1:0.0000000000,WP_040530735.1_GCF_025311515.1_ASM2531151v1:0.0000000000):0.0000024040,WP_057749060.1_GCF_008876665.1_ASM887666v1:0.0000024040)100:0.0204198231,WP_003712238.1_GCF_025311495.1_ASM2531149v1:0.0000024040)100:0.0416354059,WP_057805525.1_GCF_009428965.1_ASM942896v1:0.0210351917)100:0.0200263251,WP_003682249.1_GCF_029961225.1_ASM2996122v1:0.0217037015)100:0.1778663083)100:0.0739370162,WP_087118467.1_GCF_900094615.1_ASM90009461v1:0.1277171976)100:0.0207186200,WP_050611570.1_GCF_025311475.1_ASM2531147v1:0.0791805419)94:0.0524288222,(WP_003691545.1_GCF_009184705.1_ASM918470v1:0.1026463721,WP_027828358.1_GCF_008694105.1_ASM869410v1:0.0652872192)95:0.0000024215)94:0.0640272973,(((WP_003566713.1_GCF_000155515.2_ASM15551v2:0.0402305303,((((WP_010491634.1_GCF_029726355.1_ASM2972635v1:0.0000000000,WP_070652173.1_GCF_900492555.1_CECT9104:0.0000000000):0.0000000000,WP_025013002.1_GCF_000829055.1_ASM82905v1:0.0000000000):0.0000024040,WP_010491634.1_GCF_018363075.1_ASM1836307v1:0.0000024040)100:0.0000024040,WP_005686232.1_GCF_006151905.1_ASM615190v1:0.0200106961)94:0.0000024040)100:0.1496473624,WP_002832037.1_GCF_013127755.1_ASM1312775v1:0.0000024040)85:0.0203888465,((WP_225733068.1_GCF_008831385.1_ASM883138v1:0.0884065082,WP_002834362.1_GCF_000014505.1_ASM1450v1:0.0133189175)93:0.0237928206,WP_014215230.1_GCF_001702215.1_ASM170221v1:0.0668457843)90:0.0177073609)100:0.0241345031)100:0.0708689765,WP_068279903.1_GCF_001663675.1_ASM166367v1:0.0577042165)100:0.0717180562,(WP_003679499.1_GCF_002706425.1_ASM270642v1:0.0000028259,(WP_046872055.1_GCF_001611155.1_ASM161115v1:0.0645821652,WP_057775292.1_GCF_034049535.1_ASM3404953v1:0.0000024040)100:0.1053280878)100:0.0915404932)100:0.0721021295)64:0.0742330520,(WP_071456965.1_GCF_001870205.1_ASM187020v1:0.0000024040,WP_257700495.1_GCF_024637875.1_ASM2463787v1:0.0000024040)100:0.0440997571)73:0.1262899615,WP_126791574.1_GCF_014397115.1_ASM1439711v1:0.0000024040)57:0.0272042675,WP_166035838.1_GCF_011304195.1_ASM1130419v1:0.0000024040)57:0.0208632080,WP_086342890.1_GCF_020628455.1_ASM2062845v1:0.0649067620)57:0.0896282581,(WP_029091062.1_GCF_001703515.1_ASM170351v1:0.0642145952,(WP_275468277.1_GCF_029144185.1_ASM2914418v1:0.0200022035,(WP_166006576.1_GCF_011303955.1_ASM1130395v1:0.0000024040,WP_088271033.1_GCF_002197645.1_ASM219764v1:0.0200069070)62:0.0000024040)77:0.0628746971)76:0.0406726654)75:0.0256269596,(WP_005605540.1_GCF_019931005.1_ASM1993100v1:0.0000024040,WP_023391821.1_GCF_013267415.1_ASM1326741v1:0.0870527887)100:0.1315140106)96:0.1147853288)79:0.0239790163,(WP_016251543.1_GCF_900474605.1_41594_C01:0.0000024040,((((WP_002289434.1_GCF_019343125.1_ASM1934312v1:0.0000000000,WP_005879045.1_GCF_002277935.1_ASM227793v1:0.0000000000):0.0000000000,WP_010720208.1_GCF_002278015.2_ASM227801v2:0.0000000000):0.0000024040,WP_002289434.1_GCF_009734005.1_ASM973400v2:0.0000024040)100:0.0000024040,WP_067485388.1_GCF_002290025.1_ASM229002v1:0.0205347741)100:0.0413956770)67:0.0206492291)77:0.0212753477,(WP_010746638.1_GCF_019175485.1_ASM1917548v1:0.0203980685,((((((((((((WP_018373136.1_GCF_900187085.1_50624_E01:0.0461681181,(WP_075105468.1_GCF_003595525.1_ASM359552v1:0.0207621219,WP_067086631.1_GCF_001623565.1_ASM162356v1:0.0000024040)99:0.0661336039)51:0.0433158480,(((((((WP_062711755.1_GCF_001598035.1_ASM159803v1:0.0000024040,WP_018379861.1_GCF_002953735.1_ASM295373v1:0.0197361784)99:0.0494086405,WP_212570008.1_GCF_018137985.1_ASM1813798v1:0.0000024040)98:0.0238802208,WP_024533058.1_GCF_021654555.1_ASM2165455v1:0.0214661357)73:0.0000024040,WP_012775323.1_GCF_000026745.1_ASM2674v1:0.0000024040)87:0.0238953174,WP_024391541.1_GCF_021654455.1_ASM2165445v1:0.0000024040)80:0.0239793972,WP_012515004.1_GCF_015689395.1_ASM1568939v1:0.0000024040)29:0.0000024040,((WP_003084847.1_GCF_900637075.1_48128_D02:0.0000024040,WP_003084847.1_GCF_901553735.1_41965_D01:0.0000024040)62:0.0000024040,WP_003104307.1_GCF_002900385.1_ASM290038v1:0.0208437549)50:0.0210890674)21:0.0000024040)66:0.0204721851,WP_002988496.1_GCF_900475035.1_41965_F01:0.0000024040)37:0.0204238859,WP_002993230.1_GCF_016128095.1_ASM1612809v1:0.0000024040)73:0.0203416424,WP_003045163.1_GCF_010993845.2_ASM1099384v2:0.0000024040)97:0.0411809430,(((((WP_109834053.1_GCF_006770285.1_ASM677028v1:0.0000024040,WP_047914990.1_GCF_006770265.1_ASM677026v1:0.0000024040)100:0.0215700120,WP_061775069.1_GCF_002310475.1_ASM231047v1:0.0000024040)100:0.0655524897,WP_005591786.1_GCF_900475445.1_42727_F01:0.0200161774)32:0.0000024040,((((((((((WP_009754238.1_GCF_901544385.1_42912_F01:0.0000000000,WP_000568640.1_GCF_900637025.1_46338_H01:0.0000000000):0.0000000000,WP_068990888.1_GCF_001708305.1_ASM170830v1:0.0000000000):0.0000000000,WP_000568636.1_GCF_001552035.1_ASM155203v1:0.0000000000):0.0000000000,WP_023024254.1_GCF_003627135.1_ASM362713v1:0.0000000000):0.0000000000,WP_002896485.1_GCF_900475045.1_42290_B02:0.0000000000):0.0000000000,WP_159545440.1_GCF_019774635.1_ASM1977463v1:0.0000000000):0.0000000000,WP_000568643.1_GCF_000221985.1_ASM22198v1:0.0000000000):0.0000000000,WP_006595686.1_GCF_900636505.1_42650_H02:0.0000000000):0.0000000000,WP_000568643.1_GCF_003627155.1_ASM362715v1:0.0000000000):0.0000024040,WP_000568643.1_GCF_024346585.1_ASM2434658v1:0.0000024040)99:0.0000024040)49:0.0000024040,WP_187540072.1_GCF_018127725.1_ASM1812772v1:0.0412202559)59:0.0205278329)61:0.0403759105,((WP_067060098.1_GCF_001642085.1_ASM164208v1:0.0271305131,WP_116877415.1_GCF_003086355.1_ASM308635v2:0.0150763469)83:0.0396587958,((((WP_003037772.1_GCF_001412635.1_ASM141263v1:0.0000000000,WP_002262662.1_GCF_002355215.1_ASM235521v1:0.0000000000):0.0000000000,WP_126467666.1_GCF_003963555.1_ASM396355v1:0.0000000000):0.0000024040,WP_002262662.1_GCF_009738105.1_ASM973810v1:0.0000024040)100:0.0000024040,WP_003077808.1_GCF_900475975.1_46931_F01:0.0199444935)63:0.0411011263)32:0.0000021877)36:0.0000029215,(WP_006740227.1_GCF_900636885.1_44927_H01:0.0420071164,WP_003086628.1_GCF_008803015.1_ASM880301v1:0.0112490863)85:0.0115428461)48:0.0000024040,WP_018030696.1_GCF_900475025.1_41906_G01:0.0199995086)66:0.0411692021,WP_074564373.1_GCF_009755785.1_ASM975578v1:0.0000024040)45:0.0000024040,(WP_019777291.1_GCF_003172975.1_ASM317297v1:0.0404224926,WP_020917413.1_GCF_900475675.1_45473_D02:0.0000024040)81:0.0196439718)33:0.0196138550,((WP_011226539.1_GCF_903886475.1_Streptococcus_thermophilus_CIRM_65:0.0805957803,WP_154454934.1_GCF_027474505.1_ASM2747450v1:0.0000024040)39:0.0193835675,(WP_006531993.1_GCF_016127275.1_ASM1612727v1:0.0193430552,(WP_003066333.1_GCF_004843545.1_ASM484354v1:0.0000024040,WP_009854887.1_GCF_013267695.1_ASM1326769v1:0.0000024040)99:0.0000024040)49:0.0000024040)31:0.0000022536)100:0.1306251690)83:0.0000024040)68:0.0201274672,(WP_005229668.1_GCF_022846515.1_ASM2284651v1:0.0000024040,WP_005229668.1_GCF_000157355.2_ASM15735v2:0.0000024040)77:0.0000024040)92:0.0201741053,WP_010781479.1_GCF_003343305.1_ASM334330v1:0.0431880153)94:0.0200172527,(WP_173103578.1_GCF_011397115.1_ASM1139711v1:0.0000024040,WP_010736336.1_GCF_002813755.1_ASM281375v1:0.0625162400)100:0.0211346460)91:0.0000024832,(((WP_118989566.1_GCF_003546865.1_ASM354686v1:0.1627976915,WP_248417081.1_GCF_023195815.2_ASM2319581v2:0.0000024040)91:0.0219497784,(WP_067977815.1_GCF_001543245.1_ASM154324v1:0.0867838302,WP_066127099.1_GCF_002847845.2_ASM284784v2:0.0000024040)91:0.0207670619)98:0.0211556053,WP_313792723.1_GCF_024661895.1_ASM2466189v1:0.0216844488)93:0.0629771921)94:0.5423893347,(WP_317897086.1_GCF_029625215.1_ASM2962521v1:0.1421513079,WP_011585867.1_GCF_000014145.1_ASM1414v1:0.0910269865)100:0.8367320788)89:0.0923033720,((((WP_014432539.1_GCF_000281175.1_ASM28117v1:0.5771398930,WP_195170743.1_GCF_015500095.1_ASM1550009v1:0.3117366935)99:0.2092330413,(WP_095044193.1_GCF_900066015.1_Cfx-K:0.4434031295,WP_087862020.1_GCF_900184705.1_CAMBI-1:0.1196618058)100:0.1551820930)99:0.0923947756,WP_116223854.1_GCF_003966975.1_ASM396697v1:0.0895797487)100:0.1528686756,WP_013560482.1_GCF_000199675.1_ASM19967v1:0.1031280688)100:0.2507399582)98:0.2642199879,WP_014804293.1_GCF_000266885.1_ASM26688v1:1.0310304338)58:0.0628235559)76:0.1102155223,((((((WP_129564291.1_GCF_003286395.1_ASM328639v1:0.1654170576,WP_010810548.1_GCF_004798725.1_ASM479872v1:0.1473140012)100:0.0630049167,WP_090837752.1_GCF_002902965.1_ASM290296v1:0.0663247000)100:1.2413020951,WP_218111795.1_GCF_015775515.1_ASM1577551v1:0.8059833379)50:0.1646734770,(WP_161847996.1_GCF_009936215.1_ASM993621v1:0.2952834762,(((((WP_014730636.1_GCF_000147715.2_ASM14771v3:0.0711659625,WP_169698072.1_GCF_900157305.1_MESINF_chromosome:0.0685649767)100:0.4217844625,(WP_047753846.1_GCF_001027025.1_ASM102702v1:0.0000024040,WP_015869435.1_GCF_000023325.1_ASM2332v1:0.0608950686)100:0.0323565723)97:0.2015957982,(WP_280998766.1_GCF_029910535.1_ASM2991053v1:0.0000022264,WP_014295764.1_GCF_000255135.1_ASM25513v1:0.0470867092)100:0.3241607834)66:0.1493687177,(((WP_045087010.1_GCF_000953715.1_DTL3:0.1409031351,WP_012207867.1_GCF_000018605.1_ASM1860v1:0.2126842831)100:0.1825580239,((WP_011943598.1_GCF_000016785.1_ASM1678v1:0.0216671960,WP_015919446.1_GCF_000018945.1_ASM1894v1:0.0216777460)92:0.0000024040,WP_004082309.1_GCF_000230655.2_ASM23065v3:0.0217390271)97:0.0808252255)97:0.0740318580,((((WP_011993284.1_GCF_000017545.1_ASM1754v1:0.0232018568,WP_014450941.1_GCF_000235405.2_ASM23540v3:0.0634110852)100:0.1632822563,WP_012057067.1_GCF_001941385.1_ASM194138v1:0.0330780145)91:0.0386196273,WP_004100925.1_GCF_000021285.1_ASM2128v1:0.0374482100)91:0.0512686325,WP_207567123.1_GCF_017358165.1_ASM1735816v1:0.0733276832)100:0.1683164886)97:0.0267049382)67:0.1636360060,((WP_041077350.1_GCF_000828655.1_ASM82865v1:0.0200004435,(WP_013932842.1_GCF_000217815.1_ASM21781v1:0.1165961112,((WP_012003542.1_GCF_000504085.1_ASM50408v1:0.0000024040,WP_012003542.1_GCF_000017865.1_ASM1786v1:0.0000024040)100:0.1420693239,WP_041082995.1_GCF_000828675.1_ASM82867v1:0.0596260301)100:0.0611701734)99:0.1516249455)99:0.0677260971,WP_031505082.1_GCF_000504105.1_ASM50410v1:0.0065668750)100:0.1267851154)98:0.4198250261)59:0.2253270537)23:0.0000022168,(WP_231176127.1_GCF_021057185.1_ASM2105718v1:1.1367119677,(((((WP_182801548.1_GCF_014168535.1_ASM1416853v1:0.1183157795,(WP_146791383.1_GCF_007970805.1_ASM797080v1:0.0428457527,((WP_214446962.1_GCF_018595685.2_ASM1859568v2:0.0429421369,WP_214456549.1_GCF_018595675.2_ASM1859567v2:0.0000024040)97:0.0221573688,WP_066408090.1_GCF_001644645.1_ASM164464v1:0.0440086472)97:0.0206524411)53:0.0000024040)46:0.0217298468,(WP_119052033.1_GCF_003555545.1_ASM355554v1:0.0000024215,WP_114236758.1_GCF_004347775.1_ASM434777v1:0.1371539459)71:0.0423044000)69:0.0203670760,((WP_076374581.1_GCF_002355595.1_F._lacunae_YT21-2:0.0448267079,WP_157479452.1_GCF_009740285.1_ASM974028v1:0.0506054440)56:0.0207454404,((WP_147187694.1_GCF_007971225.1_ASM797122v1:0.0630484719,((WP_224068775.1_GCF_020042345.1_ASM2004234v1:0.0000024040,WP_146782752.1_GCF_007971385.1_ASM797138v1:0.0000024040)100:0.0206228307,WP_119984584.1_GCF_003600625.1_ASM360062v1:0.0000024040)94:0.0238153781)56:0.0204144123,(WP_067758248.1_GCF_001654455.1_ASM165445v1:0.0000024040,WP_008588429.1_GCF_000243115.2_ASM24311v3:0.0211623454)100:0.0245604429)86:0.0392650896)65:0.0210301829)78:0.0239790594,WP_014216620.1_GCF_000246855.1_ASM24685v1:0.0169297246)88:0.0530115272,(((WP_095837967.1_GCF_020386615.1_ASM2038661v1:0.0638169607,WP_264281744.1_GCF_022867795.2_ASM2286779v2:0.0412862699)45:0.0000024040,(((WP_012789330.1_GCF_000024005.1_ASM2400v1:0.0000000000,WP_098193850.1_GCF_002557795.1_ASM255779v1:0.0000000000):0.0000000000,WP_168806909.1_GCF_012516355.1_ASM1251635v1:0.0000000000):0.0000024040,WP_162334117.1_GCF_010093065.1_ASM1009306v1:0.0000024040)98:0.0000024040)47:0.0000024215,(WP_072360666.1_GCF_034479145.1_ASM3447914v1:0.0000024040,(WP_229759940.1_GCF_020783315.1_ASM2078331v1:0.0645134664,WP_224014294.1_GCF_020042285.1_ASM2004228v1:0.0191564813)97:0.1143361951)90:0.0428060756)89:0.1126829035)100:0.6961569930)62:0.3009810783)64:0.1295364701,((((((WP_274372399.1_GCF_018069705.1_ASM1806970v1:0.3371989428,WP_013048425.1_GCF_000025885.1_ASM2588v1:0.2579257999)100:0.0806011520,WP_009164486.1_GCF_022846135.1_ASM2284613v1:0.4282025889)100:0.0919340418,WP_014163015.1_GCF_000233775.1_ASM23377v1:0.0571889618)100:0.0511769968,WP_014806646.1_GCF_000266925.1_ASM26692v1:0.2876300375)100:0.1997321630,(WP_012869789.1_GCF_000024905.1_ASM2490v1:0.0000022041,WP_066745371.1_GCF_001701045.1_ASM170104v1:0.1706935686)99:0.1577597479)100:0.3262472602,(((WP_126350965.1_GCF_020889625.1_ASM2088962v1:0.0000024040,WP_041221985.1_GCF_000190555.1_ASM19055v1:0.0000024040)100:0.0898742746,(WP_013703616.1_GCF_000195335.1_ASM19533v1:0.1429831441,(WP_013458283.1_GCF_000183745.1_ASM18374v1:0.0248948258,((((WP_011173195.1_GCF_000091545.1_ASM9154v1:0.0000024040,WP_014629511.1_GCF_001535545.1_ASM153554v1:0.0000024040)100:0.0000024040,WP_003048293.1_GCF_001399775.1_ASM139977v1:0.0225228564)99:0.0226126046,((WP_016329698.1_GCF_000309885.1_ASM30988v1:0.0000024040,WP_071676289.1_GCF_022846375.1_ASM2284637v1:0.0000024040)100:0.0224000326,WP_015716879.1_GCF_004684245.1_ASM468424v1:0.0000024040)100:0.0451269448)90:0.0000024215,(WP_027886852.1_GCF_003568585.1_meiothermus1.04:0.0618325996,WP_013158449.1_GCF_000092125.1_ASM9212v1:0.0723012481)100:0.0954114951)89:0.0439277158)90:0.0794132976)71:0.0306125272)71:0.0559740138,(WP_013177612.1_GCF_000092425.1_ASM9242v1:0.0476910715,(WP_273987139.1_GCF_028622095.1_ASM2862209v1:0.0000024160,((((WP_015234080.1_GCF_000317835.1_ASM31783v1:0.0218893962,(((WP_225476632.1_GCF_020229735.1_ASM2022973v1:0.0000000000,WP_062159156.1_GCF_001507665.1_ASM150766v1:0.0000000000):0.0000000000,WP_014685889.1_GCF_000252445.1_ASM25244v1:0.0000000000):0.0000024040,WP_264776696.1_GCF_025997855.1_ASM2599785v1:0.0000024040)100:0.0000024040)99:0.0220102895,(WP_011529613.1_GCF_000196275.1_ASM19627v1:0.0000024040,WP_013557265.1_GCF_000186385.1_ASM18638v1:0.0000024040)100:0.0000024040)89:0.0000024040,WP_017869710.1_GCF_011067105.1_ASM1106710v1:0.0219073649)91:0.0220140534,((((WP_010886767.1_GCF_020546685.1_ASM2054668v1:0.0214875785,WP_039681512.1_GCF_000800395.1_ASM80039v1:0.0000024040)99:0.0217037751,(WP_260559541.1_GCF_025244745.1_ASM2524474v1:0.0000024040,WP_124867331.1_GCF_003860465.1_ASM386046v1:0.0000024040)100:0.0217033890)98:0.0000024040,WP_109827456.1_GCF_003173015.1_ASM317301v1:0.0000024040)99:0.0238148194,((WP_012692275.1_GCF_000020685.1_ASM2068v1:0.0000000000,WP_022800657.1_GCF_003444775.1_ASM344477v1:0.0000000000):0.0000024040,WP_064013948.1_GCF_001644565.1_ASM164456v1:0.0000024040)100:0.0000024040)88:0.0000024040)91:0.0446229787)88:0.0682697954)99:0.0668591410)99:0.4652087352)98:0.2943150048)73:0.0212032149)75:0.2145285481)60:0.0000022989,(((WP_039326794.1_GCF_000803625.1_ASM80362v1:0.0445718637,WP_138078408.1_GCF_005697565.1_ASM569756v1:0.0214492061)87:0.0000024040,WP_260763713.1_GCF_025273655.1_ASM2527365v1:0.0000024040)98:0.0133323679,WP_015641798.1_GCF_000392435.1_ASM39243v1:0.0297923061)100:0.6392563354)93:0.3609439788,(((((WP_110169549.1_GCF_001618865.1_ASM161886v1:0.2702501041,WP_013566910.1_GCF_000179915.2_ASM17991v2:0.1745812067)73:0.0712666404,WP_260796306.1_GCF_025264625.1_ASM2526462v1:0.2174414651)39:0.0321293064,WP_014784229.1_GCF_000265425.1_ASM26542v1:0.0538730964)40:0.0000021099,((((WP_014265720.1_GCF_000178955.2_ASM17895v2:0.0776725561,WP_260736218.1_GCF_025264645.1_ASM2526464v1:0.0154808852)61:0.1390325311,WP_194450425.1_GCF_015277775.1_ASM1527777v1:0.0718631853)58:0.0406357861,((WP_114205282.1_GCF_003330725.1_ASM333072v1:0.1763196285,WP_013580823.1_GCF_000178975.2_ASM17897v2:0.2007001884)59:0.0711771932,WP_260703005.1_GCF_025264665.1_ASM2526466v1:0.0680551088)72:0.1271516965)39:0.1364981952,WP_320408721.1_GCF_000014005.1_ASM1400v1:0.0000024215)50:0.1272420683)99:0.9928976055,((((((((((((((((((((((((WP_160625970.1_GCF_009905215.1_ASM990521v1:0.5224622807,((((WP_044255403.1_GCF_000186345.1_ASM18634v1:0.2628794839,WP_015245266.1_GCF_000242455.2_ASM24245v3:0.1507474098)80:0.0548759177,WP_148593850.1_GCF_008087625.1_ASM808762v1:0.0400800441)80:0.0356250805,WP_083713867.1_GCF_001956985.1_ASM195698v1:0.0000020795)100:0.2032040423,(((((WP_145075462.1_GCF_007752135.1_ASM775213v1:0.1860182930,((WP_145246283.1_GCF_007748035.1_ASM774803v1:0.1479505516,(WP_145061420.1_GCF_007741515.1_ASM774151v1:0.1264425053,WP_152100528.1_GCF_009177095.1_ASM917709v1:0.1688293679)100:0.0917495032)99:0.0730749823,WP_145282802.1_GCF_007750855.1_ASM775085v1:0.1549023561)99:0.1790215156)81:0.1161315601,(WP_007340258.1_GCF_000196115.1_ASM19611v1:0.0855479398,WP_145170013.1_GCF_007741535.1_ASM774153v1:0.1023949879)100:0.2230687362)67:0.1142448747,WP_145053466.1_GCF_007751035.1_ASM775103v1:0.1103146687)58:0.0453478499,WP_145120090.1_GCF_007751715.1_ASM775171v1:0.2034766654)63:0.1960386114,WP_095416052.1_GCF_002277955.1_ASM227795v1:0.1317599896)84:0.2953907112)100:0.2641344504)83:0.2273700412,(WP_020875145.1_GCF_002009335.2_ASM200933v2:0.1184172642,(WP_155317260.1_GCF_009688945.1_ASM968894v1:0.0119021475,(WP_155311243.1_GCF_009688985.1_ASM968898v1:0.0360370353,WP_155304766.1_GCF_009688965.1_ASM968896v1:0.0064744077)96:0.1028795642)100:0.3602657669)100:0.2744335963)92:0.1493087046,((WP_100922062.1_GCF_002813775.1_ASM281377v1:0.4027133131,WP_078483500.1_GCF_013343005.1_ASM1334300v1:0.0467759588)100:0.3822051543,WP_145469585.1_GCF_025345565.1_ASM2534556v1:0.3990818521)99:0.2081212530)86:0.1357098580,(((WP_054762133.1_GCF_019669905.1_ASM1966990v1:0.0225898541,(WP_036274283.1_GCF_000785705.2_ASM78570v2:0.0156362467,(WP_255187643.1_GCF_024360925.2_ASM2436092v2:0.0172299119,WP_150047989.1_GCF_008632455.1_ASM863245v1:0.0251980601)100:0.0416134655)100:0.0432141970)100:0.2137136279,WP_286303705.1_GCF_030296755.1_ASM3029675v1:0.2825557500)99:0.1294112343,((WP_173290984.1_GCF_011398155.1_ASM1139815v1:0.3890848063,(WP_029937637.1_GCF_004028275.1_ASM402827v1:0.0000024040,WP_135795489.1_GCF_004786015.1_ASM478601v1:0.0419029412)95:0.0000024576)95:0.0662833761,((WP_087462677.1_GCF_002162375.1_ASM216237v1:0.2236324409,(((((WP_321528321.1_GCF_963675335.1_piTriSpea1.Sedimenticola_selenatireducens_1.1:0.0412949465,WP_046858779.1_GCF_001007875.1_ASM100787v1:0.0000024040)100:0.1525377000,WP_005965230.1_GCF_023733635.1_ASM2373363v1:0.1419738587)89:0.0258331294,WP_126456573.1_GCF_003967195.1_ASM396719v1:0.0799627204)100:0.1251545463,(WP_014149218.1_GCF_000968535.2_ASM96853v1:0.0000024040,WP_026130105.1_GCF_005931095.1_ASM593109v1:0.0202840909)100:0.1288010801)98:0.0098767104,WP_088618840.1_GCF_002209385.1_ASM220938v1:0.0949875276)100:0.0716331598)74:0.0683668496,(WP_127471498.1_GCF_004001325.1_ASM400132v1:0.1683994572,(WP_275594722.1_GCF_029201445.1_ASM2920144v1:0.0200875324,WP_237261730.1_GCF_021654855.1_ASM2165485v1:0.0000024040)100:0.1704827358)100:0.0740543550)86:0.0923536887)79:0.0642690345)59:0.0000026661)57:0.0443815606,(WP_080048321.1_GCF_002056295.1_ASM205629v1:0.0497561121,((WP_104739054.1_GCF_963677335.1_piTriSpeb1.Halopseudomonas_oceani_1.1:0.0325701862,WP_269688635.1_GCF_030295685.1_ASM3029568v1:0.0043873409)100:0.1113261131,WP_223652612.1_GCF_020025155.1_ASM2002515v1:0.0196983786)94:0.0766699933)100:0.3032514019)87:0.0887278167,((WP_101895605.1_GCF_002863865.1_ASM286386v1:0.3175163431,WP_015904211.1_GCF_000020365.1_ASM2036v1:0.2085014878)83:0.0728167933,WP_014956810.1_GCF_000307105.1_ASM30710v1:0.2540151694)90:0.0704040946)85:0.0000024576,(WP_044618685.1_GCF_000940805.1_ASM94080v1:0.3893373207,WP_108125020.1_GCF_003367315.1_ASM336731v1:0.3756078578)99:0.2006450337)94:0.0759636107,(((((WP_206841472.1_GCF_017310015.1_ASM1731001v1:0.0496555509,WP_239039422.1_GCF_022343685.1_ASM2234368v1:0.0868064282)100:0.3923342000,WP_067379059.1_GCF_001651805.1_ASM165180v1:0.3493848895)97:0.1289672045,WP_151055349.1_GCF_008727795.1_ASM872779v1:0.1894224219)89:0.0787534490,WP_262599654.1_GCF_025562755.1_ASM2556275v1:0.4743065286)96:0.0389393076,((WP_008737883.1_GCF_000299335.2_ASM29933v2:0.1042909953,(WP_011587969.1_GCF_000009365.1_ASM936v1:0.0734563180,(WP_014995651.1_GCF_000300005.1_ASM30000v1:0.0395629276,WP_317009337.1_GCF_032810065.1_ASM3281006v1:0.0000026865)100:0.1540791980)100:0.1462890955)100:0.3844401444,WP_049725229.1_GCF_001187785.1_ASM118778v1:0.7962480545)92:0.0892823882)87:0.1407166581)86:0.0452517460,WP_274151508.1_GCF_028728065.1_ASM2872806v1:0.7888810003)98:0.1330077503,WP_011394204.1_GCF_000012985.1_ASM1298v1:0.1037685559)98:0.1468878432,(((WP_086964663.1_GCF_002157875.1_ASM215787v1:0.0900020825,WP_087036648.1_GCF_002157895.1_ASM215789v1:0.1196177041)100:0.1324851096,WP_094038396.1_GCF_002407485.1_ASM240748v1:0.0800365138)73:0.0753768814,WP_115718701.1_GCF_003367375.1_ASM336737v1:0.1248836303)73:0.0533192819)70:0.0703507036,((WP_087016066.1_GCF_019703835.1_ASM1970383v1:0.1795081071,WP_047885725.1_GCF_017329545.1_ASM1732954v1:0.0879334925)57:0.0779784051,((WP_012800465.1_GCF_000024085.1_ASM2408v1:0.0202000347,WP_106646025.1_GCF_002838765.1_ASM283876v1:0.0000024040)91:0.0000024040,(WP_046561805.1_GCF_000981765.1_ASM98176v1:0.0388132152,WP_068993104.1_GCF_001708405.1_ASM170840v1:0.0000024040)97:0.1075046939)100:0.1855690114)21:0.0000024576)46:0.0533468574,(WP_131913948.1_GCF_914590485.1_CEDIAZO_illumina_assembly:0.2698022774,((((((WP_026822237.1_GCF_004768525.1_ASM476852v1:0.1172587248,(((((((WP_004247807.1_GCF_000069965.1_ASM6996v1:0.0315902137,WP_064719582.1_GCF_004116975.1_ASM411697v1:0.0158621412)65:0.0000024215,WP_075673578.1_GCF_011045835.1_ASM1104583v1:0.0257435586)69:0.0462747682,WP_072062741.1_GCF_022369495.1_ASM2236949v1:0.0000024040)82:0.0191182553,(((WP_011147081.1_GCF_000196155.1_ASM19615v1:0.0000024040,(WP_045958234.1_GCF_000968175.1_ASM96817v1:0.0000024040,((WP_045971351.1_GCF_000968195.1_ASM96819v1:0.0000024040,WP_187654945.1_GCF_030016155.2_ASM3001615v2:0.0368678200)80:0.0156401934,WP_015833817.1_GCF_000196475.1_ASM19647v1:0.0157634023)77:0.0000024040)79:0.0314308591)82:0.0361944819,WP_112878518.1_GCF_019090985.1_ASM1909098v1:0.0000024040)88:0.0177877948,(WP_046975819.1_GCF_001010285.1_ASM101028v1:0.0205405465,WP_104957911.1_GCF_002953195.1_ASM295319v1:0.0881320526)83:0.0253656479)96:0.0833702744)95:0.0407616490,(((((((((((((WP_104921343.1_GCF_002951615.1_ASM295161v1:0.0442858736,(WP_095922781.1_GCF_021276285.1_ASM2127628v1:0.0000024040,WP_015696520.1_GCF_022637475.1_ASM2263747v1:0.0000024040)100:0.0000024040)93:0.0928885001,(((WP_039485600.1_GCF_002288545.1_ASM228854v1:0.0377320953,WP_039485600.1_GCF_020971565.1_ASM2097156v1:0.0000024040)100:0.0348439349,(WP_264498426.1_GCF_025946765.1_ASM2594676v1:0.0205877947,WP_010277377.1_GCF_009873295.1_ASM987329v1:0.0000024040)94:0.0418004513)75:0.0000027605,(((((((((WP_010277377.1_GCF_009931295.1_ASM993129v1:0.0000000000,WP_010277377.1_GCF_013488025.1_ASM1348802v1:0.0000000000):0.0000000000,WP_039300896.1_GCF_012427845.1_ASM1242784v1:0.0000000000):0.0000000000,WP_039291233.1_GCF_000740965.1_ASM74096v1:0.0000000000):0.0000000000,WP_010277377.1_GCF_003382565.3_ASM338256v3:0.0000000000):0.0000000000,WP_005967274.1_GCF_001742185.1_ASM174218v1:0.0000000000):0.0000000000,WP_005967274.1_GCF_003992745.1_ASM399274v1:0.0000000000):0.0000000000,WP_010277377.1_GCF_014946825.2_ASM1494682v2:0.0000000000):0.0000000000,WP_039300896.1_GCF_020181655.1_ASM2018165v1:0.0000000000):0.0000024040,WP_015839910.1_GCF_015689195.1_ASM1568919v1:0.0000024040)99:0.0000024040)75:0.0170166884)93:0.0169749662,((((((((WP_024911352.1_GCF_000520015.2_ASM52001v2:0.0431717740,((((WP_002439855.1_GCF_000262305.1_ASM26230v1:0.0430020531,(WP_025421600.1_GCF_000517425.1_ASM51742v1:0.0211185697,((WP_009113292.1_GCF_005484965.1_ASM548496v1:0.0211260607,(WP_012770132.1_GCF_000023565.1_ASM2356v1:0.0000024040,WP_102801646.1_GCF_002887555.1_ASM288755v1:0.0000024040)100:0.0460313612)68:0.0000024040,WP_012885033.1_GCF_000025065.1_ASM2506v1:0.0000024040)68:0.0000024040)68:0.0225596190)95:0.0224277057,WP_038244146.1_GCF_017498685.1_ASM1749868v1:0.0000024040)93:0.0223670149,(WP_105231857.1_GCF_009817885.1_ASM981788v1:0.0000024040,WP_054304724.1_GCF_016026735.1_ASM1602673v1:0.0207611798)100:0.0208865316)60:0.0000024040,WP_040265382.1_GCF_009831665.3_ASM983166v3:0.0211117292)83:0.0000024215)100:0.0600889720,(((WP_004935725.1_GCF_004768745.1_ASM476874v1:0.0000000000,WP_004935725.1_GCF_017309605.1_ASM1730960v1:0.0000000000):0.0000000000,WP_004935725.1_GCF_001642805.2_ASM164280v2:0.0000000000):0.0000024040,WP_234585409.1_GCF_021462285.1_ASM2146228v1:0.0000024040)100:0.0213886882)74:0.0000020795,WP_095848908.1_GCF_002291425.1_ASM229142v1:0.0000024040)35:0.0000020795,WP_061795868.1_GCF_900187015.1_50465_F01:0.0000024040)67:0.0000020795,(WP_013813782.1_GCF_000214235.1_ASM21423v1:0.0000000000,WP_020827769.1_GCF_008364325.2_ASM836432v2:0.0000000000):0.0000024040)54:0.0000020795,WP_006317872.1_GCF_000261045.2_ASM26104v2:0.0000024040)82:0.0000020795,(WP_021805861.1_GCF_001006005.1_ASM100600v1:0.0000024040,(WP_012145953.1_GCF_900638135.1_56433_G01:0.0206325404,WP_085117648.1_GCF_949794035.1_EBP3064_genome:0.0000024040)91:0.0208219453)91:0.0421304358)89:0.0279319920,(WP_004096007.1_GCF_020150375.1_ASM2015037v1:0.0424207116,WP_004096007.1_GCF_011617105.1_ASM1161710v1:0.0000024040)92:0.0919859261)87:0.0000020795)70:0.0318348583,(((((WP_025378855.1_GCF_025133195.1_ASM2513319v1:0.0000000000,WP_145553003.1_GCF_009831415.1_ASM983141v1:0.0000000000):0.0000000000,WP_004715508.1_GCF_000834455.1_ASM83445v1:0.0000000000):0.0000000000,WP_004874748.1_GCF_013282725.1_ASM1328272v1:0.0000000000):0.0000024040,WP_005193072.1_GCF_009730055.1_ASM973005v1:0.0000024040)100:0.0000024040,(WP_012441012.1_GCF_000026185.1_ASM2618v1:0.0336558807,((WP_013203021.1_GCF_000196615.1_ASM19661v1:0.0000024040,(WP_006119958.1_GCF_011044475.1_ASM1104447v1:0.0166362493,(WP_003854146.1_GCF_004792415.1_ASM479241v1:0.0000024040,((WP_128086851.1_GCF_022647325.1_ASM2264732v1:0.0000024040,WP_003854146.1_GCF_019048385.1_ASM1904838v1:0.0000024040)100:0.0000024498,(WP_222951831.1_GCF_019890955.1_ASM1989095v1:0.0342296219,WP_039385481.1_GCF_020079945.1_ASM2007994v1:0.0351509783)98:0.0676572339)97:0.0427990920)77:0.0000024040)100:0.0515278797)79:0.0000021882,WP_016192964.1_GCF_021365465.1_ASM2136546v1:0.0335775319)74:0.0363125854)96:0.0531502369)93:0.0366333441)92:0.0167156136,((((((((WP_042870121.1_GCF_007858975.2_ASM785897v2:0.0000000000,WP_048639281.1_GCF_002291445.1_ASM229144v1:0.0000000000):0.0000000000,WP_038659537.1_GCF_002812485.1_ASM281248v1:0.0000000000):0.0000000000,WP_026740510.1_GCF_003515985.1_ASM351598v1:0.0000000000):0.0000000000,WP_208230636.1_GCF_017569925.1_ASM1756992v1:0.0000000000):0.0000000000,WP_022633266.1_GCF_002846995.1_ASM284699v1:0.0000000000):0.0000000000,WP_013317618.1_GCF_000147055.1_ASM14705v1:0.0000000000):0.0000000000,WP_035342395.1_GCF_900095885.1_Daq1742:0.0000000000):0.0000024040,WP_085684658.1_GCF_015999465.1_ASM1599946v1:0.0000024040)97:0.0000024040)87:0.0371619458,WP_015854023.1_GCF_000023545.1_ASM2354v1:0.0609373938)68:0.0000024576,WP_022633266.1_GCF_003403135.1_ASM340313v1:0.0000024040)92:0.0182113163,(WP_015741863.1_GCF_001277235.1_ASM127723v1:0.0000024040,(WP_004387446.1_GCF_001277215.2_ASM127721v2:0.0362972307,((((WP_004387446.1_GCF_003516125.1_ASM351612v3:0.0000000000,WP_007675861.1_GCF_001277195.1_ASM127719v1:0.0000000000):0.0000000000,WP_007675861.1_GCF_001277175.1_ASM127717v1:0.0000000000):0.0000024040,(WP_007371156.1_GCF_008330085.1_ASM833008v1:0.0000024040,WP_090123047.1_GCF_009363135.1_ASM936313v1:0.0000024040)100:0.0647867401)46:0.0000024040,WP_007675861.1_GCF_001277255.1_ASM127725v1:0.0000024040)98:0.0208716136)69:0.0002000016)78:0.0803398634)94:0.0647142943,(WP_222160340.1_GCF_019797845.1_ASM1979784v1:0.0328637649,WP_137713963.1_GCF_005484945.1_ASM548494v1:0.0169651594)100:0.0187755303)44:0.0153205494,((((WP_062772378.1_GCF_009649915.1_ASM964991v1:0.0000024215,WP_202217577.1_GCF_023195735.1_ASM2319573v1:0.0352448910)91:0.0314548434,(((((((((WP_034497033.1_GCF_013234275.1_ASM1323427v1:0.0000024040,WP_008459912.1_GCF_900635955.1_36672_A01:0.0000024040)100:0.0165734866,(((((((((((WP_042284542.1_GCF_018128425.1_ASM1812842v1:0.0000000000,WP_012131588.1_GCF_000018045.1_ASM1804v1:0.0000000000):0.0000000000,WP_038642029.1_GCF_008693645.1_ASM869364v1:0.0000000000):0.0000000000,WP_001136822.1_GCF_000439255.1_ASM43925v1:0.0000000000):0.0000000000,WP_016153740.1_GCF_009648935.1_ASM964893v1:0.0000000000):0.0000000000,NP_461155.3_GCF_000006945.2_ASM694v2:0.0000000000):0.0000000000,WP_012131588.1_GCF_001558935.2_ASM155893v2:0.0000000000):0.0000024040,WP_012906498.1_GCF_021278985.1_ASM2127898v1:0.0000024040)100:0.0000024040,(NP_708070.5_GCF_000006925.2_ASM692v2:0.0208793069,((((((WP_001136827.1_GCF_013374815.1_ASM1337481v1:0.0000000000,WP_001136827.1_GCF_022354085.1_ASM2235408v1:0.0000000000):0.0000000000,NP_311090.2_GCF_000008865.2_ASM886v2:0.0000000000):0.0000000000,NP_416676.4_GCF_000005845.2_ASM584v2:0.0000000000):0.0000000000,WP_001136827.1_GCF_029962465.1_ASM2996246v1:0.0000000000):0.0000000000,WP_001136826.1_GCF_016904755.1_ASM1690475v2:0.0000000000):0.0000024040,WP_002431443.1_GCF_020097475.1_ASM2009747v1:0.0000024040)100:0.0000024040)100:0.0207729257)100:0.0409824322,WP_007371156.1_GCF_001658025.2_ASM165802v2:0.0000024040)96:0.0000022062,WP_003859355.1_GCF_024218835.1_ASM2421883v1:0.0484010745)79:0.0595778317,(((((((((((WP_008500940.1_GCF_009036245.1_ASM903624v1:0.0000000000,WP_008500940.1_GCF_001984825.2_ASM198482v2:0.0000000000):0.0000000000,WP_008500940.1_GCF_001750725.1_ASM175072v1:0.0000000000):0.0000000000,WP_008500940.1_GCF_007035805.1_ASM703580v1:0.0000000000):0.0000000000,WP_008500940.1_GCF_000224675.1_ASM22467v1:0.0000000000):0.0000000000,WP_014884579.1_GCF_001518835.1_ASM151883v1:0.0000000000):0.0000000000,WP_008500940.1_GCF_022014715.1_ASM2201471v1:0.0000000000):0.0000000000,WP_008500940.1_GCF_001729805.1_ASM172980v1:0.0000000000):0.0000000000,WP_008500940.1_GCF_009176645.1_ASM917664v1:0.0000000000):0.0000000000,WP_008500940.1_GCF_020042625.1_ASM2004262v1:0.0000000000):0.0000000000,WP_008500940.1_GCF_905331265.2_AI2999v1_cpp:0.0000000000):0.0000024040,WP_006176435.1_GCF_003594935.2_ASM359493v2:0.0000024040)100:0.0165581884)39:0.0000024040)39:0.0000024040,WP_043864883.1_GCF_011068345.1_ASM1106834v1:0.0167868268)97:0.0184624443,WP_015963720.1_GCF_021172065.1_ASM2117206v1:0.0000024040)71:0.0000024040,WP_013365537.1_GCF_001461805.1_ASM146180v1:0.0000024040)38:0.0000024040,(((WP_283283342.1_GCF_030053895.1_ASM3005389v1:0.0000000000,WP_017458534.1_GCF_001683395.1_ASM168339v1:0.0000000000):0.0000000000,WP_017458534.1_GCF_015167415.1_ASM1516741v1:0.0000000000):0.0000000000,WP_061493982.1_GCF_027886705.1_ASM2788670v1:0.0000000000):0.0000024040)40:0.0000024040,(((WP_003027452.1_GCF_023374935.1_ASM2337493v1:0.0000000000,WP_135321276.1_GCF_004684345.1_ASM468434v1:0.0000000000):0.0000000000,WP_005129255.1_GCF_019047765.1_ASM1904776v1:0.0000000000):0.0000000000,WP_005129255.1_GCF_004353845.1_ASM435384v1:0.0000000000):0.0000024040)39:0.0000024040,WP_043082827.1_GCF_003019925.1_ASM301992v1:0.0000024040)98:0.0183997572,((((((((((WP_004103935.1_GCF_003812925.1_ASM381292v1:0.0000000000,WP_002912951.1_GCF_020526085.1_ASM2052608v1:0.0000000000):0.0000000000,WP_004864815.1_GCF_022637595.1_ASM2263759v1:0.0000000000):0.0000000000,WP_002912951.1_GCF_009648975.1_ASM964897v1:0.0000000000):0.0000000000,YP_005227969.1_GCF_000240185.1_ASM24018v2:0.0000000000):0.0000000000,WP_039079953.1_GCF_030296975.1_ASM3029697v1:0.0000000000):0.0000000000,WP_004122911.1_GCF_015139575.1_ASM1513957v1:0.0000000000):0.0000000000,WP_112213059.1_GCF_003261575.2_ASM326157v2:0.0000000000):0.0000000000,WP_004122911.1_GCF_018139045.1_ASM1813904v1:0.0000000000):0.0000000000,WP_015365690.1_GCF_007632255.1_ASM763225v1:0.0000000000):0.0000024040,WP_100682711.1_GCF_006711645.1_ASM671164v1:0.0000024040)43:0.0000024040)93:0.0406944025)52:0.0000024215,((WP_110509382.1_GCF_003935895.2_ASM393589v2:0.0160090935,WP_041146493.1_GCF_012029655.1_ASM1202965v1:0.0000024040)99:0.0155232770,WP_002912951.1_GCF_016415705.1_ASM1641570v1:0.0000024040)90:0.0000024040)59:0.0152741603,(((((WP_064544972.1_GCF_022637515.1_ASM2263751v1:0.0154594955,WP_008459912.1_GCF_002393445.1_ASM239344v1:0.0000024040)99:0.0156603745,(WP_008500940.1_GCF_030406165.1_ASM3040616v1:0.0156466890,WP_040074772.1_GCF_017348915.1_ASM1734891v1:0.0155443852)50:0.0000024040)38:0.0000024040,(WP_125291619.1_GCF_024224615.1_ASM2422461v1:0.0000024040,(WP_138098446.1_GCF_005671395.1_ASM567139v1:0.0160781357,WP_031520686.1_GCF_025914095.1_ASM2591409v1:0.0161149672)73:0.0329275667)69:0.0158511934)67:0.0155932112,WP_023479652.1_GCF_025758125.1_ASM2575812v1:0.0156269503)67:0.0000024040,WP_003027452.1_GCF_904859905.1_MSB1_1H:0.0000024040)67:0.0000024040)61:0.0508567499)89:0.0308943593,WP_005287912.1_GCF_016026395.1_ASM1602639v1:0.0000024040)46:0.0353495985,(((WP_015871856.1_GCF_003074995.2_ASM307499v2:0.0000000000,WP_005287912.1_GCF_002504285.1_ASM250428v1:0.0000000000):0.0000000000,WP_015871856.1_GCF_000264765.2_ASM26476v2:0.0000000000):0.0000024040,WP_012849118.1_GCF_021733145.1_ASM2173314v1:0.0000024040)98:0.0000024040)52:0.0650908625,(((((((((WP_002228019.1_GCF_000222975.1_ASM22297v1:0.0000024040,(WP_002228019.1_GCF_000834295.1_ASM83429v1:0.0000024040,WP_002228019.1_GCF_000582515.1_ASM58251v1:0.0000024040)100:0.0371875926)93:0.0159290623,(WP_004700569.1_GCF_000834395.1_ASM83439v1:0.0160103961,WP_025378855.1_GCF_004124235.1_ASM412423v1:0.0000024040)64:0.0000024040)93:0.0177101292,((WP_111739918.1_GCF_900478135.1_28193_H01:0.0328394252,(WP_130590878.1_GCF_004295645.1_ASM429564v1:0.0155377923,WP_108901893.1_GCF_003096015.2_ASM309601v2:0.0000024040)100:0.0000979835)100:0.0163322155,WP_047781417.1_GCF_900638655.1_58635_F02:0.0000024040)100:0.0893348740)70:0.0575468394,(WP_012667659.1_GCF_002952315.1_ASM295231v1:0.0000024040,WP_004158444.1_GCF_000091565.1_ASM9156v1:0.0169161543)100:0.0199679922)58:0.0439354829,WP_128176430.1_GCF_022647505.1_ASM2264750v1:0.0310616634)41:0.0090371102,((WP_313852801.1_GCF_032164335.1_ASM3216433v1:0.0188056517,(WP_014594125.1_GCF_000233595.1_ASM23359v1:0.0000024040,WP_003854146.1_GCF_009646115.1_ASM964611v1:0.0156979263)100:0.1272799173)49:0.0175434527,(WP_154751729.1_GCF_009738185.1_ASM973818v1:0.0343132393,(WP_062742893.1_GCF_019844095.1_ASM1984409v1:0.0164983856,WP_133841462.1_GCF_020683125.1_ASM2068312v1:0.0000024040)77:0.0000024040)65:0.0140766359)32:0.0193048377)38:0.0164072480,WP_067432283.1_GCF_020342335.1_ASM2034233v1:0.0000024040)46:0.0340110577,WP_038021615.1_GCF_002163605.1_ASM216360v1:0.0000024040)42:0.0168521379,WP_160621661.1_GCF_009914055.1_ASM991405v1:0.0000024040)40:0.0250051289)45:0.0394044613)54:0.0598428738,(WP_085071088.1_GCF_002101395.1_ASM210139v1:0.0417175157,WP_249891594.1_GCF_023517775.1_ASM2351777v1:0.0000024040)69:0.0570873547)98:0.0013055247,(WP_099134801.1_GCF_017743015.1_ASM1774301v1:0.0201853235,(WP_069316275.1_GCF_001721185.1_ASM172118v1:0.0213462044,WP_010846720.1_GCF_014295015.1_ASM1429501v1:0.0198401449)96:0.0430187179)91:0.0682299505)89:0.0596322218)79:0.0173659569,((WP_068444733.1_GCF_900475855.1_46338_B02:0.0000024040,((WP_102137697.1_GCF_002843235.3_ASM284323v3:0.0000000000,WP_004253124.1_GCF_029193595.2_ASM2919359v2:0.0000000000):0.0000024040,WP_004911909.1_GCF_003204135.1_ASM320413v1:0.0000024040)100:0.0423274408)90:0.0411704239,WP_154635581.1_GCF_029277985.1_ASM2927798v1:0.0000024040)87:0.0209387664)88:0.0200392188,WP_006660782.1_GCF_002393505.1_ASM239350v1:0.0209861584)89:0.0206241097,WP_047256971.1_GCF_022592395.1_ASM2259239v1:0.0000024040)91:0.0422114647,WP_004238035.1_GCF_902387845.1_UHGG_MGYG-HGUT-02512:0.0883663692)99:0.0297482868,(WP_025315080.1_GCF_000599985.1_ASM59998v1:0.0490030507,(WP_166916551.1_GCF_011745665.1_ASM1174566v1:0.0342678322,WP_039103678.1_GCF_000807275.1_ASM80727v1:0.0331125086)100:0.0632868377)98:0.0255716535)97:0.0339975189)75:0.0729743687)94:0.0294685201,WP_108650509.1_GCF_003072645.1_ASM307264v1:0.1085148406)100:0.6067489803,WP_017422344.1_GCF_002204915.1_ASM220491v1:0.0000024040)97:0.0448699372,WP_128811143.1_GCF_019670485.1_ASM1967048v1:0.0000024040)97:0.0209166666,WP_014232399.1_GCF_001456255.1_ASM145625v1:0.0000024040)63:0.0000028454,(((((WP_017055115.1_GCF_024347595.1_ASM2434759v1:0.0000024040,(((WP_004741259.1_GCF_024347355.1_ASM2434735v1:0.0000000000,WP_017055115.1_GCF_001995825.2_ASM199582v2:0.0000000000):0.0000000000,WP_017055115.1_GCF_022371215.1_ASM2237121v1:0.0000000000):0.0000024040,WP_137372552.1_GCF_024347495.1_ASM2434749v1:0.0000024040)100:0.0400542961)93:0.0875187329,(WP_261837536.1_GCF_024347295.1_ASM2434729v1:0.0000024040,(WP_060467462.1_GCF_024347655.1_ASM2434765v1:0.0197804924,(WP_009848748.1_GCF_000091465.1_ASM9146v1:0.0000024040,(((((WP_009848748.1_GCF_014879975.1_ASM1487997v1:0.0000000000,WP_009848748.1_GCF_024347635.1_ASM2434763v1:0.0000000000):0.0000000000,WP_017076365.1_GCF_024347455.1_ASM2434745v1:0.0000000000):0.0000000000,WP_004729781.1_GCF_022812045.1_ASM2281204v1:0.0000000000):0.0000024040,WP_009848748.1_GCF_002119525.1_ASM211952v1:0.0000024040)92:0.0000024040,WP_010438058.1_GCF_005144905.1_ASM514490v1:0.0200134088)91:0.0200779310)91:0.0206722717)50:0.0202688903)50:0.0204076653)96:0.0661779852,(WP_032549304.1_GCF_024362845.1_ASM2436284v1:0.0000024040,WP_239840674.1_GCF_024347475.1_ASM2434747v1:0.0206664336)98:0.0000024215)100:0.4763728657,WP_073605895.1_GCF_024346755.1_ASM2434675v1:0.0252447367)98:0.0454796522,((WP_038178363.1_GCF_024347095.1_ASM2434709v1:0.0210431620,((WP_087479425.1_GCF_024346955.1_ASM2434695v1:0.0706735074,WP_077335682.1_GCF_024347115.1_ASM2434711v1:0.0211106415)99:0.0000024040,WP_072957229.1_GCF_023920225.1_ASM2392022v1:0.0211739824)97:0.0221992775)59:0.0000024040,WP_074373606.1_GCF_014083925.1_ASM1408392v1:0.0212588158)100:0.0912567969)93:0.0683791582)49:0.0208638826,((((((WP_010319021.1_GCF_002257545.1_ASM225754v1:0.1128877751,WP_261892804.1_GCF_024347055.1_ASM2434705v1:0.0660285665)68:0.0000024215,WP_001123591.1_GCF_008369605.1_ASM836960v1:0.0000024040)68:0.0206879163,((((WP_077312750.1_GCF_024346995.1_ASM2434699v1:0.0427179868,WP_123016239.1_GCF_003716875.1_ASM371687v1:0.0245107348)59:0.0921078860,(WP_004726219.1_GCF_006364355.1_ASM636435v1:0.0000024040,WP_020327612.1_GCF_001558415.2_ASM155841v2:0.0000024040)100:0.0215691961)55:0.0000022481,WP_165311145.1_GCF_011064285.1_ASM1106428v1:0.0000024040)55:0.0205723271,((WP_068713942.1_GCF_001547935.1_ASM154793v1:0.0909543478,WP_136484053.1_GCF_019226825.1_ASM1922682v1:0.0000024040)47:0.0216542399,WP_042488415.1_GCF_024347035.1_ASM2434703v1:0.0000024040)46:0.0000024040)44:0.0000024040)54:0.0432757583,(((WP_114785547.1_GCF_009363415.1_ASM936341v1:0.0630219732,WP_126609230.1_GCF_019977755.1_ASM1997775v1:0.0679620109)57:0.0255797349,WP_257083374.1_GCF_024582835.1_ASM2458283v1:0.0645246291)50:0.0009439890,WP_164647945.1_GCF_010587385.1_ASM1058738v1:0.0210483529)51:0.0207308626)33:0.0000024040,WP_004746686.1_GCF_000772105.1_ASM77210v1:0.0000024040)33:0.0000024040,(WP_075709309.1_GCF_009938205.1_ASM993820v1:0.0000024040,(WP_162046579.1_GCF_009938185.1_ASM993818v1:0.0410740609,WP_075649926.1_GCF_009938225.1_ASM993822v1:0.0000024040)97:0.0206633604)98:0.0417292841)89:0.0620828708)47:0.0000028454,WP_005431209.1_GCF_002021755.1_ASM202175v1:0.0000024040)75:0.0204271648,((((((WP_005431209.1_GCF_002906655.1_ASM290665v1:0.0000000000,WP_005376801.1_GCF_000024825.1_ASM2482v1:0.0000000000):0.0000000000,WP_005431209.1_GCF_002887615.1_ASM288761v1:0.0000000000):0.0000000000,WP_010447515.1_GCF_002214395.1_ASM221439v1:0.0000000000):0.0000000000,WP_005431209.1_GCF_002906475.1_ASM290647v1:0.0000000000):0.0000000000,WP_005376801.1_GCF_023650915.1_ASM2365091v1:0.0000000000):0.0000024040,WP_005445063.1_GCF_030060435.1_ASM3006043v1:0.0000024040)93:0.0000024040)47:0.0207686022,WP_005465079.1_GCF_000196095.1_ASM19609v1:0.0000024040)99:0.6435537066,((((((((WP_091361211.1_GCF_024347255.1_ASM2434725v1:0.0000024040,WP_019622678.1_GCF_024347275.1_ASM2434727v1:0.1477899823)99:0.1505966301,WP_143869738.1_GCF_007289895.1_ASM728989v1:0.1423209360)46:0.0000024040,(WP_013345960.1_GCF_000148645.1_ASM14864v1:0.0677353370,(WP_195810624.1_GCF_015644725.1_ASM1564472v1:0.0577670790,((WP_014951071.1_GCF_002849875.1_ASM284987v1:0.0000024040,WP_015068333.1_GCF_001886435.1_ASM188643v1:0.0000024040)100:0.0605312410,((WP_013786447.1_GCF_001562195.1_ASM156219v1:0.0000024040,WP_013786447.1_GCF_000213655.1_ASM21365v1:0.0000024040)100:0.0595479332,(WP_117315957.1_GCF_003429285.1_ASM342928v1:0.0194560592,WP_075609394.1_GCF_002499975.2_ASM249997v2:0.0000024040)100:0.0000024040)71:0.0187309294)100:0.0422869380)100:0.1093871766)100:0.0396748391)73:0.0233072628,((((WP_112138935.1_GCF_013372285.1_ASM1337228v1:0.1781610580,(WP_013660548.1_GCF_000192865.1_ASM19286v1:0.1466358531,((WP_114412177.1_GCF_016906065.1_ASM1690606v1:0.0193575399,WP_168822280.1_GCF_020694005.1_ASM2069400v1:0.0000024040)98:0.0381175650,WP_111607846.1_GCF_014623465.1_ASM1462346v1:0.0008549957)98:0.0450278937)52:0.0220544603)52:0.0208730736,WP_013796423.1_GCF_000214215.1_ASM21421v1:0.0443179245)97:0.0837334916,WP_251088320.1_GCF_023702635.1_ASM2370263v1:0.1584489938)45:0.0000029289,((((WP_250654921.1_GCF_023650495.1_ASM2365049v1:0.0150903898,(WP_265048531.1_GCF_026016465.1_ASM2601646v1:0.0000024040,WP_251813013.1_GCF_026427595.1_ASM2642759v1:0.0596154372)99:0.0438555917)100:0.1531664394,(WP_007017377.1_GCF_012295615.1_ASM1229561v1:0.0791111068,WP_015485589.1_GCF_000355675.1_ASM35567v1:0.1352512714)50:0.0232540248)41:0.0395770909,(((WP_036209377.1_GCF_002116735.1_ASM211673v1:0.1124319604,(WP_136549921.1_GCF_004851605.1_ASM485160v1:0.0184356461,WP_014872133.1_GCF_001043175.1_ASM104317v1:0.1117124846)99:0.0507806561)99:0.0403005890,WP_070964833.1_GCF_001854125.1_ASM185412v1:0.0440504039)50:0.0000020795,(WP_041339581.1_GCF_000830985.1_ASM83098v1:0.0333439663,(WP_014577980.1_GCF_018972165.1_ASM1897216v1:0.0000024040,(WP_011786351.1_GCF_000284615.1_ASM28461v1:0.0199520394,WP_058092192.1_GCF_030297115.1_ASM3029711v1:0.0203943652)100:0.0414968693)97:0.0381618072)97:0.0316957422)92:0.1005756332)63:0.0269296198,WP_191601209.1_GCF_014805825.1_ASM1480582v1:0.0823589351)29:0.0183598474)54:0.0423413589)92:0.0787322403,(((((((((((((WP_142874076.1_GCF_007004545.3_ASM700454v3:0.0708421886,(WP_144046110.1_GCF_007197555.1_ASM719755v1:0.0285622336,WP_013051026.1_GCF_000091325.1_ASM9132v1:0.0499652369)94:0.0200304669)98:0.0493231036,WP_077750971.1_GCF_002005305.1_ASM200530v1:0.0393363762)99:0.0196695745,WP_012142153.1_GCF_000018025.1_ASM1802v1:0.0000024040)99:0.2140758770,WP_274049972.1_GCF_028657945.1_ASM2865794v1:0.0000024040)98:0.0186219495,WP_044833925.1_GCF_000948975.2_ASM94897v2:0.0000024040)98:0.0000024040,WP_044837866.1_GCF_000948985.2_ASM94898v2:0.0190143525)98:0.0783200079,WP_011769847.1_GCF_000015285.1_ASM1528v1:0.0837967503)100:0.0509757663,(WP_006032209.1_GCF_900465055.1_MORIYA_PRJEB24680v2:0.0398085709,WP_019441129.1_GCF_008931805.1_ASM893180v1:0.0000024040)100:0.0935328553)95:0.1399231307,WP_074495628.1_GCF_030295995.1_ASM3029599v1:0.0000024040)68:0.0192411707,WP_286235444.1_GCF_030295915.1_ASM3029591v1:0.0462935277)87:0.0437236866,(WP_210559702.1_GCF_017948405.1_ASM1794840v1:0.0000024040,WP_208832549.1_GCF_017638545.1_ASM1763854v1:0.0599118276)91:0.0835727831)75:0.0183642903,((WP_068545217.1_GCF_001831495.1_ASM183149v1:0.1368454759,WP_009837033.1_GCF_003568825.1_ASM356882v1:0.0615478255)100:0.1241067359,(WP_130150514.1_GCF_015209785.1_ASM1520978v1:0.0199170309,(WP_036969970.1_GCF_003515105.1_ASM351510v1:0.0000024040,((WP_058548468.1_GCF_004328865.1_ASM432886v1:0.0190696010,(WP_004587302.1_GCF_003668795.1_ASM366879v1:0.0000024040,WP_089347141.1_GCF_002221525.1_ASM222152v1:0.0192642678)71:0.0000024040)99:0.0389123873,((((((WP_024602810.1_GCF_002310795.1_ASM231079v1:0.0000000000,WP_013464513.1_GCF_002310835.1_ASM231083v1:0.0000000000):0.0000024040,WP_077538539.1_GCF_001999225.1_ASM199922v1:0.0000024040)100:0.0000024040,(WP_007580599.1_GCF_000238395.3_ASM23839v4:0.0000024040,WP_002962153.1_GCF_005877035.1_ASM587703v1:0.0000024040)100:0.0197524204)100:0.0193613978,WP_011327658.1_GCF_000026085.1_ASM2608v1:0.0000024040)81:0.0000024040,WP_011327658.1_GCF_002221505.1_ASM222150v1:0.0195696385)91:0.0192387047,(WP_210795736.1_GCF_029023665.1_ASM2902366v1:0.0000024040,WP_145240366.1_GCF_028885455.1_ASM2888545v1:0.0000024040)100:0.0000024040)80:0.0000024040)100:0.0841088444)63:0.0201037684)63:0.0507228360)88:0.0583099471)85:0.0825931968,WP_286261878.1_GCF_030295975.1_ASM3029597v1:0.0854030610)75:0.0186796851)97:0.0438542862,(((WP_308361702.1_GCF_030994125.1_ASM3099412v1:0.1315332607,(WP_108604499.1_GCF_003063625.1_ASM306362v1:0.1075979637,((WP_010606026.1_GCF_024746855.1_ASM2474685v1:0.0193582548,(WP_010606026.1_GCF_033344015.1_ASM3334401v1:0.0000024040,WP_010606026.1_GCF_019797925.1_ASM1979792v1:0.0000024040)100:0.0000024040)100:0.0601868471,((WP_058031736.1_GCF_001444405.1_ASM144440v1:0.0433474266,(WP_010559097.1_GCF_000238255.3_ASM23825v4:0.0196155121,WP_046006170.1_GCF_017742995.1_ASM1774299v1:0.0000024040)99:0.0000024040)90:0.0399797471,WP_040135722.1_GCF_000788395.1_ASM78839v1:0.0000024215)57:0.0000024040)98:0.0465373368)92:0.0239507094)43:0.0140447739,(WP_130604040.1_GCF_004295665.1_ASM429566v1:0.0000024040,WP_011042301.1_GCF_000012325.1_ASM1232v1:0.0197509880)100:0.1019147608)38:0.0204592901,WP_081149941.1_GCF_002076895.1_ASM207689v1:0.0568472083)73:0.0247373140)96:0.0305464688,WP_184425850.1_GCF_030295935.1_ASM3029593v1:0.0315599921)97:0.1199795991,(((WP_153447000.1_GCF_009601765.2_ASM960176v2:0.1279059137,(WP_089138715.1_GCF_002218045.2_ASM221804v2:0.0197530225,(WP_086984474.1_GCF_002157735.2_ASM215773v2:0.0000024040,WP_105901958.1_GCF_026001925.1_ASM2600192v1:0.0000024040)100:0.0000024040)100:0.0211274024)100:0.1810794616,(((WP_012550188.1_GCF_000196495.1_ASM19649v1:0.1686101882,(((WP_261874961.1_GCF_024347075.1_ASM2434707v1:0.0000000000,WP_261837185.1_GCF_024347675.1_ASM2434767v1:0.0000000000):0.0000000000,WP_023403317.1_GCF_024346975.1_ASM2434697v1:0.0000000000):0.0000024040,WP_017029858.1_GCF_024346795.1_ASM2434679v1:0.0000024040)100:0.0000024040)93:0.0201471689,WP_261817804.1_GCF_024346875.1_ASM2434687v1:0.0000024040)93:0.0202384699,((((WP_251881866.1_GCF_023746615.1_ASM2374661v1:0.0596452873,WP_005504987.1_GCF_001558255.2_ASM155825v2:0.0000024040)100:0.1321430910,WP_168660373.1_GCF_012295575.1_ASM1229557v1:0.0431058843)69:0.0238861360,(WP_017054724.1_GCF_024347395.1_ASM2434739v1:0.0569344071,(WP_080175147.1_GCF_024494545.1_ASM2449454v1:0.1064419795,(WP_062689439.1_GCF_024346675.1_ASM2434667v1:0.0000024040,WP_048897931.1_GCF_024346715.1_ASM2434671v1:0.0000024040)100:0.0000024040)100:0.0695426327)100:0.0425150342)65:0.0205781423,((WP_016404048.1_GCF_019670105.1_ASM1967010v1:0.0000024040,WP_163133747.1_GCF_019670125.1_ASM1967012v1:0.0000024040)100:0.0000024040,WP_014107466.1_GCF_000226565.1_ASM22656v1:0.0399910149)100:0.0427215178)56:0.0194890457)51:0.0000020795)98:0.1453966639,(WP_236984663.1_GCF_021655555.1_ASM2165555v1:0.2371051298,WP_011469294.1_GCF_000013665.1_ASM1366v1:0.2141392040)76:0.0616548981)74:0.1227410971)94:0.1099622397)76:0.1490036422,((WP_106892290.1_GCF_003015185.1_ASM301518v1:0.4395230430,WP_242148374.1_GCF_022655595.1_ASM2265559v1:0.5732464243)96:0.1751260904,(WP_067646620.1_GCF_001632775.1_ASM163277v1:0.1756346814,(((((((((((((WP_004088328.1_GCF_000007245.1_ASM724v1:0.1755719820,WP_114867220.1_GCF_020990565.1_ASM2099056v1:0.0684868582)100:0.1099276349,WP_014160778.1_GCF_000233915.3_ASM23391v4:0.0386019730)61:0.0265668149,((WP_256645084.1_GCF_024498955.1_ASM2449895v1:0.1391016285,(((WP_128419742.1_GCF_014236795.1_ASM1423679v1:0.0440482717,WP_012915841.1_GCF_009931595.1_ASM993159v1:0.0215634950)90:0.0000024040,WP_003472019.1_GCF_017301775.1_ASM1730177v1:0.0000024040)91:0.0216869333,WP_046979376.1_GCF_009769165.1_ASM976916v1:0.0000024040)100:0.0210942553)87:0.0301584239,(WP_141623719.1_GCF_006547045.1_ASM654704v1:0.0428373067,WP_111266678.1_GCF_003233695.1_ASM323369v1:0.0432787935)95:0.0201056350)81:0.0374826978)55:0.0000024040,WP_054666021.1_GCF_014109845.1_ASM1410984v1:0.0000024040)56:0.0000024040,(((WP_162408672.1_GCF_022637495.1_ASM2263749v1:0.0647425189,(((WP_016904354.1_GCF_905367715.1_Xanthomonas_sp._CPBF_1494_hybrid_assembly_2:0.0000000000,WP_011037000.1_GCF_013388375.1_ASM1338837v1:0.0000000000):0.0000024040,WP_104604144.1_GCF_009883735.1_ASM988373v1:0.0000024040)100:0.0000024040,(((WP_260807724.1_GCF_025266575.1_ASM2526657v1:0.0216749279,WP_010378494.1_GCF_000277895.2_ASM27789v2:0.0217306946)96:0.0000024040,((((((((WP_104615458.1_GCF_032698475.1_ASM3269847v1:0.0000000000,WP_008571463.1_GCF_028010245.1_ASM2801024v1:0.0000000000):0.0000000000,WP_042822209.1_GCF_013177355.1_ASM1317735v1:0.0000000000):0.0000000000,WP_002806413.1_GCF_900183975.1_PD885.1:0.0000000000):0.0000000000,WP_119132053.1_GCF_903989455.1_ASM90398945v1:0.0000000000):0.0000000000,WP_055823478.1_GCF_032697525.1_ASM3269752v1:0.0000000000):0.0000000000,WP_008571463.1_GCF_017724035.1_ASM1772403v1:0.0000000000):0.0000000000,WP_005993551.1_GCF_001908725.1_ASM190872v1:0.0000000000):0.0000024040,WP_003486255.1_GCF_000961215.1_ASM96121v1:0.0000024040)100:0.0000024040)97:0.0000024040,(WP_074057564.1_GCF_002285515.1_ASM228551v1:0.0000024040,WP_014503192.1_GCF_008370835.2_ASM837083v2:0.0000024040)100:0.0219818098)100:0.0455334835)100:0.0437677893)73:0.0239053840,WP_134832477.1_GCF_004551575.1_ASM455157v1:0.0211014566)56:0.0000024040,((WP_005409468.1_GCF_019704495.1_ASM1970449v1:0.0000000000,WP_005409468.1_GCF_034508895.1_ASM3450889v1:0.0000000000):0.0000024040,WP_005409468.1_GCF_900475405.1_44087_C01:0.0000024040)100:0.0000024040)56:0.0211520068)95:0.0659037853,WP_162109589.1_GCF_014397415.1_ASM1439741v1:0.0000024040)100:0.0916402153,((WP_187570180.1_GCF_014395425.1_ASM1439542v1:0.0695831848,(WP_213435104.1_GCF_018406605.1_ASM1840660v1:0.0688063854,WP_213435104.1_GCF_018406645.1_ASM1840664v1:0.0000024040)100:0.0717362345)98:0.0434763164,WP_112926388.1_GCF_003293695.1_ASM329369v1:0.0000024040)98:0.0220502870)98:0.0743893459,WP_096297975.1_GCF_002327105.1_ASM232710v1:0.0224830926)98:0.0265360660,WP_144893287.1_GCF_007795095.1_ASM779509v1:0.0217521806)98:0.1209322329,WP_215220007.1_GCF_907164845.1_Lysobacter_CECT30171:0.0440479511)63:0.0000027390,(WP_193986900.1_GCF_015209725.1_ASM1520972v1:0.0000024040,WP_194035455.1_GCF_015209745.1_ASM1520974v1:0.0221821711)100:0.0441284452)62:0.0000024215,(((((WP_200615911.1_GCF_016613535.2_ASM1661353v2:0.0410075284,(((WP_200605701.1_GCF_016613475.2_ASM1661347v2:0.0442347697,WP_115841783.1_GCF_027924565.1_ASM2792456v1:0.0000024040)34:0.0000024040,WP_115841783.1_GCF_009755585.1_ASM975558v1:0.0000024040)63:0.0000024040,WP_187711926.1_GCF_014489475.1_ASM1448947v1:0.0210645531)91:0.0506452641)100:0.1182618768,(WP_057947148.1_GCF_031199375.1_ASM3119937v1:0.0219410703,WP_096379000.1_GCF_002355975.1_ASM235597v1:0.0000024040)99:0.0000024040)99:0.0666226174,(WP_057942528.1_GCF_001442805.1_ASM144280v1:0.0000024040,WP_036108330.1_GCF_002355295.1_ASM235529v1:0.0000024040)100:0.0211238543)92:0.0000024040,WP_057918415.1_GCF_001442745.1_ASM144274v1:0.0000024040)98:0.0405739525,WP_139715170.1_GCF_006337105.1_ASM633710v1:0.0284865245)98:0.0689374918)94:0.1471110061,(((((WP_129832469.1_GCF_004168365.1_ASM416836v1:0.3441220165,((WP_014403425.1_GCF_000242255.2_ASM24225v3:0.2711599175,(WP_144910855.1_GCF_023078455.1_ASM2307845v1:0.0681340632,WP_231351231.1_GCF_021117385.1_ASM2111738v1:0.0211964292)87:0.0233061007)83:0.0214300789,(((WP_126537398.1_GCF_003967035.1_ASM396703v1:0.1202922784,WP_250338236.1_GCF_023612255.1_ASM2361225v1:0.0579457736)76:0.0204916874,WP_188797945.1_GCF_016865235.1_ASM1686523v1:0.0580381972)85:0.0000020795,(WP_139983831.1_GCF_006385595.1_ASM638559v1:0.0196201091,(WP_247428247.1_GCF_023078495.1_ASM2307849v1:0.0194449541,WP_247327943.1_GCF_023078475.1_ASM2307847v1:0.1195772464)99:0.0581419723)100:0.1388940948)78:0.0547482431)82:0.0000020535)82:0.0266143821,WP_007510594.1_GCF_021545825.1_ASM2154582v1:0.0000024040)98:0.0819118358,(WP_166949524.1_GCF_023699965.1_ASM2369996v1:0.0273662485,WP_046967393.1_GCF_001887595.1_ASM188759v1:0.0647837878)93:0.0185822735)93:0.0438619511,WP_231324787.1_GCF_021117405.1_ASM2111740v1:0.0000024040)98:0.0360476557,(WP_017462865.1_GCF_001641285.1_ASM164128v1:0.0000024040,WP_187056078.1_GCF_014297575.1_ASM1429757v1:0.0656768178)98:0.0469440582)99:0.0567968582)95:0.1698602421)97:0.1332290339)98:0.6071534289)100:0.5545427097)93:0.4620806138)78:0.3296414709,(WP_013702201.1_GCF_000195275.1_ASM19527v1:0.1536929306,(WP_021330369.1_GCF_024181585.1_ASM2418158v1:0.1867507138,WP_177528523.1_GCF_016117655.1_ASM1611765v1:0.0545288942)68:0.0360451216)100:1.2132518225)68:0.1760225141)99:1.4956294264)72:0.1026329524,WP_012861723.1_GCF_000024405.1_ASM2440v1:0.0000024040)72:0.0000024040,WP_006806577.1_GCF_007990505.1_ASM799050v1:0.0796831696)77:0.0730805050)100:0.1382147747);
