# Supplementary material for: EF-P and its paralog EfpL (YeiP) differentially control translation of proline-containing sequences
Source: Nat Commun. 2024 Dec 2;15:10465. doi: 10.1038/s41467-024-54556-9 (PMC11611912; doi:10.1038/s41467-024-54556-9)
Supplement: Supplementary file 9 — Supplementary Data 6 [file 41467_2024_54556_MOESM9_ESM.zip › Supplementary Data S2_tree2.nwk]

(WP_260794004.1_GCF_025264625.1_ASM2526462v1:1.4803380424,(((((((((WP_012142683.1_GCF_000018025.1_ASM1802v1:0.2992104441,(WP_251086864.1_GCF_023702635.1_ASM2370263v1:0.0642994305,(WP_009837030.1_GCF_003568825.1_ASM356882v1:0.0494676287,WP_067385439.1_GCF_001651805.1_ASM165180v1:0.0000025494)100:0.0719617042)100:0.1759725890)98:0.0870396716,(WP_208844762.1_GCF_030994125.1_ASM3099412v1:0.2229617123,((((WP_144046365.1_GCF_007197555.1_ASM719755v1:0.0000010000,WP_013051306.1_GCF_000091325.1_ASM9132v1:0.0000010000)100:0.0153022903,WP_077751316.1_GCF_002005305.1_ASM200530v1:0.0159376049)100:0.0977948440,WP_142871272.1_GCF_007004545.3_ASM700454v3:0.0966675532)99:0.1187756726,(WP_127471915.1_GCF_004001325.1_ASM400132v1:0.1458289941,WP_173291084.1_GCF_011398155.1_ASM1139815v1:0.0655407100)99:0.0325727482)99:0.0628824161)99:0.0791135397)91:0.0849054708,(WP_260997152.1_GCF_025345565.1_ASM2534556v1:0.0468253116,WP_015486135.1_GCF_000355675.1_ASM35567v1:0.0873604290)100:0.1330713933)100:0.7751821551,((WP_237382046.1_GCF_017498545.1_ASM1749854v1:0.1500022737,((((((WP_046560699.1_GCF_000981765.1_ASM98176v1:0.0349017711,WP_068989421.1_GCF_001708405.1_ASM170840v1:0.0168606879)27:0.0000022283,WP_018624253.1_GCF_002838765.1_ASM283876v1:0.0000010000)32:0.0000029525,WP_015781016.1_GCF_000024085.1_ASM2408v1:0.0168301579)100:0.3404757017,(((((((((((WP_237261404.1_GCF_021654855.1_ASM2165485v1:0.0000023710,WP_275594351.1_GCF_029201445.1_ASM2920144v1:0.0170555338)100:0.0960021217,(WP_135796365.1_GCF_004786015.1_ASM478601v1:0.0507035309,WP_029938665.1_GCF_004028275.1_ASM402827v1:0.0000023982)100:0.0905437693)99:0.2148347048,(WP_038637634.1_GCF_000788395.1_ASM78839v1:0.0000028271,WP_010562106.1_GCF_000238255.3_ASM23825v4:0.0000010000)98:0.0000026648)88:0.0353572619,(((((((WP_062568522.1_GCF_015209785.1_ASM1520978v1:0.0000025750,WP_036971443.1_GCF_003515105.1_ASM351510v1:0.0000025750)100:0.0514841353,(WP_011327184.1_GCF_002221505.1_ASM222150v1:0.0000021495,WP_011327184.1_GCF_000026085.1_ASM2608v1:0.0000022838)100:0.0331404201)63:0.0000026472,(((((((((WP_004587956.1_GCF_003668795.1_ASM366879v1:0.0000000000,WP_010555265.1_GCF_000238395.3_ASM23839v4:0.0000000000):0.0000000000,WP_024596699.1_GCF_005877035.1_ASM587703v1:0.0000000000):0.0000000000,WP_058546947.1_GCF_002221525.1_ASM222152v1:0.0000000000):0.0000000000,WP_010390517.1_GCF_002310835.1_ASM231083v1:0.0000000000):0.0000000000,WP_058546947.1_GCF_004328865.1_ASM432886v1:0.0000000000):0.0000000000,WP_145234620.1_GCF_028885455.1_ASM2888545v1:0.0000000000):0.0000000000,WP_145234620.1_GCF_029023665.1_ASM2902366v1:0.0000000000):0.0000000000,WP_010390517.1_GCF_002310795.1_ASM231079v1:0.0000000000):0.0000027570,WP_077536047.1_GCF_001999225.1_ASM199922v1:0.0000010000)96:0.0000022941)98:0.0332122053,((WP_017217199.1_GCF_024746855.1_ASM2474685v1:0.0000000000,WP_017217199.1_GCF_019797925.1_ASM1979792v1:0.0000000000):0.0000010000,WP_017217199.1_GCF_033344015.1_ASM3334401v1:0.0000010000)97:0.0000020266)58:0.0168003866,WP_308359396.1_GCF_030994125.1_ASM3099412v1:0.0000028071)55:0.0000022750,WP_058028675.1_GCF_001444405.1_ASM144440v1:0.0166800051)95:0.0341225135,WP_046004845.1_GCF_017742995.1_ASM1774299v1:0.0000025916)61:0.0165763392)83:0.0177587465,((((((((WP_019439635.1_GCF_008931805.1_ASM893180v1:0.1853610610,WP_112715505.1_GCF_900465055.1_MORIYA_PRJEB24680v2:0.0226793521)99:0.0480706390,WP_011771521.1_GCF_000015285.1_ASM1528v1:0.0668362588)99:0.0429748801,((((((WP_004741343.1_GCF_024347355.1_ASM2434735v1:0.0000000000,WP_017067165.1_GCF_024347595.1_ASM2434759v1:0.0000000000):0.0000000000,WP_060467020.1_GCF_001995825.2_ASM199582v2:0.0000000000):0.0000000000,WP_060467020.1_GCF_024347655.1_ASM2434765v1:0.0000000000):0.0000000000,WP_076657048.1_GCF_022371215.1_ASM2237121v1:0.0000000000):0.0000000000,WP_032551233.1_GCF_024362845.1_ASM2436284v1:0.0000000000):0.0000028992,WP_032551233.1_GCF_024347475.1_ASM2434747v1:0.0000028787)100:0.0466722700)99:0.0044476882,((((WP_012551228.1_GCF_000196495.1_ASM19649v1:0.0174033851,WP_089139139.1_GCF_002218045.2_ASM221804v2:0.0173493132)96:0.0000020127,WP_153447816.1_GCF_009601765.2_ASM960176v2:0.0000027660)99:0.0173791129,(WP_017053383.1_GCF_024347395.1_ASM2434739v1:0.0000010000,WP_137374068.1_GCF_024347495.1_ASM2434749v1:0.0000027209)93:0.0000029073)97:0.0000020750,(((((((WP_261838687.1_GCF_024347295.1_ASM2434729v1:0.0000000000,WP_009847919.1_GCF_014879975.1_ASM1487997v1:0.0000000000):0.0000000000,WP_004733338.1_GCF_024347455.1_ASM2434745v1:0.0000000000):0.0000000000,WP_004733338.1_GCF_022812045.1_ASM2281204v1:0.0000000000):0.0000000000,WP_009847919.1_GCF_005144905.1_ASM514490v1:0.0000000000):0.0000000000,WP_009847919.1_GCF_002119525.1_ASM211952v1:0.0000000000):0.0000000000,WP_009847919.1_GCF_024347635.1_ASM2434763v1:0.0000000000):0.0000010000,WP_009847919.1_GCF_000091465.1_ASM9146v1:0.0000028518)100:0.0174913296)100:0.0364927417)100:0.0356870346,((WP_261823166.1_GCF_024346975.1_ASM2434697v1:0.0000010000,WP_261873380.1_GCF_024347075.1_ASM2434707v1:0.0000010000)98:0.0000023806,WP_017027343.1_GCF_024346795.1_ASM2434679v1:0.0355281829)95:0.0061213210)99:0.0302807979,((((((WP_047885245.1_GCF_017329545.1_ASM1732954v1:0.0165091784,WP_005500606.1_GCF_001558255.2_ASM155825v2:0.0000025375)31:0.0000020660,(WP_251876767.1_GCF_023746615.1_ASM2374661v1:0.0000027024,(WP_045038111.1_GCF_024494545.1_ASM2449454v1:0.0322163760,(WP_062690215.1_GCF_024346675.1_ASM2434667v1:0.0160507537,WP_048899874.1_GCF_024346715.1_ASM2434671v1:0.0000024415)98:0.0000026371)99:0.0329082766)31:0.0165049788)98:0.0695995635,((((WP_017419747.1_GCF_002204915.1_ASM220491v1:0.0361163662,((((((((((WP_128809943.1_GCF_019670485.1_ASM1967048v1:0.0000000000,WP_005425036.1_GCF_002906655.1_ASM290665v1:0.0000000000):0.0000000000,WP_005425036.1_GCF_030060435.1_ASM3006043v1:0.0000000000):0.0000000000,WP_005425036.1_GCF_002906475.1_ASM290647v1:0.0000000000):0.0000000000,WP_005395425.1_GCF_000024825.1_ASM2482v1:0.0000000000):0.0000000000,WP_005456976.1_GCF_000196095.1_ASM19609v1:0.0000000000):0.0000000000,WP_005456976.1_GCF_002214395.1_ASM221439v1:0.0000000000):0.0000000000,WP_005425036.1_GCF_002887615.1_ASM288761v1:0.0000000000):0.0000000000,WP_005440472.1_GCF_002021755.1_ASM202175v1:0.0000000000):0.0000000000,WP_014233232.1_GCF_001456255.1_ASM145625v1:0.0000000000):0.0000010000,WP_005381500.1_GCF_023650915.1_ASM2365091v1:0.0000010000)93:0.0000023331)93:0.0000029438,((WP_261816146.1_GCF_024346875.1_ASM2434687v1:0.0000028640,WP_261834181.1_GCF_024347675.1_ASM2434767v1:0.0000026751)100:0.0175644075,WP_004743319.1_GCF_000772105.1_ASM77210v1:0.0000020362)96:0.0175169844)95:0.0174807804,(WP_000246893.1_GCF_008369605.1_ASM836960v1:0.0178198381,((WP_020329416.1_GCF_001558415.2_ASM155841v2:0.0000000000,WP_136485316.1_GCF_019226825.1_ASM1922682v1:0.0000000000):0.0000010000,WP_038152610.1_GCF_006364355.1_ASM636435v1:0.0000028202)98:0.0000027663)100:0.0173166956)45:0.0000020575,(((((WP_086981632.1_GCF_002157735.2_ASM215773v2:0.0000020655,WP_105902532.1_GCF_026001925.1_ASM2600192v1:0.0000020659)100:0.0350556151,(((WP_077314162.1_GCF_024346995.1_ASM2434699v1:0.0000029073,WP_123017039.1_GCF_003716875.1_ASM371687v1:0.0000010000)100:0.0173964519,WP_068715431.1_GCF_001547935.1_ASM154793v1:0.0000023260)100:0.0112091788,WP_261893901.1_GCF_024347055.1_ASM2434705v1:0.0128148528)97:0.0109298452)39:0.0000029465,(WP_126608055.1_GCF_019977755.1_ASM1997775v1:0.0176365558,WP_257084549.1_GCF_024582835.1_ASM2458283v1:0.0000010000)11:0.0000020557)4:0.0000022211,((WP_152429391.1_GCF_009363415.1_ASM936341v1:0.0000000000,WP_075649449.1_GCF_009938225.1_ASM993822v1:0.0000000000):0.0000000000,WP_162045427.1_GCF_009938185.1_ASM993818v1:0.0000000000):0.0000010000)2:0.0000029349,WP_075708812.1_GCF_009938205.1_ASM993820v1:0.0000010000)6:0.0000020752)81:0.0000022263)68:0.0173054154,((((WP_072960576.1_GCF_023920225.1_ASM2392022v1:0.0000000000,WP_074372195.1_GCF_014083925.1_ASM1408392v1:0.0000000000):0.0000000000,WP_038178704.1_GCF_024347095.1_ASM2434709v1:0.0000000000):0.0000000000,WP_077336283.1_GCF_024347115.1_ASM2434711v1:0.0000000000):0.0000023847,WP_038178704.1_GCF_024346955.1_ASM2434695v1:0.0000020766)100:0.0175679914)43:0.0000027344,((((WP_087026845.1_GCF_019703835.1_ASM1970383v1:0.0000000000,WP_165310089.1_GCF_011064285.1_ASM1106428v1:0.0000000000):0.0000000000,WP_102941213.1_GCF_024347035.1_ASM2434703v1:0.0000000000):0.0000000000,WP_094500594.1_GCF_002257545.1_ASM225754v1:0.0000000000):0.0000010000,WP_073601845.1_GCF_024346755.1_ASM2434675v1:0.0000010000)96:0.0000021073)98:0.0171967095,WP_164649299.1_GCF_010587385.1_ASM1058738v1:0.0000020532)99:0.0232075877)99:0.0354457451,((((((WP_115717355.1_GCF_003367375.1_ASM336737v1:0.1280665947,((((((((WP_081151642.1_GCF_002076895.1_ASM207689v1:0.0150093091,WP_068546976.1_GCF_001831495.1_ASM183149v1:0.0527072029)95:0.0525634992,(WP_210560438.1_GCF_017948405.1_ASM1794840v1:0.0166236894,WP_208830090.1_GCF_017638545.1_ASM1763854v1:0.0000024787)95:0.0166046376)81:0.0000029630,WP_286234510.1_GCF_030295915.1_ASM3029591v1:0.0000022433)79:0.0165683404,WP_074496423.1_GCF_030295995.1_ASM3029599v1:0.0000029897)31:0.0000020212,(WP_286264975.1_GCF_030295975.1_ASM3029597v1:0.0000010000,WP_184426940.1_GCF_030295935.1_ASM3029593v1:0.0000010000)100:0.0360004337)97:0.0338634631,WP_274051065.1_GCF_028657945.1_ASM2865794v1:0.0000020202)92:0.0167235804,(WP_044835483.1_GCF_000948975.2_ASM94897v2:0.0000010000,WP_044838031.1_GCF_000948985.2_ASM94898v2:0.0000010000)98:0.0000027753)96:0.0165421157,(WP_011041815.1_GCF_000012325.1_ASM1232v1:0.0343528349,WP_130603386.1_GCF_004295665.1_ASM429566v1:0.0000027542)95:0.0174095216)95:0.0165357596)66:0.0371427448,(WP_195810374.1_GCF_015644725.1_ASM1564472v1:0.0340331240,WP_108565534.1_GCF_003429285.1_ASM342928v1:0.0167874044)66:0.0170526789)61:0.0000022428,(WP_013785484.1_GCF_000213655.1_ASM21365v1:0.0000010000,WP_013785484.1_GCF_001562195.1_ASM156219v1:0.0000010000)95:0.0000025503)54:0.0000025181,WP_014109845.1_GCF_000226565.1_ASM22656v1:0.0518017319)99:0.0172604974,(WP_014948217.1_GCF_002849875.1_ASM284987v1:0.0000010000,WP_012517224.1_GCF_001886435.1_ASM188643v1:0.0000010000)95:0.0000020079)96:0.0000028429,WP_075608318.1_GCF_002499975.2_ASM249997v2:0.0347808222)100:0.0349512348)82:0.0000026789,WP_108601888.1_GCF_003063625.1_ASM306362v1:0.0000020178)85:0.0093300154)84:0.0213186978,((((WP_168662783.1_GCF_012295575.1_ASM1229557v1:0.1480951924,(WP_166914128.1_GCF_011745665.1_ASM1174566v1:0.0332895256,(WP_039103195.1_GCF_000807275.1_ASM80727v1:0.0332883676,WP_025314677.1_GCF_000599985.1_ASM59998v1:0.0000010000)100:0.0691428812)99:0.0325824810)93:0.0868998625,WP_108652230.1_GCF_003072645.1_ASM307264v1:0.0387857654)27:0.0185028118,((((((((((((((((((((WP_104923551.1_GCF_002951615.1_ASM295161v1:0.0547901163,(((((WP_013200470.1_GCF_000196615.1_ASM19661v1:0.0000000000,WP_133842574.1_GCF_020683125.1_ASM2068312v1:0.0000000000):0.0000000000,WP_020824887.1_GCF_008364325.2_ASM836432v2:0.0000000000):0.0000000000,WP_234587709.1_GCF_021462285.1_ASM2146228v1:0.0000000000):0.0000000000,WP_154752875.1_GCF_009738185.1_ASM973818v1:0.0000000000):0.0000021980,WP_062745732.1_GCF_019844095.1_ASM1984409v1:0.0000028842)100:0.0172649449)48:0.0000020605,WP_128176138.1_GCF_022647505.1_ASM2264750v1:0.0171158151)34:0.0000029135,(((((((((((((((WP_034891518.1_GCF_020342335.1_ASM2034233v1:0.0000000000,WP_012442678.1_GCF_000026185.1_ASM2618v1:0.0000000000):0.0000000000,WP_010251979.1_GCF_019048385.1_ASM1904838v1:0.0000000000):0.0000000000,WP_004952647.1_GCF_900638135.1_56433_G01:0.0000000000):0.0000000000,WP_012666849.1_GCF_002952315.1_ASM295231v1:0.0000000000):0.0000000000,WP_013573742.1_GCF_021276285.1_ASM2127628v1:0.0000000000):0.0000000000,WP_111142263.1_GCF_022647325.1_ASM2264732v1:0.0000000000):0.0000000000,WP_010251979.1_GCF_004792415.1_ASM479241v1:0.0000000000):0.0000000000,WP_004952647.1_GCF_949794035.1_EBP3064_genome:0.0000000000):0.0000000000,WP_008925396.1_GCF_009646115.1_ASM964611v1:0.0000000000):0.0000000000,WP_052898816.1_GCF_032164335.1_ASM3216433v1:0.0000000000):0.0000000000,WP_013573742.1_GCF_022637475.1_ASM2263747v1:0.0000000000):0.0000000000,WP_004952647.1_GCF_000214235.1_ASM21423v1:0.0000000000):0.0000000000,WP_006322046.1_GCF_000261045.2_ASM26104v2:0.0000000000):0.0000010000,WP_004160177.1_GCF_000091565.1_ASM9156v1:0.0000027865)39:0.0000025265,WP_013024304.1_GCF_000233595.1_ASM23359v1:0.0000010000)36:0.0000021730)48:0.0000026350,(((((WP_006121713.1_GCF_011044475.1_ASM1104447v1:0.0170342187,(WP_013319660.1_GCF_000147055.1_ASM14705v1:0.0000023156,WP_022635072.1_GCF_002846995.1_ASM284699v1:0.0000010000)100:0.0170637082)53:0.0000020071,(((((((WP_012768149.1_GCF_000023565.1_ASM2356v1:0.0000000000,WP_019843271.1_GCF_002887555.1_ASM288755v1:0.0000000000):0.0000000000,WP_107168434.1_GCF_012427845.1_ASM1242784v1:0.0000000000):0.0000000000,WP_012768149.1_GCF_002812485.1_ASM281248v1:0.0000000000):0.0000000000,WP_005972974.1_GCF_001742185.1_ASM174218v1:0.0000000000):0.0000000000,WP_012886311.1_GCF_000025065.1_ASM2506v1:0.0000000000):0.0000000000,WP_039382139.1_GCF_020079945.1_ASM2007994v1:0.0000000000):0.0000010000,WP_024107482.1_GCF_003403135.1_ASM340313v1:0.0000022037)88:0.0000024759)50:0.0000028249,(((((WP_035344450.1_GCF_900095885.1_Daq1742:0.0000000000,WP_264496857.1_GCF_025946765.1_ASM2594676v1:0.0000000000):0.0000000000,WP_014701587.1_GCF_003992745.1_ASM399274v1:0.0000000000):0.0000000000,WP_015841891.1_GCF_015689195.1_ASM1568919v1:0.0000000000):0.0000000000,WP_180742814.1_GCF_020181655.1_ASM2018165v1:0.0000000000):0.0000010000,WP_042873025.1_GCF_007858975.2_ASM785897v2:0.0000010000)91:0.0000028348)54:0.0000028739,(((((((WP_014916784.1_GCF_003382565.3_ASM338256v3:0.0000000000,WP_010295533.1_GCF_013488025.1_ASM1348802v1:0.0000000000):0.0000000000,WP_039279757.1_GCF_020971565.1_ASM2097156v1:0.0000000000):0.0000000000,WP_010295533.1_GCF_009931295.1_ASM993129v1:0.0000000000):0.0000000000,WP_039279757.1_GCF_002288545.1_ASM228854v1:0.0000000000):0.0000000000,WP_039279757.1_GCF_014946825.2_ASM1494682v2:0.0000000000):0.0000020542,WP_010283150.1_GCF_009873295.1_ASM987329v1:0.0000020541)100:0.0169003057,WP_011095470.1_GCF_000740965.1_ASM74096v1:0.0167205583)93:0.0168187393)75:0.0040603221,WP_021507762.1_GCF_019890955.1_ASM1989095v1:0.0137037011)92:0.0160122487)78:0.0169205427,(WP_032910408.1_GCF_025133195.1_ASM2513319v1:0.0000010000,WP_032906820.1_GCF_009730055.1_ASM973005v1:0.0000027620)94:0.0000021409)54:0.0000020389,(((((((WP_025382357.1_GCF_000582515.1_ASM58251v1:0.0000000000,WP_145556474.1_GCF_009831415.1_ASM983141v1:0.0000000000):0.0000000000,WP_002209131.1_GCF_000222975.1_ASM22297v1:0.0000000000):0.0000000000,WP_002209131.1_GCF_000834295.1_ASM83429v1:0.0000000000):0.0000000000,WP_004699787.1_GCF_000834395.1_ASM83439v1:0.0000000000):0.0000000000,WP_005156473.1_GCF_004124235.1_ASM412423v1:0.0000000000):0.0000010000,WP_004713630.1_GCF_000834455.1_ASM83445v1:0.0000010000)99:0.0000023662,WP_004873942.1_GCF_013282725.1_ASM1328272v1:0.0176953003)100:0.0176435855)56:0.0170361061,((WP_105229464.1_GCF_009817885.1_ASM981788v1:0.0050401672,((WP_034492727.1_GCF_013234275.1_ASM1323427v1:0.0000024478,WP_064540813.1_GCF_022637515.1_ASM2263751v1:0.0000010000)97:0.0000021010,((((((WP_000257282.1_GCF_000439255.1_ASM43925v1:0.0000021529,NP_463198.1_GCF_000006945.2_ASM694v2:0.0000027537)97:0.0000020642,WP_002441573.1_GCF_000262305.1_ASM26230v1:0.0171676995)84:0.0174546408,((((((((((((((((((((((((((WP_042999164.1_GCF_001558935.2_ASM155893v2:0.0000000000,WP_000257279.1_GCF_016904755.1_ASM1690475v2:0.0000000000):0.0000000000,WP_004206421.1_GCF_016415705.1_ASM1641570v1:0.0000000000):0.0000000000,WP_012134461.1_GCF_000018045.1_ASM1804v1:0.0000000000):0.0000000000,NP_313155.1_GCF_000008865.2_ASM886v2:0.0000000000):0.0000000000,WP_042289645.1_GCF_018128425.1_ASM1812842v1:0.0000000000):0.0000000000,WP_003025478.1_GCF_023374935.1_ASM2337493v1:0.0000000000):0.0000000000,WP_002885506.1_GCF_009648975.1_ASM964897v1:0.0000000000):0.0000000000,WP_007372714.1_GCF_001658025.2_ASM165802v2:0.0000000000):0.0000000000,WP_007372714.1_GCF_008330085.1_ASM833008v1:0.0000000000):0.0000000000,WP_003025478.1_GCF_904859905.1_MSB1_1H:0.0000000000):0.0000000000,WP_007372714.1_GCF_009363135.1_ASM936313v1:0.0000000000):0.0000000000,WP_000257278.1_GCF_022354085.1_ASM2235408v1:0.0000000000):0.0000000000,WP_000257278.1_GCF_013374815.1_ASM1337481v1:0.0000000000):0.0000000000,WP_006686282.1_GCF_008693645.1_ASM869364v1:0.0000000000):0.0000000000,WP_007372714.1_GCF_021172065.1_ASM2117206v1:0.0000000000):0.0000000000,WP_061498532.1_GCF_027886705.1_ASM2788670v1:0.0000000000):0.0000000000,NP_418571.1_GCF_000005845.2_ASM584v2:0.0000000000):0.0000000000,NP_710014.1_GCF_000006925.2_ASM692v2:0.0000000000):0.0000000000,WP_014830362.1_GCF_905331265.2_AI2999v1_cpp:0.0000000000):0.0000000000,WP_004206421.1_GCF_020526085.1_ASM2052608v1:0.0000000000):0.0000000000,WP_003025478.1_GCF_009648935.1_ASM964893v1:0.0000000000):0.0000000000,WP_000257278.1_GCF_020097475.1_ASM2009747v1:0.0000000000):0.0000000000,YP_005224692.1_GCF_000240185.1_ASM24018v2:0.0000000000):0.0000000000,WP_039077842.1_GCF_030296975.1_ASM3029697v1:0.0000000000):0.0000000000,WP_000257278.1_GCF_029962465.1_ASM2996246v1:0.0000000000):0.0000020985,WP_003025478.1_GCF_004353845.1_ASM435384v1:0.0000020988)99:0.0176575669)13:0.0000029263,WP_012907302.1_GCF_021278985.1_ASM2127898v1:0.0000028843)12:0.0000028678,WP_138095437.1_GCF_005671395.1_ASM567139v1:0.0176750214)64:0.0000020370,((((((((((((((((((((((((((((((((WP_006816771.1_GCF_001461805.1_ASM146180v1:0.0000000000,WP_035894230.1_GCF_023195735.1_ASM2319573v1:0.0000000000):0.0000000000,WP_004109203.1_GCF_003812925.1_ASM381292v1:0.0000000000):0.0000000000,WP_008502940.1_GCF_001729805.1_ASM172980v1:0.0000000000):0.0000000000,WP_003855940.1_GCF_024218835.1_ASM2421883v1:0.0000000000):0.0000000000,WP_110274494.1_GCF_003261575.2_ASM326157v2:0.0000000000):0.0000000000,WP_003855940.1_GCF_020042625.1_ASM2004262v1:0.0000000000):0.0000000000,WP_014882207.1_GCF_001750725.1_ASM175072v1:0.0000000000):0.0000000000,WP_100685754.1_GCF_006711645.1_ASM671164v1:0.0000000000):0.0000000000,WP_023478480.1_GCF_025758125.1_ASM2575812v1:0.0000000000):0.0000000000,WP_010427766.1_GCF_003594935.2_ASM359493v2:0.0000000000):0.0000000000,WP_031521520.1_GCF_025914095.1_ASM2591409v1:0.0000000000):0.0000000000,WP_010427766.1_GCF_030406165.1_ASM3040616v1:0.0000000000):0.0000000000,WP_032616155.1_GCF_001518835.1_ASM151883v1:0.0000000000):0.0000000000,WP_004097931.1_GCF_018139045.1_ASM1813904v1:0.0000000000):0.0000000000,WP_010427766.1_GCF_000224675.1_ASM22467v1:0.0000000000):0.0000000000,WP_017459193.1_GCF_001683395.1_ASM168339v1:0.0000000000):0.0000000000,WP_017459193.1_GCF_015167415.1_ASM1516741v1:0.0000000000):0.0000000000,WP_003855940.1_GCF_007632255.1_ASM763225v1:0.0000000000):0.0000000000,WP_041143692.1_GCF_012029655.1_ASM1202965v1:0.0000000000):0.0000000000,WP_025758229.1_GCF_009036245.1_ASM903624v1:0.0000000000):0.0000000000,WP_135323439.1_GCF_004684345.1_ASM468434v1:0.0000000000):0.0000000000,WP_152083174.1_GCF_009176645.1_ASM917664v1:0.0000000000):0.0000000000,WP_062775981.1_GCF_009649915.1_ASM964991v1:0.0000000000):0.0000000000,WP_010427766.1_GCF_007035805.1_ASM703580v1:0.0000000000):0.0000000000,WP_040077524.1_GCF_017348915.1_ASM1734891v1:0.0000000000):0.0000000000,WP_010427766.1_GCF_022014715.1_ASM2201471v1:0.0000000000):0.0000000000,WP_004097931.1_GCF_015139575.1_ASM1513957v1:0.0000000000):0.0000000000,WP_008502940.1_GCF_001984825.2_ASM198482v2:0.0000000000):0.0000000000,WP_004856970.1_GCF_022637595.1_ASM2263759v1:0.0000000000):0.0000010000,WP_005120972.1_GCF_019047765.1_ASM1904776v1:0.0000010000)100:0.0000029056,(WP_008453764.1_GCF_900635955.1_36672_A01:0.0000010000,WP_061274612.1_GCF_002393445.1_ASM239344v1:0.0000010000)97:0.0000028379)98:0.0169585689,((WP_125351813.1_GCF_003935895.2_ASM393589v2:0.0167677066,((((((WP_002434059.1_GCF_011068345.1_ASM1106834v1:0.0000000000,WP_004386068.1_GCF_001277175.1_ASM127717v1:0.0000000000):0.0000000000,WP_004386068.1_GCF_001277215.2_ASM127721v2:0.0000000000):0.0000000000,WP_004386068.1_GCF_003516125.1_ASM351612v3:0.0000000000):0.0000000000,WP_004386068.1_GCF_001277195.1_ASM127719v1:0.0000000000):0.0000000000,WP_007722891.1_GCF_001277235.1_ASM127723v1:0.0000000000):0.0000020154,WP_004386068.1_GCF_001277255.1_ASM127725v1:0.0000020156)99:0.0167911260)36:0.0000020216,(WP_125294669.1_GCF_024224615.1_ASM2422461v1:0.0000026422,(WP_043081809.1_GCF_003019925.1_ASM301992v1:0.0000010000,WP_054179685.1_GCF_030053895.1_ASM3005389v1:0.0000020426)6:0.0000020233)36:0.0000020265)12:0.0000020405)43:0.0170729083)97:0.0522679509)95:0.0128290271)95:0.0162449383,((((WP_004929666.1_GCF_004768745.1_ASM476874v1:0.0000000000,WP_004929666.1_GCF_017309605.1_ASM1730960v1:0.0000000000):0.0000021101,WP_019453401.1_GCF_001642805.2_ASM164280v2:0.0000023383)100:0.0174578208,WP_015344275.1_GCF_016026735.1_ASM1602673v1:0.0175784376)71:0.0000020725,((((((WP_024910565.1_GCF_000520015.2_ASM52001v2:0.0000000000,WP_024484772.1_GCF_001006005.1_ASM100600v1:0.0000000000):0.0000000000,WP_025798719.1_GCF_011617105.1_ASM1161710v1:0.0000000000):0.0000000000,WP_004093570.1_GCF_020150375.1_ASM2015037v1:0.0000000000):0.0000000000,WP_040264677.1_GCF_009831665.3_ASM983166v3:0.0000000000):0.0000000000,WP_061800519.1_GCF_900187015.1_50465_F01:0.0000000000):0.0000010000,WP_016190755.1_GCF_021365465.1_ASM2136546v1:0.0000010000)84:0.0000029800)41:0.0000028931)79:0.0000027938)98:0.0549980675,WP_004722438.1_GCF_017498685.1_ASM1749868v1:0.0000022765)97:0.0186473604,WP_095846826.1_GCF_002291425.1_ASM229142v1:0.0000020668)99:0.0371177321,((WP_087489688.1_GCF_002163605.1_ASM216360v1:0.0349203443,WP_104958713.1_GCF_002953195.1_ASM295319v1:0.0000020662)100:0.0172229354,((WP_249892409.1_GCF_023517775.1_ASM2351777v1:0.0000000000,WP_085069833.1_GCF_002101395.1_ASM210139v1:0.0000000000):0.0000028935,WP_160622451.1_GCF_009914055.1_ASM991405v1:0.0000024073)97:0.0000020673)100:0.0343787450)16:0.0000026733,WP_137714728.1_GCF_005484945.1_ASM548494v1:0.0000010000)13:0.0000025968,(WP_009111249.1_GCF_005484965.1_ASM548496v1:0.0000000000,WP_222159790.1_GCF_019797845.1_ASM1979784v1:0.0000000000):0.0000024601)97:0.0352311158,(WP_048637288.1_GCF_002291445.1_ASM229144v1:0.0000020618,WP_208229582.1_GCF_017569925.1_ASM1756992v1:0.0000023176)100:0.0205542029)99:0.0219642857,((((WP_015869834.1_GCF_000264765.2_ASM26476v2:0.0000000000,WP_015869834.1_GCF_003074995.2_ASM307499v2:0.0000000000):0.0000000000,WP_012847208.1_GCF_021733145.1_ASM2173314v1:0.0000000000):0.0000000000,WP_005281117.1_GCF_002504285.1_ASM250428v1:0.0000000000):0.0000010000,WP_024524487.1_GCF_016026395.1_ASM1602639v1:0.0000010000)99:0.0109423487)100:0.1896516393,(((WP_111741493.1_GCF_900478135.1_28193_H01:0.0000000000,WP_130590181.1_GCF_004295645.1_ASM429564v1:0.0000000000):0.0000000000,WP_047782133.1_GCF_900638655.1_58635_F02:0.0000000000):0.0000010000,WP_108901217.1_GCF_003096015.2_ASM309601v2:0.0000028910)100:0.0173924917)98:0.0568452866,WP_021324340.1_GCF_001010285.1_ASM101028v1:0.0340161998)98:0.0163962878,(((((((WP_064721150.1_GCF_004116975.1_ASM411697v1:0.0000000000,WP_036934346.1_GCF_011045835.1_ASM1104583v1:0.0000000000):0.0000000000,WP_006536168.1_GCF_022369495.1_ASM2236949v1:0.0000000000):0.0000025386,WP_004245698.1_GCF_000069965.1_ASM6996v1:0.0000022862)100:0.0753596385,(WP_004234989.1_GCF_902387845.1_UHGG_MGYG-HGUT-02512:0.0360992820,((WP_004258667.1_GCF_029193595.2_ASM2919359v2:0.0000000000,WP_004258667.1_GCF_003204135.1_ASM320413v1:0.0000000000):0.0000028073,WP_102138007.1_GCF_002843235.3_ASM284323v3:0.0000010000)100:0.0170874279)68:0.0167194153)64:0.0172997154,((WP_047256276.1_GCF_022592395.1_ASM2259239v1:0.0000010000,WP_006658996.1_GCF_002393505.1_ASM239350v1:0.0000010000)98:0.0000020578,WP_068440604.1_GCF_900475855.1_46338_B02:0.0000010000)98:0.0000022403)65:0.0168290056,WP_026823010.1_GCF_004768525.1_ASM476852v1:0.0169854816)51:0.0169844462,((((WP_045959417.1_GCF_000968175.1_ASM96817v1:0.0168736099,WP_154624547.1_GCF_029277985.1_ASM2927798v1:0.0167955657)41:0.0000020412,((WP_099135642.1_GCF_017743015.1_ASM1774301v1:0.0000028230,WP_189758276.1_GCF_030016155.2_ASM3001615v2:0.0000022635)5:0.0000010000,WP_010846335.1_GCF_014295015.1_ASM1429501v1:0.0000010000)6:0.0000022892)44:0.0000028625,WP_045968552.1_GCF_000968195.1_ASM96819v1:0.0169783300)50:0.0168344326,(((WP_036776062.1_GCF_019090985.1_ASM1909098v1:0.0000000000,WP_069316968.1_GCF_001721185.1_ASM172118v1:0.0000000000):0.0000000000,WP_011148246.1_GCF_000196155.1_ASM19615v1:0.0000000000):0.0000010000,WP_015835835.1_GCF_000196475.1_ASM19647v1:0.0000010000)97:0.0000023369)19:0.0000028347)97:0.0166061417)100:0.0775140678,((WP_085653351.1_GCF_003515985.1_ASM351598v1:0.0000010000,WP_085653351.1_GCF_015999465.1_ASM1599946v1:0.0000010000)98:0.0000028203,WP_012764096.1_GCF_000023545.1_ASM2354v1:0.0329835777)96:0.0168771921)36:0.0000029455,WP_025423651.1_GCF_000517425.1_ASM51742v1:0.0337115752)99:0.0211072222,((((WP_086963835.1_GCF_002157875.1_ASM215787v1:0.0180595457,WP_087037225.1_GCF_002157895.1_ASM215789v1:0.0000010000)100:0.1138399278,WP_131912460.1_GCF_914590485.1_CEDIAZO_illumina_assembly:0.0141883781)91:0.0220343191,WP_096778557.1_GCF_002407485.1_ASM240748v1:0.0000029514)95:0.0317667937,WP_013344012.1_GCF_000148645.1_ASM14864v1:0.0336246403)81:0.0387047941)72:0.0275727843)35:0.0184376749,WP_143871287.1_GCF_007289895.1_ASM728989v1:0.0000022916)47:0.0395139553)35:0.0200975477,(WP_163134559.1_GCF_019670125.1_ASM1967012v1:0.0365265002,WP_040307242.1_GCF_019670105.1_ASM1967010v1:0.0000021882)99:0.1164975667)97:0.0939571486,WP_006474810.1_GCF_023733635.1_ASM2373363v1:0.0161930100)97:0.0179702409,(((((((((((((((WP_013660072.1_GCF_000192865.1_ASM19286v1:0.1364403975,WP_191601261.1_GCF_014805825.1_ASM1480582v1:0.0620455782)100:0.0340570744,((WP_112136670.1_GCF_013372285.1_ASM1337228v1:0.1275120629,WP_013797422.1_GCF_000214215.1_ASM21421v1:0.0000023668)100:0.0444118724,WP_205113532.1_GCF_016906065.1_ASM1690606v1:0.0702985807)65:0.0385767167)92:0.0337762607,(WP_111608590.1_GCF_014623465.1_ASM1462346v1:0.0000024776,WP_168827528.1_GCF_020694005.1_ASM2069400v1:0.0332558541)57:0.0142818910)100:0.1707398239,WP_251086965.1_GCF_023702635.1_ASM2370263v1:0.0358046737)98:0.0367496643,((WP_015488150.1_GCF_000355675.1_ASM35567v1:0.1054259743,WP_145469881.1_GCF_025345565.1_ASM2534556v1:0.0404783010)100:0.0698724059,(((WP_228245181.1_GCF_030295685.1_ASM3029568v1:0.0000000000,WP_321348434.1_GCF_963677335.1_piTriSpeb1.Halopseudomonas_oceani_1.1:0.0000000000):0.0000000000,WP_080049698.1_GCF_002056295.1_ASM205629v1:0.0000000000):0.0000010000,WP_223654884.1_GCF_020025155.1_ASM2002515v1:0.0000010000)100:0.0575902633)95:0.0302286345)77:0.0000021525,WP_007018394.1_GCF_012295615.1_ASM1229561v1:0.0375550719)81:0.0356924550,((WP_262601215.1_GCF_025562755.1_ASM2556275v1:0.1091432488,(WP_011786227.1_GCF_000284615.1_ASM28461v1:0.0000010000,WP_058092083.1_GCF_030297115.1_ASM3029711v1:0.0000010000)96:0.0000021834)63:0.0176683123,(((WP_014872049.1_GCF_001043175.1_ASM104317v1:0.0939352169,WP_041339752.1_GCF_000830985.1_ASM83098v1:0.0180366732)88:0.0367021213,(WP_036209698.1_GCF_002116735.1_ASM211673v1:0.0184163673,WP_041645387.1_GCF_018972165.1_ASM1897216v1:0.0000023339)94:0.0000024850)77:0.0179652570,WP_070965258.1_GCF_001854125.1_ASM185412v1:0.0000024134)36:0.0000020862)98:0.1063977420)67:0.0000025455,((WP_251811290.1_GCF_026427595.1_ASM2642759v1:0.0176503806,WP_250655004.1_GCF_023650495.1_ASM2365049v1:0.0000026920)100:0.0176466444,WP_265048461.1_GCF_026016465.1_ASM2601646v1:0.0000029332)100:0.1186564774)88:0.0186135913,((((WP_108126256.1_GCF_003367315.1_ASM336731v1:0.0649552611,WP_101894993.1_GCF_002863865.1_ASM286386v1:0.1073876467)99:0.0237238055,WP_044616924.1_GCF_000940805.1_ASM94080v1:0.0633701551)99:0.0566930667,WP_136549337.1_GCF_004851605.1_ASM485160v1:0.0943113504)95:0.0187482445,(((WP_011589720.1_GCF_000009365.1_ASM936v1:0.0525040832,(WP_014993055.1_GCF_000300005.1_ASM30000v1:0.0000010000,WP_022993939.1_GCF_032810065.1_ASM3281006v1:0.0000010000)99:0.0000024438)100:0.0533939855,WP_008733367.1_GCF_000299335.2_ASM29933v2:0.0550278685)99:0.0365492984,WP_087460940.1_GCF_002162375.1_ASM216237v1:0.0000024015)98:0.0182902604)91:0.0000023766)98:0.0677602414,((WP_014149403.1_GCF_000968535.2_ASM96853v1:0.0000020077,WP_026130128.1_GCF_005931095.1_ASM593109v1:0.0000029412)100:0.0264187933,WP_088620138.1_GCF_002209385.1_ASM220938v1:0.0430434858)88:0.0163010298)92:0.0434106721,(WP_078483348.1_GCF_013343005.1_ASM1334300v1:0.0516386737,WP_126456114.1_GCF_003967195.1_ASM396719v1:0.0715718439)99:0.0687469124)73:0.0000021465,(WP_091715374.1_GCF_030296755.1_ASM3029675v1:0.0364816621,WP_011399132.1_GCF_000012985.1_ASM1298v1:0.0333516749)100:0.0549538961)83:0.0170408217,(((WP_020485302.1_GCF_000785705.2_ASM78570v2:0.0000010000,WP_150048352.1_GCF_008632455.1_ASM863245v1:0.0000010000)100:0.0166836775,WP_054759815.1_GCF_019669905.1_ASM1966990v1:0.0166670652)100:0.0166317334,WP_255186446.1_GCF_024360925.2_ASM2436092v2:0.0167838044)100:0.0341217698)6:0.0000020390,WP_046861154.1_GCF_001007875.1_ASM100787v1:0.0000022794)7:0.0000025165,WP_288107029.1_GCF_963675335.1_piTriSpea1.Sedimenticola_selenatireducens_1.1:0.0167901653)77:0.0169245365)84:0.0175935193,WP_242150703.1_GCF_022655595.1_ASM2265559v1:0.0684424795)90:0.0755092080,WP_049725662.1_GCF_001187785.1_ASM118778v1:0.1350441062)96:0.0092646309)84:0.0726545191,((WP_067647202.1_GCF_001632775.1_ASM163277v1:0.0000021407,(WP_129833772.1_GCF_004168365.1_ASM416836v1:0.0566786499,(WP_106892010.1_GCF_003015185.1_ASM301518v1:0.0613097121,((((((((WP_162108939.1_GCF_014397415.1_ASM1439741v1:0.0082499734,((WP_187570781.1_GCF_014395425.1_ASM1439542v1:0.0481343256,WP_139715224.1_GCF_006337105.1_ASM633710v1:0.0325634832)100:0.0322989744,WP_256645172.1_GCF_024498955.1_ASM2449895v1:0.0000024315)100:0.0729348686)100:0.0639295437,((((WP_005410381.1_GCF_034508895.1_ASM3450889v1:0.0000000000,WP_005410381.1_GCF_019704495.1_ASM1970449v1:0.0000000000):0.0000010000,WP_005410381.1_GCF_900475405.1_44087_C01:0.0000010000)96:0.0000025058,WP_054665025.1_GCF_014109845.1_ASM1410984v1:0.0154367725)100:0.1007861248,(WP_241953473.1_GCF_022637495.1_ASM2263749v1:0.0311693929,(WP_144893205.1_GCF_007795095.1_ASM779509v1:0.0000026731,(WP_004086027.1_GCF_000007245.1_ASM724v1:0.0155663089,WP_038271401.1_GCF_020990565.1_ASM2099056v1:0.0164991730)98:0.0320017917)76:0.0174872005)61:0.0000020307)56:0.0219477506)52:0.0155078037,WP_112926431.1_GCF_003293695.1_ASM329369v1:0.0690752594)99:0.0430975223,WP_215219970.1_GCF_907164845.1_Lysobacter_CECT30171:0.0351652909)50:0.0320314448,(((WP_213435144.1_GCF_018406605.1_ASM1840660v1:0.0000022869,WP_213435144.1_GCF_018406645.1_ASM1840664v1:0.0000028232)100:0.0322358643,((WP_057942449.1_GCF_001442805.1_ASM144280v1:0.0156071998,(WP_036102715.1_GCF_002355295.1_ASM235529v1:0.0000010000,WP_187711884.1_GCF_014489475.1_ASM1448947v1:0.0000010000)98:0.0000029330)58:0.0155776986,(WP_281779131.1_GCF_027924565.1_ASM2792456v1:0.0000010000,WP_115844530.1_GCF_009755585.1_ASM975558v1:0.0000010000)98:0.0000023834)75:0.0155588649)71:0.0159564857,((WP_096379077.1_GCF_002355975.1_ASM235597v1:0.0000000000,WP_057947067.1_GCF_031199375.1_ASM3119937v1:0.0000000000):0.0000028683,WP_200615981.1_GCF_016613535.2_ASM1661353v2:0.0000023930)94:0.0000020806)72:0.0472531477)35:0.0000020959,(((WP_006379771.1_GCF_004551575.1_ASM455157v1:0.0816425911,(((((((((((((((WP_007962665.1_GCF_905367715.1_Xanthomonas_sp._CPBF_1494_hybrid_assembly_2:0.0000000000,WP_039407624.1_GCF_001908725.1_ASM190872v1:0.0000000000):0.0000000000,WP_003486066.1_GCF_000961215.1_ASM96121v1:0.0000000000):0.0000000000,WP_007962665.1_GCF_017724035.1_ASM1772403v1:0.0000000000):0.0000000000,WP_104603224.1_GCF_009883735.1_ASM988373v1:0.0000000000):0.0000000000,WP_010372769.1_GCF_000277895.2_ASM27789v2:0.0000000000):0.0000000000,WP_007962665.1_GCF_903989455.1_ASM90398945v1:0.0000000000):0.0000000000,WP_006450332.1_GCF_032697525.1_ASM3269752v1:0.0000000000):0.0000000000,WP_006450332.1_GCF_002285515.1_ASM228551v1:0.0000000000):0.0000000000,WP_002802373.1_GCF_025266575.1_ASM2526657v1:0.0000000000):0.0000000000,WP_039407624.1_GCF_032698475.1_ASM3269847v1:0.0000000000):0.0000000000,WP_011037416.1_GCF_013388375.1_ASM1338837v1:0.0000000000):0.0000000000,WP_014503093.1_GCF_008370835.2_ASM837083v2:0.0000000000):0.0000000000,WP_007962665.1_GCF_028010245.1_ASM2801024v1:0.0000000000):0.0000000000,WP_002802373.1_GCF_900183975.1_PD885.1:0.0000000000):0.0000028964,WP_010372769.1_GCF_013177355.1_ASM1317735v1:0.0000026810)100:0.0168427979)100:0.0480265164,(WP_012916408.1_GCF_009931595.1_ASM993159v1:0.0000028134,WP_128421430.1_GCF_014236795.1_ASM1423679v1:0.0152250418)51:0.0156326961)9:0.0156707942,(WP_141623757.1_GCF_006547045.1_ASM654704v1:0.0161420891,(WP_111266723.1_GCF_003233695.1_ASM323369v1:0.0000029247,(WP_014160468.1_GCF_000233915.3_ASM23391v4:0.0000022699,(WP_046981319.1_GCF_009769165.1_ASM976916v1:0.0000023394,WP_003466096.1_GCF_017301775.1_ASM1730177v1:0.0000023988)99:0.0315997702)45:0.0158598175)38:0.0000021850)91:0.0319787277)53:0.0158287921)55:0.0303876626,WP_031370552.1_GCF_001442745.1_ASM144274v1:0.0338166357)100:0.0523244374,WP_096300494.1_GCF_002327105.1_ASM232710v1:0.0325069509)100:0.0509050908)100:0.1165156223)100:0.0442473481)100:0.2058678244,(((((WP_187056046.1_GCF_014297575.1_ASM1429757v1:0.0496797971,((WP_017462799.1_GCF_001641285.1_ASM164128v1:0.0000000000,WP_231349067.1_GCF_021117385.1_ASM2111738v1:0.0000000000):0.0000010000,WP_231324677.1_GCF_021117405.1_ASM2111740v1:0.0000021863)94:0.0000020578)100:0.0163896176,WP_126538360.1_GCF_003967035.1_ASM396703v1:0.0000023891)100:0.0841888957,(((((WP_247327974.1_GCF_023078475.1_ASM2307847v1:0.0000000000,WP_072321483.1_GCF_023612255.1_ASM2361225v1:0.0000000000):0.0000000000,WP_247428306.1_GCF_023078495.1_ASM2307849v1:0.0000000000):0.0000000000,WP_166949467.1_GCF_023699965.1_ASM2369996v1:0.0000000000):0.0000020420,WP_247374080.1_GCF_023078455.1_ASM2307845v1:0.0000010000)100:0.0400999110,(WP_139983885.1_GCF_006385595.1_ASM638559v1:0.0000010000,WP_046981449.1_GCF_001887595.1_ASM188759v1:0.0000023822)99:0.0479597599)75:0.0449841572)99:0.2119206797,(WP_188797897.1_GCF_016865235.1_ASM1686523v1:0.0913660664,WP_007510530.1_GCF_021545825.1_ASM2154582v1:0.0335367661)44:0.0353476565)95:0.0429546400,WP_014403163.1_GCF_000242255.2_ASM24225v3:0.0935624800)100:0.1509108743)100:0.1242596817)85:0.1165758668,(((WP_151057446.1_GCF_008727795.1_ASM872779v1:0.0564935990,(WP_091826850.1_GCF_017310015.1_ASM1731001v1:0.0000010000,WP_239041240.1_GCF_022343685.1_ASM2234368v1:0.0000010000)100:0.0896397293)55:0.0146046113,(WP_091362051.1_GCF_024347255.1_ASM2434725v1:0.0000010000,WP_019620772.1_GCF_024347275.1_ASM2434727v1:0.0000010000)100:0.0593529850)72:0.0500073762,WP_067377782.1_GCF_001651805.1_ASM165180v1:0.0670984366)72:0.0483102303)88:0.3094605479)99:0.1524509510,((WP_095413969.1_GCF_002277955.1_ASM227795v1:0.1395252688,((WP_145077011.1_GCF_007752135.1_ASM775213v1:0.0761458750,(WP_145052798.1_GCF_007751035.1_ASM775103v1:0.1090452702,(WP_145062962.1_GCF_007741515.1_ASM774151v1:0.1692999387,((WP_145281074.1_GCF_007750855.1_ASM775085v1:0.1292552561,WP_145245778.1_GCF_007748035.1_ASM774803v1:0.0234427583)98:0.0889373373,WP_152101365.1_GCF_009177095.1_ASM917709v1:0.0244982560)98:0.0059776551)100:0.1270024930)100:0.1175241815)98:0.0241228283,(WP_007333924.1_GCF_000196115.1_ASM19611v1:0.0376861229,(WP_145169673.1_GCF_007741535.1_ASM774153v1:0.0556083095,WP_145120059.1_GCF_007751715.1_ASM775171v1:0.0000027244)100:0.0518253669)100:0.0321692909)100:0.0994572704)100:0.1227755306,((((((WP_274150269.1_GCF_028728065.1_ASM2872806v1:0.3671076665,WP_160628840.1_GCF_009905215.1_ASM990521v1:0.1412617259)99:0.2028927966,(WP_014956946.1_GCF_000307105.1_ASM30710v1:0.0822193290,WP_015903775.1_GCF_000020365.1_ASM2036v1:0.1064279670)100:0.0399964395)96:0.0669557037,WP_020875049.1_GCF_002009335.2_ASM200933v2:0.0802049263)97:0.0492002600,((WP_155302763.1_GCF_009688965.1_ASM968896v1:0.0348903813,WP_155315131.1_GCF_009688945.1_ASM968894v1:0.0000022455)100:0.0170817056,WP_155309586.1_GCF_009688985.1_ASM968898v1:0.0000022715)100:0.0593351671)97:0.1004252771,(((WP_316348935.1_GCF_963556095.2_piMetSpec1.Desulfuromonas_acetoxidans_1.2:0.0742105918,WP_092075486.1_GCF_963662975.1_piMetSpee1.Desulfuromonas_thiophila_1.1:0.0244762655)84:0.0000025699,(WP_053551789.1_GCF_001278055.1_ASM127805v1:0.0363850645,WP_221249430.1_GCF_019704135.1_ASM1970413v1:0.0000021408)99:0.0167730214)97:0.0254168202,(WP_072284759.1_GCF_001887775.1_ASM188777v1:0.0520929368,WP_011342255.1_GCF_000012885.1_ASM1288v1:0.0000010000)100:0.0180062787)97:0.1290284008)96:0.0284161265,((((WP_012530489.1_GCF_000020725.1_ASM2072v1:0.0000026539,WP_085812810.1_GCF_014218275.1_ASM1421827v1:0.0161706668)100:0.0648357060,(WP_012469968.1_GCF_000020385.1_ASM2038v1:0.1866407340,((WP_011735652.1_GCF_000015045.1_ASM1504v1:0.1093786896,(WP_012647860.1_GCF_000022265.1_ASM2226v1:0.0000010000,WP_011939036.1_GCF_000016745.1_ASM1674v1:0.0000010000)100:0.0177425871)100:0.0395406397,(((WP_039742127.1_GCF_000817955.1_ASM81795v1:0.0859628316,WP_010942396.1_GCF_000007985.2_ASM798v2:0.0256362621)98:0.0770902104,WP_004512008.1_GCF_000012925.1_ASM1292v1:0.0000023766)97:0.0342297218,WP_207163044.1_GCF_017338855.1_ASM1733885v1:0.0190503772)95:0.0347737941)97:0.0351061863)78:0.1385051567)78:0.0201669305,((WP_216499312.1_GCF_019063885.1_ASM1906388v1:0.0000000000,WP_216499312.1_GCF_019203205.1_ASM1920320v1:0.0000000000):0.0000010000,WP_216802033.1_GCF_018986915.1_ASM1898691v1:0.0000010000)88:0.0000028714)78:0.0164014821,WP_183349936.1_GCF_023221575.1_ASM2322157v1:0.0000020055)99:0.2135756124)98:0.1885712905)98:0.1637922634)99:0.2675739295)38:0.0862995795,((((((((((((((((WP_049725229.1_GCF_001187785.1_ASM118778v1:0.1368223684,((WP_106892290.1_GCF_003015185.1_ASM301518v1:0.4726298458,WP_242148374.1_GCF_022655595.1_ASM2265559v1:0.2783492408)97:0.2013169280,((((WP_067646620.1_GCF_001632775.1_ASM163277v1:0.2431147532,((((((((((((((WP_004088328.1_GCF_000007245.1_ASM724v1:0.1425757844,WP_114867220.1_GCF_020990565.1_ASM2099056v1:0.0565674135)98:0.0890851937,WP_014160778.1_GCF_000233915.3_ASM23391v4:0.0317018382)95:0.0213169163,(((WP_162408672.1_GCF_022637495.1_ASM2263749v1:0.0526357776,(((WP_016904354.1_GCF_905367715.1_Xanthomonas_sp._CPBF_1494_hybrid_assembly_2:0.0000000000,WP_104604144.1_GCF_009883735.1_ASM988373v1:0.0000000000):0.0000010000,WP_011037000.1_GCF_013388375.1_ASM1338837v1:0.0000010000)89:0.0000022297,(((WP_260807724.1_GCF_025266575.1_ASM2526657v1:0.0174239331,WP_010378494.1_GCF_000277895.2_ASM27789v2:0.0174427399)66:0.0000026947,((((((((WP_042822209.1_GCF_013177355.1_ASM1317735v1:0.0000000000,WP_119132053.1_GCF_903989455.1_ASM90398945v1:0.0000000000):0.0000000000,WP_104615458.1_GCF_032698475.1_ASM3269847v1:0.0000000000):0.0000000000,WP_008571463.1_GCF_028010245.1_ASM2801024v1:0.0000000000):0.0000000000,WP_008571463.1_GCF_017724035.1_ASM1772403v1:0.0000000000):0.0000000000,WP_005993551.1_GCF_001908725.1_ASM190872v1:0.0000000000):0.0000000000,WP_002806413.1_GCF_900183975.1_PD885.1:0.0000000000):0.0000000000,WP_055823478.1_GCF_032697525.1_ASM3269752v1:0.0000000000):0.0000010000,WP_003486255.1_GCF_000961215.1_ASM96121v1:0.0000022229)81:0.0000029337)87:0.0000023539,(WP_074057564.1_GCF_002285515.1_ASM228551v1:0.0000025713,WP_014503192.1_GCF_008370835.2_ASM837083v2:0.0000027993)100:0.0178110490)100:0.0371484345)100:0.0355436073)90:0.0197384599,WP_134832477.1_GCF_004551575.1_ASM455157v1:0.0171177904)57:0.0000028644,((WP_005409468.1_GCF_034508895.1_ASM3450889v1:0.0000000000,WP_005409468.1_GCF_019704495.1_ASM1970449v1:0.0000000000):0.0000010000,WP_005409468.1_GCF_900475405.1_44087_C01:0.0000010000)75:0.0000021994)88:0.0171525031)11:0.0000028539,WP_054666021.1_GCF_014109845.1_ASM1410984v1:0.0000029885)12:0.0000028841,WP_162109589.1_GCF_014397415.1_ASM1439741v1:0.0534787076)94:0.0304220086,(WP_141623719.1_GCF_006547045.1_ASM654704v1:0.0351999132,WP_111266678.1_GCF_003233695.1_ASM323369v1:0.0353712319)85:0.0166814818)91:0.0238155592,(((WP_128419742.1_GCF_014236795.1_ASM1423679v1:0.0360905085,WP_012915841.1_GCF_009931595.1_ASM993159v1:0.0176493508)75:0.0000029099,WP_003472019.1_GCF_017301775.1_ASM1730177v1:0.0000029367)99:0.0177361543,WP_046979376.1_GCF_009769165.1_ASM976916v1:0.0000029416)99:0.0177311985)83:0.0252643805,WP_256645084.1_GCF_024498955.1_ASM2449895v1:0.0883625015)98:0.0741386670,WP_187570180.1_GCF_014395425.1_ASM1439542v1:0.0195203541)82:0.0370411701,(WP_213435104.1_GCF_018406605.1_ASM1840660v1:0.0000020473,WP_213435104.1_GCF_018406645.1_ASM1840664v1:0.0000024976)100:0.0595129148)79:0.0182669465,WP_112926388.1_GCF_003293695.1_ASM329369v1:0.0163855751)98:0.0767246611,WP_096297975.1_GCF_002327105.1_ASM232710v1:0.0185066349)97:0.0260732097,WP_144893287.1_GCF_007795095.1_ASM779509v1:0.0133604830)97:0.0921371323,(WP_215220007.1_GCF_907164845.1_Lysobacter_CECT30171:0.0000026981,(((((WP_057947148.1_GCF_031199375.1_ASM3119937v1:0.0180727876,WP_096379000.1_GCF_002355975.1_ASM235597v1:0.0000026645)96:0.0000026439,(WP_200615911.1_GCF_016613535.2_ASM1661353v2:0.0327345191,((WP_115841783.1_GCF_027924565.1_ASM2792456v1:0.0000010000,WP_115841783.1_GCF_009755585.1_ASM975558v1:0.0000010000)86:0.0000029264,WP_187711926.1_GCF_014489475.1_ASM1448947v1:0.0171983517)100:0.0398223932)100:0.0925475867)96:0.0522801600,WP_139715170.1_GCF_006337105.1_ASM633710v1:0.0532269377)3:0.0000020923,WP_057918415.1_GCF_001442745.1_ASM144274v1:0.0000022477)4:0.0000025966,(WP_036108330.1_GCF_002355295.1_ASM235529v1:0.0000020197,WP_057942528.1_GCF_001442805.1_ASM144280v1:0.0000027030)100:0.0172241380)92:0.0730641367)89:0.0283443555)99:0.1069092572)93:0.1066085196,((((((WP_129832469.1_GCF_004168365.1_ASM416836v1:0.2331770705,(WP_139983831.1_GCF_006385595.1_ASM638559v1:0.0525531517,(WP_247428247.1_GCF_023078495.1_ASM2307849v1:0.0287825193,WP_247327943.1_GCF_023078475.1_ASM2307847v1:0.0423291678)100:0.0314635251)98:0.0418603722)49:0.0184417717,WP_046967393.1_GCF_001887595.1_ASM188759v1:0.0194616201)48:0.0160956733,(WP_144910855.1_GCF_023078455.1_ASM2307845v1:0.0535468335,WP_166949524.1_GCF_023699965.1_ASM2369996v1:0.0000024842)72:0.0357528886)47:0.0180672751,WP_007510594.1_GCF_021545825.1_ASM2154582v1:0.0000026536)95:0.0362302682,((WP_014403425.1_GCF_000242255.2_ASM24225v3:0.1794545429,WP_126537398.1_GCF_003967035.1_ASM396703v1:0.0882295072)94:0.0245608086,WP_188797945.1_GCF_016865235.1_ASM1686523v1:0.0365017958)93:0.0182644627)90:0.0179040313,((WP_187056078.1_GCF_014297575.1_ASM1429757v1:0.0000000000,WP_231324787.1_GCF_021117405.1_ASM2111740v1:0.0000000000):0.0000010000,WP_017462865.1_GCF_001641285.1_ASM164128v1:0.0000010000)83:0.0000020194)78:0.0000020878)80:0.0174950036,WP_231351231.1_GCF_021117385.1_ASM2111738v1:0.0000020800)87:0.0207571517,WP_250338236.1_GCF_023612255.1_ASM2361225v1:0.0515670352)95:0.1290363191)100:0.5812654731)100:0.5523472414,(WP_008737883.1_GCF_000299335.2_ASM29933v2:0.0860187729,(WP_011587969.1_GCF_000009365.1_ASM936v1:0.0632570613,(WP_014995651.1_GCF_000300005.1_ASM30000v1:0.0000010000,WP_317009337.1_GCF_032810065.1_ASM3281006v1:0.0000010000)100:0.0920576909)95:0.1142715186)95:0.3222285495)96:0.0880001650,((((WP_206841472.1_GCF_017310015.1_ASM1731001v1:0.0074896956,WP_239039422.1_GCF_022343685.1_ASM2234368v1:0.0995924442)100:0.2897860775,WP_067379059.1_GCF_001651805.1_ASM165180v1:0.3064962820)86:0.1049054077,WP_262599654.1_GCF_025562755.1_ASM2556275v1:0.3862767672)82:0.0324098632,WP_151055349.1_GCF_008727795.1_ASM872779v1:0.1824083825)98:0.0256346397)96:0.0856247366,(((((((((((((((((WP_004741259.1_GCF_024347355.1_ASM2434735v1:0.0000000000,WP_017055115.1_GCF_022371215.1_ASM2237121v1:0.0000000000):0.0000000000,WP_017055115.1_GCF_024347595.1_ASM2434759v1:0.0000000000):0.0000000000,WP_017055115.1_GCF_001995825.2_ASM199582v2:0.0000000000):0.0000022738,WP_137372552.1_GCF_024347495.1_ASM2434749v1:0.0000022965)100:0.0697422472,(WP_239840674.1_GCF_024347475.1_ASM2434747v1:0.0000010000,WP_032549304.1_GCF_024362845.1_ASM2436284v1:0.0000010000)99:0.0530246251)61:0.0165340086,WP_261837536.1_GCF_024347295.1_ASM2434729v1:0.0000024947)57:0.0005492925,(((((((WP_009848748.1_GCF_000091465.1_ASM9146v1:0.0000000000,WP_009848748.1_GCF_002119525.1_ASM211952v1:0.0000000000):0.0000000000,WP_009848748.1_GCF_024347635.1_ASM2434763v1:0.0000000000):0.0000000000,WP_004729781.1_GCF_022812045.1_ASM2281204v1:0.0000000000):0.0000000000,WP_017076365.1_GCF_024347455.1_ASM2434745v1:0.0000000000):0.0000010000,WP_009848748.1_GCF_014879975.1_ASM1487997v1:0.0000010000)98:0.0161294985,WP_010438058.1_GCF_005144905.1_ASM514490v1:0.0000029458)81:0.0162885601,WP_060467462.1_GCF_024347655.1_ASM2434765v1:0.0000022769)90:0.0319805304)100:0.2925136718,(((((((WP_072957229.1_GCF_023920225.1_ASM2392022v1:0.0000028870,WP_074373606.1_GCF_014083925.1_ASM1408392v1:0.0000024536)100:0.0172283660,(WP_077335682.1_GCF_024347115.1_ASM2434711v1:0.0171241867,(WP_087479425.1_GCF_024346955.1_ASM2434695v1:0.0177460303,WP_038178363.1_GCF_024347095.1_ASM2434709v1:0.0000020916)100:0.0169573540)87:0.0000027419)99:0.0717353037,WP_073605895.1_GCF_024346755.1_ASM2434675v1:0.0562927699)88:0.0534747240,((((((WP_010319021.1_GCF_002257545.1_ASM225754v1:0.0940384923,WP_001123591.1_GCF_008369605.1_ASM836960v1:0.0000024766)90:0.0168487586,(((((WP_077312750.1_GCF_024346995.1_ASM2434699v1:0.0142408722,WP_123016239.1_GCF_003716875.1_ASM371687v1:0.0228088652)99:0.0551265537,WP_261892804.1_GCF_024347055.1_ASM2434705v1:0.0353994934)86:0.0174441769,((WP_020327612.1_GCF_001558415.2_ASM155841v2:0.0000000000,WP_136484053.1_GCF_019226825.1_ASM1922682v1:0.0000000000):0.0000010000,WP_004726219.1_GCF_006364355.1_ASM636435v1:0.0000010000)92:0.0000020591)76:0.0000020948,WP_068713942.1_GCF_001547935.1_ASM154793v1:0.0748781282)95:0.0172073120,(WP_042488415.1_GCF_024347035.1_ASM2434703v1:0.0000010000,WP_165311145.1_GCF_011064285.1_ASM1106428v1:0.0000010000)93:0.0000027841)89:0.0000028574)96:0.0353243530,(((WP_114785547.1_GCF_009363415.1_ASM936341v1:0.0507695771,WP_126609230.1_GCF_019977755.1_ASM1997775v1:0.0534305947)68:0.0207919707,WP_257083374.1_GCF_024582835.1_ASM2458283v1:0.0519301159)67:0.0009846098,WP_164647945.1_GCF_010587385.1_ASM1058738v1:0.0000020396)68:0.0167817854)39:0.0000020986,WP_004746686.1_GCF_000772105.1_ASM77210v1:0.0000020119)45:0.0000020255,(WP_075709309.1_GCF_009938205.1_ASM993820v1:0.0000023746,(WP_075649926.1_GCF_009938225.1_ASM993822v1:0.0000027386,WP_162046579.1_GCF_009938185.1_ASM993818v1:0.0165092712)100:0.0169060766)100:0.0342161536)96:0.0508193680,(((((((WP_005376801.1_GCF_023650915.1_ASM2365091v1:0.0000000000,WP_005431209.1_GCF_002906655.1_ASM290665v1:0.0000000000):0.0000000000,WP_005445063.1_GCF_030060435.1_ASM3006043v1:0.0000000000):0.0000000000,WP_005431209.1_GCF_002021755.1_ASM202175v1:0.0000000000):0.0000000000,WP_005431209.1_GCF_002906475.1_ASM290647v1:0.0000000000):0.0000000000,WP_005431209.1_GCF_002887615.1_ASM288761v1:0.0000000000):0.0000000000,WP_010447515.1_GCF_002214395.1_ASM221439v1:0.0000000000):0.0000010000,WP_005376801.1_GCF_000024825.1_ASM2482v1:0.0000010000)74:0.0000022708)96:0.0167699828)64:0.0000028083,(WP_014232399.1_GCF_001456255.1_ASM145625v1:0.0000023873,WP_005465079.1_GCF_000196095.1_ASM19609v1:0.0000010000)72:0.0000025405)86:0.0164567567,WP_128811143.1_GCF_019670485.1_ASM1967048v1:0.0000022927)85:0.0339388237,WP_017422344.1_GCF_002204915.1_ASM220491v1:0.0000028155)89:0.0935025558)99:0.2367534754,((((((WP_153447000.1_GCF_009601765.2_ASM960176v2:0.1084143714,((WP_086984474.1_GCF_002157735.2_ASM215773v2:0.0000010000,WP_105901958.1_GCF_026001925.1_ASM2600192v1:0.0000010000)78:0.0000029835,WP_089138715.1_GCF_002218045.2_ASM221804v2:0.0163542681)99:0.0150759056)100:0.1531114548,((WP_012550188.1_GCF_000196495.1_ASM19649v1:0.1421272645,(((WP_017029858.1_GCF_024346795.1_ASM2434679v1:0.0000000000,WP_023403317.1_GCF_024346975.1_ASM2434697v1:0.0000000000):0.0000000000,WP_261874961.1_GCF_024347075.1_ASM2434707v1:0.0000000000):0.0000010000,WP_261837185.1_GCF_024347675.1_ASM2434767v1:0.0000010000)86:0.0000020170)86:0.0168261681,WP_261817804.1_GCF_024346875.1_ASM2434687v1:0.0000028056)79:0.0170620747)89:0.0164092523,((WP_163133747.1_GCF_019670125.1_ASM1967012v1:0.0000010000,WP_016404048.1_GCF_019670105.1_ASM1967010v1:0.0000010000)79:0.0000021933,WP_014107466.1_GCF_000226565.1_ASM22656v1:0.0330564461)100:0.0368099903)86:0.0168361078,(WP_017054724.1_GCF_024347395.1_ASM2434739v1:0.0455333701,(WP_080175147.1_GCF_024494545.1_ASM2449454v1:0.0882655464,(WP_062689439.1_GCF_024346675.1_ASM2434667v1:0.0000010000,WP_048897931.1_GCF_024346715.1_ASM2434671v1:0.0000010000)97:0.0000023794)100:0.0588015179)100:0.0359591269)90:0.0222435729,((WP_005504987.1_GCF_001558255.2_ASM155825v2:0.0000029258,WP_251881866.1_GCF_023746615.1_ASM2374661v1:0.0491104918)100:0.0487565570,(((((((((((WP_091361211.1_GCF_024347255.1_ASM2434725v1:0.0182740561,WP_019622678.1_GCF_024347275.1_ASM2434727v1:0.0829065319)100:0.1308399167,WP_013345960.1_GCF_000148645.1_ASM14864v1:0.0998448300)95:0.0210640066,WP_251088320.1_GCF_023702635.1_ASM2370263v1:0.1303249893)42:0.0000029170,(((((((WP_195810624.1_GCF_015644725.1_ASM1564472v1:0.0650468584,((WP_014951071.1_GCF_002849875.1_ASM284987v1:0.0000020550,WP_015068333.1_GCF_001886435.1_ASM188643v1:0.0000029523)100:0.0662858831,(WP_075609394.1_GCF_002499975.2_ASM249997v2:0.0000027055,WP_117315957.1_GCF_003429285.1_ASM342928v1:0.0161974784)84:0.0000020120)98:0.0165818992)74:0.0000022703,(WP_013786447.1_GCF_000213655.1_ASM21365v1:0.0000029701,WP_013786447.1_GCF_001562195.1_ASM156219v1:0.0000010000)100:0.0324737690)99:0.1260531852,WP_013660548.1_GCF_000192865.1_ASM19286v1:0.1044547473)72:0.0227332495,WP_112138935.1_GCF_013372285.1_ASM1337228v1:0.1378656111)75:0.0187401909,((WP_114412177.1_GCF_016906065.1_ASM1690606v1:0.0000010000,WP_168822280.1_GCF_020694005.1_ASM2069400v1:0.0000010000)100:0.0322262078,WP_111607846.1_GCF_014623465.1_ASM1462346v1:0.0000023559)100:0.0500581333)85:0.0044997964,WP_013796423.1_GCF_000214215.1_ASM21421v1:0.0363755892)97:0.0540026821,WP_191601209.1_GCF_014805825.1_ASM1480582v1:0.0514663155)89:0.0148742579)95:0.0226566352,((WP_250654921.1_GCF_023650495.1_ASM2365049v1:0.0141007435,(WP_265048531.1_GCF_026016465.1_ASM2601646v1:0.0000010000,WP_251813013.1_GCF_026427595.1_ASM2642759v1:0.0324505602)100:0.0351537629)100:0.1044203402,(WP_007017377.1_GCF_012295615.1_ASM1229561v1:0.0679890763,WP_015485589.1_GCF_000355675.1_ASM35567v1:0.1120143922)89:0.0189295234)86:0.0502112423)49:0.0000021868,((WP_036209377.1_GCF_002116735.1_ASM211673v1:0.0918750359,(WP_136549921.1_GCF_004851605.1_ASM485160v1:0.0151745545,WP_014872133.1_GCF_001043175.1_ASM104317v1:0.0723631308)98:0.0408839056)59:0.0165148554,(WP_070964833.1_GCF_001854125.1_ASM185412v1:0.0351706804,(WP_041339581.1_GCF_000830985.1_ASM83098v1:0.0329199492,(WP_014577980.1_GCF_018972165.1_ASM1897216v1:0.0000025164,(WP_011786351.1_GCF_000284615.1_ASM28461v1:0.0164846872,WP_058092192.1_GCF_030297115.1_ASM3029711v1:0.0000024783)99:0.0342055920)60:0.0337738856)55:0.0000028657)53:0.0156978128)97:0.0801533807)77:0.0583859046,((((((((((WP_013051026.1_GCF_000091325.1_ASM9132v1:0.0270746613,(WP_142874076.1_GCF_007004545.3_ASM700454v3:0.0495404417,WP_144046110.1_GCF_007197555.1_ASM719755v1:0.0164685701)100:0.0216540734)41:0.0324082302,WP_077750971.1_GCF_002005305.1_ASM200530v1:0.0260770974)41:0.0221361548,WP_012142153.1_GCF_000018025.1_ASM1802v1:0.0000021723)99:0.1417452286,((WP_044833925.1_GCF_000948975.2_ASM94897v2:0.0000010000,WP_274049972.1_GCF_028657945.1_ASM2865794v1:0.0000010000)95:0.0000025420,WP_044837866.1_GCF_000948985.2_ASM94898v2:0.0159497179)100:0.0388512221)39:0.0337320447,WP_011769847.1_GCF_000015285.1_ASM1528v1:0.0564560439)97:0.0488913811,(WP_019441129.1_GCF_008931805.1_ASM893180v1:0.0000020081,WP_006032209.1_GCF_900465055.1_MORIYA_PRJEB24680v2:0.0329539894)100:0.0758431650)99:0.1205956217,(WP_074495628.1_GCF_030295995.1_ASM3029599v1:0.0036089856,WP_286235444.1_GCF_030295915.1_ASM3029591v1:0.0526493335)43:0.0013960420)88:0.0505640589,((WP_068545217.1_GCF_001831495.1_ASM183149v1:0.1245466430,WP_009837033.1_GCF_003568825.1_ASM356882v1:0.0416778302)98:0.0954709211,(WP_210559702.1_GCF_017948405.1_ASM1794840v1:0.0000025360,WP_208832549.1_GCF_017638545.1_ASM1763854v1:0.0494565641)59:0.0330429407)74:0.0407392955)58:0.0163169553,(((((WP_143869738.1_GCF_007289895.1_ASM728989v1:0.1346726726,WP_058548468.1_GCF_004328865.1_ASM432886v1:0.0157697217)55:0.0000027746,(WP_004587302.1_GCF_003668795.1_ASM366879v1:0.0000010000,WP_089347141.1_GCF_002221525.1_ASM222152v1:0.0000027730)88:0.0000027204)92:0.0323316669,((WP_210795736.1_GCF_029023665.1_ASM2902366v1:0.0000029484,WP_145240366.1_GCF_028885455.1_ASM2888545v1:0.0000025295)83:0.0000029484,((WP_011327658.1_GCF_002221505.1_ASM222150v1:0.0000028060,WP_011327658.1_GCF_000026085.1_ASM2608v1:0.0000029468)85:0.0000029470,(((WP_077538539.1_GCF_001999225.1_ASM199922v1:0.0000000000,WP_013464513.1_GCF_002310835.1_ASM231083v1:0.0000000000):0.0000010000,WP_024602810.1_GCF_002310795.1_ASM231079v1:0.0000020184)85:0.0000028243,(WP_007580599.1_GCF_000238395.3_ASM23839v4:0.0000010000,WP_002962153.1_GCF_005877035.1_ASM587703v1:0.0000010000)100:0.0163370446)98:0.0159282959)93:0.0159435783)82:0.0000021324)96:0.0722456232,WP_036969970.1_GCF_003515105.1_ASM351510v1:0.0000024925)76:0.0175573179,WP_130150514.1_GCF_015209785.1_ASM1520978v1:0.0159964086)93:0.0880057807)69:0.0404798279,WP_286261878.1_GCF_030295975.1_ASM3029597v1:0.0792087113)34:0.0163234720)98:0.0458414846,WP_184425850.1_GCF_030295935.1_ASM3029593v1:0.0513443210)76:0.0170683326,WP_081149941.1_GCF_002076895.1_ASM207689v1:0.0329269846)74:0.0166008058,(WP_308361702.1_GCF_030994125.1_ASM3099412v1:0.1070341728,(WP_108604499.1_GCF_003063625.1_ASM306362v1:0.0883464561,(((WP_010606026.1_GCF_024746855.1_ASM2474685v1:0.0000000000,WP_010606026.1_GCF_019797925.1_ASM1979792v1:0.0000000000):0.0000025443,WP_010606026.1_GCF_033344015.1_ASM3334401v1:0.0000022413)100:0.0491765371,((WP_058031736.1_GCF_001444405.1_ASM144440v1:0.0362866492,(WP_010559097.1_GCF_000238255.3_ASM23825v4:0.0162078353,WP_046006170.1_GCF_017742995.1_ASM1774299v1:0.0000022194)73:0.0000029913)71:0.0162239264,WP_040135722.1_GCF_000788395.1_ASM78839v1:0.0000026314)62:0.0000020104)100:0.0377455640)97:0.0165462931)90:0.0117648869)93:0.0696917394,(WP_011042301.1_GCF_000012325.1_ASM1232v1:0.0163324191,WP_130604040.1_GCF_004295665.1_ASM429566v1:0.0000027683)92:0.0000027493)99:0.2357112699)50:0.0686134362)51:0.0205338667,WP_168660373.1_GCF_012295575.1_ASM1229557v1:0.0154689156)100:0.2685431205)94:0.1661401445,WP_087016066.1_GCF_019703835.1_ASM1970383v1:0.1174414945)71:0.0657560443,WP_047885725.1_GCF_017329545.1_ASM1732954v1:0.0638420114)33:0.0497642906,(((WP_046561805.1_GCF_000981765.1_ASM98176v1:0.0314606330,WP_068993104.1_GCF_001708405.1_ASM170840v1:0.0000021419)100:0.0929984308,WP_106646025.1_GCF_002838765.1_ASM283876v1:0.0000022934)59:0.0000020343,WP_012800465.1_GCF_000024085.1_ASM2408v1:0.0164188731)100:0.1693951503)17:0.0000022436,WP_108650509.1_GCF_003072645.1_ASM307264v1:0.1187469442)57:0.0395804712,(((((((((((((WP_131913948.1_GCF_914590485.1_CEDIAZO_illumina_assembly:0.2201910164,(((WP_154751729.1_GCF_009738185.1_ASM973818v1:0.0339298951,WP_133841462.1_GCF_020683125.1_ASM2068312v1:0.0000023863)16:0.0163566320,WP_062742893.1_GCF_019844095.1_ASM1984409v1:0.0000027452)65:0.0194399499,WP_128176430.1_GCF_022647505.1_ASM2264750v1:0.0344569173)2:0.0026295619)2:0.0145994900,WP_016192964.1_GCF_021365465.1_ASM2136546v1:0.0000025190)2:0.0166891254,(((WP_012441012.1_GCF_000026185.1_ASM2618v1:0.0167189672,WP_004158444.1_GCF_000091565.1_ASM9156v1:0.0000027409)89:0.0169210577,WP_012667659.1_GCF_002952315.1_ASM295231v1:0.0000020242)98:0.0347089547,WP_013203021.1_GCF_000196615.1_ASM19661v1:0.0000023767)89:0.0168183328)28:0.0168140896,WP_313852801.1_GCF_032164335.1_ASM3216433v1:0.0335835312)19:0.0342653577,(((((WP_026822237.1_GCF_004768525.1_ASM476852v1:0.1079438368,(((((WP_004253124.1_GCF_029193595.2_ASM2919359v2:0.0000000000,WP_004911909.1_GCF_003204135.1_ASM320413v1:0.0000000000):0.0000000000,WP_102137697.1_GCF_002843235.3_ASM284323v3:0.0000000000):0.0000020171,WP_068444733.1_GCF_900475855.1_46338_B02:0.0000029898)100:0.0175304406,WP_006660782.1_GCF_002393505.1_ASM239350v1:0.0347464167)5:0.0168601014,WP_154635581.1_GCF_029277985.1_ASM2927798v1:0.0000020051)6:0.0156755016)91:0.0421197831,WP_046975819.1_GCF_001010285.1_ASM101028v1:0.0168603507)2:0.0000021463,(((((WP_004238035.1_GCF_902387845.1_UHGG_MGYG-HGUT-02512:0.0849717992,WP_015833817.1_GCF_000196475.1_ASM19647v1:0.0000029158)42:0.0166556889,(((WP_010846720.1_GCF_014295015.1_ASM1429501v1:0.0166964554,WP_069316275.1_GCF_001721185.1_ASM172118v1:0.0166829575)54:0.0000025854,WP_099134801.1_GCF_017743015.1_ASM1774301v1:0.0165419012)100:0.0166537013,(WP_045971351.1_GCF_000968195.1_ASM96819v1:0.0000010000,WP_187654945.1_GCF_030016155.2_ASM3001615v2:0.0000010000)85:0.0000025638)100:0.0167139052)43:0.0000020238,WP_045958234.1_GCF_000968175.1_ASM96817v1:0.0000027801)45:0.0162193917,(WP_025315080.1_GCF_000599985.1_ASM59998v1:0.0937329307,WP_047256971.1_GCF_022592395.1_ASM2259239v1:0.0042730235)15:0.0479936586)3:0.0172888723,(WP_112878518.1_GCF_019090985.1_ASM1909098v1:0.0000028885,WP_011147081.1_GCF_000196155.1_ASM19615v1:0.0000022342)8:0.0000020891)2:0.0178734725)89:0.0000021274,(WP_004247807.1_GCF_000069965.1_ASM6996v1:0.0161745791,(WP_064719582.1_GCF_004116975.1_ASM411697v1:0.0158033543,(WP_072062741.1_GCF_022369495.1_ASM2236949v1:0.0000010000,WP_075673578.1_GCF_011045835.1_ASM1104583v1:0.0000010000)87:0.0000024182)100:0.0161735373)100:0.0165365856)99:0.0335540804,(((((((((((WP_039103678.1_GCF_000807275.1_ASM80727v1:0.0349270596,WP_166916551.1_GCF_011745665.1_ASM1174566v1:0.0175759410)99:0.0615173510,WP_012145953.1_GCF_900638135.1_56433_G01:0.0167657812)62:0.0000021722,((((WP_234585409.1_GCF_021462285.1_ASM2146228v1:0.0000000000,WP_004935725.1_GCF_001642805.2_ASM164280v2:0.0000000000):0.0000000000,WP_004935725.1_GCF_017309605.1_ASM1730960v1:0.0000000000):0.0000010000,WP_004935725.1_GCF_004768745.1_ASM476874v1:0.0000010000)80:0.0000028196,WP_085117648.1_GCF_949794035.1_EBP3064_genome:0.0000020388)54:0.0000020327)38:0.0168948919,WP_024911352.1_GCF_000520015.2_ASM52001v2:0.0342331804)4:0.0000029527,(WP_040265382.1_GCF_009831665.3_ASM983166v3:0.0169832032,((WP_095848908.1_GCF_002291425.1_ASM229142v1:0.0000000000,WP_021805861.1_GCF_001006005.1_ASM100600v1:0.0000000000):0.0000010000,WP_061795868.1_GCF_900187015.1_50465_F01:0.0000010000)41:0.0000010000)14:0.0000020417)4:0.0000028372,((WP_006317872.1_GCF_000261045.2_ASM26104v2:0.0000000000,WP_013813782.1_GCF_000214235.1_ASM21423v1:0.0000000000):0.0000010000,WP_020827769.1_GCF_008364325.2_ASM836432v2:0.0000010000)69:0.0000020316)5:0.0000027815,(WP_105231857.1_GCF_009817885.1_ASM981788v1:0.0000020261,WP_054304724.1_GCF_016026735.1_ASM1602673v1:0.0167591091)23:0.0168457116)94:0.0168703440,((((((WP_002228019.1_GCF_000222975.1_ASM22297v1:0.0000000000,WP_002228019.1_GCF_000582515.1_ASM58251v1:0.0000000000):0.0000025370,WP_002228019.1_GCF_000834295.1_ASM83429v1:0.0000020681)100:0.0173894565,(((((WP_025378855.1_GCF_025133195.1_ASM2513319v1:0.0000000000,WP_025378855.1_GCF_004124235.1_ASM412423v1:0.0000000000):0.0000000000,WP_005193072.1_GCF_009730055.1_ASM973005v1:0.0000000000):0.0000000000,WP_004715508.1_GCF_000834455.1_ASM83445v1:0.0000000000):0.0000000000,WP_004874748.1_GCF_013282725.1_ASM1328272v1:0.0000000000):0.0000029896,WP_145553003.1_GCF_009831415.1_ASM983141v1:0.0000024080)74:0.0000021663)54:0.0000020730,WP_004700569.1_GCF_000834395.1_ASM83439v1:0.0169636500)99:0.0359715871,(((WP_111739918.1_GCF_900478135.1_28193_H01:0.0346527758,(WP_108901893.1_GCF_003096015.2_ASM309601v2:0.0000020538,WP_130590878.1_GCF_004295645.1_ASM429564v1:0.0164332056)99:0.0001893837)100:0.0173565283,WP_047781417.1_GCF_900638655.1_58635_F02:0.0000020497)100:0.0342208066,(WP_004096007.1_GCF_011617105.1_ASM1161710v1:0.0000021742,WP_004096007.1_GCF_020150375.1_ASM2015037v1:0.0000028425)100:0.0382955875)78:0.0341283063)81:0.0000028204,WP_038244146.1_GCF_017498685.1_ASM1749868v1:0.0000025826)44:0.0000021204)69:0.0168706024,((((((WP_015696520.1_GCF_022637475.1_ASM2263747v1:0.0000000000,WP_095922781.1_GCF_021276285.1_ASM2127628v1:0.0000000000):0.0000021028,WP_104921343.1_GCF_002951615.1_ASM295161v1:0.0000020981)100:0.0965931422,(WP_222160340.1_GCF_019797845.1_ASM1979784v1:0.0345925076,WP_137713963.1_GCF_005484945.1_ASM548494v1:0.0180538643)100:0.0167274173)74:0.0000028582,(((WP_039485600.1_GCF_020971565.1_ASM2097156v1:0.0000022975,WP_039485600.1_GCF_002288545.1_ASM228854v1:0.0000024724)100:0.0167286767,((((((((((WP_010277377.1_GCF_003382565.3_ASM338256v3:0.0000000000,WP_010277377.1_GCF_013488025.1_ASM1348802v1:0.0000000000):0.0000000000,WP_010277377.1_GCF_014946825.2_ASM1494682v2:0.0000000000):0.0000000000,WP_039300896.1_GCF_020181655.1_ASM2018165v1:0.0000000000):0.0000000000,WP_039300896.1_GCF_012427845.1_ASM1242784v1:0.0000000000):0.0000000000,WP_005967274.1_GCF_003992745.1_ASM399274v1:0.0000000000):0.0000000000,WP_039291233.1_GCF_000740965.1_ASM74096v1:0.0000000000):0.0000000000,WP_010277377.1_GCF_009931295.1_ASM993129v1:0.0000000000):0.0000000000,WP_010277377.1_GCF_009873295.1_ASM987329v1:0.0000000000):0.0000000000,WP_005967274.1_GCF_001742185.1_ASM174218v1:0.0000000000):0.0000010000,WP_015839910.1_GCF_015689195.1_ASM1568919v1:0.0000010000)84:0.0000021349)92:0.0167052558,WP_264498426.1_GCF_025946765.1_ASM2594676v1:0.0000020412)98:0.0170082662)96:0.0169323626,(WP_025421600.1_GCF_000517425.1_ASM51742v1:0.0170311361,(WP_009113292.1_GCF_005484965.1_ASM548496v1:0.0170346011,((WP_012770132.1_GCF_000023565.1_ASM2356v1:0.0000000000,WP_102801646.1_GCF_002887555.1_ASM288755v1:0.0000000000):0.0000010000,WP_012885033.1_GCF_000025065.1_ASM2506v1:0.0000010000)84:0.0000028218)63:0.0000029577)85:0.0170216371)13:0.0000027344,(((((((((WP_048639281.1_GCF_002291445.1_ASM229144v1:0.0000000000,WP_013317618.1_GCF_000147055.1_ASM14705v1:0.0000000000):0.0000000000,WP_085684658.1_GCF_015999465.1_ASM1599946v1:0.0000000000):0.0000000000,WP_022633266.1_GCF_003403135.1_ASM340313v1:0.0000000000):0.0000000000,WP_042870121.1_GCF_007858975.2_ASM785897v2:0.0000000000):0.0000000000,WP_035342395.1_GCF_900095885.1_Daq1742:0.0000000000):0.0000000000,WP_038659537.1_GCF_002812485.1_ASM281248v1:0.0000000000):0.0000000000,WP_026740510.1_GCF_003515985.1_ASM351598v1:0.0000000000):0.0000000000,WP_022633266.1_GCF_002846995.1_ASM284699v1:0.0000000000):0.0000010000,WP_208230636.1_GCF_017569925.1_ASM1756992v1:0.0000010000)73:0.0000020136)15:0.0000027453)70:0.0000023314,((((((((((WP_202217577.1_GCF_023195735.1_ASM2319573v1:0.0000020719,WP_062772378.1_GCF_009649915.1_ASM964991v1:0.0000020719)100:0.0333995673,((((((((((((WP_015365690.1_GCF_007632255.1_ASM763225v1:0.0000000000,WP_039079953.1_GCF_030296975.1_ASM3029697v1:0.0000000000):0.0000000000,WP_004103935.1_GCF_003812925.1_ASM381292v1:0.0000000000):0.0000000000,WP_004122911.1_GCF_015139575.1_ASM1513957v1:0.0000000000):0.0000000000,WP_002912951.1_GCF_016415705.1_ASM1641570v1:0.0000000000):0.0000000000,WP_100682711.1_GCF_006711645.1_ASM671164v1:0.0000000000):0.0000000000,WP_004864815.1_GCF_022637595.1_ASM2263759v1:0.0000000000):0.0000000000,WP_004122911.1_GCF_018139045.1_ASM1813904v1:0.0000000000):0.0000000000,YP_005227969.1_GCF_000240185.1_ASM24018v2:0.0000000000):0.0000000000,WP_002912951.1_GCF_009648975.1_ASM964897v1:0.0000000000):0.0000000000,WP_112213059.1_GCF_003261575.2_ASM326157v2:0.0000000000):0.0000010000,WP_002912951.1_GCF_020526085.1_ASM2052608v1:0.0000010000)74:0.0000027908,((WP_110509382.1_GCF_003935895.2_ASM393589v2:0.0170729936,WP_041146493.1_GCF_012029655.1_ASM1202965v1:0.0000029344)82:0.0000024007,WP_023479652.1_GCF_025758125.1_ASM2575812v1:0.0163987467)70:0.0162625505)42:0.0000028429)73:0.0163022517,((((((((((WP_012131588.1_GCF_001558935.2_ASM155893v2:0.0000000000,WP_012906498.1_GCF_021278985.1_ASM2127898v1:0.0000000000):0.0000000000,WP_038642029.1_GCF_008693645.1_ASM869364v1:0.0000000000):0.0000000000,WP_001136822.1_GCF_000439255.1_ASM43925v1:0.0000000000):0.0000000000,WP_042284542.1_GCF_018128425.1_ASM1812842v1:0.0000000000):0.0000000000,WP_012131588.1_GCF_000018045.1_ASM1804v1:0.0000000000):0.0000000000,NP_461155.3_GCF_000006945.2_ASM694v2:0.0000000000):0.0000010000,WP_016153740.1_GCF_009648935.1_ASM964893v1:0.0000010000)79:0.0000027238,(NP_708070.5_GCF_000006925.2_ASM692v2:0.0167400334,((((((WP_001136826.1_GCF_016904755.1_ASM1690475v2:0.0000000000,WP_001136827.1_GCF_022354085.1_ASM2235408v1:0.0000000000):0.0000000000,WP_002431443.1_GCF_020097475.1_ASM2009747v1:0.0000000000):0.0000000000,NP_416676.4_GCF_000005845.2_ASM584v2:0.0000000000):0.0000000000,WP_001136827.1_GCF_029962465.1_ASM2996246v1:0.0000000000):0.0000000000,WP_001136827.1_GCF_013374815.1_ASM1337481v1:0.0000000000):0.0000020209,NP_311090.2_GCF_000008865.2_ASM886v2:0.0000020069)83:0.0000020071)100:0.0166582167)98:0.0163630905,(((((WP_013365537.1_GCF_001461805.1_ASM146180v1:0.0000000000,WP_017458534.1_GCF_001683395.1_ASM168339v1:0.0000000000):0.0000000000,WP_017458534.1_GCF_015167415.1_ASM1516741v1:0.0000000000):0.0000000000,WP_283283342.1_GCF_030053895.1_ASM3005389v1:0.0000000000):0.0000010000,WP_061493982.1_GCF_027886705.1_ASM2788670v1:0.0000010000)90:0.0000020089,WP_015963720.1_GCF_021172065.1_ASM2117206v1:0.0000028693)83:0.0000020101)16:0.0000020101,(((((WP_005129255.1_GCF_004353845.1_ASM435384v1:0.0000000000,WP_005129255.1_GCF_019047765.1_ASM1904776v1:0.0000000000):0.0000000000,WP_135321276.1_GCF_004684345.1_ASM468434v1:0.0000000000):0.0000000000,WP_043082827.1_GCF_003019925.1_ASM301992v1:0.0000000000):0.0000000000,WP_003027452.1_GCF_023374935.1_ASM2337493v1:0.0000000000):0.0000010000,WP_003027452.1_GCF_904859905.1_MSB1_1H:0.0000025239)46:0.0000026987)30:0.0000020023)66:0.0164015724,((((((((((((WP_008500940.1_GCF_007035805.1_ASM703580v1:0.0000000000,WP_008500940.1_GCF_001729805.1_ASM172980v1:0.0000000000):0.0000000000,WP_008500940.1_GCF_905331265.2_AI2999v1_cpp:0.0000000000):0.0000000000,WP_006176435.1_GCF_003594935.2_ASM359493v2:0.0000000000):0.0000000000,WP_008500940.1_GCF_009036245.1_ASM903624v1:0.0000000000):0.0000000000,WP_008500940.1_GCF_001984825.2_ASM198482v2:0.0000000000):0.0000000000,WP_008500940.1_GCF_000224675.1_ASM22467v1:0.0000000000):0.0000000000,WP_008500940.1_GCF_022014715.1_ASM2201471v1:0.0000000000):0.0000000000,WP_014884579.1_GCF_001518835.1_ASM151883v1:0.0000000000):0.0000000000,WP_008500940.1_GCF_001750725.1_ASM175072v1:0.0000000000):0.0000000000,WP_008500940.1_GCF_009176645.1_ASM917664v1:0.0000000000):0.0000000000,WP_008500940.1_GCF_030406165.1_ASM3040616v1:0.0000000000):0.0000029624,WP_008500940.1_GCF_020042625.1_ASM2004262v1:0.0000029631)98:0.0164963265)15:0.0000027908,(((((((((WP_007675861.1_GCF_001277255.1_ASM127725v1:0.0000000000,WP_007675861.1_GCF_001277195.1_ASM127719v1:0.0000000000):0.0000000000,WP_004387446.1_GCF_001277215.2_ASM127721v2:0.0000000000):0.0000000000,WP_007675861.1_GCF_001277175.1_ASM127717v1:0.0000000000):0.0000000000,WP_004387446.1_GCF_003516125.1_ASM351612v3:0.0000000000):0.0000020251,WP_015741863.1_GCF_001277235.1_ASM127723v1:0.0000020744)95:0.0165340692,WP_064544972.1_GCF_022637515.1_ASM2263751v1:0.0161851215)40:0.0000029954,((WP_034497033.1_GCF_013234275.1_ASM1323427v1:0.0000000000,WP_008459912.1_GCF_002393445.1_ASM239344v1:0.0000000000):0.0000027364,WP_008459912.1_GCF_900635955.1_36672_A01:0.0000010000)81:0.0000029967)91:0.0165163810,((WP_090123047.1_GCF_009363135.1_ASM936313v1:0.0000000000,WP_007371156.1_GCF_008330085.1_ASM833008v1:0.0000000000):0.0000010000,WP_007371156.1_GCF_001658025.2_ASM165802v2:0.0000010000)86:0.0000020039)11:0.0000028417,WP_003859355.1_GCF_024218835.1_ASM2421883v1:0.0000020039)3:0.0000010000)12:0.0000028296,WP_040074772.1_GCF_017348915.1_ASM1734891v1:0.0163477450)98:0.0167039963,(WP_043864883.1_GCF_011068345.1_ASM1106834v1:0.0000020249,WP_125291619.1_GCF_024224615.1_ASM2422461v1:0.0000022127)87:0.0000025123)100:0.0344831322,WP_031520686.1_GCF_025914095.1_ASM2591409v1:0.0170520582)97:0.0167648546,WP_138098446.1_GCF_005671395.1_ASM567139v1:0.0000021747)100:0.0335658123,(((((WP_015871856.1_GCF_000264765.2_ASM26476v2:0.0000000000,WP_012849118.1_GCF_021733145.1_ASM2173314v1:0.0000000000):0.0000000000,WP_005287912.1_GCF_002504285.1_ASM250428v1:0.0000000000):0.0000000000,WP_015871856.1_GCF_003074995.2_ASM307499v2:0.0000000000):0.0000010000,WP_005287912.1_GCF_016026395.1_ASM1602639v1:0.0000025507)100:0.0179043405,WP_002439855.1_GCF_000262305.1_ASM26230v1:0.0171280130)73:0.0000020278)97:0.0166303692)94:0.0165275698,WP_015854023.1_GCF_000023545.1_ASM2354v1:0.0000022459)99:0.0332428371)92:0.0000021234)41:0.0262738463,WP_067432283.1_GCF_020342335.1_ASM2034233v1:0.0290194090)94:0.0121762020,(WP_249891594.1_GCF_023517775.1_ASM2351777v1:0.0000020200,WP_085071088.1_GCF_002101395.1_ASM210139v1:0.0000028535)94:0.0164980581)89:0.0000020599,WP_104957911.1_GCF_002953195.1_ASM295319v1:0.0000020509)99:0.0174448376,WP_160621661.1_GCF_009914055.1_ASM991405v1:0.0000028382)99:0.0174780563,WP_038021615.1_GCF_002163605.1_ASM216360v1:0.0000020432)98:0.0352034072,WP_222951831.1_GCF_019890955.1_ASM1989095v1:0.0000023420)46:0.0000020062,WP_039385481.1_GCF_020079945.1_ASM2007994v1:0.0000010000)98:0.0086691031,((((WP_003854146.1_GCF_019048385.1_ASM1904838v1:0.0000000000,WP_003854146.1_GCF_009646115.1_ASM964611v1:0.0000000000):0.0000000000,WP_003854146.1_GCF_004792415.1_ASM479241v1:0.0000000000):0.0000010000,WP_128086851.1_GCF_022647325.1_ASM2264732v1:0.0000010000)86:0.0000020241,(WP_014594125.1_GCF_000233595.1_ASM23359v1:0.0000010000,WP_006119958.1_GCF_011044475.1_ASM1104447v1:0.0000028284)100:0.0165902317)99:0.0316495757)97:0.0341842826)91:0.0651189996,(((WP_086964663.1_GCF_002157875.1_ASM215787v1:0.0769789700,WP_087036648.1_GCF_002157895.1_ASM215789v1:0.0548273977)100:0.1414434567,WP_094038396.1_GCF_002407485.1_ASM240748v1:0.0551354450)95:0.0770408513,WP_115718701.1_GCF_003367375.1_ASM336737v1:0.0657054424)95:0.0437926554)94:0.1957300855,WP_011394204.1_GCF_000012985.1_ASM1298v1:0.0636449820)93:0.1463514565,WP_274151508.1_GCF_028728065.1_ASM2872806v1:0.6550426547)85:0.0693323699)78:0.0259437907,((WP_044618685.1_GCF_000940805.1_ASM94080v1:0.3151448844,WP_108125020.1_GCF_003367315.1_ASM336731v1:0.3067411330)99:0.1657180801,(WP_101895605.1_GCF_002863865.1_ASM286386v1:0.2726834007,(WP_014956810.1_GCF_000307105.1_ASM30710v1:0.1713240922,WP_015904211.1_GCF_000020365.1_ASM2036v1:0.1691870000)68:0.0531753625)99:0.0516387574)82:0.0226868522)71:0.0873171984,(WP_020875145.1_GCF_002009335.2_ASM200933v2:0.1810245524,((WP_155317260.1_GCF_009688945.1_ASM968894v1:0.0968434525,WP_155304766.1_GCF_009688965.1_ASM968896v1:0.0036332937)52:0.0307762302,WP_155311243.1_GCF_009688985.1_ASM968898v1:0.0000024894)99:0.2586554802)100:0.2541812668)78:0.0570283060,(((WP_078483500.1_GCF_013343005.1_ASM1334300v1:0.3571983787,WP_145469585.1_GCF_025345565.1_ASM2534556v1:0.3195636762)99:0.2382150848,(WP_080048321.1_GCF_002056295.1_ASM205629v1:0.0505863379,((WP_269688635.1_GCF_030295685.1_ASM3029568v1:0.0154125355,WP_104739054.1_GCF_963677335.1_piTriSpeb1.Halopseudomonas_oceani_1.1:0.0000024883)100:0.0473836019,WP_223652612.1_GCF_020025155.1_ASM2002515v1:0.0192445931)88:0.0376917803)100:0.2280658789)24:0.0280147665,((WP_054762133.1_GCF_019669905.1_ASM1966990v1:0.0201209968,(WP_036274283.1_GCF_000785705.2_ASM78570v2:0.0127946617,(WP_255187643.1_GCF_024360925.2_ASM2436092v2:0.0142209580,WP_150047989.1_GCF_008632455.1_ASM863245v1:0.0207299016)100:0.0341988293)100:0.0341700069)100:0.1842389428,WP_286303705.1_GCF_030296755.1_ASM3029675v1:0.2252609665)99:0.1011240799)65:0.0293948072)90:0.0186578927,(WP_173290984.1_GCF_011398155.1_ASM1139815v1:0.3269018018,(WP_135795489.1_GCF_004786015.1_ASM478601v1:0.0351520717,WP_029937637.1_GCF_004028275.1_ASM402827v1:0.0000021522)91:0.0000021493)98:0.0852901728)96:0.0626437903,(WP_127471498.1_GCF_004001325.1_ASM400132v1:0.1151162129,(WP_237261730.1_GCF_021654855.1_ASM2165485v1:0.0000024945,WP_275594722.1_GCF_029201445.1_ASM2920144v1:0.0162091027)100:0.1367007677)100:0.0717987503)96:0.0488479219,WP_087462677.1_GCF_002162375.1_ASM216237v1:0.1990992433)93:0.0451076653,WP_088618840.1_GCF_002209385.1_ASM220938v1:0.0868316528)89:0.0000021673,(((WP_321528321.1_GCF_963675335.1_piTriSpea1.Sedimenticola_selenatireducens_1.1:0.0343185614,WP_046858779.1_GCF_001007875.1_ASM100787v1:0.0000022726)100:0.1284695659,WP_005965230.1_GCF_023733635.1_ASM2373363v1:0.1182670437)89:0.0219911172,WP_126456573.1_GCF_003967195.1_ASM396719v1:0.0660933091)97:0.1067449620)92:0.1111013136,(WP_014149218.1_GCF_000968535.2_ASM96853v1:0.0000026261,WP_026130105.1_GCF_005931095.1_ASM593109v1:0.0169067508)89:0.0000020080)99:0.3077212877,(WP_160625970.1_GCF_009905215.1_ASM990521v1:0.5290754181,((WP_044255403.1_GCF_000186345.1_ASM18634v1:0.1106752903,(WP_015245266.1_GCF_000242455.2_ASM24245v3:0.0993903663,(WP_148593850.1_GCF_008087625.1_ASM808762v1:0.0165188465,WP_083713867.1_GCF_001956985.1_ASM195698v1:0.0000010000)98:0.0000026528)100:0.1216697888)100:0.0630141270,(((WP_145075462.1_GCF_007752135.1_ASM775213v1:0.1761278554,(((WP_007340258.1_GCF_000196115.1_ASM19611v1:0.0590610316,WP_145170013.1_GCF_007741535.1_ASM774153v1:0.0886648711)100:0.1451548770,WP_145120090.1_GCF_007751715.1_ASM775171v1:0.1432280684)100:0.0989336645,WP_145053466.1_GCF_007751035.1_ASM775103v1:0.0846669003)100:0.0995072250)96:0.0469293893,((WP_145246283.1_GCF_007748035.1_ASM774803v1:0.1299513001,(WP_145061420.1_GCF_007741515.1_ASM774151v1:0.0941728120,WP_152100528.1_GCF_009177095.1_ASM917709v1:0.1456888920)100:0.0658493397)100:0.0788620824,WP_145282802.1_GCF_007750855.1_ASM775085v1:0.1024008940)100:0.0525111610)100:0.1125475459,WP_095416052.1_GCF_002277955.1_ASM227795v1:0.1179371450)100:0.2822594718)100:0.0982257713)91:0.0486021262)99:0.4550264502,(((WP_110169549.1_GCF_001618865.1_ASM161886v1:0.1793395521,(WP_260796306.1_GCF_025264625.1_ASM2526462v1:0.0803459201,((((((WP_260736218.1_GCF_025264645.1_ASM2526464v1:0.0156588951,WP_014265720.1_GCF_000178955.2_ASM17895v2:0.0181764718)100:0.0665309347,WP_194450425.1_GCF_015277775.1_ASM1527777v1:0.1171509748)100:0.1234543138,WP_013580823.1_GCF_000178975.2_ASM17897v2:0.0886462438)67:0.0277661837,WP_260703005.1_GCF_025264665.1_ASM2526466v1:0.0856574730)91:0.0965876814,WP_114205282.1_GCF_003330725.1_ASM333072v1:0.0747718023)93:0.1089197393,(WP_013566910.1_GCF_000179915.2_ASM17991v2:0.1264032395,(WP_014784229.1_GCF_000265425.1_ASM26542v1:0.0586910825,WP_320408721.1_GCF_000014005.1_ASM1400v1:0.0605894337)45:0.0252885943)42:0.0486644794)96:0.0803451390)94:0.0572881620)100:0.4736235140,WP_237381759.1_GCF_017498545.1_ASM1749854v1:0.3604246675)47:0.1383929058,((WP_211423958.1_GCF_018304805.1_ASM1830480v1:0.0000010000,WP_014101261.1_GCF_000226295.1_ASM22629v1:0.0000010000)100:0.0767253432,WP_211430590.1_GCF_018304825.1_ASM1830482v1:0.0000024771)100:0.2323276298)77:0.0541580969)91:0.0759754718,(((WP_316347592.1_GCF_963556095.2_piMetSpec1.Desulfuromonas_acetoxidans_1.2:0.1124990372,WP_092079422.1_GCF_963662975.1_piMetSpee1.Desulfuromonas_thiophila_1.1:0.1178494310)97:0.1488770196,(WP_053551788.1_GCF_001278055.1_ASM127805v1:0.0501741566,(WP_221249429.1_GCF_019704135.1_ASM1970413v1:0.0651983881,(WP_072284767.1_GCF_001887775.1_ASM188777v1:0.0537549591,WP_011340248.1_GCF_000012885.1_ASM1288v1:0.0620212171)100:0.0579284379)98:0.0844795494)100:0.0975546889)23:0.0162112190,((((((WP_012468766.1_GCF_000020385.1_ASM2038v1:0.1662070153,((WP_011737113.1_GCF_000015045.1_ASM1504v1:0.0859550148,WP_011937283.1_GCF_000016745.1_ASM1674v1:0.0323933462)98:0.0166127233,WP_012646343.1_GCF_000022265.1_ASM2226v1:0.0000023574)91:0.0000026343)93:0.0492492551,((WP_012528852.1_GCF_000020725.1_ASM2072v1:0.0000029849,WP_085814078.1_GCF_014218275.1_ASM1421827v1:0.0000021016)100:0.0161094293,(WP_216499167.1_GCF_019063885.1_ASM1906388v1:0.0000010000,WP_216499167.1_GCF_019203205.1_ASM1920320v1:0.0000023960)89:0.0000028430)96:0.0000026730)94:0.0887817317,(WP_183345153.1_GCF_018986915.1_ASM1898691v1:0.0000021929,WP_183345153.1_GCF_023221575.1_ASM2322157v1:0.0000020805)98:0.0000028384)97:0.0900380745,(WP_207164722.1_GCF_017338855.1_ASM1733885v1:0.0000024563,WP_004514104.1_GCF_000012925.1_ASM1292v1:0.0000021345)90:0.0000023990)94:0.0229649848,WP_039739824.1_GCF_000817955.1_ASM81795v1:0.0145392021)92:0.0135340029,WP_010941133.1_GCF_000007985.2_ASM798v2:0.0734652419)97:0.0861567680)49:0.0790544942)98:0.3137326311)100:0.5961331681,(WP_013563143.1_GCF_000186345.1_ASM18634v1:0.0233833429,((WP_015249384.1_GCF_000242455.2_ASM24245v3:0.0328159170,WP_076344996.1_GCF_001956985.1_ASM195698v1:0.0472918959)100:0.0225653884,WP_148593965.1_GCF_008087625.1_ASM808762v1:0.0105777537)100:0.0549341910)100:0.3959928759)82:0.1537603904,((WP_211425081.1_GCF_018304805.1_ASM1830480v1:0.0167304597,WP_211429685.1_GCF_018304825.1_ASM1830482v1:0.0159280972)100:0.0509287424,WP_014099644.1_GCF_000226295.1_ASM22629v1:0.0004636331)100:0.3727404569)99:0.3638600470,((((WP_013581376.1_GCF_000178975.2_ASM17897v2:0.0000027016,(WP_014264044.1_GCF_000178955.2_ASM17895v2:0.0372502856,(WP_260706455.1_GCF_025264665.1_ASM2526466v1:0.0178402251,WP_260737031.1_GCF_025264645.1_ASM2526464v1:0.0000025707)99:0.0174349399)99:0.0756274138)100:0.1596708963,WP_114208449.1_GCF_003330725.1_ASM333072v1:0.0000027501)94:0.0388529380,((WP_260791399.1_GCF_025264625.1_ASM2526462v1:0.0686884063,WP_014784156.1_GCF_000265425.1_ASM26542v1:0.0871251924)99:0.0205911248,WP_013567808.1_GCF_000179915.2_ASM17991v2:0.0490962846)100:0.0495813585)93:0.0360088225,WP_011524406.1_GCF_000014005.1_ASM1400v1:0.0175074684)96:0.1068832782)97:0.1099652006,WP_194453213.1_GCF_015277775.1_ASM1527777v1:0.1025161823)38:0.0000029917,WP_110172842.1_GCF_001618865.1_ASM161886v1:0.4908804430);
