# Supplementary material for: EF-P and its paralog EfpL (YeiP) differentially control translation of proline-containing sequences
Source: Nat Commun. 2024 Dec 2;15:10465. doi: 10.1038/s41467-024-54556-9 (PMC11611912; doi:10.1038/s41467-024-54556-9)
Supplement: Supplementary file 11 — Source data [file 41467_2024_54556_MOESM11_ESM.xlsx]

## Sheet: 2A
Fig. 2A: E. coli morphology analysis with colony sizes
wild type	∆efp	∆efpL	∆efp∆efpL	∆efp∆efpL +EF-P	∆efp∆efpL +EfpL	∆efp∆efpL +EfpL_R33K																SDS-gel
1.70643	0.947448	1.87171	0.737546	1.59471	1.32874	0.657201
2.13322	0.887206	2.00841	0.771985	1.52059	0.998024	0.763903
1.41641	0.775795	1.60297	0.637309	1.29505	0.903598	0.797883
1.76734	0.907256	1.89102	0.576406	1.56323	0.949862	0.985667
1.44233	0.975573	1.55052	0.611661	1.29217	1.01935	0.720396
1.63393	0.976389	1.55052	0.704647	1.34576	1.11124	0.689832
1.50913	0.775795	1.80641	0.662595	1.38123	1.04013	0.740082
1.45928	0.903809	1.55052	0.527557	1.40882	1.03914	0.581782
1.87175	0.937649	1.44615	0.813403	1.56323	0.818208	0.719766
1.6816	0.962327	1.80758	0.670752	1.45215	1.07393	0.978296
1.6865	0.79775	1.60297	0.516228	0.967107	1.13311	0.654415
1.92685	0.932387	1.50561	0.564352	0.997391	0.994952	0.673382																α-6xHis
1.54674	0.984736	1.12631	0.604954	0.902055	0.844051	0.394087
1.57311	0.962327	1.05706	0.573959	1.26796	0.993958	0.588704
1.43943	0.96895	1.71596	0.521484	1.29217	1.24064	0.675989
1.78093	0.975573	1.4272	0.755853	1.22512	0.869081	0.509419
1.72873	0.884575	1.39289	0.535351	0.803133	0.863117	0.721654
1.61444	0.884575	1.59157	0.543779	1.17242	0.927001	0.562994
1.58626	0.975573	1.43986	0.574775	1.36778	0.863117	0.568568
1.6178	0.861893	1.52753	0.681537	1.44448	0.683662	0.640571
1.31499	0.82152	1.59471	0.764282	1.26108	0.894472	0.602277
1.71504	0.998254	1.25825	0.702653	1.1003	0.96685	0.625649
1.45085	0.908345	1.16592	0.564352	1.73478	0.914803	0.546814
1.2859	1.00206	1.32077	0.516228	1.05079	0.814503	0.659179
1.4813	0.962327	1.16592	0.634409	1.45215	0.789022	0.570096
1.47568	0.962327	1.34798	0.527557	1.37047	0.751974	0.629245
1.61227	0.93021	1.08526	0.610936	1.16176	0.769414	0.719766
1.36484	0.841934	1.07781	0.60722	1.23319	1.1295	0.565332
1.24194	0.911792	1.35023	0.557011	1.18398	1.05857	0.572433
1.26197	0.866611	1.18137	0.652173	1.30362	0.908116	0.442449
1.57757	0.916099	1.46737	0.624099	1.29029	0.956404	0.651928	Ø [mm]
0.20111	0.0639504	0.256252	0.0846333	0.21046	0.143647	0.125251	±

## Sheet: 2B
Fig. 2B: E. coli growth analysis with doubling times
wild type	∆efp	∆efpL	∆efp∆efpL	∆efp∆efpL +EF-P	∆efp∆efpL +EfpL	∆efp∆efpL +EfpL_R33K	∆uup	∆uup∆efp	∆uup∆efpL
21.4311	27.1867	22.7391	45.3062	18.5457	21.6574	38.231	20.2743	50.2811	33.0885
20.2861	27.8513	21.7432	44.7449	19.8189	22.1723	38.7674	26.8138	49.2785	33.3186
20.8096	26.5288	23.1983	42.6729	16.5262	25.2486	40.2333	24.4063	50.214	34.2452
19.3267	27.5142	23.0687	42.822	19.2092	22.95	37.6373	23.3565	39.6458	28.8993
20.9264	28.8971	24.5268	44.8962	18.1321	24.4737	41.9893	26.7352	58.3088	34.5667
20.3407	27.1706	26.1039	46.1989	15.6245	25.066	35.9876	23.0352	45.4821	34.3245
20.8395	28.2902	22.8361	46.2276	18.6789	26.5408	37.8723
20.3032	26.3725	25.2721	43.5046	19.8189	23.6539	46.2984
20.3168	26.1594	26.2892	45.2013	22.1421	21.4033	33.0839
19.3404	26.633	21.1222	43.4826	21.3536	22.474	40.2355
20.392	27.2604	23.69	44.5057	18.985	23.564	39.0336	24.1035	48.8684	33.0738	tD [min]
0.633085	0.842353	1.68614	1.24134	1.88074	1.63084	3.36284	2.26293	5.62166	1.943	±
Tukey's Multiple Comparisons
STATISTICS		P value
wild type vs. ∆efp	****	<0,0001
wild type vs. ∆efpL	*	0.0264
wild type vs. ∆efp∆efpL	****	<0,0001
wild type vs. ∆uup	*	0.0467
wild type vs. ∆uup∆efp	****	<0,0001
wild type vs. ∆uup∆efpL	****	<0,0001
∆efp vs. ∆efpL	*	0.0126
∆efp vs. ∆efp∆efpL	****	<0,0001
∆efp vs. ∆uup	ns	0.1143
∆efp vs. ∆uup∆efp	****	<0,0001
∆efp vs. ∆uup∆efpL	***	0.0003
∆efpL vs. ∆efp∆efpL	****	<0,0001
∆efpL vs. ∆uup	ns	>0,9999
∆efpL vs. ∆uup∆efp	****	<0,0001
∆efpL vs. ∆uup∆efpL	****	<0,0001
∆efp∆efpL vs. ∆uup	****	<0,0001
∆efp∆efpL vs. ∆uup∆efp	*	0.0109
∆efp∆efpL vs. ∆uup∆efpL	****	<0,0001
∆uup vs. ∆uup∆efp	****	<0,0001
∆uup vs. ∆uup∆efpL	****	<0,0001
∆uup∆efp vs. ∆uup∆efpL	****	<0,0001

## Sheet: 2C+4E
Fig. 2C: E. coli competition analysis with deletion mutants
Fig. 4E: E. coli competition analysis with deletion mutants with glucose
2C
LB
time [h]	wild type (∆cadC) [%]				Δefp [%]
0	50	50	50	50	50	50	50	50
3	67.0103	68.0982	100	79.5455	32.9897	31.9018	0	20.4545
24	62.7059	59.8826	81.7568	100	37.2941	40.1174	18.2432	0
48	93.34	89.56	100	100	6.66	10.44	0	0
72	78.5	50.8125	100	95.2	21.5	49.1875	0	4.8
LB
time [h]	wild type (∆cadC) [%]				ΔefpL [%]
0	50	50	50	50	50	50	50	50
3	47.9592	50	61.2245	30.8	52.0408	50	38.7755	69.2
24	89.4394	60.5405	95.5939	55.8824	10.5606	39.4595	4.40613	44.1176
48	13.16	100	99.5146	49.6774	86.84	0	0.485437	50.3226
72	60	95.4	92.2	76	40	4.6	7.8	24
4E
LB +40 mM glucose
time [h]	wild type (∆cadC) [%]				Δefp [%]
0	50	50	50	50	50	50	50	50
3	90.0621	43.75	90.0621	43.75	9.93789	56.25	9.93789	56.25
24	57.6623	99.0909	0	100	42.3377	0.909091	100	0
48	88.8889	100	100	100	11.1111	0	0	0
72	94.75	96.4	87.5	100	5.25	3.6	12.5	0
LB +40 mM glucose
time [h]	wild type (∆cadC) [%]				ΔefpL [%]
0	50	50	50	50	50	50	50	50
3	50	50	50	50	50	50	50	50
24	32.8105	63.3333	24.125	49.8392	67.1895	36.6667	75.875	50.1608
48	37.5	76.6667	100	78.5714	62.5	23.3333	0	21.4286
72	62.5	94.4	100	5.6	37.5	5.6	0	94.4
2C
LB cell counts on plates
time [h]	ΔcadC VS Δefp::KanR		Δefp VS ΔcadC::KanR		ΔcadC VS ΔefpL::KanR		ΔefpL VS ΔcadC::KanR
3	97	98	163	250	68	176	23	151	LB plate
	32	38	52	173	87	140	102	140	LB Kan plate
24	1700	522	1022	680	1480	440	4700	400	LB plate
	634	23	410	300	1210	620	3600	520	LB Kan plate
48	10000	206	10000	155	10000	360	10000	183	LB plate
	666	1	1044	78	10000	540	1116	200	LB Kan plate
72	1600	5000	1600	5000	10000	5000	2000	5000	LB plate
	344	390	787	1200	10000	240	2000	760	LB Kan plate
4E
LB+glucose cell counts on plates
time [h]	ΔcadC VS Δefp::KanR		Δefp VS ΔcadC::KanR		ΔcadC VS ΔefpL::KanR		ΔefpL VS ΔcadC::KanR
3	161	154	224	200	800	100	120	200	LB plate
	16	9	112	88	400	50	60	100	LB Kan plate
24	220	1155	360	1530	230	538	400	4000	LB plate
	2	489	132	1028	404	604	640	965	LB Kan plate
48	36	450	30	752	26	952	32	900	LB plate
	0	50	7	470	31	1000	31	900	LB Kan plate
72	5000	1600	5000	800	5000	800	5000	900	LB plate
	180	84	280	300	480	700	440	900	LB Kan plate
Šídák's multiple comparisons test				Šídák's multiple comparisons test
STATISTICS		P value		STATISTICS		P value
2C wild type - Δefp				2C wild type - ΔefpL
0h	ns	>0,9999		0h	ns	>0,9999
3h	****	<0,0001		3h	ns	0.9992
24h	***	0.0001		24h	*	0.0186
48h	****	<0,0001		48h	ns	0.2774
72h	****	<0,0001		72h	**	0.003
Šídák's multiple comparisons test				Šídák's multiple comparisons test
STATISTICS		P value		STATISTICS		P value
4E wild type - Δefp glucose				4E wild type - ΔefpL glucose
0h	ns	>0,9999		0h	ns	>0,9999
3h	ns	0.6524		3h	ns	>0,9999
24h	ns	0.4806		24h	ns	0.9332
48h	****	<0,0001		48h	ns	0.0816
72h	***	0.0006		72h	ns	0.4002

## Sheet: 3B+S23A
Fig. 3B: Rescue of ribosome stalling at PP in vivo
Supplementary Fig. 23A: Rescue of ribosome stalling at PP in vivo for V. campbellii
RLU	wild type	Δefp	ΔefpL	ΔefpΔefpL	ΔefpΔefpL +EF-P	ΔefpΔefpL +EfpL	ΔefpΔefpL +EfpL_R33K	ΔefpΔefpL +EF-PVca	ΔefpΔefpL +EfpLVca		SDS gele
	92157.4	270033	147395	475146	105408	158496	521832	102048	81418
	93520.9	305767	122282	476471	111406	185476	451040	99698	81104
	118121	279350	139045	503783	98900	194350	490750	108350	94278
	92786.6	298009	142144	503066	107686	190940	495450	83196	91930
	103200	292979	115869	445092	116436	188822	431043	103154	77992
	106540	280883	118779	476359	107596	194376	400475	83168	86796
	151981	287340	134358	470970	111802	182966	521385	94178	80018
	100883	298638	139883	475061	110828	185068	457750	86364	88016
	92864.9	282985	129675	467826	88248	174644	583386	97060	98552
	89131.5	270871	129976	463628	113014	184330	521322	94516	99824
	91577.7	278727	129055	463892	101464	182982	479429	87900	83854
	90202	287361	124200	463146	110334	173158	522385	99618	82450
											α-6xHis
Tukey's multiple comparisons test
STATISTICS		P value
wild type vs. Δefp	****	<0,0001
wild type vs. ΔefpL	*	0.0289
wild type vs. ΔefpΔefpL	****	<0,0001
wild type vs. ΔefpΔefpL +EF-PEco	ns	0.9978
wild type vs. ΔefpΔefpL +EfpLEco	****	<0,0001
wild type vs. ΔefpΔefpL +EfpL_R33KEco	****	<0,0001
Δefp vs. ΔefpL	****	<0,0001
Δefp vs. ΔefpΔefpL	****	<0,0001
Δefp vs. ΔefpΔefpL +EF-PEco	****	<0,0001
Δefp vs. ΔefpΔefpL +EfpLEco	****	<0,0001
Δefp vs. ΔefpΔefpL +EfpL_R33KEco	****	<0,0001
ΔefpL vs. ΔefpΔefpL	****	<0,0001
ΔefpL vs. ΔefpΔefpL +EF-PEco	ns	0.1191
ΔefpL vs. ΔefpΔefpL +EfpLEco	****	<0,0001
ΔefpL vs. ΔefpΔefpL +EfpL_R33KEco	****	<0,0001
ΔefpΔefpL vs. ΔefpΔefpL +EF-PEco	****	<0,0001
ΔefpΔefpL vs. ΔefpΔefpL +EfpLEco	****	<0,0001
ΔefpΔefpL vs. ΔefpΔefpL +EfpL_R33KEco	ns	0.5712
ΔefpΔefpL +EF-PEco vs. ΔefpΔefpL +EfpLEco	****	<0,0001
ΔefpΔefpL +EF-PEco vs. ΔefpΔefpL +EfpL_R33KEco	****	<0,0001
ΔefpΔefpL +EfpLEco vs. ΔefpΔefpL +EfpL_R33KEco	****	<0,0001

## Sheet: 3D+4C+5B+5F+S14+S19AB+S23B-E
Fig. 3D: Resuce of ribosome stalling at PP in vitro
Fig. 4C: Resuce of ribosome stalling at IPW and PAP in vitro
Fig. 5B: Rescue of ribosome stalling at PP in vitro of acetylation mutants
Fig. 5F: Rescue of ribosome stalling at PP in vitro of EfpL from Vibrio campbellii
Supplementary Fig. 14: Resuce of ribosome stalling at PP, IPW and PAP in vitro time curse
Supplementary Fig. 19AB: Resuce of ribosome stalling at PP in vitro of acetylation mutants time curse
Supplementary Fig. 23B-E: Resuce of ribosome stalling at PP in vitro of EfpL from Vibrio campbellii
PPN	RLU/min											IPW	RLU/min					PAP	RLU/min
	EF-P	EfpL	EfpL_R33K	EfpLVca	EfpL_K23AcK	EfpL_K40AcK	EfpL_K51AcK	EfpL_K57AcK	no factor				EF-P	EfpL	no factor				EF-P	EfpL	no factor
	35.1334	29.2584	2.91007	33.6369	17.8104	38.911	2.74607	22.3534	2.96401				10.1913	8.36951	1.14914				15.4883	16.6755	16.4326
	29.6084	26.2708	31.0616	40.2278	32.9145	35.8404	3.42768	32.6162	0.324507				11.2213	6.29454	1.1309				17.7806	25.3314	19.2385
	41.429	37.9479	3.90704	40.025	19.5908	5.36011	10.338	30.8633	3.57002				14.5299	13.1638	1.38297				22.3639	25.8539	17.8304
	35.7467	33.7298	35.0991	44.917	7.75032	6.69265	12.3779	27.572	0.48016				15.7016	9.87423	1.35863				29.8214	23.4453	20.2071
	35.4794	31.8017	18.2445	39.7017	19.5165	21.7011	7.22242	28.3512	1.83467	RLU/min x10.000			12.911	9.42552	1.25541	RLU/min x10.000			21.3636	22.8265	18.4271	RLU/min x10.000
	4.18503	4.43149	14.9086	4.0113	8.95635	15.7193	4.20487	3.90774	1.44932	±			2.27268	2.50471	0.115892	±			5.47476	3.66255	1.42838	±
	2G									4B												4F
PPN	RLU
time [min]	no factor			EF-P			EfpL			EfpL_K23AcK			EfpL_K40AcK			EfpL_K51AcK			EfpL_K57AcK			EfpLVca
0	-4335	-5158	-5240	-13840	-14313	-19513	-16779	-17009	-25663	-24856	-29482	-25665	-51562	-51641	-14330	-31023	-10994	-14131	-43654	-44156	-44496	-9200	-9107	-18028
2.5	-4178	-5013	-5115	11746	-9807	19845	33	-15317	1548	2826	-5119	-3389	-41331	-38905	-12702	-29276	-5788	-7555	-41590	-41863	-42244	-6873	-6552	-15096
5	-4042	-2231	-4917	416441	183767	619102	326549	150315	510857	503274	570580	507383	236550	327257	30576	-7311	136797	171538	92424	176739	169095	161947	295756	209137
7.5	-632	44504	-592	1322732	724752	1873997	1082501	677963	1623703	994884	1145912	1308428	1240043	1281347	315214	53205	719131	878281	654651	820857	645724	625439	1059800	799680
10	10725	130892	13022	2667196	1960436	3559623	2168814	1642666	3078097	1597041	2005692	1965843	2339000	3104994	595292	158603	1369252	1646641	1915854	1928153	1955885	1951667	-14905	2444504
12.5	44101	264903	54578	4173250	2949837	5174818	3427132	2858249	4577526	4813718	2093603	2279292	3539827	4053728	885174	240101	836915	1023408	2702897	3377764	3246080	3580132	4465973	4315632
15	44341	530345	66784	5256171	4426946	6194841	4371976	3923616	5666523	4912314	2642074	2912962	4587931	5785016	989568	483129	1539712	1842552	3309355	4848278	4584998	5036341	6025066	5985719
	2C									4F
PAP	RLU
time [min]	no factor			EF-P			EfpL			EfpLVca
0	-3498	-4443	-2495	-15796	-15505	-20756	-18209	-17914	-26501	-19559	-19417	-464
2.5	-3129	-3758	8771	46	-12914	7224	4500	-9647	15443	-11209	-15668	-757
5	77249	94550	113635	161007	100003	286215	235432	267256	425398	248924	184748	8107
7.5	267021	325897	649219	437877	539043	746951	673574	873338	1151322	890885	670384	26028
10	776813	936033	1149826	764768	633041	1275578	1156426	1776991	1955037	1546682	1391134	46877
12.5	1486518	1777222	2106534	1190477	1475119	1947817	1796314	2657551	2934879	2229496	2259148	84706
15	2461387	2881331	2672063	1633965	2307747	2646334	2483120	3781792	3851586	2968354	3198297	143893
	2C
IPW	RLU
time [min]	no factor			EF-P			EfpL			EfpLVca
0	-4221	-4203	-5126	-14692	-14569	-20115	-17337	-17250	-25859	-12930	-12867	-18700
2.5	-4194	-4144	-4995	-9676	-13207	-11691	-6320	-15127	-6154	-12291	-12423	-17245
5	-3617	-3911	-4398	62934	-10014	99399	77858	38105	131292	18391	22545	28457
7.5	12171	4420	13995	315009	249090	480624	285728	164129	465186	121803	125468	180403
10	38873	29774	46959	676476	640634	1011716	501326	406218	833363	288358	342887	433301
12.5	86670	88109	104654	1127631	1089194	1636835	805225	659439	1334944	542189	650514	830113
15	168150	165432	202320	1513996	1668631	2159369	1238090	926931	1948712	781163	1017477	1136306
stop	RLU
time [min]	no factor			EF-P			EfpL			EfpL_K23AcK			EfpL_K40AcK			EfpL_K51AcK			EfpL_K57AcK			EfpLVca
0	-3708	-4577	-2782	-809	-492	-1065	-464	-474	-638	-1163	-1183	-1224	-52698	-53230	-53518	-33676	-31603	-34061	-45088	-45250	-39628	-835	-845	-1075
2.5	-3575	-4215	-1871	-742	-762	-1007	-757	-709	-994	-1015	-1019	-1070	-51703	-52503	-52679	-33145	-30913	-33197	-44495	-44697	-38960	-643	-546	-912
5	224	371	3311	4394	11053	5459	8107	4758	9316	7009	5595	3859	-47033	-42488	-48305	-29453	-26094	-27140	-40530	-41023	-33963	5692	8390	6885
7.5	16685	21084	13653	15871	54522	20153	26028	13911	30694	23045	21161	19771	-34306	-19958	-37945	-10486	-3124	9870	-25042	-30795	-13829	15405	30409	18846
10	22682	29014	33358	47170	101706	58639	46877	45191	54496	16729	31489	28203	-21249	-38	-21793	16729	31489	28203	-6708	-15738	9195	32245	46508	38364
12.5	44477	56369	51396	78072	154430	99866	84706	41762	97415	50884	74325	76999	11081	39886	-12146	50884	74325	76999	28247	1830	53356	52858	101378	63494
15	87876	111743	92535	108676	218954	141034	143893	104730	167114	120780	133827	111408	36854	83569	14650	86584	118788	-29774	34429	22418	59737	78146	139287	92884
Tukey's multiple comparisons test				Tukey's multiple comparisons test				Tukey's multiple comparisons test				Tukey's multiple comparisons test
STATISTICS		P value		STATISTICS		P value		STATISTICS		P value		STATISTICS		P value
PPN				PAP				IPW				PPN
EF-P vs. EfpL	ns	0.9722		EF-P vs. EfpL	ns	0.9871		EF-P vs. EfpL	ns	0.0616		EfpL vs. K23AcK	ns	0.4104
EF-P vs. EfpL_R33K	ns	0.0798		EF-P vs. no factor	ns	0.3232		EF-P vs. no factor	****	<0,0001		EfpL vs. K40AcK	ns	0.8227
EF-P vs. no factor	***	0.0005		EfpL vs. no factor	ns	0.384		EfpL vs. no factor	****	<0,0001		EfpL vs. K51AcK	*	0.0364
EF-P vs. EfpL Vibrio	ns	0.9547										EfpL vs. K57AcK	ns	0.9177
EfpL vs. EfpL_R33K	ns	0.2221										EfpL vs. no factor	**	0.0033
EfpL vs. no factor	**	0.0015										K23AcK vs. K40AcK	ns	0.9804
EfpL vs. EfpL Vibrio	ns	0.6961										K23AcK vs. K51AcK	ns	0.6615
EfpL_R33K vs. no factor	ns	0.1016										K23AcK vs. K57AcK	ns	0.842
EfpL_R33K vs. EfpL Vibrio	*	0.0217										K23AcK vs. no factor	ns	0.1134
no factor vs. EfpL Vibrio	****	0.0001										K40AcK vs. K51AcK	ns	0.311
												K40AcK vs. K57AcK	ns	0.9989
												K40AcK vs. no factor	*	0.0367
												K51AcK vs. K57AcK	ns	0.1047
												K51AcK vs. no factor	ns	0.8242
												K57AcK vs. no factor	**	0.0077
SDS-gel
α-6xHis

## Sheet: 4A
Fig. 4A: Heat map in black-white with numbers
	motif	∆efp	∆efp- ∆efp+EfpL	Occurence of motif
	PPD	35.6667	8.66667	74
	PPN	29	16	33
	DPP	28	3	33
	PPG	25.4	9.82857	141
	VPW	24	2	47
	APP	23	-2	116
	PPP	19.8333	13.3333	79
	GPP	19	4	36
	DPN	17	7.83333	108
	IPI	17	2.7	104
	PPW	17	1	18
	PPE	16.1667	-5.16667	141
	DPG	16	-0.5	86
	VPI	15.4	-5.4	128
	IPW	13	0	44
	PPA	11.1667	-7.83333	150
	PPS	11	4.5	86
	SPP	11	2	53
	PPV	10.5	-1.66667	129
	PPK	10	2.9	69
	VPK	9.5	0	89
	EPN	9.5	6	50
	DPA	9.07143	0.349206	223
	EDV	9	7.5	170
	SPN	9	1	79
	SPG	8	3.33333	141
	EPP	8	-4	62
	PPT	7.66667	-0.666667	78
	PPI	7.5	-5	63
	PAP	0	0	214
frequency of motif in pausing site	high
	middle
	low

## Sheet: 4B+S13
Fig. 4B: Rescue of ribosome stalling in vivo
Supplementary Fig. 13: In vivo detection of pausing strength at different motifs
4B upper part
fold change	Δefp + EF-PEco												Δefp + EfpLEco
PPP	2.4008	2.3346	2.42481	2.48988	2.45708	2.45739	2.50773	2.47317	2.50824	2.38522	2.33609	1.18446	1.22277	1.24385	1.26246	1.25948	1.38651	1.18446	1.22277	1.24385	1.26246	1.25948	1.38651	1.18446
PPD	4.96697	4.47232	4.53648	3.47054	3.68829	3.63964	3.98494	4.04923	3.4397	3.25541	4.42078	3.09484	2.82984	3.15497	2.77834	2.61229	1.852	2.54942	2.27895	2.1903	2.86338	3.91038	3.79601	3.09484
PPG	4.25831	3.84228	4.03304	4.54122	3.89581	3.60859	4.25831	3.84228	4.03304	4.54122	3.60859	3.13451	2.38704	2.66545	2.19097	1.76585	2.54898	3.13451	2.38704	2.66545	2.19097	1.76585	2.54898	3.13451
PPN	59.1247	68.5265	69.8477	66.1604	37.1071	46.8047	40.1037	36.9208	34.106	49.6891	48.962	21.3615	25.5712	24.1598	27.4739	19.6604	25.1801	15.6439	23.2368	11.9557	17.5251	20.7441	15.4258	21.3615
GPP	6.87494	5.83552	5.9969	5.48754	8.40567	7.4397	7.10312	5.81177	5.02619	5.73208	9.42987	4.21028	4.07691	3.35082	2.74344	4.0831	2.62036	4.13195	3.59522	3.51801	2.03174	2.30868	2.93615	4.21028
APP	1.5018	1.41637	1.64799	1.78877	1.98241	1.30523	1.62993	1.48098	1.22634	1.2762	1.98241	1.62993	1.28379	1.2762	1.32809	1.20463	1.05122	1.11079	1.32809	1.07144	1.57356	1.20463	1.20566	1.2762
IPW	4.49056	5.02552	4.58736	4.45223	4.68471	4.6708	4.03499	4.24966	3.97836	4.63915	5.40354	1.7047	1.71908	1.76248	1.80066	1.84264	1.79694	1.76802	1.83822	1.64687	1.74282	1.7697	1.98433	1.7047
IPI	9.59093	11.1421	10.5392	9.92332	9.60659	11.1376	8.95936	9.07168	9.10425	10.5249	11.34	2.2534	1.94787	1.99653	2.18947	1.75071	1.53852	1.58224	2.12045	2.11218	1.86291	1.85256	1.67349	2.2534
VPW	19.2828	26.813	23.5921	18.5286	12.3564	19.2872	20.9928	38.0853	74.3365	86.2765	20.2717	19.2872	4.49325	1.2003	2.08067	2.18764	1.46879	1.14245	1.07287	1.91424	1.07287	2.08067	2.18764	1.2003
DPN	1.75382	1.67059	1.44113	2.09595	1.36822	1.49283	1.75382	1.67059	1.44113	2.09595	1.49283	2.44104	2.19366	1.6173	1.60157	1.60157	2.44104	2.42106	2.19366	1.6173	2.44104	2.44104	1.6173	1.818
DPA	1.79071	1.82345	2.43748	1.99144	1.98147	2.22535	1.79071	1.82345	2.43748	1.99144	2.22535	1.20384	1.21176	1.33407	1.07446	0.995469	1.29079	1.20384	1.21176	1.33407	1.07446	0.995469	1.29079	1.20384
EDV	2.78476	2.78202	3.01832	3.17847	2.38133	3.50606	2.78476	2.78202	3.01832	3.17847	3.50606	1.45248	1.00523	1.53206	1.32785	1.34624	1.21323	1.45248	1.00523	1.53206	1.32785	1.34624	1.21323	1.45248
PAP	-1.53742	0.611453	0.38969	0.656514	-1.5232	-2.55032	-3.17006	-1.92522	0.38969	0.656514	-1.5232	-3.17006	0.18947	-5.27787	-4.04661	-4.39156	-3.09027	-3.09027	0.18947	-5.27787	-4.04661	-4.39156	-3.09027	0.18947
4B lower part
pausing strength [RLU]x103	Δefp												[RLU]	±
PPP	993.935	838.062	952.425	783.43	694.572	861.065	839.796	1333.83	1000.53	948.863	1091.94	634.028	914.372	178.452
PPD	426.358	452.828	600.443	615.674	532.875	563.017	798.527	719.906	522.887	665.894	611.648	524.929	586.249	102.271
PPN	304.577	319.536	326.97	548.236	325	304.816	416.33	349.14	335.112	410.728	493.588	447.903	381.828	77.3747
PPG	401.78	497.578	404.293	410.415	474.711	481.481	401.78	497.578	404.293	410.415	474.711	481.481	445.043	40.2062
APP	242.434	222.868	376.877	323.599	235.996	242.643	363.803	421.442	452.05	518.611	241.258	465.872	342.288	100.975
GPP	300.992	372.874	396.958	392.849	318.956	381.722	300.992	372.874	396.958	392.849	381.722	381.722	365.956	35.1897
IPW	123.16	125.228	111.946	118.712	146.089	114.538	296.605	232.92	228.01	220.297	225.429	217.235	180.014	60.4358
IPI	182.087	177.119	190.612	235.701	184.575	232.62	169.37	116.068	107.692	101.345	127.777	127.777	162.729	44.2606
VPW	6.51452	7.49028	1.36968	7.34413	7.40365	6.9056	6.51452	7.49028	1.36968	7.34413	7.40365	6.9056	6.17131	2.17357
DPA	2.21641	1.44396	1.18999	1.44396	1.18999	1.49813	2.21641	2.21641	1.18999	1.44396	2.21641	1.49813	1.64698	0.417484
DPN	2.00649	2.10135	2.01232	2.024	2.00649	2.10135	2.01232	2.024	2.00649	2.10135	2.01232	2.024	2.03604	0.0382307
EDV	2.68528	2.56312	3.19329	2.55122	2.68528	2.56312	3.19329	2.55122	2.68528	2.56312	3.19329	2.55122	2.74823	0.262259
PAP	0.318423	0.100896	0.234177	0.184255	0.254958	0.234177	0.184255	0.254958	0.30604	0.254958	0.318423	0.318423	0.246995	0.0635929
S13
pausing strength [RLU]	Δefp												Δefp + EF-PEco												Δefp + EfpLEco
PPP	993935	838062	952425	783430	694572	861065	839796	1.33383e+06	1.00053e+06	948863	1.09194e+06	634028	817577	792545	908934	709105	810338	1.15852e+06	679689	1.01868e+06	654047	1.12562e+06	642597	930780	95068.1	122143	148481	122143	95068.1	96840.3	96840.3	122143	148481	122143	95068.1	96840.3
PPD	426358	452828	600443	615674	532875	563017	798527	719906	522887	665894	611648	524929	132612	118029	131084	129230	168921	158949	161073	147116	144780	170436	180084	164119	189428	207167	185817	211007	224420	316549	229954	257245	267657	204740	149921	154438
PPN	304577	319536	326970	548236	325000	304816	416330	349140	335112	410728	493588	447903	105811	89666.6	99375.4	94675	84080.5	98010	105811	89666.6	99375.4	94675	84080.5	98010	121814	159959	143251	174274	216229	149796	121814	159959	143251	174274	216229	149796
PPG	401780	497578	404293	410415	474711	481481	401780	497578	404293	410415	474711	481481	9089.56	7527.19	6494.47	6371.62	6726.72	11993.5	9508.52	11097.3	12054	13048.8	8956.55	9447.11	20833.8	17404.1	18420.8	16198.8	22636.5	17674.4	28448.4	19152.5	37224.2	25394.6	21454	28850.6
APP	242434	222868	376877	323599	235996	242643	363803	421442	452050	518611	241258	465872	36298.2	49787.7	58655.9	57077.4	62375.4	40721	46008.3	48188.3	58895.6	68100.8	59714.4	84860	81298.1	83957.7	102151	124766	83830.3	130626	82839.3	95206.3	97295.9	168470	148261	116577
GPP	300992	372874	396958	392849	318956	381722	300992	372874	396958	392849	381722	381722	221192	242724	257364	221192	203784	183879	279279	223643	246135	297243	223643	200780	285631	283943	285631	274472	231654	346760	328165	302602	340218	231654	340218	302342
IPW	123160	125228	111946	118712	146089	114538	296605	232920	228010	220297	225429	217235	33314.1	40087.2	35820	39241.3	40432.3	38425.9	38540.2	44613.2	42359.6	45248.3	38803.2	41181	105599	104715	102137	99971.2	97693.2	100178	101817	97928.3	109307	103289	101720	90717.8
IPI	182087	177119	190612	235701	184575	232620	169370	116068	107692	101345	127777	127777	14349.9	16966.9	14604.8	15440.3	16398.6	16939.3	14610.8	18163	17938.1	17873.9	15461.3	15899.9	72214.6	83541.8	81505.6	74323.2	92949.9	105769	102847	76742.5	77042.8	87351.6	87839.7	97238.9
VPW	6514.52	7490.28	1369.68	7344.13	7403.65	6905.6	6514.52	7490.28	1369.68	7344.13	7403.65	6905.6	218.103	229.288	164.894	187.406	238.621	357.815	229.236	210.611	231.164	259.477	251.246	200.133	3116.09	2983.99	3683.5	2124.94	2021.05	3010.18	3116.09	4121.01	2021.05	3870.02	2983.99	2309.69
DPA	2216.41	1443.96	1189.99	1443.96	1189.99	1498.13	2216.41	2216.41	1189.99	1443.96	2216.41	1498.13	1063.16	904.952	950.038	1101.3	757.235	1159.99	1063.16	904.952	950.038	1101.3	757.235	1159.99	650.183	723.504	981.342	723.504	990.977	981.342	650.183	723.504	981.342	650.183	990.977	723.504
DPN	2006.49	2101.35	2012.32	2024	2006.49	2101.35	2012.32	2024	2006.49	2101.35	2012.32	2024	914.931	1137	1116.59	835.307	1022.4	1027.54	914.931	1137	1116.59	835.307	1022.4	1027.54	1691.29	1680.24	1526.19	1894.95	2045.31	1577.36	1691.29	1680.24	1526.19	1894.95	2045.31	1577.36
EDV	2685.28	2563.12	3193.29	2551.22	2685.28	2563.12	3193.29	2551.22	2685.28	2563.12	3193.29	2551.22	783.851	986.883	987.852	910.516	864.64	1154.07	783.851	986.883	987.852	910.516	864.64	1154.07	1892.09	2733.94	1793.81	2069.68	2041.41	2265.22	1892.09	2733.94	1793.81	2069.68	2041.41	2265.22
PAP	318.423	100.896	234.177	184.255	254.958	234.177	184.255	254.958	306.04	254.958	318.423	318.423	353.215	638.924	353.215	375.736	349.947	589.558	728.305	349.947	585.923	728.305	442.309	928.578	744.247	1212.57	929.688	1008.94	709.973	744.247	709.973	1212.57	929.688	1008.94	709.973	744.247
4B STATISTICS				S13 STATISTICS
Šídák's multiple comparisons test				Tukey's multiple comparisons test
+EF-PEco - +EfpLEco		P value				P value
PPP	****	<0,0001		PPP
PPD	ns	0.9834		Δefp vs. Δefp + EF-PEco	****	<0,0001
PPG	ns	>0,9999		Δefp vs. Δefp + EfpLEco	****	<0,0001
PPN	ns	0.7208		Δefp + EF-PEco vs. Δefp + EfpLEco	****	<0,0001
GPP	ns	0.83
APP	ns	0.8245		PPD
IPW	*	0.0132		Δefp vs. Δefp + EF-PEco	****	<0,0001
IPI	***	0.0005		Δefp vs. Δefp + EfpLEco	****	<0,0001
VPW	***	0.0006		Δefp + EF-PEco vs. Δefp + EfpLEco	*	0.015
DPN	**	0.0078
DPA	ns	0.9959		PPN
EDV	***	0.0005		Δefp vs. Δefp + EF-PEco	****	<0,0001
APH	****	<0,0001		Δefp vs. Δefp + EfpLEco	****	<0,0001
				Δefp + EF-PEco vs. Δefp + EfpLEco	*	0.0157
				PPG
				Δefp vs. Δefp + EF-PEco	****	<0,0001
				Δefp vs. Δefp + EfpLEco	****	<0,0001
				Δefp + EF-PEco vs. Δefp + EfpLEco	ns	0.8355
				APP
				Δefp vs. Δefp + EF-PEco	****	<0,0001
				Δefp vs. Δefp + EfpLEco	****	<0,0001
				Δefp + EF-PEco vs. Δefp + EfpLEco	ns	0.0601
				GPP
				Δefp vs. Δefp + EF-PEco	****	<0,0001
				Δefp vs. Δefp + EfpLEco	*	0.034
				Δefp + EF-PEco vs. Δefp + EfpLEco	*	0.0435
				IPW
				Δefp vs. Δefp + EF-PEco	****	<0,0001
				Δefp vs. Δefp + EfpLEco	**	0.0027
				Δefp + EF-PEco vs. Δefp + EfpLEco	*	0.0259
				IPI
				Δefp vs. Δefp + EF-PEco	****	<0,0001
				Δefp vs. Δefp + EfpLEco	**	0.0039
				Δefp + EF-PEco vs. Δefp + EfpLEco	**	0.0086
				VPW
				Δefp vs. Δefp + EF-PEco	****	<0,0001
				Δefp vs. Δefp + EfpLEco	****	<0,0001
				Δefp + EF-PEco vs. Δefp + EfpLEco	****	<0,0001
				DPA
				Δefp vs. Δefp + EF-PEco	ns	0.3837
				Δefp vs. Δefp + EfpLEco	ns	0.285
				Δefp + EF-PEco vs. Δefp + EfpLEco	ns	0.9386
				DPN
				Δefp vs. Δefp + EF-PEco	*	0.0319
				Δefp vs. Δefp + EfpLEco	ns	0.7378
				Δefp + EF-PEco vs. Δefp + EfpLEco	ns	0.1727
				EDV
				Δefp vs. Δefp + EF-PEco	****	<0,0001
				Δefp vs. Δefp + EfpLEco	ns	0.282
				Δefp + EF-PEco vs. Δefp + EfpLEco	*	0.0107
				APH
				Δefp vs. Δefp + EF-PEco	ns	0.7774
				Δefp vs. Δefp + EfpLEco	ns	0.3061
				Δefp + EF-PEco vs. Δefp + EfpLEco	ns	0.6994

## Sheet: Fig. 5C
Fig. 5C: Growth of ∆efp∆uup with complementation in M9+acetate
measured in glas tubes 2mL M9+40mM acetate
time	-			+EF-P			+EfpL			+EfpL_R33K			+EfpL_K51R			+EfpL_K51Q			+EfpL_K51E
0	0.01	0.01	0.01	0.01	0.01	0.01	0.01	0.01	0.01	0.01	0.01	0.01	0.01	0.01	0.01	0.01	0.01	0.01	0.01	0.01	0.01
24	0.044	0.01	0.021	0.216	0.144	0.258	0.01	0.01	0.011	0.01	0	0	0.248	0.044	0.062	0.054	0.024	0.05	0.012	0.034	0.014
48	0.086	0.016	0.032	0.676	1.11	0.712	0.01	0	0.004	0.01	0.002	0.006	0.51	0.092	0.158	0.104	0.026	0.09	0.044	0.026	0.032
72	0.054	0.13	0.024	0.702	1.902	0.972	0.01	0.008	0	0.014	0.002	0	0.694	0.678	0.292	0.13	0.134	0.1	0.074	0.084	0.03

## Sheet: Fig. 5E
Fig. 5E: Rescue of ribosome stalling at PP in vivo of different EfpLs in ∆efp
RLU								STATISTICS
-	+EF-PEco	+EfpLEco	+EfpLYen	+EfpLSma	+EfpLPlu	+EfpLVca		Tukey's multiple comparisons test		P value
206688	53688.6	137688	348387	244022	91430.3	22532.6		- vs. +EF-PEco	****	<0,0001
287499	55259.4	128616	335676	212247	121602	11276.2		- vs. +EfpLEco	****	<0,0001
305139	51828.8	118063	331263	209705	161573	13295.7		- vs. +EfpLYen	ns	0.6396
350400	46802.8	116139	234452	147115	172799	14941.9		- vs. +EfpLSma	**	0.0021
236789	48559.5	110142	383770	162002	136046	17110.4		- vs. +EfpLPlu	****	<0,0001
346631	38747.6	130090	306177	222330	198524	16456.1		- vs. +EfpLVca	****	<0,0001
								+EF-PEco vs. +EfpLEco	*	0.0152
								+EF-PEco vs. +EfpLYen	****	<0,0001
								+EF-PEco vs. +EfpLSma	****	<0,0001
SDS-gel								+EF-PEco vs. +EfpLPlu	***	0.0006
								+EF-PEco vs. +EfpLVca	ns	0.6765
								+EfpLEco vs. +EfpLYen	****	<0,0001
								+EfpLEco vs. +EfpLSma	*	0.0121
								+EfpLEco vs. +EfpLPlu	ns	0.9105
								+EfpLEco vs. +EfpLVca	***	0.0002
								+EfpLYen vs. +EfpLSma	****	<0,0001
								+EfpLYen vs. +EfpLPlu	****	<0,0001
								+EfpLYen vs. +EfpLVca	****	<0,0001
								+EfpLSma vs. +EfpLPlu	ns	0.1731
								+EfpLSma vs. +EfpLVca	****	<0,0001
								+EfpLPlu vs. +EfpLVca	****	<0,0001
α-6xHis

## Sheet: Fig. 5G
Fig. 5G: Vibrio species growth analysis
	Vibrio campbellii
time [min]	wild type											Δefp											ΔefpL											ΔefpΔefpL
0	0.012	0.014	0.018	0.011	0.011	0.013	0.017	0.011	0.01	0.007	0.011	0.012	0.014	0.018	0.011	0.011	0.013	0.017	0.011	0.01	0.007	0.011	0.012	0.014	0.018	0.011	0.011	0.013	0.017	0.011	0.01	0.007	0.011	0.012	0.014	0.018	0.011	0.011	0.013	0.017	0.011	0.01	0.007	0.011
10	0.043	0.034	0,046	0.039	0.035	0,05	0.027	0.025	0.026	0.023	0,045	0.025	0.037	0,042	0.043	0.023	0.029	0.026	0.034	0.019	0,041	0.029	0.013	0,052	0,064	0.032	0.036	0.038	0.027	0.032	0.03	0.021	0.023	0.013	0.018	0.035	0.013	0.014	0.015	0.019	0.012	0.013	0.009	0.012
20	0.033	0.04	0.039	0.034	0.034	0.037	0.039	0.031	0.032	0.033	0.034	0.027	0.027	0.039	0.032	0.032	0.028	0.029	0.027	0.026	0.028	0.026	0.022	0.029	0.055	0.031	0.043	0.037	0.026	0.025	0.027	0.026	0.029	0.015	0.018	0.022	0.014	0.015	0.018	0.022	0.015	0.013	0.011	0.015
30	0.039	0.045	0.043	0.039	0.038	0.041	0.046	0.037	0.037	0.039	0.037	0.033	0.031	0.046	0.038	0.039	0.033	0.034	0.032	0.032	0.036	0.031	0.026	0.033	0.064	0.037	0.045	0.041	0.029	0.028	0.032	0.03	0.032	0.018	0.022	0.026	0.018	0.017	0.021	0.027	0.019	0.016	0.012	0.017
40	0.046	0.051	0.05	0.046	0.046	0.048	0.055	0.043	0.044	0.045	0.043	0.039	0.036	0.055	0.046	0.047	0.038	0.04	0.038	0.037	0.04	0.036	0.031	0.039	0.076	0.042	0.052	0.049	0.034	0.033	0.037	0.036	0.04	0.02	0.025	0.029	0.019	0.02	0.024	0.031	0.022	0.019	0.014	0.021
50	0.056	0.062	0.061	0.056	0.056	0.058	0.067	0.054	0.054	0.055	0.052	0.047	0.044	0.068	0.057	0.059	0.049	0.049	0.046	0.046	0.05	0.044	0.04	0.05	0.097	0.053	0.067	0.062	0.044	0.043	0.047	0.045	0.053	0.022	0.04	0.034	0.023	0.024	0.029	0.036	0.026	0.022	0.017	0.024
60	0.067	0.075	0.074	0.069	0.069	0.071	0.085	0.066	0.066	0.067	0.064	0.059	0.056	0.086	0.072	0.076	0.063	0.062	0.059	0.06	0.063	0.056	0.048	0.062	0.119	0.066	0.081	0.077	0.055	0.054	0.059	0.058	0.066	0.027	0.036	0.041	0.026	0.029	0.033	0.042	0.029	0.025	0.019	0.026
70	0.082	0.093	0.092	0.085	0.088	0.088	0.107	0.083	0.084	0.086	0.081	0.073	0.068	0.108	0.091	0.094	0.079	0.079	0.075	0.075	0.081	0.071	0.061	0.078	0.143	0.083	0.1	0.096	0.068	0.068	0.075	0.075	0.088	0.03	0.041	0.047	0.031	0.035	0.04	0.051	0.034	0.031	0.023	0.032
80	0.1	0.115	0.113	0.105	0.107	0.107	0.131	0.103	0.104	0.106	0.1	0.091	0.082	0.129	0.117	0.116	0.099	0.099	0.093	0.092	0.101	0.086	0.073	0.097	0.169	0.101	0.118	0.115	0.083	0.082	0.092	0.091	0.103	0.035	0.049	0.055	0.036	0.045	0.048	0.061	0.042	0.038	0.027	0.039
90	0.119	0.135	0.134	0.126	0.129	0.13	0.152	0.123	0.124	0.126	0.124	0.109	0.102	0.155	0.134	0.141	0.119	0.119	0.113	0.116	0.118	0.106	0.091	0.116	0.203	0.123	0.142	0.136	0.103	0.103	0.114	0.113	0.128	0.04	0.055	0.063	0.043	0.047	0.055	0.07	0.047	0.043	0.031	0.045
100	0.141	0.159	0.158	0.149	0.155	0.154	0.184	0.148	0.151	0.156	0.147	0.126	0.117	0.177	0.155	0.163	0.138	0.139	0.132	0.134	0.139	0.124	0.105	0.135	0.235	0.142	0.164	0.161	0.122	0.119	0.134	0.134	0.148	0.047	0.064	0.073	0.05	0.057	0.066	0.08	0.056	0.05	0.038	0.051
110	0.162	0.187	0.186	0.176	0.183	0.18	0.217	0.175	0.176	0.179	0.175	0.148	0.138	0.209	0.182	0.192	0.162	0.162	0.156	0.156	0.164	0.145	0.124	0.158	0.268	0.166	0.189	0.187	0.142	0.142	0.154	0.152	0.17	0.053	0.072	0.081	0.058	0.062	0.073	0.09	0.064	0.058	0.044	0.061
120	0.189	0.215	0.217	0.206	0.204	0.214	0.25	0.202	0.203	0.205	0.197	0.171	0.161	0.241	0.212	0.223	0.189	0.189	0.181	0.179	0.187	0.166	0.145	0.183	0.302	0.19	0.218	0.215	0.166	0.163	0.177	0.181	0.2	0.061	0.086	0.095	0.067	0.07	0.084	0.104	0.072	0.067	0.051	0.069
130	0.22	0.252	0.25	0.24	0.243	0.246	0.291	0.235	0.237	0.242	0.234	0.195	0.184	0.275	0.244	0.258	0.217	0.219	0.207	0.208	0.22	0.198	0.165	0.21	0.349	0.221	0.251	0.249	0.196	0.191	0.213	0.213	0.238	0.072	0.098	0.11	0.076	0.088	0.096	0.12	0.084	0.074	0.058	0.076
140	0.253	0.287	0.287	0.274	0.28	0.287	0.333	0.268	0.269	0.275	0.266	0.229	0.216	0.322	0.281	0.298	0.254	0.255	0.243	0.244	0.254	0.227	0.195	0.243	0.396	0.258	0.285	0.291	0.229	0.223	0.244	0.248	0.272	0.081	0.114	0.126	0.089	0.097	0.111	0.135	0.1	0.088	0.066	0.091
150	0.296	0.337	0.337	0.319	0.335	0.333	0.398	0.322	0.32	0.325	0.313	0.259	0.247	0.369	0.324	0.345	0.294	0.291	0.277	0.277	0.292	0.263	0.22	0.28	0.431	0.292	0.324	0.331	0.26	0.255	0.279	0.279	0.31	0.094	0.123	0.14	0.1	0.114	0.127	0.153	0.111	0.101	0.077	0.104
160	0.348	0.4	0.403	0.384	0.401	0.397	0.474	0.379	0.381	0.391	0.375	0.299	0.285	0.424	0.376	0.399	0.341	0.341	0.325	0.326	0.338	0.308	0.256	0.33	0.472	0.343	0.373	0.384	0.309	0.302	0.326	0.337	0.37	0.107	0.15	0.154	0.113	0.122	0.141	0.167	0.124	0.115	0.088	0.121
170	0.407	0.464	0.466	0.445	0.451	0.462	0.542	0.443	0.443	0.451	0.432	0.341	0.327	0.471	0.425	0.444	0.379	0.38	0.365	0.377	0.374	0.349	0.304	0.393	0.516	0.394	0.427	0.425	0.354	0.342	0.373	0.375	0.414	0.119	0.158	0.181	0.128	0.146	0.166	0.201	0.145	0.134	0.104	0.142
180	0.472	0.53	0.528	0.512	0.506	0.535	0.602	0.512	0.509	0.522	0.508	0.402	0.385	0.53	0.487	0.507	0.443	0.446	0.426	0.432	0.426	0.405	0.353	0.44	0.559	0.443	0.448	0.473	0.417	0.408	0.437	0.433	0.471	0.132	0.182	0.196	0.144	0.164	0.179	0.218	0.164	0.143	0.118	0.15
190	0.534	0.597	0.603	0.583	0.576	0.611	0.676	0.584	0.586	0.593	0.575	0.455	0.442	0.584	0.537	0.554	0.49	0.496	0.477	0.486	0.461	0.453	0.416	0.498	0.595	0.493	0.503	0.543	0.484	0.474	0.503	0.497	0.531	0.154	0.232	0.222	0.167	0.181	0.206	0.244	0.185	0.165	0.132	0.177
200	0.605	0.672	0.657	0.636	0.627	0.672	0.754	0.644	0.639	0.646	0.632	0.504	0.498	0.626	0.599	0.616	0.545	0.54	0.525	0.535	0.505	0.494	0.469	0.543	0.626	0.547	0.527	0.558	0.534	0.531	0.552	0.537	0.585	0.172	0.231	0.248	0.186	0.202	0.229	0.267	0.208	0.184	0.148	0.195
210	0.66	0.733	0.731	0.719	0.679	0.755	0.813	0.721	0.721	0.727	0.694	0.548	0.546	0.647	0.631	0.643	0.587	0.602	0.58	0.586	0.534	0.561	0.521	0.612	0.685	0.584	0.56	0.602	0.589	0.588	0.626	0.623	0.632	0.193	0.274	0.272	0.211	0.227	0.246	0.283	0.228	0.203	0.163	0.213
220	0.717	0.778	0.779	0.766	0.713	0.797	0.855	0.769	0.775	0.78	0.778	0.6	0.599	0.686	0.657	0.672	0.61	0.625	0.608	0.604	0.556	0.592	0.584	0.652	0.685	0.623	0.606	0.645	0.657	0.662	0.699	0.691	0.678	0.226	0.269	0.308	0.249	0.258	0.28	0.312	0.272	0.237	0.195	0.245
230	0.777	0.829	0.838	0.831	0.761	0.848	0.892	0.816	0.812	0.831	0.818	0.609	0.621	0.712	0.682	0.7	0.629	0.64	0.619	0.623	0.574	0.605	0.627	0.69	0.723	0.657	0.629	0.674	0.692	0.696	0.717	0.699	0.707	0.249	0.275	0.329	0.273	0.269	0.3	0.324	0.286	0.256	0.214	0.268
240	0.829	0.879	0.871	0.866	0.793	0.894	0.932	0.86	0.863	0.874	0.878	0.643	0.65	0.754	0.731	0.738	0.668	0.687	0.657	0.655	0.611	0.635	0.687	0.737	0.753	0.711	0.669	0.727	0.749	0.75	0.776	0.762	0.778	0.281	0.323	0.347	0.297	0.29	0.316	0.352	0.296	0.272	0.242	0.281
250	0.852	0.908	0.901	0.9	0.816	0.935	0.955	0.889	0.892	0.9	0.889	0.682	0.693	0.785	0.769	0.78	0.704	0.724	0.698	0.701	0.648	0.669	0.723	0.765	0.781	0.733	0.709	0.751	0.785	0.786	0.807	0.796	0.798	0.298	0.303	0.36	0.312	0.339	0.365	0.367	0.326	0.29	0.266	0.305
260	0.895	0.948	0.929	0.947	0.865	0.964	0.988	0.923	0.918	0.937	0.931	0.729	0.732	0.821	0.802	0.817	0.734	0.758	0.736	0.742	0.673	0.703	0.768	0.803	0.837	0.764	0.744	0.797	0.828	0.828	0.851	0.823	0.838	0.329	0.322	0.399	0.337	0.34	0.367	0.397	0.358	0.338	0.307	0.342
270	0.924	0.987	0.977	0.977	0.9	1.007	1.04	0.977	0.971	0.986	0.984	0.757	0.759	0.849	0.831	0.844	0.768	0.786	0.764	0.771	0.706	0.739	0.786	0.838	0.881	0.819	0.781	0.853	0.863	0.865	0.907	0.889	0.881	0.349	0.324	0.414	0.361	0.361	0.381	0.421	0.357	0.362	0.332	0.358
280	0.969	1.035	1.03	1.033	0.945	1.041	1.095	1.018	1.026	1.04	1.033	0.79	0.799	0.884	0.863	0.88	0.793	0.829	0.807	0.805	0.755	0.784	0.829	0.876	0.911	0.854	0.821	0.872	0.899	0.897	0.929	0.917	0.915	0.367	0.387	0.415	0.384	0.378	0.382	0.431	0.383	0.352	0.333	0.367
290	1.011	1.072	1.053	1.074	0.981	1.078	1.12	1.068	1.064	1.079	1.068	0.834	0.835	0.925	0.905	0.915	0.829	0.857	0.834	0.84	0.783	0.805	0.871	0.919	0.96	0.883	0.868	0.912	0.93	0.933	0.963	0.959	0.96	0.392	0.383	0.447	0.398	0.403	0.425	0.471	0.398	0.385	0.372	0.397
300	1.062	1.112	1.111	1.118	1.042	1.128	1.179	1.114	1.118	1.134	1.126	0.857	0.862	0.966	0.951	0.963	0.861	0.904	0.871	0.874	0.817	0.853	0.917	0.958	1.002	0.926	0.915	0.963	0.988	0.985	1.014	1.002	1.008	0.401	0.422	0.475	0.413	0.444	0.443	0.506	0.428	0.398	0.375	0.411
310	1.094	1.15	1.14	1.161	1.063	1.163	1.211	1.156	1.153	1.166	1.159	0.901	0.902	1.002	0.988	1.002	0.911	0.946	0.922	0.922	0.864	0.892	0.954	1.006	1.048	0.988	0.962	1.011	1.035	1.037	1.083	1.075	1.06	0.404	0.423	0.515	0.418	0.47	0.477	0.541	0.44	0.441	0.412	0.449
320	1.13	1.193	1.175	1.19	1.12	1.209	1.247	1.196	1.193	1.209	1.197	0.942	0.939	1.039	1.023	1.029	0.941	0.974	0.95	0.957	0.897	0.921	0.997	1.036	1.089	1.013	0.998	1.045	1.057	1.058	1.112	1.106	1.079	0.45	0.497	0.561	0.474	0.489	0.52	0.592	0.495	0.475	0.438	0.488
330	1.162	1.228	1.209	1.23	1.156	1.236	1.28	1.215	1.219	1.237	1.233	0.978	0.968	1.07	1.058	1.067	0.978	1.009	0.988	0.978	0.935	0.948	1.035	1.076	1.128	1.048	1.049	1.08	1.097	1.076	1.143	1.126	1.119	0.487	0.545	0.599	0.506	0.54	0.548	0.604	0.555	0.487	0.442	0.498
340	1.198	1.261	1.253	1.271	1.202	1.272	1.327	1.269	1.275	1.289	1.278	1.005	1.003	1.1	1.086	1.099	1.009	1.045	1.024	1.017	0.981	0.996	1.083	1.118	1.189	1.107	1.101	1.146	1.163	1.136	1.204	1.188	1.162	0.518	0.591	0.633	0.536	0.561	0.587	0.658	0.569	0.55	0.505	0.563
350	1.233	1.3	1.285	1.308	1.229	1.295	1.364	1.305	1.304	1.321	1.316	1.045	1.036	1.133	1.112	1.127	1.038	1.076	1.054	1.053	1.015	1.031	1.118	1.163	1.22	1.146	1.142	1.179	1.174	1.2	1.24	1.235	1.246	0.554	0.623	0.671	0.577	0.608	0.625	0.678	0.63	0.567	0.527	0.59
360	1.284	1.342	1.33	1.345	1.264	1.359	1.4	1.346	1.347	1.363	1.356	1.068	1.07	1.17	1.145	1.162	1.068	1.109	1.085	1.074	1.052	1.063	1.161	1.201	1.285	1.191	1.193	1.237	1.244	1.228	1.268	1.276	1.28	0.586	0.658	0.708	0.614	0.629	0.66	0.726	0.643	0.605	0.564	0.616
370	1.312	1.376	1.364	1.386	1.29	1.385	1.438	1.39	1.394	1.407	1.412	1.109	1.107	1.214	1.191	1.202	1.113	1.15	1.129	1.131	1.1	1.109	1.208	1.234	1.33	1.23	1.24	1.28	1.286	1.272	1.334	1.315	1.327	0.618	0.664	0.726	0.635	0.645	0.684	0.738	0.667	0.64	0.603	0.655
380	1.343	1.407	1.394	1.415	1.313	1.424	1.46	1.415	1.411	1.435	1.425	1.147	1.148	1.26	1.231	1.238	1.145	1.178	1.156	1.16	1.127	1.125	1.24	1.271	1.364	1.265	1.28	1.303	1.304	1.298	1.358	1.333	1.348	0.656	0.721	0.77	0.666	0.693	0.73	0.786	0.698	0.68	0.652	0.695
390	1.379	1.445	1.429	1.45	1.349	1.453	1.507	1.453	1.459	1.479	1.474	1.189	1.18	1.293	1.268	1.281	1.184	1.221	1.2	1.201	1.179	1.174	1.285	1.315	1.411	1.309	1.329	1.349	1.358	1.337	1.403	1.375	1.393	0.69	0.763	0.803	0.696	0.766	0.757	0.817	0.74	0.704	0.674	0.727
400	1.405	1.468	1.456	1.481	1.378	1.466	1.535	1.49	1.488	1.509	1.499	1.222	1.198	1.321	1.294	1.308	1.213	1.26	1.24	1.227	1.209	1.214	1.314	1.344	1.43	1.335	1.369	1.375	1.383	1.345	1.439	1.414	1.342	0.728	0.816	0.86	0.75	0.797	0.791	0.866	0.774	0.746	0.705	0.745
410	1.44	1.503	1.491	1.524	1.41	1.519	1.564	1.533	1.531	1.552	1.55	1.252	1.245	1.35	1.328	1.337	1.244	1.293	1.268	1.262	1.245	1.252	1.348	1.385	1.496	1.382	1.416	1.429	1.435	1.419	1.488	1.463	1.489	0.761	0.877	0.891	0.773	0.81	0.841	0.905	0.835	0.787	0.74	0.795
420	1.477	1.541	1.535	1.564	1.432	1.552	1.603	1.564	1.565	1.583	1.585	1.303	1.291	1.4	1.371	1.385	1.288	1.327	1.31	1.305	1.287	1.281	1.399	1.425	1.534	1.43	1.455	1.466	1.464	1.449	1.527	1.486	1.508	0.801	0.896	0.932	0.809	0.869	0.896	0.948	0.862	0.841	0.792	0.861
430	1.508	1.566	1.557	1.583	1.446	1.587	1.627	1.596	1.593	1.614	1.617	1.326	1.315	1.425	1.404	1.406	1.322	1.355	1.339	1.331	1.311	1.307	1.423	1.452	1.559	1.456	1.496	1.496	1.495	1.483	1.56	1.532	1.556	0.827	0.933	0.964	0.837	0.898	0.907	0.972	0.902	0.852	0.812	0.873
440	1.537	1.599	1.591	1.622	1.486	1.611	1.666	1.623	1.626	1.644	1.647	1.367	1.364	1.468	1.447	1.45	1.353	1.397	1.379	1.361	1.349	1.352	1.464	1.489	1.603	1.493	1.532	1.53	1.528	1.51	1.589	1.583	1.547	0.866	0.99	0.995	0.888	0.925	0.943	1.005	0.936	0.89	0.85	0.908
450	1.576	1.638	1.625	1.653	1.52	1.653	1.679	1.653	1.651	1.669	1.671	1.396	1.393	1.495	1.47	1.476	1.381	1.418	1.397	1.398	1.379	1.372	1.5	1.514	1.63	1.522	1.554	1.545	1.556	1.542	1.606	1.593	1.611	0.902	1.008	1.042	0.925	0.972	0.992	1.055	0.98	0.939	0.897	0.958
460	1.596	1.655	1.651	1.678	1.539	1.677	1.731	1.694	1.69	1.716	1.704	1.428	1.414	1.519	1.5	1.503	1.408	1.455	1.433	1.429	1.412	1.412	1.525	1.552	1.643	1.547	1.588	1.576	1.597	1.588	1.651	1.64	1.631	0.937	1.049	1.084	0.955	1.002	1.026	1.092	1.001	0.97	0.93	0.987
470	1.624	1.675	1.671	1.698	1.536	1.703	1.719	1.694	1.69	1.704	1.696	1.452	1.451	1.549	1.53	1.531	1.443	1.479	1.462	1.445	1.435	1.416	1.556	1.574	1.678	1.577	1.62	1.609	1.634	1.617	1.693	1.683	1.679	0.98	1.085	1.12	1.001	1.049	1.064	1.129	1.051	1.007	0.965	1.034
480	1.65	1.701	1.703	1.733	1.582	1.734	1.776	1.747	1.756	1.776	1.775	1.488	1.485	1.576	1.561	1.562	1.467	1.512	1.494	1.492	1.479	1.475	1.59	1.604	1.701	1.601	1.645	1.639	1.657	1.667	1.71	1.695	1.719	1.005	1.117	1.163	1.031	1.078	1.105	1.172	1.075	1.049	1.001	1.066
490	1.68	1.724	1.724	1.743	1.587	1.764	1.783	1.758	1.757	1.785	1.782	1.511	1.5	1.594	1.567	1.568	1.468	1.516	1.496	1.502	1.491	1.481	1.604	1.629	1.732	1.628	1.671	1.663	1.682	1.676	1.75	1.73	1.732	1.045	1.151	1.196	1.064	1.118	1.136	1.197	1.118	1.077	1.032	1.098
500	1.704	1.751	1.758	1.791	1.608	1.771	1.816	1.802	1.79	1.823	1.829	1.557	1.546	1.633	1.619	1.616	1.528	1.581	1.558	1.541	1.54	1.533	1.639	1.653	1.765	1.661	1.705	1.701	1.708	1.719	1.788	1.766	1.765	1.087	1.195	1.246	1.11	1.155	1.18	1.25	1.167	1.127	1.083	1.152
510	1.73	1.768	1.77	1.812	1.613	1.799	1.839	1.827	1.825	1.842	1.855	1.581	1.582	1.661	1.641	1.646	1.553	1.593	1.576	1.568	1.569	1.559	1.671	1.668	1.794	1.684	1.726	1.703	1.749	1.73	1.813	1.789	1.794	1.114	1.215	1.272	1.138	1.179	1.221	1.28	1.206	1.161	1.12	1.19
520	1.743	1.787	1.786	1.817	1.608	1.808	1.841	1.823	1.819	1.847	1.832	1.602	1.6	1.689	1.666	1.667	1.577	1.619	1.593	1.589	1.574	1.56	1.687	1.689	1.799	1.696	1.756	1.727	1.753	1.748	1.817	1.815	1.813	1.157	1.262	1.309	1.178	1.224	1.255	1.313	1.236	1.189	1.145	1.221
530	1.769	1.795	1.81	1.848	1.64	1.834	1.87	1.867	1.857	1.885	1.9	1.628	1.62	1.707	1.696	1.696	1.599	1.643	1.636	1.616	1.623	1.616	1.722	1.721	1.838	1.73	1.78	1.749	1.794	1.782	1.853	1.834	1.823	1.192	1.283	1.337	1.215	1.246	1.285	1.345	1.273	1.218	1.172	1.254
540	1.794	1.828	1.836	1.879	1.647	1.872	1.897	1.891	1.888	1.91	1.925	1.66	1.657	1.734	1.73	1.726	1.631	1.676	1.667	1.661	1.652	1.644	1.751	1.739	1.857	1.741	1.805	1.778	1.831	1.827	1.901	1.87	1.887	1.233	1.312	1.375	1.251	1.279	1.32	1.376	1.302	1.253	1.213	1.293
550	1.818	1.848	1.857	1.913	1.665	1.894	1.926	1.916	1.908	1.939	1.936	1.69	1.686	1.761	1.746	1.752	1.656	1.708	1.683	1.672	1.683	1.669	1.762	1.763	1.892	1.779	1.834	1.802	1.866	1.848	1.929	1.906	1.91	1.267	1.338	1.421	1.289	1.318	1.37	1.418	1.348	1.297	1.259	1.341
560	1.826	1.857	1.86	1.904	1.675	1.904	1.934	1.928	1.932	1.954	1.956	1.71	1.71	1.782	1.778	1.779	1.679	1.732	1.726	1.697	1.702	1.694	1.789	1.773	1.894	1.786	1.834	1.798	1.869	1.856	1.938	1.913	1.915	1.294	1.354	1.436	1.306	1.331	1.388	1.439	1.368	1.32	1.277	1.358
570	1.844	1.859	1.883	1.928	1.671	1.904	1.939	1.936	1.918	1.949	1.974	1.733	1.733	1.809	1.789	1.792	1.7	1.755	1.734	1.718	1.72	1.712	1.8	1.797	1.913	1.8	1.864	1.822	1.886	1.873	1.961	1.938	1.934	1.341	1.397	1.479	1.354	1.366	1.431	1.483	1.409	1.361	1.326	1.406
580	1.854	1.874	1.893	1.932	1.674	1.928	1.945	1.937	1.929	1.954	1.972	1.752	1.753	1.809	1.809	1.803	1.721	1.762	1.748	1.736	1.741	1.724	1.822	1.802	1.93	1.812	1.871	1.828	1.908	1.891	1.964	1.929	1.943	1.362	1.406	1.508	1.374	1.386	1.459	1.509	1.436	1.391	1.351	1.437
590	1.879	1.886	1.907	1.956	1.7	1.94	1.978	1.963	1.955	1.993	1.993	1.765	1.758	1.839	1.822	1.82	1.736	1.79	1.765	1.753	1.763	1.752	1.842	1.818	1.942	1.827	1.892	1.842	1.917	1.899	1.977	1.953	1.959	1.397	1.43	1.524	1.41	1.412	1.489	1.536	1.465	1.418	1.387	1.467
600	1.883	1.884	1.907	1.96	1.698	1.948	1.973	1.986	1.96	1.984	1.997	1.787	1.796	1.858	1.845	1.847	1.748	1.811	1.788	1.764	1.779	1.769	1.849	1.826	1.958	1.846	1.908	1.86	1.958	1.932	1.993	1.991	1.992	1.428	1.46	1.566	1.44	1.436	1.521	1.561	1.497	1.441	1.411	1.488
610	1.895	1.904	1.926	1.98	1.699	1.971	2.004	1.998	1.977	2.018	2.025	1.808	1.807	1.877	1.866	1.869	1.773	1.814	1.804	1.794	1.793	1.786	1.859	1.833	1.962	1.844	1.914	1.861	1.961	1.945	2.009	1.983	1.991	1.46	1.487	1.592	1.468	1.462	1.558	1.598	1.528	1.483	1.448	1.534
620	1.902	1.91	1.944	1.99	1.716	1.975	1.992	1.992	1.977	2.019	2.031	1.821	1.822	1.876	1.869	1.873	1.785	1.832	1.808	1.788	1.802	1.788	1.865	1.852	1.973	1.858	1.923	1.872	1.982	1.968	2.028	2.011	2.02	1.476	1.498	1.603	1.5	1.473	1.571	1.616	1.551	1.498	1.468	1.547
630	1.921	1.909	1.935	1.986	1.725	1.974	2.02	2.011	2.005	2.036	2.035	1.834	1.832	1.889	1.881	1.89	1.796	1.842	1.835	1.806	1.815	1.825	1.884	1.859	1.985	1.877	1.943	1.887	1.992	1.974	2.048	2.034	2.016	1.508	1.516	1.632	1.519	1.496	1.599	1.632	1.587	1.524	1.495	1.577
640	1.922	1.921	1.941	1.992	1.732	1.979	2.006	2.008	1.993	2.041	2.041	1.847	1.852	1.895	1.903	1.9	1.81	1.863	1.846	1.821	1.831	1.826	1.895	1.873	2.007	1.888	1.954	1.895	1.996	1.972	2.061	2.036	2.038	1.534	1.536	1.654	1.543	1.515	1.621	1.652	1.599	1.547	1.523	1.599
650	1.938	1.931	1.95	2	1.732	1.98	2.024	2.019	2.008	2.024	2.041	1.863	1.868	1.917	1.906	1.907	1.832	1.873	1.857	1.833	1.844	1.842	1.896	1.876	1.996	1.886	1.955	1.901	2.004	1.986	2.066	2.04	2.038	1.566	1.561	1.674	1.573	1.548	1.648	1.669	1.623	1.572	1.543	1.615
660	1.955	1.949	1.972	2.034	1.751	2.012	2.028	2.034	2.025	2.062	2.071	1.885	1.882	1.926	1.922	1.933	1.84	1.891	1.868	1.852	1.862	1.869	1.911	1.887	2.028	1.909	1.984	1.919	2.009	2.018	2.081	2.071	2.063	1.575	1.578	1.696	1.589	1.556	1.664	1.699	1.643	1.588	1.57	1.648
670	1.959	1.94	1.974	2.012	1.745	2.016	2.027	2.036	2.031	2.047	2.058	1.893	1.895	1.926	1.936	1.926	1.851	1.89	1.886	1.862	1.863	1.85	1.916	1.883	2.019	1.894	1.985	1.918	2.017	2.003	2.069	2.035	2.049	1.602	1.6	1.725	1.614	1.582	1.688	1.726	1.666	1.614	1.594	1.667
680	1.982	1.963	1.987	2.031	1.744	2.019	2.051	2.067	2.045	2.069	2.069	1.907	1.909	1.955	1.944	1.954	1.856	1.905	1.899	1.872	1.871	1.867	1.934	1.911	2.048	1.939	1.991	1.94	2.055	2.043	2.082	2.069	2.071	1.624	1.62	1.742	1.643	1.598	1.719	1.751	1.709	1.652	1.621	1.701
690	1.962	1.953	1.988	2.034	1.742	2.026	2.04	2.039	2.016	2.054	2.073	1.896	1.918	1.929	1.949	1.952	1.864	1.902	1.877	1.87	1.864	1.863	1.926	1.909	2.033	1.923	2.007	1.926	2.048	2.035	2.111	2.07	2.061	1.643	1.622	1.761	1.658	1.613	1.73	1.763	1.73	1.673	1.638	1.722
700	1.981	1.956	1.995	2.044	1.759	2.032	2.044	2.046	2.034	2.06	2.083	1.92	1.939	1.949	1.955	1.952	1.877	1.92	1.912	1.892	1.896	1.89	1.947	1.913	2.036	1.936	2.004	1.945	2.057	2.042	2.109	2.066	2.082	1.666	1.641	1.789	1.693	1.627	1.769	1.795	1.753	1.701	1.676	1.763
	Vibrio natriegens
time [min]	wild type											Δefp											ΔefpL											ΔefpΔefpL
0	0.036	0.119	0.104	0.017	0.015	0.011	0.02	0.014	0.025	0.011	0.042	0.085	0.035	0.065	0.026	0.039	0.036	0.041	0.041	0.025	0.036	0.068	0.045	0.032	0.049	0.047	0.039	0.062	0.079	0.109	0.047	0.109	0.04	0.018	0.016	0.018	0.012	0.014	0.012	0.016	0.018	0.012	0.018	0.012
10	0.037	0.139	0.215	0.029	0.03	0.022	0.019	0.029	0.035	0.063	0.059	0.098	0.035	0.062	0.027	0.046	0.038	0.049	0.051	0.026	0.041	0.055	0.048	0.032	0.057	0.049	0.045	0.059	0.069	0.099	0.049	0.244	0.044	0.017	0.018	0.017	0.011	0.014	0.011	0.018	0.017	0.011	0.017	0.011
20	0.038	0.02	0.08	0.031	0.039	0.14	0.021	0.022	0.059	0.043	0.055	0.113	0.036	0.066	0.03	0.047	0.044	0.057	0.053	0.029	0.047	0.082	0.052	0.034	0.068	0.047	0.051	0.065	0.088	0.108	0.057	0.198	0.054	0.016	0.025	0.016	0.011	0.014	0.011	0.025	0.016	0.011	0.016	0.011
30	0.038	0.156	0.236	0.16	0.049	0.029	0.025	0.023	0.062	0.047	0.02	0.128	0.04	0.072	0.035	0.061	0.049	0.062	0.055	0.033	0.056	0.091	0.061	0.04	0.077	0.05	0.058	0.078	0.108	0.127	0.065	0.182	0.058	0.018	0.024	0.018	0.012	0.013	0.012	0.024	0.018	0.012	0.018	0.012
40	0.041	0.177	0.09	0.034	0.084	0.028	0.019	0.025	0.063	0.043	0.049	0.147	0.042	0.082	0.041	0.07	0.056	0.07	0.068	0.037	0.057	0.106	0.06	0.043	0.087	0.056	0.065	0.09	0.139	0.166	0.074	0.251	0.068	0.016	0.031	0.016	0.011	0.014	0.011	0.031	0.016	0.011	0.016	0.011
50	0.043	0.231	0.133	0.036	0.126	0.029	0.02	0.027	0.066	0.054	0.02	0.165	0.046	0.092	0.042	0.072	0.061	0.082	0.092	0.042	0.062	0.11	0.067	0.054	0.096	0.064	0.069	0.094	0.145	0.212	0.08	0.32	0.07	0.016	0.032	0.016	0.011	0.014	0.011	0.032	0.016	0.011	0.016	0.011
60	0.044	0.229	0.114	0.038	0.191	0.039	0.021	0.028	0.066	0.08	0.065	0.186	0.054	0.114	0.048	0.093	0.074	0.118	0.083	0.05	0.092	0.188	0.08	0.07	0.146	0.078	0.087	0.133	0.277	0.435	0.106	0.426	0.103	0.019	0.037	0.019	0.012	0.014	0.012	0.037	0.019	0.012	0.019	0.012
70	0.045	0.286	0.099	0.041	0.266	0.034	0.024	0.032	0.148	0.098	0.094	0.201	0.052	0.122	0.05	0.091	0.074	0.102	0.092	0.052	0.092	0.159	0.079	0.068	0.124	0.1	0.085	0.117	0.28	0.293	0.102	0.371	0.106	0.017	0.038	0.017	0.012	0.014	0.012	0.038	0.017	0.012	0.017	0.012
80	0.048	0.331	0.107	0.046	0.319	0.033	0.024	0.034	0.117	0.093	0.134	0.236	0.061	0.132	0.053	0.1	0.081	0.123	0.122	0.059	0.104	0.209	0.093	0.08	0.147	0.117	0.097	0.135	0.287	0.388	0.114	0.531	0.148	0.015	0.036	0.015	0.01	0.014	0.01	0.036	0.015	0.01	0.015	0.01
90	0.052	0.387	0.112	0.051	0.338	0.037	0.026	0.05	0.119	0.091	0.197	0.256	0.066	0.151	0.058	0.116	0.095	0.133	0.129	0.066	0.122	0.244	0.101	0.088	0.164	0.119	0.106	0.155	0.358	0.444	0.135	0.551	0.182	0.016	0.024	0.016	0.01	0.014	0.01	0.024	0.016	0.01	0.016	0.01
100	0.059	0.437	0.109	0.057	0.387	0.039	0.028	0.041	0.156	0.099	0.264	0.284	0.066	0.165	0.066	0.12	0.1	0.139	0.146	0.072	0.121	0.291	0.106	0.091	0.17	0.148	0.112	0.153	0.408	0.279	0.13	0.834	0.185	0.017	0.028	0.017	0.011	0.014	0.011	0.028	0.017	0.011	0.017	0.011
110	0.065	0.498	0.103	0.057	0.422	0.042	0.029	0.042	0.212	0.093	0.339	0.32	0.079	0.198	0.081	0.144	0.108	0.164	0.174	0.074	0.136	0.402	0.129	0.112	0.203	0.174	0.127	0.173	0.441	0.383	0.148	1.019	0.273	0.017	0.03	0.017	0.011	0.014	0.011	0.03	0.017	0.011	0.017	0.011
120	0.064	0.555	0.109	0.064	0.53	0.045	0.033	0.047	0.289	0.095	0.405	0.364	0.086	0.212	0.088	0.169	0.127	0.18	0.236	0.084	0.158	0.485	0.15	0.125	0.244	0.202	0.143	0.196	0.555	0.486	0.164	1.143	0.299	0.017	0.021	0.017	0.012	0.014	0.012	0.021	0.017	0.012	0.017	0.012
130	0.072	0.601	0.125	0.069	0.54	0.26	0.034	0.051	0.54	0.148	0.471	0.408	0.105	0.25	0.1	0.172	0.134	0.202	0.298	0.087	0.179	0.358	0.152	0.136	0.241	0.24	0.156	0.213	0.58	0.402	0.177	1.243	0.205	0.016	0.02	0.016	0.012	0.014	0.012	0.02	0.016	0.012	0.016	0.012
140	0.076	0.643	0.126	0.075	0.634	0.052	0.037	0.056	0.398	0.112	0.547	0.42	0.112	0.273	0.101	0.222	0.157	0.41	0.3	0.107	0.246	0.93	0.186	0.164	0.496	0.276	0.19	0.253	0.82	0.791	0.235	1.331	0.355	0.017	0.018	0.017	0.012	0.014	0.012	0.018	0.017	0.012	0.017	0.012
150	0.083	0.26	0.132	0.079	0.81	0.055	0.04	0.061	0.432	0.112	0.64	0.463	0.132	0.314	0.112	0.241	0.169	0.271	0.323	0.118	0.268	0.968	0.186	0.201	0.346	0.312	0.193	0.33	0.97	0.839	0.254	1.376	0.417	0.018	0.028	0.018	0.012	0.014	0.012	0.028	0.018	0.012	0.018	0.012
160	0.089	0.23	0.145	0.084	0.86	0.059	0.043	0.062	0.449	0.113	0.654	0.52	0.153	0.366	0.129	0.311	0.194	0.44	0.397	0.143	0.328	1.162	0.241	0.243	0.74	0.354	0.234	0.417	1.143	1.254	0.288	1.409	0.71	0.017	0.02	0.017	0.011	0.014	0.011	0.02	0.017	0.011	0.017	0.011
170	0.095	0.742	0.153	0.093	0.845	0.89	0.23	0.068	0.503	0.118	0.708	0.571	0.169	0.411	0.13	0.439	0.207	0.341	0.466	0.138	0.336	1.091	0.256	0.272	0.973	0.398	0.24	0.411	1.227	1.075	0.261	1.483	0.72	0.017	0.022	0.017	0.012	0.015	0.012	0.022	0.017	0.012	0.017	0.012
180	0.104	0.776	0.164	0.17	0.869	1.16	0.057	0.1	0.572	0.127	0.05	0.622	0.187	0.46	0.138	0.613	0.256	0.73	0.445	0.152	0.488	1.318	0.315	0.301	1.208	0.442	0.29	0.443	1.343	1.436	0.304	1.416	1.182	0.016	0.019	0.016	0.011	0.015	0.011	0.019	0.016	0.011	0.016	0.011
190	0.113	0.804	0.189	0.113	0.913	0.079	0.053	0.083	0.617	0.143	0.784	0.693	0.213	0.508	0.155	0.784	0.274	1.039	0.454	0.169	0.581	1.424	0.374	0.331	1.292	0.505	0.32	0.562	1.431	1.55	0.335	1.476	1.324	0.017	0.021	0.017	0.012	0.014	0.012	0.021	0.017	0.012	0.017	0.012
200	0.81	0.846	0.227	0.121	0.955	0.085	0.48	0.091	0.671	0.151	0.824	0.754	0.243	0.53	0.16	0.766	0.303	0.937	0.476	0.188	0.664	1.484	0.367	0.373	1.263	0.571	0.341	0.571	1.531	1.63	0.363	1.561	1.416	0.018	0.024	0.018	0.012	0.015	0.012	0.024	0.018	0.012	0.018	0.012
210	0.143	0.901	0.315	0.138	0.959	0.103	0.067	0.101	0.759	0.175	0.846	0.828	0.283	0.579	0.173	0.747	0.31	0.798	0.557	0.206	0.713	1.531	0.386	0.435	1.235	0.611	0.364	0.641	1.57	1.674	0.383	1.658	1.408	0.018	0.03	0.018	0.012	0.014	0.012	0.03	0.018	0.012	0.018	0.012
220	0.161	0.916	0.362	0.147	1.014	0.109	0.071	0.107	0.794	0.191	0.896	0.897	0.309	0.62	0.189	0.616	0.348	0.67	0.607	0.229	0.844	1.599	0.445	0.495	1.184	0.668	0.4	0.753	1.601	1.712	0.422	1.696	1.503	0.019	0.032	0.019	0.013	0.015	0.013	0.032	0.019	0.013	0.019	0.013
230	0.177	0.954	1.23	0.162	1.044	0.129	0.078	0.114	0.844	0.12	0.923	0.932	0.331	0.653	0.203	0.608	0.367	0.844	0.675	0.221	0.812	1.62	0.461	0.568	1.248	0.73	0.4	0.775	1.636	1.733	0.418	1.766	1.494	0.02	0.035	0.02	0.013	0.015	0.013	0.035	0.02	0.013	0.02	0.013
240	0.195	0.998	0.555	0.177	1.065	0.135	0.084	0.129	0.898	0.241	0.953	1.058	0.358	0.703	0.214	1.07	0.408	1.338	0.718	0.259	1.092	1.67	0.54	0.646	1.505	0.801	0.505	1.021	1.684	1.791	0.477	1.787	1.581	0.02	0.045	0.02	0.013	0.016	0.013	0.045	0.02	0.013	0.02	0.013
250	0.216	1.006	0.631	0.187	1.124	1.57	0.096	0.136	0.929	0.273	1.096	1.36	0.374	0.751	0.234	1.209	0.472	1.194	0.788	0.287	1.27	1.713	0.689	0.731	1.429	0.861	0.605	1.191	1.715	1.838	0.595	1.839	1.658	0.02	0.038	0.02	0.014	0.016	0.014	0.038	0.02	0.014	0.02	0.014
260	0.244	1.039	0.752	0.209	1.149	0.155	0.102	0.144	1.14	0.311	1.022	1.575	0.439	0.833	0.265	1.156	0.533	1.302	0.849	0.301	1.379	1.78	0.682	0.79	1.292	0.922	0.587	1.285	1.738	1.902	0.623	1.881	1.713	0.021	0.043	0.021	0.015	0.016	0.015	0.043	0.021	0.015	0.021	0.015
270	0.278	1.077	0.882	0.245	1.166	1.62	0.115	0.162	1.013	0.356	1.049	1.714	0.472	0.913	0.303	1.525	0.614	1.625	0.936	0.325	1.484	1.795	1.072	0.898	1.676	0.983	0.888	1.416	1.759	1.911	0.792	1.925	1.73	0.021	0.054	0.021	0.015	0.015	0.015	0.054	0.021	0.015	0.021	0.015
280	0.309	1.078	0.925	0.269	1.222	0.194	0.126	0.179	1.026	0.411	1.095	1.761	0.504	0.973	0.325	1.632	0.7	1.603	1.008	0.362	1.568	1.867	1.144	1.02	1.642	1.034	0.871	1.492	1.816	1.974	0.864	1.98	1.812	0.024	0.056	0.024	0.016	0.017	0.016	0.056	0.024	0.016	0.024	0.016
290	0.351	1.136	1.077	0.315	1.217	0.227	0.145	0.209	1.118	0.506	1.113	1.833	0.542	1.055	0.363	1.729	0.825	1.638	1.112	0.404	1.631	1.925	1.247	1.139	1.69	1.085	1.028	1.566	1.856	2.01	1.015	2.014	1.869	0.022	0.053	0.022	0.017	0.017	0.017	0.053	0.022	0.017	0.022	0.017
300	0.418	1.158	1.64	0.368	1.245	0.254	0.166	0.238	1.186	0.618	1.142	1.933	0.601	1.199	0.4	1.812	1.116	1.764	1.192	0.433	1.678	1.943	1.484	1.289	1.822	1.188	1.537	1.633	1.879	2.012	1.434	2.038	1.865	0.025	0.06	0.025	0.018	0.019	0.018	0.06	0.025	0.018	0.025	0.018
310	0.477	1.31	1.195	0.448	1.275	0.287	0.197	0.263	1.255	0.757	0.19	1.987	0.658	1.28	0.44	1.874	1.302	1.762	1.306	0.491	1.722	2.012	1.593	1.365	1.785	1.226	1.637	1.689	1.925	2.081	1.537	2.055	1.94	0.024	0.066	0.024	0.018	0.018	0.018	0.066	0.024	0.018	0.024	0.018
320	0.533	1.221	1.212	0.491	1.337	0.311	0.205	0.279	1.33	0.816	1.222	2.083	0.721	1.334	0.49	1.881	1.354	1.8	1.414	0.515	1.787	2.033	1.645	1.446	1.82	1.265	1.545	1.741	1.962	2.119	1.579	2.116	1.981	0.028	0.065	0.028	0.02	0.02	0.02	0.065	0.028	0.02	0.028	0.02
330	1.2	1.235	1.75	0.568	1.342	0.348	0.232	0.309	1.338	0.945	0.23	2.175	0.801	1.438	0.538	1.966	1.572	1.866	1.492	0.598	1.82	2.059	1.774	1.515	1.896	1.343	1.825	1.781	1.968	2.166	1.726	2.12	2.001	0.031	0.072	0.031	0.023	0.02	0.023	0.072	0.031	0.023	0.031	0.023
340	0.714	1.271	1.321	0.687	1.375	0.388	0.253	0.336	1.388	1.086	1.294	2.24	0.887	1.518	0.608	2.008	1.681	1.861	1.561	0.716	1.869	2.102	1.857	1.575	1.912	1.397	1.92	1.837	2.002	2.243	1.823	2.146	2.06	0.032	0.072	0.032	0.024	0.022	0.024	0.072	0.032	0.024	0.032	0.024
350	0.803	1.45	1.87	0.752	1.425	0.424	0.278	0.389	1.426	1.154	1.351	2.248	0.958	1.57	0.652	2.023	1.754	1.872	1.646	0.872	1.908	2.12	1.905	1.61	1.943	1.456	1.978	1.873	2.015	2.272	1.881	2.175	2.093	0.038	0.086	0.038	0.028	0.022	0.028	0.086	0.038	0.028	0.038	0.028
360	0.889	1.358	1.316	0.837	1.489	0.459	0.301	0.434	1.467	1.228	1.397	2.341	1.039	1.62	0.707	2.066	1.784	1.954	1.708	1.001	1.944	2.2	1.946	1.672	2.055	1.508	2.018	1.898	2.038	2.302	1.917	2.201	2.111	0.044	0.112	0.044	0.03	0.024	0.03	0.112	0.044	0.03	0.044	0.03
370	1.005	1.395	1.353	0.948	1.527	0.514	0.328	0.484	1.504	1.318	1.449	2.376	1.14	1.675	0.766	2.079	1.841	1.969	1.758	1.144	1.97	2.189	1.995	1.703	2.06	1.565	2.037	1.942	2.096	2.343	1.968	2.25	2.133	0.048	0.134	0.048	0.034	0.026	0.034	0.134	0.048	0.034	0.048	0.034
380	1.074	1.58	1.375	1.005	1.595	0.553	0.346	0.519	1.555	1.378	1.504	2.446	1.249	1.726	0.87	2.133	1.864	2.062	1.788	1.414	1.992	2.213	2.023	1.72	2.154	1.583	2.124	1.959	2.116	2.398	2.026	2.303	2.165	0.056	0.146	0.056	0.042	0.028	0.042	0.146	0.056	0.042	0.056	0.042
390	1.44	1.478	1.454	1.195	1.611	0.637	0.381	0.598	1.614	1.485	1.551	2.542	1.325	1.766	0.992	2.174	1.946	2.066	1.815	1.555	2.051	2.285	2.11	1.755	2.149	1.623	2.169	2.058	2.157	2.502	2.072	2.33	2.184	0.052	0.176	0.052	0.042	0.034	0.042	0.176	0.052	0.042	0.052	0.042
400	1.314	1.64	1.475	1.323	1.652	0.759	0.428	0.704	1.676	1.563	1.597	2.563	1.375	1.795	1.175	2.187	2.019	2.102	1.864	1.637	2.128	2.342	2.191	1.826	2.133	1.685	2.19	2.098	2.208	2.517	2.143	2.427	2.254	0.053	0.158	0.053	0.044	0.039	0.044	0.158	0.053	0.044	0.053	0.044
410	1.362	1.545	1.504	1.402	1.76	0.842	0.481	0.775	1.707	1.623	1.661	2.509	1.422	1.834	1.315	2.216	2.057	2.11	1.917	1.689	2.151	2.4	2.212	1.856	2.175	1.737	2.193	2.154	2.251	2.54	2.168	2.434	1.782	0.062	0.219	0.062	0.055	0.042	0.055	0.219	0.062	0.055	0.062	0.055
420	1.526	1.587	1.646	1.547	1.763	1.996	0.559	1.54	1.774	1	0.55	2.582	1.474	1.897	1.422	2.224	2.119	2.139	1.981	1.744	2.192	2.349	2.269	1.893	2.441	1.759	2.268	2.178	2.32	2.569	2.216	2.467	2.002	0.07	0.284	0.07	0.062	0.044	0.062	0.284	0.07	0.062	0.07	0.062
430	1.585	1.77	1.608	1.619	1.829	1.119	0.618	1.005	1.839	1.791	1.786	2.621	1.548	1.942	1.52	2.338	2.19	2.216	2.015	1.805	2.252	2.535	2.368	1.938	2.234	1.783	2.328	2.222	2.381	2.73	2.272	2.551	2.222	0.086	0.373	0.086	0.083	0.052	0.083	0.373	0.086	0.083	0.086	0.083
440	1.645	1.657	1.634	1.686	1.877	1.268	0.706	1.143	1.882	1.838	1.843	2.608	1.589	1.996	1.574	2.167	2.218	2.179	2.037	1.865	2.273	2.56	2.385	1.968	2.252	1.819	2.372	2.288	2.281	2.693	2.32	2.498	2.197	0.099	0.476	0.099	0.093	0.066	0.093	0.476	0.099	0.093	0.099	0.093
450	1.749	1.713	1.736	1.781	1.92	1.453	0.845	1.355	1.943	1.897	1.885	2.706	1.65	2.059	1.625	2.291	2.293	2.241	2.095	1.945	2.379	2.636	2.439	2.04	2.343	1.866	2.435	2.33	2.467	2.734	2.4	2.518	2.39	0.101	0.338	0.101	0.093	0.071	0.093	0.338	0.101	0.093	0.101	0.093
460	1.775	1.762	1.735	1.803	1.99	1.565	0.986	1.472	1.956	1.932	1.947	2.819	1.679	2.084	1.719	1.812	2.328	2.258	2.133	1.983	2.393	2.477	2.462	2.106	2.346	1.909	2.227	2.409	2.439	2.695	2.416	2.501	1.747	0.112	0.422	0.112	0.107	0.084	0.107	0.422	0.112	0.107	0.112	0.107
470	1.804	1.788	1.765	2.6	2.038	1.562	1.044	1.493	2.038	1.955	2.008	2.778	1.714	2.148	1.743	1.597	2.394	2.236	2.166	2.035	2.432	2.561	2.585	2.132	2.274	1.977	2.353	2.452	2.603	2.8	2.449	2.464	1.589	0.131	0.505	0.131	0.125	0.092	0.125	0.505	0.131	0.125	0.131	0.125
480	1.867	1.823	1.799	1.884	1.978	2.1	1.279	1.594	2.027	1.66	1.2	2.849	1.755	2.22	1.806	1.746	2.45	2.338	2.281	2.102	2.506	2.658	2.649	2.201	2.477	2.007	2.353	2.549	2.642	2.843	2.538	2.498	1.5	0.14	0.355	0.14	0.124	0.101	0.124	0.355	0.14	0.124	0.14	0.124
490	1.89	1.871	1.861	2.58	2.017	1.755	1.369	1.708	2.137	2.135	2.034	2.87	1.812	2.234	1.84	1.956	2.51	2.386	2.233	2.153	2.464	2.625	2.594	2.252	2.518	2.031	2.506	2.557	2.689	2.834	2.622	2.521	1.481	0.159	0.563	0.159	0.152	0.116	0.152	0.563	0.159	0.152	0.159	0.152
500	1.985	2.08	1.892	2.034	2.036	1.836	1.488	1.79	2.172	1.83	2.072	2.939	1.85	2.288	1.875	1.752	2.638	2.442	2.303	2.221	2.575	2.657	2.625	2.296	2.54	2.105	2.48	2.659	2.779	2.813	2.635	2.507	1.881	0.195	1.001	0.195	0.191	0.141	0.191	1.001	0.195	0.191	0.195	0.191
510	2.081	1.949	1.945	2.085	2.047	1.897	2.3	1.841	2.223	1.89	2.145	3.039	1.923	2.341	1.887	1.626	2.623	2.435	2.301	2.301	2.541	2.479	2.701	2.335	2.536	2.156	1.868	2.726	2.7	2.814	2.672	2.579	1.582	0.225	0.996	0.225	0.22	0.172	0.22	0.996	0.225	0.22	0.225	0.22
520	2.133	1.975	1.992	2.148	2.069	1.915	1.624	2.14	2.06	2.288	1.6	2.94	1.963	2.425	1.945	1.637	2.635	2.562	2.319	2.316	2.66	2.758	2.638	2.433	2.659	2.221	1.94	2.785	2.747	3.047	2.611	2.734	1.856	0.248	1.189	0.248	0.273	0.183	0.273	1.189	0.248	0.273	0.248	0.273
530	2.189	2.027	2.097	2.215	2.008	2.031	1.696	2.015	2.307	2.354	2.213	2.967	1.989	2.435	1.968	2.136	2.608	2.545	2.307	2.392	2.58	2.737	2.636	2.348	2.719	2.204	2.626	2.678	2.758	3.008	2.703	2.567	1.762	0.257	1.123	0.257	0.259	0.213	0.259	1.123	0.257	0.259	0.257	0.259
540	2.243	2.081	2.095	2.267	2.038	2.084	1.758	2.057	2.359	2.484	2.246	3.109	2.065	2.522	1.99	1.9	2.723	2.579	2.368	2.44	2.795	2.752	2.606	2.466	2.6	2.31	2.669	2.819	2.876	2.939	2.85	2.734	1.819	0.322	1.399	0.322	0.345	0.236	0.345	1.399	0.322	0.345	0.322	0.345
550	2.261	2.128	2.053	2.269	2.135	2.069	1.794	2.26	2.435	2.439	2.279	3.081	2.127	2.576	2.026	1.748	2.488	2.594	2.386	2.483	2.594	2.501	2.645	2.539	2.684	2.39	1.689	2.805	2.708	2.869	2.724	2.743	1.76	0.497	1.497	0.497	0.66	0.262	0.66	1.497	0.497	0.66	0.497	0.66
560	2.356	2.196	2.175	2.377	2.057	2.114	1.879	2.163	2.05	2.539	1.87	3.225	2.14	2.575	2.012	1.893	2.723	2.683	2.27	2.564	2.586	2.705	2.516	2.484	2.811	2.35	2.363	2.766	2.761	2.9	2.884	2.115	1.917	0.523	1.613	0.523	0.727	0.302	0.727	1.613	0.523	0.727	0.523	0.727
570	2.421	2.217	2.138	2.378	2.171	2.109	1.905	2.187	2.518	2.1	2.405	3.078	2.236	2.635	1.984	1.951	2.802	2.667	2.217	2.625	2.713	2.683	2.681	2.628	2.683	2.448	1.909	2.904	2.926	3.058	2.765	2.667	1.827	0.693	1.682	0.693	1.027	0.335	1.027	1.682	0.693	1.027	0.693	1.027
580	2.525	2.276	2.293	2.498	2.138	2.224	1.975	2.258	2.634	2.649	2.458	3.158	2.26	2.599	1.959	1.987	2.841	2.748	2.146	2.675	2.671	2.831	2.678	2.624	2.822	2.45	2.798	2.856	2.869	3.246	3.012	2.747	1.92	1.045	1.75	1.045	1.259	0.379	1.259	1.75	1.045	1.259	1.045	1.259
590	2.533	2.325	2.266	2.588	2.205	2.235	2.018	2.298	2.718	2.687	2.459	3	2.331	2.716	2.001	2.164	2.871	2.756	2.291	2.701	2.804	2.753	2.658	2.662	2.791	2.523	2.791	2.954	3.067	2.984	3.038	2.695	2.02	1.171	1.8	1.171	1.368	0.43	1.368	1.8	1.171	1.368	1.171	1.368
600	2.646	2.428	2.417	2.685	2.291	2.252	2.064	2.394	2.757	2.904	2.587	3.202	2.431	2.793	2.058	2.092	2.987	2.841	2.489	2.701	2.915	2.707	2.706	2.757	2.852	2.597	1.755	3.032	2.986	3.177	2.94	2.79	1.899	1.273	1.874	1.273	1.462	0.477	1.462	1.874	1.273	1.462	1.273	1.462
610	2.691	2.408	2.296	2.586	2.459	2.252	2.095	2.389	2.674	2.635	2.635	3.121	2.419	2.784	2.126	2.073	2.899	2.894	2.258	2.753	2.837	2.57	2.716	2.741	2.913	2.579	2.685	2.936	2.838	3.016	2.983	2.094	2.008	1.423	1.879	1.423	1.56	0.522	1.56	1.879	1.423	1.56	1.423	1.56
620	2.735	2.476	2.435	2.646	2.457	2.325	2.155	2.519	2.877	2.785	2.702	3.162	2.513	2.833	2.238	2.114	2.918	2.873	2.523	2.677	2.873	2.816	2.723	2.786	2.843	2.645	2.364	2.98	2.947	3.247	2.834	2.812	1.974	1.479	1.939	1.479	1.642	0.554	1.642	1.939	1.479	1.642	1.479	1.642
630	2.831	2.524	2.508	2.832	2.404	2.361	2.226	2.577	2.824	2.828	2.756	3.131	2.61	2.996	2.358	2.14	3.18	2.868	2.845	2.797	3.152	3.002	2.804	2.914	2.899	2.742	2.414	3.086	3.103	3.258	2.988	3.113	2.02	1.534	2.019	1.534	1.694	0.621	1.694	2.019	1.534	1.694	1.534	1.694
640	2.928	2.556	2.552	2.781	2.462	2.527	2.321	2.78	2.857	2.52	2.767	3.158	2.619	2.962	2.341	2.065	3.02	2.938	2.824	2.761	3.035	2.878	2.854	2.907	2.95	2.706	1.892	3.137	3.04	3.181	2.958	3.088	2.043	1.666	2.07	1.666	1.786	0.66	1.786	2.07	1.666	1.786	1.666	1.786
650	2.882	2.627	2.633	2.856	2.499	2.628	2.418	2.85	2.989	3.075	2.788	3.386	2.6	2.883	2.323	2.333	3.126	2.977	2.672	2.853	2.909	2.669	2.852	2.793	2.955	2.713	2.363	3.092	3.027	3.373	3.201	2.188	2.266	1.746	2.131	1.746	1.864	0.703	1.864	2.131	1.746	1.864	1.746	1.864
660	3.006	2.596	2.539	2.826	2.563	2.521	2.24	2.703	2.946	2.977	2.898	3.207	2.761	2.994	2.367	2.227	2.88	2.934	2.874	2.802	2.961	2.404	2.753	2.895	2.9	2.874	1.976	3.063	3.171	3.293	2.93	3.066	2.078	1.821	2.14	1.821	1.914	0.821	1.914	2.14	1.821	1.914	1.821	1.914
670	2.928	2.684	2.511	2.859	2.625	2.14	2.436	2.778	2.991	3.053	2.961	3.346	2.68	2.953	2.409	2.324	3.25	2.938	2.723	2.883	3.386	3.058	2.844	2.955	2.946	2.916	2.274	3.114	3.046	3.355	3.03	2.756	2.17	1.91	2.177	1.91	1.972	1.32	1.972	2.177	1.91	1.972	1.91	1.972
680	2.944	2.695	2.653	2.899	2.568	2.16	2.546	2.824	2.996	3.085	2.819	3.299	2.825	2.927	2.43	2.222	3.172	2.919	2.893	2.972	3.267	3.12	2.75	2.996	2.999	2.939	2.035	3.108	3.282	3.256	3.03	3.131	2.26	2.002	2.257	2.002	2.042	1.399	2.042	2.257	2.002	2.042	2.002	2.042
690	2.4	2.772	2.751	2.968	2.609	2.763	2.605	2.903	3.169	2.7	2.873	3.146	2.809	3.004	2.458	2.653	3.287	3.01	2.979	2.999	3.217	3.198	2.927	2.983	2.957	2.893	2.31	3.12	3.211	3.401	3.244	3.223	2.263	2.076	2.381	2.076	2.123	1.379	2.123	2.381	2.076	2.123	2.076	2.123
700	3.124	2.827	2.556	2.798	2.702	2.609	2.567	2.773	3.097	2.984	2.846	3.404	2.852	3.165	2.5	3.404	3.352	2.936	2.886	3.092	3.404	3.196	2.325	3.052	2.974	2.969	2.784	3.172	3.401	3.401	3.225	3.126	2.351	2.123	2.404	2.123	2.15	1.562	2.15	2.404	2.123	2.15	2.123	2.15

[truncated: 8 more sheets: S6, S7+S21, S8, S9, S15, S17, S18, S23]
